# Supplementary material for: Resistance exercise training in older men reduces ATF4-activated and senescence-associated mRNAs in skeletal muscle
Source: GeroScience. 2025 Feb 27;47(3):4601–22. doi: 10.1007/s11357-025-01564-2 (PMC12181168; doi:10.1007/s11357-025-01564-2)
Supplement: Supplementary file 2 — Supplementary file2 (XLSX 3931 KB) [file 11357_2025_1564_MOESM2_ESM.xlsx]

## Sheet: Sheet1
	Supplemental Table 2: Changes in mRNA expression following 12wk of resistance exercise
			Young only						Old only						Young + Old
		gene_name	baseMean	log2FoldChange	lfcSE	stat	pvalue	padj	baseMean	log2FoldChange	lfcSE	stat	pvalue	padj	baseMean	log2FoldChange	lfcSE	stat	pvalue	padj
		A1BG	23.4843	-0.0351619	0.287841	-0.122158	0.902774	0.999979	9.42243	0.720362	0.380317	1.89411	0.0582105	0.441324	270.65	0.149186	0.0841351	1.77318	0.0761995	0.356035
		A1BG-AS1	1.3004	0.391323	1.12516	0.347795	0.727994	0.999979	1.46551	-0.892519	0.849044	-1.05121	0.293164	NA	0.617214	0.427729	1.03644	0.412689	0.679834	NA
		A1CF	2.23917	-0.418766	0.877466	-0.477245	0.633188	0.999979	3.00201	0.219971	0.639525	0.34396	0.730876	NA	507.314	-0.0256776	0.0621466	-0.413179	0.679476	0.871873
		A2M	3380.5	0.082976	0.110533	0.750691	0.452838	0.999979	3827.03	0.103498	0.170034	0.608691	0.542729	0.84649	3626.33	0.0951344	0.109476	0.869001	0.384846	0.701261
		A2M-AS1	34.9654	-0.11335	0.227345	-0.498579	0.618076	0.999979	38.942	0.0653379	0.161895	0.403581	0.686521	0.905405	37.1474	-0.0140952	0.114324	-0.123292	0.901876	0.966659
		A2ML1	1.05051	-0.525053	1.25523	-0.418292	0.675734	0.999979	1.11297	-0.412579	1.13775	-0.362628	0.716883	NA	1.08399	-0.48684	0.732093	-0.664998	0.506052	NA
		A2MP1	2.97859	1.10146	0.803285	1.37119	0.170315	0.999979	3.188	0.350067	0.541678	0.646263	0.518109	NA	3.09156	0.579415	0.398388	1.4544	0.145835	NA
		A3GALT2	0.700045	-0.243603	2.04584	-0.119072	0.905218	0.999979	1.01739	0.257305	0.962556	0.267315	0.789227	NA	0.874737	0.0235307	0.786662	0.0299121	0.976137	NA
		A4GALT	137.478	0.0559981	0.143794	0.389434	0.696955	0.999979	199.749	0.0376814	0.190018	0.198305	0.842807	0.959528	171.893	0.0451328	0.121755	0.370685	0.710872	0.888109
		AAAS	403.083	-0.0432249	0.0962528	-0.449077	0.653376	0.999979	474.607	0.0630372	0.0883001	0.713897	0.475291	0.819655	442.372	0.0183363	0.0570402	0.321463	0.74786	0.903607
		AACS	159.494	0.0561438	0.138606	0.40506	0.685434	0.999979	111.47	-0.0313652	0.130165	-0.240965	0.809582	0.94839	132.73	0.00939836	0.0873778	0.10756	0.914345	0.971455
		AADAT	64.4625	-0.127811	0.171597	-0.744831	0.456374	0.999979	66.7562	-0.129979	0.134207	-0.968498	0.332796	0.738813	65.678	-0.127571	0.0897301	-1.42172	0.155109	0.486095
		AAED1	74.1562	0.115676	0.178067	0.64962	0.515937	0.999979	80.7008	0.231713	0.248404	0.932804	0.350921	0.752039	77.7266	0.1807	0.157505	1.14726	0.251273	0.589472
		AAGAB	496.532	0.0074879	0.0920666	0.0813314	0.935178	0.999979	518.447	-0.0350262	0.109996	-0.318431	0.750158	0.931351	508.177	-0.0148069	0.0667298	-0.221893	0.824397	0.935759
		AAK1	443.698	-0.101696	0.122764	-0.828383	0.407454	0.999979	435.786	-0.0844106	0.138463	-0.609624	0.542111	0.84649	439.002	-0.0913596	0.0930974	-0.981334	0.326428	0.657793
		AAMDC	1384.56	-0.164348	0.127497	-1.28903	0.197387	0.999979	1365.13	-0.30909	0.22549	-1.37074	0.170455	0.604495	1372.47	-0.241997	0.144642	-1.67308	0.0943123	0.39185
		AAMP	982.783	-0.00739033	0.085126	-0.0868163	0.930817	0.999979	1066.46	0.0331053	0.109454	0.302459	0.762302	0.934232	1028.1	0.0163843	0.0659647	0.248379	0.803841	0.927639
		AANAT	0.876241	0.859529	1.63763	0.52486	0.59968	0.999979	0.832591	0.579974	1.22945	0.471734	0.637117	NA	0.851306	0.651278	0.891188	0.730798	0.464903	NA
		AAR2	266.824	-0.0714723	0.108659	-0.657768	0.510687	0.999979	259.21	-0.0206298	0.0786902	-0.262165	0.793194	0.943065	262.343	-0.0428263	0.0546176	-0.784112	0.432975	0.732311
		AARD	6.2836	-0.404184	0.590197	-0.684828	0.493452	0.999979	1.59968	0.304591	1.00448	0.303233	0.761712	NA	3.67707	-0.0945854	0.493617	-0.191617	0.848042	NA
		AARS	1198.16	-0.103344	0.0844672	-1.22349	0.221146	0.999979	1298.45	-0.133889	0.0715466	-1.87136	0.0612956	0.446186	1252.64	-0.119315	0.0474321	-2.51549	0.0118869	0.170986
		AARS2	156.238	-0.175807	0.112138	-1.56777	0.116935	0.999979	160.229	-0.055006	0.115605	-0.475809	0.634211	0.885926	158.324	-0.107383	0.0701852	-1.52999	0.126018	0.441709
		AASDH	118.185	-0.13568	0.182468	-0.743587	0.457127	0.999979	126.544	-0.0668522	0.112498	-0.594251	0.552344	0.850874	122.714	-0.0969827	0.0980557	-0.989057	0.322635	0.654578
		AASDHPPT	757.846	-0.0430473	0.095679	-0.449914	0.652773	0.999979	705.157	-0.0230251	0.0837852	-0.274812	0.783461	0.940893	727.918	-0.0308365	0.0563786	-0.546954	0.58441	0.824043
		AASS	316.327	-0.315741	0.129664	-2.43507	0.014889	0.999979	435.486	-0.402322	0.1421	-2.83126	0.00463643	0.21309	382.112	-0.362583	0.0960191	-3.77616	0.000159266	0.0271789
		AATBC	10.0447	-0.27002	0.458533	-0.588877	0.555944	0.999979	11.4983	-0.355042	0.336299	-1.05573	0.29109	0.714428	10.8465	-0.330812	0.251552	-1.31508	0.188483	0.524624
		AATF	210.068	-0.00971834	0.122532	-0.0793126	0.936784	0.999979	221.333	-0.0149139	0.107636	-0.138558	0.889799	0.973173	216.127	-0.0111928	0.0723799	-0.15464	0.877105	0.957472
		AATK	20.4057	0.28627	0.309101	0.926136	0.354375	0.999979	22.1497	0.461631	0.299183	1.54297	0.122838	0.542366	21.3626	0.380176	0.201222	1.88934	0.0588466	0.321038
		ABALON	3.42957	-0.574299	0.698897	-0.821722	0.411235	0.999979	4.47988	-0.50563	0.540663	-0.935204	0.349683	NA	4.0103	-0.540599	0.381152	-1.41833	0.156095	NA
		ABAT	28.9464	-0.0718639	0.265142	-0.271039	0.786361	0.999979	35.5997	-0.0634376	0.177033	-0.358339	0.72009	0.918682	32.6188	-0.0623721	0.132327	-0.471349	0.637392	0.852812
		ABCA1	748.757	0.163032	0.130083	1.25329	0.2101	0.999979	1072.6	0.210464	0.203704	1.03318	0.301519	0.719962	927.832	0.19046	0.132525	1.43716	0.150672	0.477808
		ABCA10	215.359	-0.101043	0.127963	-0.789632	0.429743	0.999979	249.812	0.0656701	0.119111	0.551337	0.581403	0.864006	234.275	-0.00601394	0.0828114	-0.0726221	0.942107	0.981052
		ABCA11P	90.2364	-0.046464	0.172585	-0.269224	0.787758	0.999979	107.634	-0.15081	0.108187	-1.39397	0.163327	0.594631	99.7984	-0.106925	0.0851638	-1.25553	0.209288	0.545297
		ABCA17P	8.42171	-0.480066	0.45618	-1.05236	0.292634	0.999979	6.54272	0.197027	0.462394	0.426103	0.670033	0.899379	7.36971	-0.127839	0.293748	-0.435198	0.663419	0.864624
		ABCA2	679.098	0.131642	0.123968	1.06191	0.288278	0.999979	608.12	-0.0315035	0.125547	-0.25093	0.801868	0.946056	639.29	0.0418927	0.0901981	0.464452	0.642324	0.854904
		ABCA3	258.47	0.0590092	0.121682	0.484945	0.627715	0.999979	260.688	-0.0401157	0.155168	-0.25853	0.795998	0.944116	259.529	0.00613164	0.0995818	0.0615739	0.950902	0.983722
		ABCA4	2.06681	0.704537	0.9702	0.726177	0.46773	0.999979	3.86299	0.989301	0.539308	1.83439	0.0665964	NA	3.06253	0.829874	0.423423	1.95992	0.0500052	NA
		ABCA5	1969.63	-0.0804341	0.095749	-0.840052	0.400879	0.999979	1893.91	-0.0924342	0.143998	-0.641913	0.52093	0.838601	1925.76	-0.08538	0.0895648	-0.953276	0.34045	0.670136
		ABCA6	126.758	-0.105737	0.139551	-0.757694	0.448634	0.999979	185.026	0.153918	0.162156	0.949197	0.342521	0.745046	158.981	0.0436705	0.107775	0.405202	0.685329	0.875325
		ABCA7	243.369	0.369328	0.18591	1.98659	0.0469675	0.999979	274.333	0.559838	0.186592	3.00033	0.00269691	0.173081	260.365	0.4766	0.139237	3.42293	0.000619494	0.045903
		ABCA8	443.194	0.100486	0.120317	0.835177	0.403618	0.999979	657.539	0.154978	0.209359	0.740247	0.45915	0.810539	561.622	0.132831	0.132073	1.00574	0.314541	0.648393
		ABCA9	279.509	-0.0290185	0.0996165	-0.291302	0.77082	0.999979	437.817	0.132941	0.13405	0.991728	0.32133	0.730661	367.098	0.0637503	0.0836158	0.76242	0.44581	0.739085
		ABCB1	8.18681	-0.636246	0.484424	-1.31341	0.189046	0.999979	11.3863	-0.365029	0.334453	-1.09142	0.275087	0.701831	9.94954	-0.471278	0.252306	-1.86788	0.0617782	0.326972
		ABCB10	422.188	0.0971863	0.0872465	1.11393	0.265311	0.999979	408.003	0.0972172	0.0894606	1.0867	0.277168	0.703804	413.991	0.0980172	0.0533495	1.83727	0.0661708	0.336728
		ABCB4	178.857	-0.274383	0.132146	-2.07636	0.0378605	0.999979	166.255	-0.348957	0.21281	-1.63976	0.101056	0.51082	171.753	-0.310403	0.13164	-2.35797	0.0183752	0.199532
		ABCB6	699.263	0.150215	0.100926	1.48837	0.136652	0.999979	578.484	0.0641485	0.105709	0.606838	0.543958	0.847159	631.691	0.104283	0.0694194	1.50221	0.133043	0.449148
		ABCB7	577.064	0.00407305	0.0756973	0.0538071	0.957089	0.999979	463.444	-0.0263348	0.0693596	-0.379685	0.70418	0.911869	513.523	-0.0115036	0.0394253	-0.291783	0.770453	0.913169
		ABCB8	259.105	-0.10749	0.130368	-0.824513	0.409648	0.999979	277.251	0.0468918	0.105233	0.445601	0.655886	0.893069	268.959	-0.0197983	0.0782576	-0.252989	0.800277	0.926495
		ABCB9	15.3694	0.180114	0.32003	0.562802	0.57357	0.999979	17.0994	0.645868	0.282352	2.28745	0.0221694	0.33894	16.3165	0.443099	0.188245	2.35384	0.0185807	0.199934
		ABCC1	1170.38	0.150507	0.106926	1.40758	0.159256	0.999979	786.38	-0.1508	0.16	-0.942498	0.345938	0.748278	956.647	-0.0149031	0.106407	-0.140058	0.888614	0.961855
		ABCC10	165.769	-0.00340376	0.117291	-0.0290197	0.976849	0.999979	161.456	0.0695198	0.141847	0.490103	0.624061	0.882059	163.267	0.0379939	0.0862292	0.440615	0.659492	0.862461
		ABCC11	0.792089	-0.246165	1.70518	-0.144363	0.885214	0.999979	1.7624	-0.69477	0.835692	-0.831371	0.405764	NA	1.33081	-0.547131	0.699862	-0.78177	0.43435	NA
		ABCC12	19.272	0.552158	0.352583	1.56604	0.11734	0.999979	30.6238	0.42593	0.24813	1.71656	0.0860595	0.487744	25.5433	0.478163	0.192677	2.48168	0.0130765	0.177191
		ABCC2	20.5237	-0.526922	0.343863	-1.53236	0.125434	0.999979	25.4645	-0.0721751	0.280623	-0.257197	0.797027	0.944332	23.2502	-0.265974	0.212463	-1.25186	0.210621	0.546751
		ABCC3	1.59171	0.383144	0.939964	0.407615	0.683556	0.999979	2.79309	0.751835	0.719295	1.04524	0.295912	NA	2.2579	0.579541	0.494489	1.172	0.241198	NA
		ABCC4	213.288	0.296326	0.120448	2.46021	0.0138858	0.999979	189.707	0.0886451	0.178713	0.49602	0.619881	0.880148	200.063	0.183988	0.111287	1.65327	0.0982767	0.398125
		ABCC5	1784.53	-0.179626	0.097865	-1.83545	0.0664397	0.999979	2316.91	-0.222469	0.155886	-1.42712	0.153544	0.58012	2078.55	-0.202125	0.0977132	-2.06855	0.0385882	0.269376
		ABCC5-AS1	1.95603	-0.00767014	0.829343	-0.00924845	0.992621	0.999979	2.06772	-0.669212	0.777269	-0.860979	0.38925	NA	2.0167	-0.294202	0.48291	-0.609227	0.542374	NA
		ABCC6	167.364	-0.159587	0.149333	-1.06866	0.285223	0.999979	159.432	-0.349985	0.208838	-1.67587	0.0937636	0.497086	162.955	-0.25957	0.134057	-1.93627	0.0528348	0.30844
		ABCC6P2	3.41892	-0.0200107	0.654018	-0.0305965	0.975591	0.999979	3.96897	-0.219914	0.544763	-0.403688	0.686442	NA	3.72214	-0.132204	0.360299	-0.366928	0.713673	NA
		ABCC8	41.2218	-0.103696	0.284513	-0.364467	0.715509	0.999979	27.8033	0.240633	0.292632	0.822305	0.410903	0.788782	33.7605	0.0943005	0.206006	0.457755	0.647128	0.856955
		ABCC9	1928.63	-0.131442	0.121067	-1.0857	0.277613	0.999979	2034.59	-0.11834	0.13854	-0.854193	0.392998	0.777551	1986.06	-0.123056	0.0954175	-1.28966	0.197168	0.533863
		ABCD1	525.668	0.206993	0.121567	1.7027	0.0886243	0.999979	432.748	0.0418663	0.102134	0.409915	0.681869	0.904455	473.749	0.116644	0.0779161	1.49704	0.134382	0.451208
		ABCD2	3.32996	0.282093	0.710755	0.396893	0.691447	0.999979	4.73921	0.0635612	0.571734	0.111173	0.911479	NA	4.1093	0.170338	0.393717	0.432641	0.665276	NA
		ABCD3	692.588	-0.0764778	0.0792038	-0.965583	0.334253	0.999979	655.726	-0.0268575	0.0921743	-0.291378	0.770763	0.936643	671.531	-0.0476381	0.054136	-0.879971	0.378875	0.698097
		ABCD4	270.814	0.0259147	0.09309	0.278383	0.780718	0.999979	286.952	0.0192798	0.0855919	0.225253	0.821782	0.953389	279.53	0.0251365	0.0504257	0.498486	0.618142	0.84313
		ABCE1	484.946	-0.0416098	0.102307	-0.406715	0.684217	0.999979	457.468	-0.00432514	0.121488	-0.0356013	0.9716	0.993212	469.24	-0.0196862	0.0767482	-0.256504	0.797561	0.925613
		ABCF1	1904.94	0.0215966	0.0653348	0.330552	0.740983	0.999979	1882.03	-0.077596	0.0830267	-0.934591	0.349999	0.75114	1890.31	-0.0319857	0.0473099	-0.676089	0.498984	0.775092
		ABCF2	1050.96	-0.0323564	0.0711697	-0.454636	0.649371	0.999979	983.874	-0.0767628	0.0755454	-1.01611	0.309575	0.722947	1012.81	-0.0556968	0.0432457	-1.28791	0.197776	0.534036
		ABCF3	995.676	-0.11405	0.0748528	-1.52365	0.127595	0.999979	919.212	-0.0825568	0.0784621	-1.05219	0.292714	0.715826	952.389	-0.0956775	0.0459375	-2.08278	0.0372717	0.265098
		ABCG1	418.362	0.262689	0.138207	1.9007	0.0573419	0.999979	603.615	0.142501	0.213556	0.667276	0.504596	0.831089	520.808	0.197461	0.139074	1.41983	0.155657	0.48661
		ABCG2	5.016	-0.372706	0.558054	-0.667867	0.504218	0.999979	11.5371	0.818256	0.402987	2.03048	0.0423078	0.406449	8.62305	0.351348	0.308567	1.13864	0.254851	0.592559
		ABCG4	2.74302	-0.638047	0.801096	-0.796468	0.42576	0.999979	1.99239	0.352909	0.76813	0.459439	0.645919	NA	2.3236	-0.0987954	0.487266	-0.202755	0.839327	NA
		ABHD1	64.6412	0.0104448	0.177059	0.0589903	0.95296	0.999979	61.3911	0.317776	0.163773	1.94034	0.0523379	0.428468	62.7912	0.179986	0.110781	1.6247	0.104227	0.408229
		ABHD10	335.732	-0.135475	0.106911	-1.26718	0.205091	0.999979	345.688	-0.0590561	0.109765	-0.538023	0.590561	0.867206	340.96	-0.0921685	0.0707476	-1.30278	0.19265	0.530044
		ABHD11	129.226	-0.0980077	0.151468	-0.647053	0.517597	0.999979	136.543	-0.112384	0.135916	-0.826858	0.408318	0.787375	133.161	-0.105343	0.0933905	-1.12798	0.259329	0.597027
		ABHD12	132.126	-0.0559423	0.129734	-0.431207	0.666318	0.999979	154.554	0.00911485	0.102979	0.0885121	0.92947	0.982323	144.447	-0.0147675	0.0679241	-0.217412	0.827887	0.937679
		ABHD12B	0.643498	0.393519	1.76789	0.222593	0.823853	0.999979	0.546994	-0.574226	1.58982	-0.361189	0.717958	NA	0.59011	-0.120793	1.04277	-0.115839	0.90778	NA
		ABHD13	225.101	-0.121695	0.124335	-0.978764	0.327696	0.999979	217.069	0.0127527	0.102112	0.124889	0.900611	0.975736	220.437	-0.0458904	0.0723265	-0.634489	0.525762	0.790482
		ABHD14A	140.117	-0.023055	0.128589	-0.179292	0.857709	0.999979	126.896	-0.145628	0.16133	-0.902671	0.366701	0.762156	132.658	-0.0871622	0.0980254	-0.88918	0.373906	0.693993
		ABHD14B	263.797	-0.0093367	0.132408	-0.0705146	0.943784	0.999979	252.903	0.13099	0.0849354	1.54224	0.123016	0.542432	257.54	0.0709939	0.0709919	1.00003	0.317297	0.650328
		ABHD15	64.1984	-0.00215727	0.196339	-0.0109875	0.991233	0.999979	48.7603	0.480617	0.183755	2.61553	0.00890887	0.265102	55.5845	0.260305	0.132038	1.97145	0.0486729	0.298844
		ABHD16A	701.486	0.208396	0.126317	1.64979	0.0989857	0.999979	583.531	-0.01592	0.120657	-0.131945	0.895028	0.974192	635.447	0.0853467	0.0895841	0.952699	0.340743	0.670337
		ABHD16B	49.3927	0.0389565	0.201699	0.193142	0.846848	0.999979	62.5198	0.259201	0.168613	1.53725	0.124232	0.54374	56.6262	0.168216	0.117402	1.43283	0.151907	0.479955
		ABHD17A	446.07	-0.0567453	0.0975147	-0.581915	0.560624	0.999979	439.124	0.00175292	0.106493	0.0164604	0.986867	0.996973	441.756	-0.0230299	0.0661465	-0.348164	0.727717	0.893862
		ABHD17B	354.661	0.000775605	0.126514	0.00613057	0.995109	0.999979	355.748	-0.0223614	0.220311	-0.1015	0.919154	0.980682	354.884	-0.00927594	0.138322	-0.0670604	0.946534	0.982055
		ABHD17C	15.1101	0.359135	0.35977	0.998236	0.318165	0.999979	14.1608	0.301724	0.264904	1.13899	0.254706	0.686707	14.568	0.326649	0.187828	1.73909	0.0820185	0.366508
		ABHD2	590.093	-0.013928	0.348095	-0.0400121	0.968084	0.999979	538.911	0.133938	0.218378	0.61333	0.539658	0.846037	561.117	0.0705851	0.18122	0.389499	0.696907	0.879529
		ABHD3	191.448	-0.115858	0.127937	-0.905587	0.365154	0.999979	269.879	0.33171	0.167836	1.97639	0.0481105	0.421712	234.724	0.134117	0.115613	1.16005	0.246027	0.583187
		ABHD4	299.166	0.116766	0.101817	1.14682	0.251456	0.999979	311.748	-0.0847551	0.123245	-0.687695	0.491645	0.825228	305.883	0.0063917	0.0779697	0.0819767	0.934665	0.979176
		ABHD5	399.556	-0.0987968	0.0974539	-1.01378	0.310688	0.999979	431.991	-0.239647	0.141638	-1.69198	0.0906506	0.49294	417.188	-0.175069	0.08712	-2.00951	0.044483	0.286677
		ABHD6	60.432	0.0826427	0.176716	0.467659	0.640028	0.999979	58.1065	0.0357628	0.163855	0.218259	0.827227	0.954375	59.1033	0.0584566	0.105011	0.556671	0.577752	0.819751
		ABHD8	226.055	-0.0935977	0.122416	-0.764585	0.444518	0.999979	249.327	-0.113077	0.136411	-0.828944	0.407136	0.786231	238.795	-0.102267	0.0872314	-1.17236	0.241053	0.577811
		ABI1	383.642	-0.00851622	0.0897459	-0.0948926	0.9244	0.999979	385.788	-0.0108441	0.0653171	-0.166023	0.868139	0.967499	384.502	-0.00911392	0.0419594	-0.217208	0.828046	0.937679
		ABI2	395.021	0.0662651	0.119661	0.553774	0.579734	0.999979	366.124	0.102974	0.109862	0.937301	0.348604	0.749869	378.69	0.0876114	0.0773666	1.13242	0.257458	0.595975
		ABI3	38.0205	0.196297	0.207931	0.944051	0.345144	0.999979	40.1741	0.195589	0.201661	0.969887	0.332103	0.738813	39.1879	0.201998	0.125725	1.60667	0.108128	0.413509
		ABI3BP	139.905	0.559598	0.190172	2.94258	0.00325486	0.764595	186.03	0.540849	0.228501	2.36694	0.0179359	0.312247	165.411	0.551349	0.156955	3.51279	0.000443433	0.0405768
		ABL1	731.977	-0.0577122	0.0831092	-0.694415	0.487422	0.999979	819.877	-0.0792038	0.111411	-0.710915	0.477137	0.820798	780.264	-0.0689349	0.0672601	-1.0249	0.305411	0.641038
		ABL2	219.535	-0.143168	0.131254	-1.09077	0.275373	0.999979	297.411	-0.152621	0.174702	-0.873607	0.382332	0.77077	262.587	-0.147186	0.11264	-1.3067	0.191316	0.528741
		ABLIM1	1539.62	0.296188	0.1467	2.01901	0.0434865	0.999979	1857.18	-0.163521	0.198095	-0.825468	0.409106	0.787375	1714.96	0.0441204	0.14161	0.311564	0.755372	0.907187
		ABLIM2	2208.95	-0.188965	0.114075	-1.6565	0.0976206	0.999979	2610.83	-0.281748	0.141761	-1.98749	0.0468676	0.418947	2430.25	-0.238916	0.0952081	-2.5094	0.0120935	0.171362
		ABLIM3	817.394	0.085971	0.119162	0.721462	0.470625	0.999979	830.465	0.275998	0.150319	1.83608	0.0663459	0.456571	824.089	0.192185	0.101685	1.89001	0.0587568	0.320987
		ABO	12.4735	0.31186	0.462808	0.673844	0.50041	0.999979	12.3906	-0.104717	0.336033	-0.311626	0.755324	0.932832	12.4235	0.0689837	0.26203	0.263266	0.792345	0.923552
		ABR	399.865	-0.0931556	0.106537	-0.874399	0.381901	0.999979	617.859	-0.153664	0.13654	-1.12542	0.260413	0.691276	520.608	-0.125643	0.0869732	-1.44462	0.148566	0.474599
		ABRA	2483.01	-0.373259	0.16032	-2.32821	0.0199008	0.999979	2946.01	-0.644796	0.274172	-2.3518	0.018683	0.318374	2737.74	-0.517196	0.203528	-2.54115	0.0110488	0.165841
		ABRACL	11.0623	0.0844068	0.468872	0.180021	0.857136	0.999979	12.7101	0.33064	0.285615	1.15764	0.24701	0.679268	11.968	0.224822	0.236822	0.949331	0.342452	0.67164
		ABT1	277.817	-0.106002	0.106123	-0.99886	0.317863	0.999979	283.136	-0.0943876	0.111697	-0.845034	0.398092	0.77974	280.472	-0.0979348	0.0693536	-1.41211	0.157918	0.489867
		ABTB1	630.829	0.235496	0.108574	2.16899	0.0300832	0.999979	583.398	0.153607	0.0939622	1.63477	0.102097	0.511638	603.976	0.191529	0.0667231	2.87051	0.00409814	0.107144
		ABTB2	539.055	-0.00321186	0.109481	-0.0293373	0.976596	0.999979	369.439	-0.14647	0.174811	-0.837875	0.402101	0.782818	444.585	-0.0797737	0.109647	-0.727553	0.466887	0.753188
		ACAA1	684.48	-0.0455342	0.109472	-0.415942	0.677452	0.999979	750.28	0.0267458	0.116507	0.229563	0.818431	0.951873	720.256	-0.00428434	0.0779208	-0.0549833	0.956152	0.98502
		ACAA2	1641.88	-0.0559354	0.112026	-0.499308	0.617562	0.999979	1623.79	-0.0765538	0.127311	-0.601314	0.547631	0.848415	1630.45	-0.0664068	0.0856862	-0.775	0.43834	0.735408
		ACACA	292.191	0.0458728	0.134717	0.340511	0.733471	0.999979	360.107	-0.0320182	0.159024	-0.201343	0.840431	0.959412	329.69	0.00335269	0.106853	0.0313765	0.974969	0.991699
		ACACB	3954.56	-0.0431149	0.117596	-0.366636	0.713891	0.999979	2979.08	-0.0805972	0.137551	-0.585944	0.557913	0.852971	3411.1	-0.0629816	0.0942642	-0.668139	0.504045	0.778256
		ACAD10	276	-0.0278245	0.121811	-0.228423	0.819318	0.999979	287.951	0.0247585	0.110544	0.223969	0.822781	0.953895	282.429	0.00231096	0.0764192	0.0302405	0.975875	0.99196
		ACAD11	20.8502	-0.13117	0.29188	-0.449397	0.653146	0.999979	24.2555	-0.181332	0.239676	-0.75657	0.449307	0.807339	22.725	-0.159518	0.16302	-0.978521	0.327817	0.659018
		ACAD8	759.125	0.0685926	0.0934418	0.734068	0.462907	0.999979	758.946	-0.0122012	0.112567	-0.10839	0.913686	0.97879	758.258	0.0249282	0.0703996	0.354097	0.723266	0.892697
		ACAD9	584.15	-0.0652573	0.0844543	-0.772693	0.439704	0.999979	555.634	0.0233063	0.0693107	0.336259	0.736676	0.92595	567.714	-0.0150705	0.0446376	-0.337618	0.735651	0.897719
		ACADL	233.391	-0.144889	0.10971	-1.32065	0.186618	0.999979	153.579	-0.158612	0.137997	-1.14939	0.250396	0.682418	188.905	-0.151112	0.082227	-1.83774	0.0661012	0.336712
		ACADM	6761.33	-0.104889	0.0701448	-1.49532	0.134831	0.999979	5976.23	-0.144797	0.128686	-1.12519	0.260507	0.691276	6320.45	-0.125883	0.0758151	-1.6604	0.0968346	0.395408
		ACADS	2013.5	-0.0480766	0.0885109	-0.543171	0.587012	0.999979	2028.46	-0.0684118	0.14495	-0.471967	0.63695	0.886943	2019.94	-0.058288	0.0884671	-0.658866	0.509982	0.781004
		ACADSB	2139.98	-0.0942763	0.0768472	-1.2268	0.219897	0.999979	2113.03	-0.125197	0.116923	-1.07077	0.284274	0.709118	2123.34	-0.110517	0.0704363	-1.56904	0.116639	0.427406
		ACADVL	15961.6	-0.0811762	0.094032	-0.863283	0.387982	0.999979	17467.7	-0.150457	0.124027	-1.21309	0.225094	0.66165	16783.4	-0.118579	0.0794235	-1.493	0.135438	0.453149
		ACAN	5.89631	1.26263	0.832247	1.51713	0.129233	0.999979	6.36348	0.601774	0.642636	0.936414	0.34906	0.750108	6.15313	0.893514	0.523478	1.70688	0.0878442	0.379389
		ACAP1	91.9734	-0.122245	0.169102	-0.722908	0.469737	0.999979	91.118	0.190629	0.1435	1.32842	0.184038	0.617825	91.4297	0.0526498	0.105265	0.500166	0.616958	0.842898
		ACAP2	250.572	0.0206385	0.0996025	0.207208	0.835847	0.999979	266.849	-0.0239881	0.0923399	-0.259781	0.795033	0.943841	259.386	-0.00337413	0.0567637	-0.0594416	0.9526	0.983976
		ACAP3	793.354	0.0593211	0.11669	0.508365	0.611197	0.999979	832.936	0.210857	0.0884768	2.38319	0.0171634	0.308137	814.623	0.145116	0.07053	2.0575	0.0396382	0.271747
		ACAT1	5639.4	-0.112164	0.0809885	-1.38493	0.166074	0.999979	6087.95	-0.236233	0.189879	-1.24413	0.213453	0.648832	5882.49	-0.17909	0.115253	-1.55388	0.120213	0.434565
		ACAT2	30.9361	-0.0481211	0.23339	-0.206184	0.836648	0.999979	34.693	-0.0266326	0.18584	-0.143309	0.886046	0.971908	32.9837	-0.0299987	0.123306	-0.243287	0.807783	0.929431
		ACBD3	567.291	-0.01146	0.0849762	-0.134861	0.892722	0.999979	557.993	-0.0470914	0.0655272	-0.718654	0.472354	0.817183	561.612	-0.0303819	0.0418532	-0.725916	0.46789	0.753687
		ACBD4	109.289	-0.0212627	0.151919	-0.139961	0.888691	0.999979	126.068	0.0812521	0.133008	0.610882	0.541277	0.84616	118.5	0.0384096	0.0908442	0.422807	0.672436	0.868681
		ACBD5	925.82	0.00899879	0.0789252	0.114017	0.909225	0.999979	740.474	-0.0258128	0.0963503	-0.267905	0.788772	0.941795	822.249	-0.00919424	0.0574687	-0.159987	0.872891	0.95537
		ACBD6	282.509	-0.0696635	0.128569	-0.54184	0.587929	0.999979	273.743	0.00761297	0.089143	0.0854017	0.931942	0.98308	277.354	-0.0254274	0.0698619	-0.363966	0.715883	0.889438
		ACBD7	0.797561	0.649909	1.44905	0.448505	0.653789	0.999979	1.78128	0.0726035	0.983249	0.0738404	0.941137	NA	1.34163	0.313751	0.718784	0.436503	0.662472	NA
		ACCS	77.2669	0.132709	0.162987	0.814229	0.415514	0.999979	84.5751	0.229604	0.164575	1.39513	0.162976	0.594631	81.2576	0.18938	0.105719	1.79135	0.0732374	0.350548
		ACD	96.8267	0.0484546	0.156743	0.309133	0.75722	0.999979	101.91	0.126969	0.121039	1.04899	0.294182	0.716104	99.5474	0.0960833	0.0841632	1.14163	0.253608	0.591479
		ACE	408.853	0.0439499	0.17536	0.250626	0.802103	0.999979	441.564	0.251713	0.194804	1.29214	0.19631	0.632446	426.834	0.160356	0.141896	1.13009	0.258438	0.596443
		ACE2	3.06509	0.153865	0.796444	0.19319	0.84681	0.999979	4.38518	-0.0625505	0.471313	-0.132715	0.894419	NA	3.79646	0.0251238	0.369321	0.0680271	0.945764	NA
		ACER2	16.7514	-0.0467602	0.317293	-0.147372	0.882838	0.999979	17.3235	-0.391237	0.349608	-1.11907	0.263109	0.692475	17.0609	-0.234711	0.219711	-1.06827	0.285398	0.620733
		ACER3	101.641	0.0191968	0.174948	0.109728	0.912625	0.999979	117.551	0.0699548	0.191962	0.36442	0.715545	0.916253	110.365	0.0485464	0.128901	0.376616	0.706459	0.886108
		ACHE	2385.38	-0.102295	0.116647	-0.876968	0.380504	0.999979	3074.98	-0.05624	0.111738	-0.503319	0.61474	0.878668	2765.84	-0.0754139	0.0806351	-0.935249	0.34966	0.67673
		ACIN1	1152.21	0.0242528	0.0699098	0.346916	0.728655	0.999979	1205.43	-0.0917028	0.0574192	-1.59708	0.110249	0.523359	1180.77	-0.0388093	0.0367423	-1.05626	0.290851	0.626666
		ACKR1	102.041	0.14989	0.487652	0.307371	0.758561	0.999979	180.338	-0.408693	0.397871	-1.0272	0.304326	0.720037	145.334	-0.165952	0.306235	-0.54191	0.587881	0.825755
		ACKR2	2.30357	-0.435598	0.873503	-0.498679	0.618005	0.999979	3.44433	0.549304	0.497864	1.10332	0.269887	NA	2.93339	0.243926	0.380708	0.640717	0.521707	NA
		ACKR3	280.514	-0.0974584	0.154437	-0.631058	0.528003	0.999979	353.266	-0.345261	0.229565	-1.50398	0.132587	0.554307	320.626	-0.231023	0.152201	-1.51788	0.129045	0.44495
		ACKR4	1.41683	-0.240413	1.11402	-0.215807	0.829138	0.999979	2.94623	-0.377952	0.571099	-0.661799	0.5081	NA	2.26494	-0.380997	0.455893	-0.835716	0.403314	NA
		ACLY	296.42	0.0546126	0.0977334	0.558792	0.576304	0.999979	307.861	0.052868	0.121987	0.43339	0.664732	0.896893	302.558	0.0553845	0.0737655	0.750819	0.452762	0.744555
		ACMSD	2.04771	-1.43745	0.974272	-1.47541	0.140103	0.999979	2.85672	0.201547	0.639312	0.315257	0.752567	NA	2.49513	-0.391357	0.488553	-0.801053	0.423101	NA
		ACO1	765.685	-0.0650248	0.075487	-0.861404	0.389016	0.999979	659.078	-0.117121	0.0871619	-1.34372	0.179039	0.611688	705.949	-0.0931118	0.051075	-1.82304	0.0682973	0.340143
		ACO2	7865.74	-0.161824	0.0922647	-1.7539	0.0794468	0.999979	6708.8	-0.225641	0.128436	-1.75684	0.0789444	0.474821	7218.19	-0.19641	0.0816114	-2.40665	0.0160997	0.191082
		ACOT1	178.508	-0.136454	0.133141	-1.02488	0.30542	0.999979	125.343	-0.0548126	0.141257	-0.388033	0.697991	0.909367	148.799	-0.0914017	0.0905981	-1.00887	0.313037	0.647725
		ACOT11	104.718	-0.62644	0.180214	-3.47609	0.000508777	0.458141	189.755	-0.573227	0.196716	-2.91398	0.0035685	0.191467	151.856	-0.592824	0.134878	-4.39526	1.11e-05	0.00728429
		ACOT13	495.185	0.0269684	0.0821753	0.328182	0.742774	0.999979	394.369	0.0691862	0.0864019	0.800749	0.423277	0.795677	438.844	0.0508179	0.0500327	1.01569	0.309776	0.645521
		ACOT2	815.806	-0.14894	0.095866	-1.55363	0.120273	0.999979	825.669	-0.110722	0.15231	-0.726949	0.467257	0.814591	820.593	-0.127164	0.0938976	-1.35428	0.175647	0.510735
		ACOT4	9.54669	0.295276	0.424112	0.696222	0.48629	0.999979	13.0356	-0.300084	0.275011	-1.09117	0.275197	0.701831	11.472	-0.0488948	0.208227	-0.234815	0.814352	0.931383
		ACOT6	31.8472	-0.0354843	0.228205	-0.155493	0.876433	0.999979	23.7982	0.189838	0.282546	0.671884	0.501658	0.830231	27.3496	0.0857351	0.169326	0.506333	0.612623	0.841236
		ACOT7	27.7367	0.0942997	0.240481	0.39213	0.694962	0.999979	33.18	0.498962	0.167545	2.97807	0.00290072	0.177626	30.7353	0.326587	0.121282	2.69278	0.00708582	0.137027
		ACOT8	242.385	0.00249664	0.125407	0.0199083	0.984116	0.999979	253.928	-0.0231142	0.106639	-0.216752	0.828402	0.954771	248.613	-0.0108818	0.0746513	-0.145768	0.884105	0.959576
		ACOT9	331.102	0.0186095	0.0910003	0.2045	0.837963	0.999979	388.777	0.0259484	0.144565	0.179493	0.857551	0.964801	362.778	0.0244183	0.0854076	0.285903	0.774952	0.915716
		ACOX1	1196.01	-0.060882	0.0772046	-0.78858	0.430358	0.999979	1352.34	-0.198056	0.087068	-2.27473	0.0229224	0.342549	1281.67	-0.135961	0.0543119	-2.50334	0.0123026	0.1722
		ACOX2	132.218	0.231327	0.179978	1.28531	0.198686	0.999979	129.285	0.0694773	0.209565	0.33153	0.740244	0.927539	130.495	0.146383	0.142659	1.02611	0.30484	0.640637
		ACOX3	105.299	-0.0147606	0.135966	-0.108561	0.913551	0.999979	99.5269	-0.240129	0.111241	-2.15863	0.0308789	0.370472	102.011	-0.138314	0.0741748	-1.8647	0.0622234	0.327957
		ACOXL	2.54211	0.0917894	1.06288	0.0863592	0.931181	0.999979	2.32592	0.963291	0.615374	1.56537	0.117495	NA	2.42125	0.582209	0.509472	1.14277	0.253135	NA
		ACP1	1043.26	-0.0181147	0.0933146	-0.194125	0.846078	0.999979	1001.12	-0.0311452	0.0926473	-0.33617	0.736743	0.92595	1018.81	-0.0240283	0.0599875	-0.400555	0.688748	0.876518
		ACP2	200.196	-0.11574	0.112175	-1.03178	0.302175	0.999979	184.427	0.028955	0.0958593	0.302057	0.762609	0.934232	191.267	-0.0338764	0.0624919	-0.542093	0.587754	0.825755
		ACP5	4.35891	0.345707	0.625078	0.553062	0.580221	0.999979	8.95683	0.000485588	0.362035	0.00134127	0.99893	0.999448	6.90536	0.106085	0.28613	0.37076	0.710816	0.888109
		ACP6	77.6674	-0.0980583	0.181667	-0.53977	0.589355	0.999979	82.6828	0.0845793	0.209617	0.403494	0.686585	0.905405	80.3797	0.00534877	0.138447	0.0386341	0.969182	0.990017
		ACR	6.44363	0.114171	0.546667	0.208848	0.834567	0.999979	6.27949	0.00209715	0.428815	0.00489057	0.996098	0.99915	6.34669	0.0433658	0.299466	0.144811	0.88486	0.959868
		ACRBP	2.88621	0.56662	0.754099	0.751387	0.45242	0.999979	3.28873	0.857992	0.625013	1.37276	0.169827	NA	3.10501	0.748406	0.415049	1.80318	0.0713606	NA
		ACRC	37.9249	0.0966744	0.232869	0.415146	0.678035	0.999979	51.7654	0.204065	0.175319	1.16396	0.244439	0.677381	45.563	0.160621	0.125641	1.27841	0.201104	0.537338
		ACSBG1	19.497	-0.0435685	0.293086	-0.148654	0.881826	0.999979	25.7789	0.0239255	0.194604	0.122944	0.902151	0.975736	22.9619	0.00958181	0.138871	0.0689977	0.944991	0.981581
		ACSBG2	0.661924	1.10379	1.65034	0.668824	0.503608	0.999979	1.37549	-0.725882	0.862	-0.84209	0.399737	NA	1.05725	-0.108527	0.689455	-0.15741	0.874922	NA
		ACSF2	505.338	-0.152661	0.104459	-1.46144	0.143894	0.999979	461.86	-0.131687	0.157103	-0.838221	0.401907	0.782798	480.845	-0.139693	0.0974716	-1.43317	0.15181	0.479915
		ACSF3	219.386	0.0280316	0.120178	0.23325	0.815567	0.999979	196.948	0.0424956	0.0946844	0.448813	0.653567	0.8926	206.766	0.0381045	0.0659493	0.577786	0.563409	0.809973
		ACSL1	8043.19	-0.11729	0.0980901	-1.19573	0.231801	0.999979	7112.42	-0.141647	0.12568	-1.12704	0.259725	0.690428	7520.89	-0.129945	0.0817294	-1.58995	0.111847	0.42043
		ACSL3	1065.55	0.0269385	0.112324	0.239829	0.810463	0.999979	1012.32	0.0200029	0.13843	0.144498	0.885107	0.971665	1035.2	0.02469	0.0910369	0.271208	0.786231	0.92109
		ACSL4	526.997	-0.0661795	0.0860183	-0.769365	0.441677	0.999979	525.461	0.0035915	0.166032	0.0216314	0.982742	0.995842	525.722	-0.0255354	0.0991567	-0.257526	0.796773	0.925516
		ACSL5	78.9892	0.129347	0.155072	0.834109	0.404219	0.999979	89.3372	0.137976	0.113724	1.21325	0.225034	0.66165	84.6668	0.136033	0.0764274	1.77989	0.0750934	0.353381
		ACSL6	92.2687	-0.60714	0.256548	-2.36658	0.0179534	0.999979	145.718	-0.623777	0.228106	-2.73459	0.00624582	0.23559	121.846	-0.616082	0.17869	-3.44777	0.000565233	0.0442571
		ACSM1	2.59991	0.344229	0.822619	0.418454	0.675615	0.999979	4.22299	0.0921943	0.518777	0.177715	0.858947	NA	3.49669	0.213776	0.391084	0.546626	0.584636	NA
		ACSM3	6.14733	0.0314427	0.54024	0.0582014	0.953588	0.999979	8.58821	-0.66946	0.382774	-1.74897	0.0802966	0.47802	7.49289	-0.395953	0.280155	-1.41334	0.157557	0.489346
		ACSM5	263.016	-0.0676837	0.14814	-0.456891	0.647749	0.999979	218.722	-0.0426637	0.137397	-0.310514	0.75617	0.932836	238.321	-0.0521258	0.0994132	-0.524335	0.600046	0.833382
		ACSS1	590.099	-0.0287678	0.122937	-0.234005	0.814981	0.999979	1053.13	-0.286391	0.199516	-1.43543	0.151164	0.57809	846.314	-0.168732	0.129987	-1.29807	0.194262	0.531014
		ACSS2	2417.13	-0.124554	0.0828593	-1.5032	0.132788	0.999979	2596.5	-0.336124	0.131979	-2.54679	0.0108718	0.280767	2514.71	-0.240624	0.0831865	-2.89259	0.00382077	0.10514
		ACSS3	161.308	-0.17837	0.128579	-1.38724	0.16537	0.999979	131.868	-0.221423	0.100743	-2.1979	0.027956	0.359981	144.879	-0.20271	0.0692363	-2.92781	0.00341363	0.0985799
		ACTA1	1.37031e+06	-0.0957751	0.0776185	-1.23392	0.217232	0.999979	983757	-0.271811	0.155584	-1.74704	0.0806312	0.478492	1.15454e+06	-0.191057	0.0948726	-2.01382	0.0440282	0.285929
		ACTA2	219.358	0.155701	0.383112	0.406412	0.68444	0.999979	380.316	-0.247987	0.439305	-0.564498	0.572415	0.859054	308.458	-0.0596584	0.296312	-0.201337	0.840435	0.942386
		ACTA2-AS1	2.996	0.41418	0.755713	0.548066	0.583647	0.999979	5.5708	-0.0202568	0.628507	-0.0322301	0.974289	0.993723	4.4249	0.16604	0.445023	0.373104	0.709071	0.887138
		ACTB	5055.25	-0.159592	0.112892	-1.41367	0.157459	0.999979	6470.07	-0.156727	0.108401	-1.44581	0.14823	0.574134	5835.68	-0.156557	0.0776974	-2.01496	0.0439091	0.2854
		ACTC1	970.722	0.961601	0.585302	1.64292	0.1004	0.999979	3134.59	0.849141	0.553893	1.53304	0.125266	0.545191	2167.26	0.901491	0.395353	2.28021	0.022595	0.21497
		ACTG1	3392.58	-0.0774362	0.119195	-0.649658	0.515913	0.999979	4617.94	0.0104553	0.112435	0.0929894	0.925912	0.981558	4069.38	-0.0270827	0.0823165	-0.329007	0.74215	0.900708
		ACTG1P17	3.18682	0.00472941	0.666181	0.00709929	0.994336	0.999979	4.96669	0.350629	0.439986	0.796908	0.425504	NA	4.16945	0.20894	0.321244	0.650411	0.515427	NA
		ACTG1P20	6.89921	-0.659563	0.474296	-1.39061	0.164343	0.999979	7.04612	-0.362545	0.39139	-0.926301	0.354289	0.753631	6.97661	-0.481775	0.261437	-1.8428	0.0653588	0.334953
		ACTG1P4	51.5405	-0.378793	0.188885	-2.00541	0.0449189	0.999979	60.7779	-0.157226	0.156433	-1.00507	0.314865	0.725349	56.6236	-0.250625	0.106827	-2.34608	0.018972	0.201951
		ACTG2	11.7461	-0.0644571	0.62561	-0.103031	0.917939	0.999979	39.9269	-0.412404	0.713161	-0.578277	0.563077	0.85457	27.3848	-0.267389	0.508321	-0.526024	0.598871	0.83274
		ACTL10	4.09615	0.495957	0.655018	0.757165	0.448951	0.999979	4.30824	-0.0215541	0.495113	-0.0435337	0.965276	NA	4.20945	0.220499	0.345609	0.638	0.523473	NA
		ACTL6A	154.305	-0.0556737	0.122532	-0.454359	0.64957	0.999979	164.258	-0.0544533	0.0870341	-0.625655	0.531541	0.843207	159.669	-0.0531564	0.058601	-0.907089	0.36436	0.686616
		ACTN1	175.178	0.0279272	0.182742	0.152823	0.878538	0.999979	287.678	-0.0803256	0.244874	-0.328028	0.742891	0.92799	237.461	-0.0323242	0.166112	-0.194593	0.845712	0.944051
		ACTN2	97312.9	-0.0414647	0.0864241	-0.479781	0.631383	0.999979	100559	-0.36467	0.0937018	-3.89182	9.95e-05	0.0446969	99017	-0.219602	0.0703344	-3.12226	0.00179467	0.0737449
		ACTN3	23116.5	-0.310455	0.361643	-0.858456	0.390641	0.999979	11568	-0.393988	0.501999	-0.784838	0.432549	0.800121	16691.4	-0.354273	0.320956	-1.10381	0.269677	0.606049
		ACTN4	993.956	-0.00791585	0.109008	-0.0726172	0.942111	0.999979	1109.89	0.0521515	0.167866	0.310673	0.756049	0.932836	1057.54	0.0259561	0.106818	0.242994	0.80801	0.929431
		ACTR10	748.356	-0.0143109	0.0841371	-0.17009	0.864939	0.999979	793.981	0.0977161	0.0933787	1.04645	0.295353	0.716184	772.913	0.049426	0.0574789	0.859898	0.389845	0.703998
		ACTR1A	2315.27	0.0368238	0.0739814	0.497744	0.618665	0.999979	2090.45	-0.024812	0.0728129	-0.340763	0.733282	0.925009	2188.47	0.00401128	0.0446184	0.089902	0.928365	0.976488
		ACTR1B	1502.78	-0.0358516	0.0726637	-0.493391	0.621737	0.999979	1403.21	-0.0479876	0.0768858	-0.624141	0.532535	0.843686	1446.11	-0.0412718	0.0448609	-0.919995	0.357575	0.682644
		ACTR2	1518.34	-0.0357679	0.0794791	-0.450029	0.65269	0.999979	1556.98	-0.0311464	0.078295	-0.397808	0.690772	0.907162	1538.4	-0.0319994	0.0493023	-0.649043	0.51631	0.784133
		ACTR3	742.21	0.00160342	0.0862405	0.0185925	0.985166	0.999979	853.25	0.00351999	0.0761486	0.0462253	0.963131	0.991269	803.15	0.00391517	0.0487988	0.0802308	0.936054	0.979421
		ACTR3B	86.7783	-0.0044475	0.152193	-0.0292227	0.976687	0.999979	105.927	0.0255944	0.125741	0.203549	0.838706	0.958878	97.3093	0.015284	0.0826539	0.184915	0.853296	0.94688
		ACTR3C	5.27535	-0.083672	0.649045	-0.128916	0.897424	0.999979	3.38721	0.275073	0.546847	0.503018	0.614952	NA	4.22482	0.0745517	0.371091	0.200898	0.840778	NA
		ACTR5	81.8396	-0.0310998	0.171046	-0.181822	0.855723	0.999979	100.025	-0.0875784	0.112563	-0.77804	0.436546	0.80165	91.8471	-0.0635193	0.0845149	-0.751575	0.452307	0.744128
		ACTR6	217.375	0.0242199	0.110115	0.219951	0.82591	0.999979	224.614	-0.0742531	0.127874	-0.580672	0.561462	0.854287	221.163	-0.0290314	0.0783418	-0.370574	0.710955	0.888109
		ACTR8	156.445	0.0702131	0.125327	0.56024	0.575316	0.999979	158.93	-0.0456383	0.0929436	-0.491032	0.623404	0.881773	157.706	0.00694176	0.0643093	0.107943	0.914041	0.971336
		ACTRT3	10.2194	-0.112292	0.419059	-0.267963	0.788728	0.999979	12.3995	0.222178	0.295717	0.751319	0.452461	0.808602	11.4185	0.0877082	0.212745	0.412269	0.680142	0.872287
		ACVR1	315.889	0.232078	0.147081	1.57789	0.114591	0.999979	291.674	0.10573	0.150444	0.702787	0.482188	0.822662	302.146	0.163927	0.106734	1.53585	0.124575	0.440586
		ACVR1B	430.345	-0.0701103	0.0819316	-0.855718	0.392154	0.999979	401.398	-0.131025	0.121838	-1.0754	0.282194	0.707831	413.976	-0.102148	0.0705925	-1.44701	0.147895	0.473094
		ACVR1C	36.4031	-0.413553	0.231232	-1.78848	0.0736984	0.999979	31.9619	-0.349155	0.252747	-1.38144	0.167143	0.60058	33.8972	-0.370944	0.158803	-2.33588	0.0194977	0.204114
		ACVR2A	212.778	0.0452206	0.135881	0.332796	0.739288	0.999979	207.335	0.0536693	0.103908	0.516509	0.605499	0.874458	209.557	0.0514061	0.0769712	0.667861	0.504222	0.778446
		ACVR2B	409.192	0.110472	0.159424	0.692944	0.488345	0.999979	450.684	-0.149084	0.151579	-0.983539	0.325342	0.734253	431.967	-0.0336074	0.116416	-0.288684	0.772823	0.914908
		ACVR2B-AS1	192.167	0.155232	0.172643	0.899149	0.368574	0.999979	177.566	-0.28294	0.175551	-1.61173	0.107021	0.519791	183.951	-0.0862834	0.133423	-0.646693	0.517831	0.784701
		ACVRL1	277.009	0.116125	0.125645	0.924231	0.355366	0.999979	308.248	0.1851	0.0980572	1.88768	0.0590691	0.442323	294.087	0.156597	0.0721156	2.17148	0.0298951	0.240151
		ACY1	11.723	0.060109	0.377354	0.159291	0.87344	0.999979	8.4826	0.180358	0.346542	0.520451	0.602749	0.872917	9.91645	0.122705	0.220352	0.55686	0.577623	0.819707
		ACYP1	142.57	-0.0474744	0.127861	-0.371296	0.710417	0.999979	137.933	0.000629019	0.159972	0.00393205	0.996863	0.999305	139.842	-0.0198367	0.0973303	-0.203808	0.838504	0.941658
		ACYP2	1807.64	0.0567981	0.0893963	0.635352	0.525199	0.999979	1387.77	0.0759337	0.11317	0.670969	0.50224	0.830231	1572.98	0.0686246	0.069999	0.980366	0.326906	0.658132
		ADA	93.9821	0.0344681	0.17587	0.195986	0.844621	0.999979	101.433	0.364512	0.174315	2.09111	0.0365186	0.390137	98.058	0.220496	0.123444	1.78621	0.0740659	0.352245
		ADAD2	2.89906	1.1244	0.746924	1.50537	0.132229	0.999979	1.84973	0.571559	0.801056	0.713507	0.475532	NA	2.31528	0.868467	0.470904	1.84426	0.0651457	NA
		ADAL	472.132	-0.078814	0.0979527	-0.804613	0.421043	0.999979	414.715	0.0265116	0.0895671	0.295997	0.767233	0.935561	439.918	-0.0196402	0.0590494	-0.332607	0.739431	0.899276
		ADAM10	312.573	0.049353	0.0938917	0.525638	0.59914	0.999979	342.166	-0.0973687	0.0764407	-1.27378	0.202741	0.637516	328.704	-0.0320312	0.050384	-0.635742	0.524945	0.790328
		ADAM11	7.3252	-0.112035	0.495532	-0.22609	0.821132	0.999979	11.9757	0.532404	0.306228	1.73859	0.0821074	0.480813	9.89725	0.29895	0.241069	1.2401	0.214939	0.551693
		ADAM12	3.17479	1.55149	0.762507	2.03472	0.0418792	0.999979	10.3732	2.7294	0.67013	4.07295	4.64e-05	0.0420349	7.16618	2.20249	0.487496	4.51798	6.24e-06	0.00594048
		ADAM15	753.041	0.126268	0.0962392	1.31203	0.189511	0.999979	803.601	0.116173	0.144854	0.802005	0.42255	0.795333	780.433	0.122093	0.0892492	1.368	0.171312	0.505107
		ADAM17	223.468	0.0844279	0.123093	0.68589	0.492782	0.999979	225.057	-0.0340282	0.139342	-0.244207	0.807071	0.947543	224.153	0.019613	0.0902754	0.217257	0.828008	0.937679
		ADAM19	257.328	-0.0161812	0.147859	-0.109437	0.912856	0.999979	190.553	-0.0201786	0.183535	-0.109944	0.912454	0.97879	220.127	-0.0162308	0.121758	-0.133304	0.893953	0.963607
		ADAM1A	48.5359	-0.00817426	0.196424	-0.0416154	0.966805	0.999979	72.3668	-0.125043	0.169872	-0.7361	0.46167	0.810908	61.7059	-0.0761906	0.114511	-0.665358	0.505821	0.779365
		ADAM20	1.49532	0.757316	1.12892	0.670834	0.502326	0.999979	2.53761	0.278734	0.599398	0.465024	0.641914	NA	2.07197	0.366317	0.480111	0.762984	0.445473	NA
		ADAM20P1	8.70279	0.092596	0.440335	0.210285	0.833445	0.999979	11.0679	-0.0704082	0.281313	-0.250284	0.802368	0.946151	10.0098	-0.01525	0.206634	-0.073802	0.941168	0.980612
		ADAM21	2.79048	-0.850832	0.835874	-1.0179	0.308728	0.999979	3.04609	0.379574	0.558683	0.679408	0.496879	NA	2.93094	-0.120647	0.432581	-0.2789	0.780322	NA
		ADAM21P1	2.57707	-0.493527	0.774065	-0.637578	0.523748	0.999979	2.48216	-0.159031	0.63189	-0.251675	0.801293	NA	2.52227	-0.287541	0.418827	-0.686539	0.492373	NA
		ADAM22	105.316	-0.121829	0.177289	-0.687178	0.491971	0.999979	92.7695	0.0676983	0.226593	0.298767	0.765118	0.935235	98.2841	-0.0136606	0.148805	-0.0918017	0.926856	0.976145
		ADAM23	344.698	0.0993332	0.112079	0.886281	0.375466	0.999979	353.563	0.0970666	0.156844	0.618874	0.535999	0.845995	349.325	0.100511	0.0984575	1.02086	0.307321	0.643447
		ADAM28	6.80977	0.857599	0.51588	1.6624	0.0964326	0.999979	6.48149	0.978215	0.510696	1.91545	0.0554346	0.433295	6.62185	0.944712	0.32218	2.93225	0.00336516	0.0981217
		ADAM32	3.34476	0.451617	0.72892	0.61957	0.535541	0.999979	4.41053	0.365829	0.476162	0.768286	0.442317	NA	3.93461	0.404482	0.346741	1.16652	0.243403	NA
		ADAM33	185.921	-0.00364464	0.147799	-0.0246594	0.980327	0.999979	226.856	0.0365156	0.186205	0.196105	0.844528	0.960034	208.467	0.0214359	0.122525	0.174951	0.861118	0.950885
		ADAM8	15.101	0.21169	0.356549	0.59372	0.5527	0.999979	30.2718	0.34484	0.305637	1.12826	0.259209	0.689914	23.5112	0.290434	0.217395	1.33597	0.181559	0.516553
		ADAM9	808.581	0.0577256	0.0952322	0.606157	0.544411	0.999979	745.101	-0.0233756	0.110009	-0.212489	0.831725	0.955848	772.623	0.0143203	0.0701958	0.204006	0.838349	0.94164
		ADAMTS1	845.378	0.291891	0.449538	0.649314	0.516136	0.999979	1700.63	-0.473815	0.521852	-0.907948	0.363906	0.759322	1319.81	-0.107357	0.354484	-0.302853	0.762002	0.909759
		ADAMTS10	117.695	0.466687	0.148936	3.13347	0.00172751	0.637884	123.324	0.294976	0.198706	1.48448	0.137681	0.560531	120.742	0.373684	0.126607	2.95153	0.003162	0.0955174
		ADAMTS12	13.6233	0.207511	0.361802	0.573548	0.566274	0.999979	17.5415	0.242076	0.343802	0.704113	0.481362	0.822662	15.7892	0.236361	0.229711	1.02895	0.303505	0.63919
		ADAMTS13	144.698	0.0781878	0.142025	0.550521	0.581962	0.999979	143.992	0.229309	0.140102	1.63673	0.101688	0.511286	144.181	0.163256	0.0939398	1.73788	0.0822327	0.366587
		ADAMTS14	5.96468	1.18163	0.658748	1.79375	0.0728538	0.999979	12.074	1.0493	0.488768	2.14682	0.0318075	0.375227	9.35563	1.09512	0.383394	2.85639	0.00428488	0.109359
		ADAMTS15	69.9061	0.122253	0.201465	0.606818	0.543972	0.999979	81.3991	0.346695	0.191756	1.808	0.0706065	0.463735	76.2239	0.250043	0.136233	1.8354	0.0664465	0.337115
		ADAMTS16	6.80558	0.618398	0.579302	1.06749	0.285751	0.999979	9.81513	1.44888	0.632848	2.28945	0.0220531	0.33894	8.46561	1.07804	0.435888	2.47321	0.0133904	0.178578
		ADAMTS17	46.4596	0.113346	0.228389	0.496286	0.619693	0.999979	66.2546	0.22658	0.264133	0.857825	0.390989	0.776416	57.406	0.178325	0.17733	1.00561	0.314603	0.648393
		ADAMTS18	2.09425	0.0733571	1.04515	0.0701882	0.944044	0.999979	2.97742	2.56162	0.99428	2.57635	0.00998481	NA	2.58679	1.47605	0.722109	2.04408	0.0409453	NA
		ADAMTS19	56.9938	0.38798	0.227203	1.70764	0.0877038	0.999979	39.3451	-0.340492	0.213464	-1.59508	0.110694	0.523739	47.1582	0.00547953	0.167285	0.0327556	0.973869	0.991322
		ADAMTS19-AS1	8.39647	0.731272	0.460168	1.58914	0.112029	0.999979	4.41398	-0.959506	0.497539	-1.9285	0.0537927	NA	6.18125	-0.0680798	0.322255	-0.21126	0.832684	0.939989
		ADAMTS2	47.812	0.778026	0.256558	3.03256	0.00242488	0.764595	77.473	1.46408	0.360085	4.06593	4.78e-05	0.0420349	64.2616	1.15938	0.249363	4.64934	3.33e-06	0.0045983
		ADAMTS3	3.89719	0.312125	0.634588	0.491855	0.622822	0.999979	6.29715	0.769719	0.482798	1.59429	0.110871	0.524244	5.22743	0.576015	0.342971	1.67949	0.0930574	0.389263
		ADAMTS4	349.38	0.212746	0.837744	0.253951	0.799533	0.999979	880.508	-2.8617	1.0245	-2.79327	0.00521787	0.219547	644.415	-0.959498	0.712322	-1.347	0.17798	0.513575
		ADAMTS5	66.2573	-0.0951761	0.178931	-0.531915	0.594785	0.999979	85.9938	0.151382	0.20083	0.753785	0.450979	0.80779	77.1449	0.0425779	0.132191	0.322094	0.747381	0.903418
		ADAMTS6	7.37111	0.309249	0.48275	0.640599	0.521783	0.999979	8.65944	0.287307	0.383999	0.748197	0.454341	0.808997	8.08106	0.301977	0.264616	1.14119	0.253791	0.591633
		ADAMTS7	55.7716	0.467316	0.253894	1.8406	0.0656806	0.999979	59.1407	0.570719	0.226893	2.51537	0.0118909	0.285094	57.6198	0.526927	0.169512	3.1085	0.00188042	0.0752583
		ADAMTS7P1	8.49514	0.309432	0.479539	0.645271	0.518752	0.999979	6.32036	0.076036	0.394764	0.192611	0.847264	0.961159	7.28229	0.156191	0.260925	0.598606	0.549435	0.803033
		ADAMTS8	18.6244	0.757474	0.35961	2.10638	0.0351715	0.999979	26.9871	0.0351837	0.413227	0.0851436	0.932147	0.983089	23.2584	0.356799	0.290077	1.23001	0.218693	0.555881
		ADAMTS9	389.315	0.0187586	0.382931	0.0489868	0.96093	0.999979	542.599	-0.269943	0.407967	-0.661678	0.508178	0.832529	474.143	-0.13575	0.279978	-0.48486	0.627776	0.847782
		ADAMTS9-AS1	10.7496	1.06627	0.654578	1.62894	0.103325	0.999979	27.3399	-0.58901	0.535415	-1.1001	0.271289	0.69794	19.952	0.106803	0.443336	0.240907	0.809627	0.929595
		ADAMTS9-AS2	15.1765	-0.0191665	0.349946	-0.0547698	0.956322	0.999979	16.7334	0.0662152	0.249887	0.26498	0.791025	0.942599	16.0238	0.0350287	0.177972	0.196821	0.843967	0.943539
		ADAMTSL1	9.39061	0.477191	0.482778	0.988428	0.322943	0.999979	11.2663	0.623953	0.351007	1.77761	0.0754677	0.470872	10.4246	0.548179	0.26699	2.05318	0.0400551	0.272819
		ADAMTSL2	166.421	0.236548	0.176614	1.33935	0.180456	0.999979	164.003	0.832234	0.238669	3.48698	0.000488512	0.0985284	164.925	0.564708	0.168434	3.3527	0.000800286	0.051275
		ADAMTSL3	98.7966	0.225242	0.198361	1.13552	0.256159	0.999979	115.34	0.345016	0.231713	1.48898	0.136492	0.560095	107.925	0.291085	0.159443	1.82563	0.0679054	0.338969
		ADAMTSL4	765.341	-0.272099	0.168031	-1.61934	0.105375	0.999979	1819.07	-0.49717	0.343097	-1.44907	0.147319	0.572935	1349.88	-0.391422	0.213888	-1.83004	0.0672445	0.338116
		ADAMTSL4-AS1	5.03846	-0.618588	0.542425	-1.14041	0.254114	0.999979	6.97805	0.148671	0.393841	0.37749	0.70581	0.912781	6.11089	-0.158927	0.277309	-0.573103	0.566575	0.812603
		ADAMTSL5	279.73	-0.147204	0.110059	-1.3375	0.181059	0.999979	316.509	-0.321738	0.161078	-1.9974	0.0457817	0.414202	299.929	-0.242841	0.100822	-2.40861	0.0160136	0.191082
		ADAP1	4.36393	-0.36409	0.624376	-0.583126	0.559808	0.999979	7.7543	0.690794	0.3576	1.93175	0.0533903	0.43061	6.24067	0.301895	0.292453	1.03229	0.301938	0.638334
		ADAP2	19.7348	0.490699	0.335764	1.46144	0.143895	0.999979	33.0158	0.312286	0.230236	1.35638	0.17498	0.608454	27.0873	0.381673	0.177805	2.14658	0.031827	0.247924
		ADAR	760.046	-0.11716	0.0826984	-1.41671	0.156567	0.999979	844.125	-0.0586145	0.105128	-0.557554	0.577149	0.861954	806.119	-0.083326	0.0640597	-1.30076	0.193342	0.530214
		ADARB1	291.431	-0.0135442	0.097195	-0.139351	0.889173	0.999979	465.039	-0.061875	0.127957	-0.48356	0.628698	0.883716	387.52	-0.0406615	0.077842	-0.52236	0.60142	0.834112
		ADARB2	5.4718	0.783306	0.676663	1.1576	0.247027	0.999979	0.933858	-0.195458	1.19747	-0.163226	0.870341	NA	2.95218	0.32678	0.546179	0.598302	0.549638	NA
		ADAT1	77.5777	-0.00667568	0.165982	-0.0402193	0.967918	0.999979	87.8285	0.200805	0.177925	1.1286	0.259068	0.68979	83.2063	0.1114	0.116768	0.954032	0.340067	0.669729
		ADAT2	74.9118	0.0512633	0.157258	0.325982	0.744438	0.999979	93.4534	0.368571	0.153047	2.40823	0.01603	0.30507	85.1202	0.233318	0.103387	2.25674	0.0240244	0.220636
		ADAT3	17.6877	-0.11037	0.324184	-0.340454	0.733514	0.999979	16.5142	0.444353	0.279961	1.58719	0.112469	0.527126	17.0234	0.194572	0.195877	0.993337	0.320546	0.653184
		ADCK1	139.337	-0.171083	0.134234	-1.27451	0.202482	0.999979	137.268	-0.0529577	0.118336	-0.447518	0.654501	0.8926	138.083	-0.104997	0.0781979	-1.34271	0.179366	0.514263
		ADCK2	183.443	0.0657762	0.127218	0.517033	0.605133	0.999979	161.379	-0.029909	0.118652	-0.252074	0.800984	0.945713	171.044	0.0153255	0.0785963	0.194991	0.8454	0.94396
		ADCK3	28573.4	-0.0764714	0.0679151	-1.12599	0.260172	0.999979	30384.5	-0.166165	0.145369	-1.14306	0.253015	0.684776	29553.2	-0.124969	0.0863877	-1.44661	0.148006	0.473308
		ADCK4	143.72	-0.0451303	0.13457	-0.335365	0.73735	0.999979	155.365	0.136775	0.0867687	1.57632	0.114952	0.530454	150.045	0.0589784	0.0663584	0.888785	0.374119	0.694132
		ADCK5	69.0194	0.204297	0.168169	1.21484	0.224429	0.999979	88.5809	0.319417	0.112253	2.8455	0.00443422	0.209089	79.8019	0.275955	0.0796864	3.46302	0.000534151	0.0431582
		ADCY1	361.531	-0.444757	0.145699	-3.05258	0.00226883	0.756608	360.36	-0.262173	0.251337	-1.04311	0.296896	0.716637	360.693	-0.343623	0.162646	-2.1127	0.0346265	0.256449
		ADCY10	1.99978	-0.999037	0.893792	-1.11775	0.263673	0.999979	4.18922	0.264744	0.488933	0.541474	0.588181	NA	3.213	-0.159354	0.384521	-0.414422	0.678565	NA
		ADCY10P1	62.2598	0.105124	0.236928	0.443697	0.657262	0.999979	73.6995	0.385727	0.254714	1.51436	0.129935	0.551275	68.5501	0.262903	0.180495	1.45657	0.145236	0.469693
		ADCY2	2636.74	-0.0488597	0.0944789	-0.517149	0.605052	0.999979	2421.96	-0.31732	0.129858	-2.4436	0.0145414	0.30159	2515.66	-0.19577	0.0869407	-2.25176	0.0243371	0.221487
		ADCY3	116.437	-0.101464	0.19291	-0.525966	0.598911	0.999979	142.774	0.0810144	0.188079	0.430747	0.666652	0.897833	130.971	0.000594644	0.137289	0.00433134	0.996544	0.998648
		ADCY4	334.394	-0.0127288	0.142439	-0.0893633	0.928793	0.999979	380.093	-0.0368911	0.227046	-0.162483	0.870925	0.967865	359.508	-0.0252931	0.146911	-0.172166	0.863307	0.951861
		ADCY5	98.1225	-0.226133	0.177929	-1.27092	0.203758	0.999979	102.128	-0.148346	0.191806	-0.773418	0.439275	0.802228	100.28	-0.183357	0.129778	-1.41285	0.1577	0.48957
		ADCY6	485.003	0.0533882	0.103626	0.515201	0.606413	0.999979	518.936	0.0758958	0.0918787	0.826043	0.40878	0.787375	503.46	0.0673913	0.0624906	1.07842	0.280845	0.617066
		ADCY7	128.28	0.300637	0.159527	1.88455	0.0594903	0.999979	153.165	0.400335	0.217178	1.84335	0.0652779	0.454321	142.007	0.357805	0.14119	2.53421	0.01127	0.167099
		ADCY8	0.647843	-0.0307861	2.16672	-0.0142086	0.988664	0.999979	1.80582	0.398262	1.05326	0.378123	0.705339	NA	1.28841	0.168317	0.915456	0.183862	0.854122	NA
		ADCY9	2197.4	-0.0838355	0.1272	-0.659082	0.509843	0.999979	1881.95	-0.283727	0.147696	-1.92102	0.054729	0.43274	2021.01	-0.194335	0.104463	-1.86032	0.0628401	0.329039
		ADCYAP1	1.15655	0.806461	1.41576	0.569633	0.568927	0.999979	2.62807	0.838228	0.726423	1.15391	0.248536	NA	1.97445	0.780236	0.573765	1.35985	0.173876	NA
		ADCYAP1R1	37.7045	0.139746	0.258432	0.540747	0.588682	0.999979	28.2918	0.458433	0.316021	1.45064	0.146881	0.572715	32.4641	0.309094	0.206605	1.49606	0.134638	0.45184
		ADD1	3949.21	-0.0417772	0.0723131	-0.577726	0.563449	0.999979	3697.06	-0.15945	0.0685379	-2.32645	0.0199945	0.326759	3806.22	-0.105796	0.0450663	-2.34756	0.0188968	0.201716
		ADD2	19.0728	-0.181251	0.389523	-0.465315	0.641706	0.999979	23.2496	-0.430609	0.356478	-1.20795	0.227066	0.662944	21.3819	-0.320745	0.262816	-1.22042	0.222306	0.560808
		ADD3	242.225	0.171404	0.10795	1.58781	0.112329	0.999979	306.207	0.27129	0.210314	1.28993	0.197076	0.632446	277.541	0.227865	0.12866	1.77106	0.0765504	0.357292
		ADD3-AS1	0.738793	0.832021	1.56527	0.531551	0.595037	0.999979	1.63177	0.404933	0.924866	0.437828	0.661511	NA	1.23336	0.597889	0.703675	0.849666	0.395511	NA
		ADGRA1	1.63678	2.41567	2.99727	0.805957	0.420268	0.999979	5.27334	2.13226	0.94063	2.26684	0.0234	NA	3.64898	2.23695	0.844717	2.64816	0.0080931	NA
		ADGRA2	264.505	0.0531518	0.150199	0.353875	0.723433	0.999979	297.416	0.320843	0.217678	1.47394	0.140499	0.563997	282.581	0.199925	0.144757	1.38111	0.167245	0.498907
		ADGRA3	722.721	0.138748	0.0920625	1.50711	0.131783	0.999979	815.904	-0.112618	0.0824753	-1.36547	0.172105	0.607188	773.83	-0.000573912	0.0616803	-0.00930462	0.992576	0.997725
		ADGRB1	4.25885	1.29212	0.749183	1.7247	0.084581	0.999979	4.51281	0.43396	0.557732	0.77808	0.436522	NA	4.40091	0.794939	0.425274	1.86924	0.0615897	0.326574
		ADGRB2	11.8558	0.551172	0.378929	1.45455	0.145793	0.999979	26.7163	0.267588	0.254774	1.0503	0.293582	0.716104	20.0887	0.365754	0.187561	1.95005	0.0511703	0.303079
		ADGRB3	9.77214	0.143567	0.443525	0.323697	0.746168	0.999979	7.94975	0.0530977	0.386806	0.137272	0.890816	0.97331	8.74818	0.0885342	0.262611	0.337131	0.736018	0.897857
		ADGRD1	100.194	-0.138261	0.142449	-0.970605	0.331745	0.999979	153.439	-0.221059	0.125581	-1.76028	0.0783597	0.474821	129.631	-0.185097	0.0815901	-2.26862	0.0232915	0.218132
		ADGRE2	7.03868	0.20536	0.541323	0.379367	0.704416	0.999979	10.9282	0.164353	0.408276	0.402552	0.687278	0.905918	9.19527	0.181525	0.304517	0.596107	0.551104	0.803538
		ADGRE3	0.675449	1.50699	1.89928	0.793453	0.427514	0.999979	0.687094	0.62165	1.33354	0.466164	0.641098	NA	0.682293	0.991053	0.998724	0.992319	0.321042	NA
		ADGRE4P	2.28008	0.670629	0.845276	0.793384	0.427554	0.999979	1.41786	2.00546	1.03508	1.9375	0.0526839	NA	1.80068	1.33562	0.572883	2.33141	0.019732	NA
		ADGRE5	415.268	0.122752	0.115003	1.06738	0.2858	0.999979	417.001	0.0333186	0.103295	0.322558	0.74703	0.929463	415.867	0.0744199	0.0728398	1.02169	0.306926	0.642819
		ADGRF2	12.4969	0.0956475	0.410525	0.232989	0.81577	0.999979	11.203	-0.197491	0.367761	-0.537009	0.591261	0.867651	11.7704	-0.0680874	0.250753	-0.271532	0.785982	0.920915
		ADGRF3	3.45914	-0.269265	0.712301	-0.378022	0.705415	0.999979	4.32158	-0.18568	0.453233	-0.409679	0.682042	NA	3.93496	-0.239132	0.33901	-0.705382	0.480573	NA
		ADGRF4	12.5743	0.510038	0.374183	1.36307	0.17286	0.999979	13.5505	-0.342545	0.339936	-1.00767	0.313611	0.724355	13.1099	0.0371951	0.234807	0.158407	0.874136	0.955591
		ADGRF5	1157.23	-0.174458	0.124576	-1.40042	0.161389	0.999979	1116.66	-0.0539011	0.151548	-0.355669	0.722088	0.919575	1133.95	-0.106912	0.103462	-1.03335	0.301442	0.637997
		ADGRG1	248.557	-0.169885	0.168914	-1.00575	0.314537	0.999979	297.124	-0.315196	0.20407	-1.54455	0.122454	0.541314	275.342	-0.249138	0.141491	-1.76081	0.0782713	0.360159
		ADGRG2	4.16188	-0.324821	0.609912	-0.532569	0.594332	0.999979	8.13685	-0.174719	0.345637	-0.505498	0.613209	0.877958	6.36158	-0.233139	0.267533	-0.871441	0.383513	0.700336
		ADGRG3	4.3029	-0.303979	0.758169	-0.400939	0.688465	0.999979	8.6545	-1.23284	0.657633	-1.87466	0.0608393	0.445502	6.71433	-0.82004	0.493022	-1.66329	0.0962536	0.394646
		ADGRG4	0.778442	-0.588799	1.43315	-0.410842	0.681189	0.999979	2.2182	0.586957	0.939308	0.624882	0.532048	NA	1.5764	0.0738447	0.696061	0.106089	0.915511	NA
		ADGRG5	0.805876	-0.238888	1.62169	-0.147308	0.882889	0.999979	1.34168	-0.291414	0.919331	-0.316985	0.751255	NA	1.10197	-0.255492	0.70655	-0.361605	0.717647	NA
		ADGRG6	14.7474	-0.135032	0.444193	-0.303993	0.761133	0.999979	19.662	0.134773	0.263672	0.511139	0.609254	0.876308	17.4554	0.0375113	0.228968	0.163827	0.869867	0.953863
		ADGRL1	65.5562	0.0810368	0.18957	0.427477	0.669032	0.999979	75.303	0.273202	0.211623	1.29098	0.196709	0.632446	70.9212	0.190513	0.140738	1.35367	0.175841	0.511
		ADGRL2	152.637	0.158075	0.177659	0.889765	0.373592	0.999979	173.02	0.0965053	0.168877	0.571455	0.567692	0.857335	163.831	0.124587	0.123278	1.01062	0.312199	0.646883
		ADGRL3	7.63183	0.34517	0.576228	0.599016	0.549162	0.999979	10.886	-0.129234	0.484165	-0.26692	0.78953	0.941795	9.42903	0.0857436	0.364208	0.235425	0.813879	0.931166
		ADGRL4	270.635	0.0622468	0.131263	0.474214	0.635347	0.999979	313.582	0.194853	0.187329	1.04017	0.298262	0.717272	294.309	0.136798	0.121111	1.12953	0.258674	0.596443
		ADH1A	3.21797	-0.0460607	0.674051	-0.0683341	0.94552	0.999979	4.32407	-0.17704	0.525514	-0.33689	0.7362	NA	3.82839	-0.11216	0.35604	-0.315023	0.752745	NA
		ADH1B	366.634	-0.280083	0.194074	-1.44318	0.148971	0.999979	503.212	-0.0759348	0.264721	-0.286849	0.774228	0.937623	441.968	-0.169147	0.18358	-0.921379	0.356853	0.682007
		ADH1C	68.1575	0.432827	0.280744	1.54171	0.123143	0.999979	144.651	0.0383309	0.312979	0.122471	0.902526	0.975736	110.469	0.220151	0.227795	0.966442	0.333823	0.66471
		ADH5	972.593	0.00815709	0.0829662	0.0983182	0.92168	0.999979	870.215	0.0368804	0.0742624	0.496623	0.619455	0.880148	914.948	0.0253127	0.047089	0.53755	0.590888	0.826786
		ADHFE1	1270.59	-0.138944	0.0897859	-1.5475	0.121742	0.999979	1217.1	-0.139207	0.137365	-1.01341	0.310866	0.723584	1239.92	-0.138221	0.0840065	-1.64536	0.0998953	0.399996
		ADI1	2567.84	0.0315783	0.0892526	0.353808	0.723483	0.999979	3233.79	0.123234	0.157582	0.782029	0.434198	0.800983	2933.85	0.0836853	0.0959133	0.872509	0.382931	0.700336
		ADIPOQ	9.22552	0.631604	0.636667	0.992049	0.321174	0.999979	21.324	-0.0899919	0.514984	-0.174747	0.861279	0.965255	15.9236	0.19434	0.407832	0.47652	0.633704	0.851363
		ADIPOR1	1705.07	-0.0464554	0.0621224	-0.747805	0.454578	0.999979	1586.4	-0.0176348	0.0628724	-0.280485	0.779105	0.940024	1637.68	-0.0295327	0.0335671	-0.879813	0.378961	0.69817
		ADIPOR2	1469.32	-0.0161628	0.0904061	-0.17878	0.85811	0.999979	1385.55	-0.257014	0.142118	-1.80845	0.0705369	0.463735	1421.79	-0.147833	0.0912316	-1.62042	0.105143	0.409116
		ADIRF	195.961	0.0184315	0.182468	0.101012	0.919541	0.999979	295.935	0.0436438	0.224862	0.194092	0.846104	0.960792	251.151	0.0322284	0.154693	0.208337	0.834965	0.940078
		ADK	377.053	-0.0969628	0.102779	-0.943407	0.345473	0.999979	312.273	0.0530182	0.100405	0.528044	0.597469	0.869824	340.724	-0.0135864	0.0656363	-0.206995	0.836013	0.940272
		ADM	74.6638	-0.151747	0.210321	-0.721504	0.470599	0.999979	96.8495	0.190194	0.183299	1.03761	0.29945	0.717958	86.9049	0.0440523	0.138573	0.317899	0.750562	0.904772
		ADM5	15.4642	0.0710008	0.445019	0.159546	0.873239	0.999979	24.4841	-0.208639	0.256624	-0.813012	0.416211	0.79227	20.4459	-0.088515	0.237043	-0.373414	0.70884	0.887098
		ADNP	1022.65	-0.013748	0.0744343	-0.1847	0.853465	0.999979	942.954	-0.0170914	0.0739491	-0.231123	0.817219	0.951708	977.635	-0.0143597	0.0441369	-0.325345	0.74492	0.902337
		ADNP-AS1	26.7388	0.0037562	0.249251	0.0150699	0.987976	0.999979	25.9274	0.282538	0.192825	1.46525	0.142852	0.567495	26.2647	0.156551	0.131026	1.19481	0.232162	0.567974
		ADNP2	68.5644	0.052728	0.171182	0.308022	0.758065	0.999979	87.553	-0.161403	0.116269	-1.38818	0.165081	0.597339	79.0438	-0.0722621	0.0849214	-0.850929	0.394809	0.707273
		ADO	401.083	-0.0916725	0.0849825	-1.07872	0.280712	0.999979	370.817	-0.0244585	0.0815687	-0.299851	0.76429	0.934912	383.934	-0.054185	0.0479058	-1.13107	0.258024	0.596105
		ADORA1	18.6741	-0.134305	0.301806	-0.445005	0.656316	0.999979	26.9795	1.09635	0.293989	3.72921	0.000192078	0.0639466	23.2552	0.543326	0.224782	2.41712	0.0156439	0.188687
		ADORA2A-AS1	6.70055	0.281257	0.491659	0.572057	0.567284	0.999979	4.16308	-0.113079	0.479235	-0.235958	0.813465	NA	5.28918	0.0795029	0.296119	0.268483	0.788327	0.921516
		ADORA2B	12.6064	0.0143201	0.375407	0.0381456	0.969572	0.999979	9.78516	-0.249927	0.348705	-0.71673	0.473541	0.818666	11.0343	-0.124646	0.218409	-0.570699	0.568204	0.813932
		ADPGK	116.085	0.0306366	0.141339	0.216759	0.828396	0.999979	134.018	0.0584345	0.127189	0.45943	0.645925	0.890142	125.939	0.0485451	0.0836627	0.580248	0.561747	0.809807
		ADPGK-AS1	1.20887	0.577521	1.17898	0.489846	0.624243	0.999979	1.87029	-0.192533	0.722621	-0.266437	0.789903	NA	1.57543	0.0946166	0.533967	0.177196	0.859355	NA
		ADPRH	169.058	0.0804722	0.134049	0.600318	0.548294	0.999979	162.54	0.216305	0.158496	1.36473	0.172337	0.607188	165.311	0.15802	0.102128	1.54727	0.121797	0.436654
		ADPRHL1	3155.15	-0.127983	0.104443	-1.22538	0.22043	0.999979	2742.51	0.00376615	0.129676	0.0290427	0.976831	0.993857	2923.16	-0.0537802	0.0856215	-0.628116	0.529928	0.792412
		ADPRHL2	329.421	-0.0363528	0.11039	-0.329312	0.74192	0.999979	335.512	0.0184881	0.0990896	0.18658	0.85199	0.962583	332.478	-0.00421417	0.0663729	-0.0634924	0.949374	0.982825
		ADPRM	100.322	0.112865	0.140115	0.805516	0.420522	0.999979	77.6835	0.0642069	0.15859	0.404862	0.685579	0.905329	87.6779	0.0873023	0.0949865	0.919102	0.358042	0.682812
		ADRA1A	3.16526	0.200254	0.669199	0.299244	0.764754	0.999979	2.74969	-0.398368	0.618889	-0.643682	0.519782	NA	2.93323	-0.128317	0.391125	-0.328073	0.742857	NA
		ADRA1B	4.42516	-0.0490744	0.638813	-0.0768213	0.938766	0.999979	6.45351	0.583522	0.639174	0.912932	0.361278	0.758332	5.54511	0.277836	0.426215	0.651868	0.514486	0.784074
		ADRA1D	10.1966	0.0764053	0.397854	0.192044	0.847708	0.999979	9.09615	0.271537	0.341698	0.794668	0.426807	0.796774	9.5793	0.193228	0.223288	0.865375	0.386833	0.701751
		ADRA2A	13.9179	0.334237	0.384187	0.869986	0.384308	0.999979	20.0515	0.654294	0.343611	1.90417	0.0568877	0.435489	17.3082	0.519394	0.244094	2.12785	0.0333495	0.253543
		ADRA2B	104.575	-0.234987	0.194051	-1.21095	0.225914	0.999979	109.075	0.0395709	0.17926	0.220745	0.825291	0.954205	106.992	-0.0810005	0.133884	-0.605005	0.545176	0.800969
		ADRA2C	41.8727	-0.235398	0.272832	-0.862796	0.38825	0.999979	44.3589	-0.36951	0.227959	-1.62095	0.105029	0.515551	43.2019	-0.308407	0.172014	-1.79292	0.0729856	0.350201
		ADRB1	3.52459	-0.285374	0.648656	-0.439947	0.659976	0.999979	7.0083	-0.185813	0.419786	-0.442637	0.658028	0.894073	5.45634	-0.234668	0.30785	-0.762282	0.445892	0.739099
		ADRB2	185.616	-0.0890976	0.219333	-0.40622	0.684581	0.999979	278.722	-0.523958	0.287977	-1.81944	0.0688444	0.459544	237.095	-0.323903	0.203664	-1.59038	0.111749	0.420165
		ADRBK1	1344.5	0.0517206	0.0807625	0.640404	0.52191	0.999979	1245.76	-0.0324062	0.0744724	-0.435144	0.663458	0.896456	1288.59	0.00655042	0.0478777	0.136816	0.891177	0.96222
		ADRBK2	47.3236	-0.106557	0.20079	-0.530688	0.595635	0.999979	60.826	0.367477	0.201076	1.82755	0.0676173	0.457302	54.7821	0.164498	0.140107	1.17409	0.240359	0.577131
		ADRM1	2149.62	-0.00582289	0.0940524	-0.0619111	0.950634	0.999979	2015.34	-0.164708	0.0992244	-1.65996	0.0969233	0.504145	2073.02	-0.0928025	0.0671447	-1.38213	0.166933	0.498814
		ADSL	4218.28	-0.076477	0.0951916	-0.8034	0.421743	0.999979	3221.08	-0.180567	0.114757	-1.57347	0.11561	0.530749	3660.95	-0.132759	0.0745563	-1.78066	0.0749678	0.353381
		ADSS	163.759	0.0854381	0.12737	0.670789	0.502355	0.999979	161.647	-0.0572687	0.0897795	-0.637881	0.523551	0.839661	162.443	0.00762327	0.0651665	0.116981	0.906875	0.968736
		ADSSL1	15666.1	-0.218696	0.101395	-2.15687	0.0310157	0.999979	12710	-0.404304	0.215143	-1.87923	0.0602129	0.445468	14013.4	-0.318137	0.134767	-2.36065	0.0182429	0.199532
		AEBP1	156.84	0.268777	0.250709	1.07206	0.283691	0.999979	298.608	0.0880834	0.371438	0.237142	0.812547	0.95006	235.396	0.170581	0.246464	0.692112	0.488867	0.768714
		AEBP2	279.006	0.10412	0.119719	0.869702	0.384463	0.999979	261.892	0.0475111	0.107474	0.442071	0.658438	0.894262	269.247	0.0737899	0.0732984	1.0067	0.314077	0.648248
		AEN	77.2898	0.0377992	0.250463	0.150917	0.880041	0.999979	111.684	-0.15437	0.268878	-0.574127	0.565882	0.855957	96.2764	-0.0673361	0.194012	-0.347072	0.728537	0.894405
		AES	11183.5	-0.106681	0.0719485	-1.48274	0.138143	0.999979	10170.4	-0.237668	0.145136	-1.63755	0.101515	0.510895	10610.3	-0.177403	0.0868383	-2.04291	0.0410611	0.275616
		AFAP1	99.176	-0.178103	0.250322	-0.711493	0.476779	0.999979	110.332	0.296853	0.237415	1.25036	0.21117	0.646892	105.273	0.0899832	0.186168	0.483343	0.628852	0.848411
		AFAP1-AS1	0.880623	0.568025	1.43869	0.394822	0.692974	0.999979	0.91833	0.0756791	1.32357	0.0571778	0.954404	NA	0.901272	0.285921	0.856965	0.333644	0.738649	NA
		AFAP1L1	986.875	-0.38653	0.145482	-2.65689	0.00788647	0.999979	644.509	0.0402951	0.189466	0.212677	0.831579	0.955848	796.408	-0.150495	0.135479	-1.11083	0.26664	0.603815
		AFAP1L2	78.6541	0.188256	0.203175	0.926572	0.354149	0.999979	84.7586	0.303414	0.206106	1.47213	0.140987	0.56474	81.9917	0.252843	0.144556	1.7491	0.0802734	0.364396
		AFF1	2682.13	-0.0471247	0.0973578	-0.484036	0.62836	0.999979	2337.53	-0.248179	0.151971	-1.63306	0.102456	0.512008	2488.86	-0.156796	0.0979764	-1.60034	0.109522	0.416173
		AFF3	30.0536	0.288192	0.286457	1.00606	0.314389	0.999979	38.4249	0.21391	0.276712	0.773043	0.439497	0.802228	34.6714	0.251035	0.192253	1.30576	0.191635	0.529012
		AFF4	1217.5	-0.0878199	0.115834	-0.75815	0.448361	0.999979	1355.62	-0.19013	0.161063	-1.18047	0.237813	0.672208	1293.16	-0.143011	0.105465	-1.35601	0.175097	0.510678
		AFG3L1P	213.671	-0.0323403	0.115487	-0.280033	0.779452	0.999979	248.988	-0.084408	0.0984913	-0.85701	0.391439	0.776668	233.048	-0.0591723	0.0649147	-0.911539	0.362012	0.685516
		AFG3L2	2751.65	-0.093314	0.0620041	-1.50496	0.132333	0.999979	2173.82	-0.202349	0.0968908	-2.08842	0.0367599	0.39025	2428.83	-0.152379	0.0559931	-2.72139	0.00650075	0.1316
		AFMID	104.589	0.129612	0.160903	0.80553	0.420514	0.999979	143.326	0.0580354	0.13399	0.433132	0.664919	0.896893	125.962	0.0898721	0.0944834	0.951194	0.341506	0.671013
		AFTPH	309.992	-0.0605291	0.126262	-0.479391	0.63166	0.999979	293.963	-0.0292668	0.0731625	-0.400025	0.689138	0.906307	300.809	-0.0424963	0.0631483	-0.672961	0.500972	0.776268
		AGA	123.508	-0.0922169	0.145905	-0.632036	0.527364	0.999979	120.785	-0.00922962	0.127408	-0.0724413	0.942251	0.985831	121.898	-0.0454636	0.0862468	-0.527133	0.598101	0.83229
		AGAP1	598.38	0.0279911	0.131488	0.21288	0.831421	0.999979	518.836	0.00150245	0.149841	0.010027	0.992	0.99808	553.873	0.0144403	0.103014	0.140177	0.88852	0.961846
		AGAP1-IT1	0.887102	-0.196959	1.7783	-0.110757	0.911809	0.999979	1.07975	0.91877	0.96263	0.954437	0.339862	NA	0.993842	0.535802	0.784174	0.683269	0.494437	NA
		AGAP11	78.9057	-0.0397386	0.17425	-0.228055	0.819604	0.999979	91.553	-0.105801	0.18866	-0.560806	0.57493	0.860494	85.8436	-0.07463	0.124121	-0.601269	0.547661	0.802431
		AGAP2	348.101	-0.0930529	0.118197	-0.787271	0.431123	0.999979	323.753	0.0832528	0.151065	0.551107	0.58156	0.864006	334.394	0.00540254	0.0990255	0.054557	0.956491	0.985158
		AGAP2-AS1	2.45986	-0.0515859	0.868001	-0.0594307	0.952609	0.999979	2.9661	-0.368891	0.590007	-0.625231	0.53182	NA	2.73745	-0.230774	0.44768	-0.515489	0.606212	NA
		AGAP3	775.225	0.222588	0.109097	2.04027	0.041323	0.999979	697.699	0.161123	0.0774698	2.07982	0.0375423	0.391723	731.621	0.189773	0.0609669	3.11272	0.00185371	0.0746015
		AGAP4	21.4195	0.035591	0.274156	0.12982	0.896708	0.999979	22.0817	0.0312344	0.212478	0.147001	0.883131	0.971469	21.7736	0.0390693	0.142005	0.275127	0.783219	0.919843
		AGAP5	36.8797	-0.0134684	0.253448	-0.0531406	0.95762	0.999979	48.3145	-0.0597285	0.170818	-0.349661	0.726593	0.922414	43.1899	-0.0457747	0.130003	-0.352105	0.72476	0.893032
		AGAP6	133.032	-0.150934	0.125258	-1.20499	0.228209	0.999979	152.403	-0.0809196	0.0903498	-0.895625	0.370453	0.76357	143.66	-0.107091	0.0595679	-1.7978	0.0722084	0.348537
		AGAP7P	1.33771	0.499614	1.78417	0.280026	0.779457	0.999979	6.59019	-0.304573	0.569982	-0.534355	0.593096	0.868196	4.24801	0.0717019	0.557419	0.128632	0.897649	NA
		AGAP9	70.9412	-0.104343	0.168835	-0.618022	0.536561	0.999979	64.8967	0.155345	0.182066	0.853238	0.393527	0.777727	67.5318	0.0368702	0.117322	0.314264	0.75332	0.90594
		AGBL1	236.956	0.0234694	0.397812	0.0589964	0.952955	0.999979	149.994	-0.348535	0.269663	-1.29248	0.19619	0.632446	188.588	-0.188592	0.218298	-0.863923	0.38763	0.702425
		AGBL1-AS1	2.5797	1.00082	0.806436	1.24104	0.21459	0.999979	3.59892	-0.131653	0.489729	-0.268828	0.788062	NA	3.14	0.267857	0.370874	0.722231	0.470152	NA
		AGBL2	1.1023	-0.0590745	1.24442	-0.0474717	0.962137	0.999979	1.3764	0.692641	0.894179	0.774611	0.43857	NA	1.25304	0.337106	0.630934	0.534296	0.593137	NA
		AGBL3	20.9064	-0.46101	0.360825	-1.27766	0.201371	0.999979	31.4953	0.265468	0.196379	1.35182	0.176433	0.60931	26.759	-0.031563	0.189742	-0.166346	0.867884	0.953177
		AGBL4	0.631495	0.85028	1.77779	0.47828	0.632451	0.999979	1.12067	1.60035	1.23215	1.29882	0.194004	NA	0.901881	1.21742	0.906127	1.34354	0.179098	NA
		AGBL5	150.835	0.0801493	0.120304	0.666225	0.505267	0.999979	148.348	0.101751	0.113671	0.89513	0.370717	0.76357	149.315	0.0940859	0.0697679	1.34856	0.17748	0.512825
		AGER	31.5472	0.0401541	0.237581	0.169012	0.865787	0.999979	36.9723	0.282932	0.196927	1.43674	0.150792	0.577683	34.5274	0.181357	0.134399	1.34939	0.177212	0.51254
		AGFG1	619.739	-0.0616722	0.0895472	-0.688712	0.491004	0.999979	649.05	-0.0278343	0.096993	-0.286972	0.774134	0.937585	635.469	-0.0416907	0.0605576	-0.688447	0.491171	0.770444
		AGFG2	127.909	-0.110437	0.128597	-0.858787	0.390458	0.999979	136.773	0.103986	0.108427	0.959036	0.337541	0.741918	132.71	0.0110014	0.0724046	0.151943	0.879232	0.958386
		AGGF1	554.868	0.0915048	0.0909721	1.00586	0.314485	0.999979	509.949	-0.0480033	0.0888922	-0.540017	0.589185	0.866145	529.46	0.0155097	0.05797	0.267547	0.789048	0.92175
		AGK	162.615	-0.192227	0.12543	-1.53254	0.125389	0.999979	185.523	0.111169	0.0962152	1.15542	0.247917	0.680172	175.188	-0.0203296	0.0737891	-0.275509	0.782925	0.91975
		AGL	23854.3	-0.146297	0.108739	-1.34539	0.1785	0.999979	16200.4	-0.216841	0.14614	-1.48379	0.137864	0.560531	19589.2	-0.184098	0.0959218	-1.91925	0.0549524	0.311853
		AGMAT	1205.97	0.026906	0.156171	0.172285	0.863213	0.999979	920.386	0.0954883	0.155224	0.615164	0.538446	0.845995	1046.63	0.0662126	0.116344	0.56911	0.569282	0.814501
		AGMO	4.72091	-0.341079	0.63514	-0.537015	0.591258	0.999979	3.06279	0.300904	0.56444	0.533102	0.593963	NA	3.79718	0.0133333	0.377284	0.0353402	0.971808	NA
		AGO1	359.957	-0.181636	0.123462	-1.47119	0.141239	0.999979	352.331	-0.0724302	0.148142	-0.488925	0.624894	0.882722	355.479	-0.120225	0.0982267	-1.22395	0.220971	0.559406
		AGO2	333.679	-0.104577	0.171503	-0.609769	0.542015	0.999979	300.495	-0.409439	0.203321	-2.01375	0.0440353	0.409817	315.084	-0.272451	0.145689	-1.87008	0.0614725	0.326574
		AGO3	85.3395	-0.262465	0.192288	-1.36496	0.172267	0.999979	90.2442	-0.146613	0.17329	-0.846058	0.397521	0.779494	88.0016	-0.196614	0.125115	-1.57147	0.116073	0.426809
		AGO4	775.141	0.00785608	0.0939539	0.0836163	0.933362	0.999979	677.803	-0.0379972	0.0852	-0.445976	0.655614	0.893025	720.586	-0.0165575	0.0574355	-0.28828	0.773133	0.91513
		AGPAT1	964.665	-0.0137025	0.0727891	-0.188249	0.850681	0.999979	821.996	-0.0850433	0.0935261	-0.909301	0.363191	0.758965	884.716	-0.0516326	0.0541291	-0.953879	0.340145	0.669795
		AGPAT2	279.347	0.0240399	0.128652	0.186861	0.85177	0.999979	284.199	-0.322966	0.196255	-1.64564	0.0998372	0.509835	281.797	-0.16531	0.128559	-1.28587	0.19849	0.534756
		AGPAT3	2404.76	-0.112153	0.0721439	-1.55457	0.120049	0.999979	2266.65	-0.327494	0.11475	-2.85398	0.00431757	0.206925	2326.29	-0.229656	0.0717085	-3.20264	0.00136176	0.0649942
		AGPAT4	35.1057	0.330927	0.232402	1.42394	0.154463	0.999979	45.9702	0.31538	0.203126	1.55263	0.120511	0.538788	41.114	0.325481	0.138362	2.35238	0.0186536	0.200105
		AGPAT4-IT1	3.2213	0.846351	0.736559	1.14906	0.250531	0.999979	3.24226	0.234535	0.589918	0.397572	0.690946	NA	3.23101	0.472284	0.405043	1.16601	0.243611	NA
		AGPAT5	525.134	0.183634	0.0909549	2.01895	0.0434922	0.999979	502.375	0.221664	0.108668	2.03982	0.0413679	0.403548	512.012	0.206584	0.0661704	3.122	0.00179629	0.0737449
		AGPS	524.743	-0.0320705	0.0959918	-0.334096	0.738307	0.999979	497.031	0.0110316	0.111593	0.0988559	0.921253	0.980809	508.92	-0.00648117	0.0701056	-0.0924487	0.926342	0.97602
		AGRN	318.223	0.317511	0.150821	2.10521	0.0352728	0.999979	363.66	0.35148	0.194459	1.80748	0.0706878	0.463735	343.199	0.336335	0.130699	2.57336	0.0100715	0.159899
		AGRP	1.4249	-0.2355	1.1049	-0.213142	0.831217	0.999979	1.27211	0.503589	1.01976	0.493833	0.621424	NA	1.33766	0.143697	0.657095	0.218685	0.826895	NA
		AGT	481.707	-0.365641	0.135092	-2.70661	0.00679739	0.999979	901.447	-0.379273	0.222156	-1.70724	0.0877778	0.489413	714.088	-0.372755	0.142914	-2.60825	0.00910053	0.152076
		AGTPBP1	753.684	0.0769384	0.0847474	0.907856	0.363954	0.999979	602.718	-0.116284	0.11076	-1.04987	0.293777	0.716104	669.409	-0.0285794	0.0705465	-0.405114	0.685393	0.875326
		AGTR1	100.921	-0.142068	0.17754	-0.800203	0.423593	0.999979	107.636	0.0694075	0.21373	0.324743	0.745375	0.928861	104.559	-0.0246156	0.142746	-0.172443	0.863089	0.951861
		AGTRAP	109.214	0.0663482	0.151309	0.438495	0.661027	0.999979	140.925	0.111546	0.158977	0.701646	0.4829	0.822662	126.655	0.0946357	0.104212	0.908103	0.363824	0.686599
		AHCTF1	510.682	-0.10506	0.09497	-1.10625	0.26862	0.999979	488.921	-0.248906	0.106386	-2.33966	0.0193013	0.321504	498.221	-0.183491	0.0685579	-2.67644	0.00744083	0.14058
		AHCTF1P1	5.10708	-0.377579	0.618611	-0.610366	0.54162	0.999979	5.24192	-0.247451	0.434618	-0.569354	0.569116	NA	5.17799	-0.269153	0.319549	-0.84229	0.399625	0.710263
		AHCY	1089.47	-0.00964905	0.0738167	-0.130716	0.896	0.999979	1092.27	0.102965	0.0902642	1.1407	0.253993	0.686219	1089.99	0.0543297	0.0538681	1.00857	0.313182	0.647725
		AHCYL1	2108.12	-0.0873103	0.0695738	-1.25493	0.209504	0.999979	1682.68	-0.0693467	0.152239	-0.455511	0.648742	0.891386	1870.33	-0.0759762	0.0897969	-0.846089	0.397503	0.709075
		AHCYL2	1153.37	-0.0807675	0.0903798	-0.893646	0.371511	0.999979	1192.68	0.0364745	0.108763	0.335357	0.737356	0.92595	1174.17	-0.0144651	0.0699201	-0.20688	0.836104	0.940272
		AHDC1	1336.24	-0.0508068	0.11492	-0.442105	0.658413	0.999979	1456.16	-0.0293574	0.113417	-0.258846	0.795754	0.944116	1401.71	-0.0374827	0.0798487	-0.469421	0.638769	0.853602
		AHI1	147.311	-0.000854339	0.134474	-0.00635318	0.994931	0.999979	172.8	0.151119	0.122554	1.23308	0.217546	0.652396	161.335	0.0852209	0.083277	1.02334	0.306146	0.641896
		AHNAK	19191.3	-0.0327158	0.151876	-0.215411	0.829447	0.999979	22020.6	-0.182799	0.196419	-0.930657	0.352031	0.752797	20749.4	-0.114515	0.137233	-0.834457	0.404023	0.713624
		AHNAK2	25.9933	0.603281	0.307208	1.96376	0.0495582	0.999979	71.8915	-0.0414453	0.286353	-0.144735	0.88492	0.971665	51.4441	0.228861	0.214302	1.06794	0.285547	0.62079
		AHR	127.949	-0.00942017	0.14783	-0.0637228	0.949191	0.999979	150.412	0.106067	0.168522	0.629395	0.529091	0.841847	140.302	0.0568135	0.110446	0.5144	0.606973	0.837388
		AHRR	4.37148	0.759053	0.711544	1.06677	0.286076	0.999979	4.78951	0.27208	0.477849	0.569384	0.569096	NA	4.59817	0.449455	0.35439	1.26825	0.204709	0.541823
		AHSA1	1305.01	0.0241395	0.0797581	0.302659	0.76215	0.999979	1252.43	-0.04231	0.109379	-0.38682	0.698889	0.91014	1274.51	-0.0112578	0.0648706	-0.173542	0.862226	0.951441
		AHSA2	478.765	0.0382184	0.0889723	0.429554	0.66752	0.999979	605.9	0.285356	0.16167	1.76505	0.0775554	0.474821	548.852	0.17676	0.100617	1.75677	0.0789579	0.361693
		AIDA	121.44	-0.00122358	0.126857	-0.00964536	0.992304	0.999979	121.036	0.0457102	0.122201	0.374058	0.708362	0.913157	121.124	0.0240232	0.0745877	0.322081	0.747392	0.903418
		AIF1	9.7983	-0.102781	0.473716	-0.216968	0.828233	0.999979	18.5991	0.891771	0.330109	2.70144	0.00690395	0.246193	14.6693	0.485522	0.272676	1.78058	0.0749808	0.353381
		AIF1L	349.228	-0.0771008	0.0975584	-0.790304	0.42935	0.999979	295.902	-0.111482	0.124823	-0.893116	0.371795	0.764559	319.39	-0.0939208	0.0754039	-1.24557	0.212922	0.549395
		AIFM1	1246.01	-0.0496121	0.0838914	-0.591385	0.554262	0.999979	1087.25	-0.121918	0.107861	-1.13032	0.25834	0.68908	1156.8	-0.0887165	0.065946	-1.34529	0.178531	0.513907
		AIFM2	156.754	0.0553737	0.158579	0.349186	0.726949	0.999979	154.749	0.0389345	0.118697	0.328017	0.742899	0.92799	155.512	0.0476455	0.0919179	0.518349	0.604215	0.836059
		AIFM3	2.28109	0.788659	0.922871	0.854571	0.392789	0.999979	3.51953	1.66193	0.629937	2.63825	0.00833348	NA	2.96623	1.27707	0.474453	2.69168	0.00710934	NA
		AIG1	276.733	-0.000401936	0.123281	-0.00326033	0.997399	0.999979	305.724	0.11886	0.109412	1.08634	0.277326	0.703804	292.537	0.0672017	0.0768322	0.874655	0.381762	0.700019
		AIM1	39.2869	0.195249	0.216836	0.900443	0.367885	0.999979	49.3988	0.151502	0.219122	0.691407	0.48931	0.823788	44.8772	0.172074	0.143616	1.19815	0.230858	0.567341
		AIM2	0.816515	-1.50415	1.78465	-0.842823	0.399327	0.999979	1.03164	0.634361	0.937839	0.676408	0.498782	NA	0.935187	-0.175789	0.755494	-0.232681	0.816009	NA
		AIMP1	844.398	-0.0939056	0.0869133	-1.08045	0.279941	0.999979	796.553	-0.230165	0.0940767	-2.44657	0.0144223	0.301295	817.042	-0.168109	0.059934	-2.8049	0.00503322	0.117622
		AIMP2	957.455	-0.0183054	0.0947381	-0.193221	0.846786	0.999979	674.826	-0.0413607	0.0822784	-0.502691	0.615181	0.878966	799.792	-0.0296201	0.0557609	-0.531199	0.595281	0.830332
		AIP	330.149	-0.0860638	0.123512	-0.696806	0.485924	0.999979	306.732	0.0616357	0.135296	0.455563	0.648705	0.891386	316.834	-0.00309148	0.0905975	-0.0341232	0.972779	0.991062
		AJAP1	6.28928	0.21467	0.538601	0.398569	0.690211	0.999979	5.53601	-0.402033	0.423207	-0.949969	0.342128	0.744904	5.86559	-0.134088	0.296164	-0.452748	0.65073	0.85841
		AJUBA	28.8266	0.517144	0.286107	1.80752	0.0706806	0.999979	30.1772	0.593522	0.210051	2.82561	0.00471914	0.214255	29.5542	0.567374	0.156288	3.63032	0.000283072	0.0346763
		AK1	13063.2	-0.0594273	0.10057	-0.590905	0.554584	0.999979	7580.33	0.186424	0.129933	1.43478	0.151351	0.57809	10009.5	0.0789324	0.0872322	0.904854	0.365543	0.687412
		AK2	1223.25	-0.108824	0.0837817	-1.2989	0.193977	0.999979	1108.41	-0.0843349	0.0756518	-1.11478	0.264946	0.692475	1158.4	-0.0943522	0.0494679	-1.90734	0.0564765	0.315396
		AK3	3838.11	-0.0608286	0.0755884	-0.804735	0.420973	0.999979	4676.9	-0.119553	0.154334	-0.77464	0.438553	0.801996	4301.68	-0.0924128	0.0926752	-0.997168	0.318683	0.651696
		AK4	18.9622	0.14143	0.294516	0.480213	0.631076	0.999979	31.4506	0.147489	0.222109	0.664041	0.506664	0.832347	25.8741	0.146758	0.155172	0.94578	0.344261	0.672619
		AK5	3.66201	0.375688	0.678111	0.554021	0.579564	0.999979	7.14836	0.251264	0.46128	0.544711	0.585952	0.865376	5.59475	0.280437	0.344175	0.814809	0.415182	0.721415
		AK6	275.148	-0.0643524	0.100118	-0.642766	0.520376	0.999979	241.533	-0.167067	0.127965	-1.30557	0.191699	0.627406	256.219	-0.119113	0.076154	-1.56411	0.117792	0.429696
		AK7	2.03808	-0.808771	0.859043	-0.941479	0.346459	0.999979	1.72979	0.0186697	0.920449	0.0202832	0.983817	NA	1.86518	-0.402257	0.526349	-0.764241	0.444724	NA
		AK8	0.829051	0.619044	1.54014	0.401941	0.687727	0.999979	1.51029	-0.0881381	0.955334	-0.0922589	0.926492	NA	1.20562	0.178889	0.728855	0.245439	0.806117	NA
		AK9	107.436	-0.0894017	0.143607	-0.622544	0.533584	0.999979	85.6954	0.0828088	0.118421	0.699276	0.484379	0.822662	95.2923	0.00217201	0.0788968	0.0275298	0.978037	0.992318
		AKAP1	4600.86	-0.12497	0.0776601	-1.6092	0.107573	0.999979	4386.69	-0.323833	0.128487	-2.52034	0.011724	0.284615	4479.01	-0.233913	0.0803656	-2.91061	0.00360721	0.102418
		AKAP10	191.104	0.0718665	0.117863	0.609744	0.542032	0.999979	185.715	0.122812	0.104376	1.17663	0.239342	0.674125	187.967	0.100412	0.0678638	1.4796	0.138979	0.458752
		AKAP11	449.88	0.0695577	0.0956558	0.727167	0.467124	0.999979	434.657	0.196429	0.16041	1.22454	0.220748	0.656573	441.008	0.141257	0.0983961	1.4356	0.151117	0.478523
		AKAP12	436.303	0.0879317	0.279851	0.31421	0.753362	0.999979	808.91	-0.366387	0.386258	-0.948555	0.342847	0.745105	642.808	-0.154673	0.249639	-0.619587	0.53553	0.794762
		AKAP13	2925.09	0.0951824	0.0879744	1.08193	0.279282	0.999979	2802.82	-0.104411	0.126455	-0.82568	0.408985	0.787375	2855.23	-0.014217	0.0818427	-0.173712	0.862092	0.951408
		AKAP17A	501.982	0.00949582	0.0833894	0.113873	0.909338	0.999979	555.79	0.0494664	0.0739574	0.668849	0.503592	0.830364	531.373	0.0337778	0.0448858	0.752529	0.451733	0.743668
		AKAP2	2.63712	-0.0965736	0.831879	-0.116091	0.907581	0.999979	1.43674	-0.0278513	0.834269	-0.0333841	0.973368	NA	1.96902	-0.058175	0.511919	-0.113641	0.909522	NA
		AKAP3	11.0654	0.181163	0.398125	0.455039	0.649081	0.999979	12.888	0.219026	0.313834	0.697901	0.485239	0.822983	12.0676	0.196729	0.21767	0.903796	0.366104	0.687792
		AKAP5	8.42123	-0.250654	0.445764	-0.562303	0.57391	0.999979	11.8349	-0.146624	0.301408	-0.486462	0.62664	0.883201	10.3075	-0.187014	0.218976	-0.85404	0.393083	0.706136
		AKAP6	2693.93	-0.0525102	0.108075	-0.485867	0.627061	0.999979	2579.82	-0.228429	0.134698	-1.69586	0.0899119	0.492505	2629	-0.149291	0.0913623	-1.63405	0.102248	0.404046
		AKAP7	417.878	0.0673268	0.0999023	0.673927	0.500358	0.999979	264.462	-0.238058	0.19687	-1.20922	0.226579	0.662944	332.448	-0.0944084	0.122124	-0.773055	0.43949	0.736117
		AKAP8	522.263	-0.164719	0.0930494	-1.77023	0.0766884	0.999979	585.589	-0.169648	0.0893124	-1.89949	0.0575003	0.438653	556.89	-0.166149	0.0566658	-2.93208	0.00336702	0.0981217
		AKAP8L	626.482	0.0390719	0.089701	0.435579	0.663142	0.999979	638.183	-0.0528883	0.0762472	-0.693642	0.487907	0.823788	632.377	-0.0102603	0.0503311	-0.203857	0.838466	0.941658
		AKAP9	2926.01	0.0662202	0.0822757	0.804857	0.420902	0.999979	3071.97	-0.0420267	0.085061	-0.494077	0.621252	0.881006	3004.31	0.00720107	0.0557465	0.129175	0.897219	0.96512
		AKIP1	232.688	0.0548945	0.122267	0.448972	0.653452	0.999979	229.113	0.0274166	0.0949482	0.288753	0.77277	0.937539	230.487	0.0411045	0.0668669	0.61472	0.538739	0.796753
		AKIRIN1	560.306	-0.16301	0.107891	-1.51088	0.13082	0.999979	499.314	-0.238096	0.137544	-1.73106	0.0834413	0.483274	525.897	-0.202764	0.0870971	-2.32802	0.0199111	0.20645
		AKIRIN2	893.765	0.123658	0.0912577	1.35504	0.175406	0.999979	856.2	-0.091215	0.130132	-0.70094	0.483341	0.822662	872.002	0.00650491	0.0825101	0.0788377	0.937162	0.979551
		AKNA	49.0987	0.00745386	0.213708	0.0348787	0.972176	0.999979	67.5157	0.140973	0.1763	0.799621	0.42393	0.795677	59.2861	0.0872879	0.125331	0.696461	0.48614	0.766182
		AKNAD1	2.29477	-0.714781	1.01025	-0.707532	0.479236	0.999979	3.20393	1.17702	0.557632	2.11074	0.0347943	NA	2.79636	0.510796	0.491393	1.03949	0.298578	NA
		AKR1A1	265.117	0.0193079	0.115885	0.166612	0.867675	0.999979	290.686	0.382693	0.145098	2.63748	0.00835241	0.261289	278.987	0.221934	0.0990394	2.24086	0.025035	0.223634
		AKR1B1	3660.8	0.0148474	0.0867183	0.171214	0.864055	0.999979	3346.94	0.0526057	0.0928718	0.566434	0.571099	0.858715	3482.6	0.0371824	0.0590186	0.630011	0.528687	0.792067
		AKR1B10	34.4064	0.0972096	0.257951	0.376853	0.706283	0.999979	37.2138	-0.319736	0.263063	-1.21544	0.2242	0.66144	35.9274	-0.131631	0.181357	-0.725812	0.467954	0.753687
		AKR1B15	106.854	1.00647	0.282685	3.56039	0.000370302	0.458141	36.4658	0.312547	0.352341	0.887058	0.375048	0.766721	67.7224	0.635682	0.249007	2.55286	0.0106841	0.163307
		AKR1C1	130.219	0.233742	0.192811	1.21228	0.225404	0.999979	142.586	0.379361	0.196313	1.93243	0.0533064	0.43061	137.016	0.31377	0.140375	2.23522	0.0254029	0.224604
		AKR1C2	503.363	0.265876	0.182603	1.45603	0.145383	0.999979	282.792	0.213401	0.150356	1.41931	0.15581	0.583426	380.802	0.238528	0.124242	1.91986	0.0548757	0.311845
		AKR1C3	193.829	0.292429	0.188682	1.54986	0.121176	0.999979	182.06	0.572568	0.188223	3.04197	0.00235034	0.161951	187.186	0.447883	0.140134	3.19611	0.00139296	0.0657115
		AKR1E2	10.1731	-0.0410391	0.403188	-0.101787	0.918926	0.999979	9.84235	0.0267301	0.33178	0.0805656	0.935787	0.98447	9.97513	-0.000658753	0.220278	-0.00299056	0.997614	0.999127
		AKR7A2	563.28	-0.0209359	0.105781	-0.197917	0.84311	0.999979	614.937	-0.0113572	0.0828614	-0.137062	0.890982	0.97342	591.376	-0.014408	0.0596851	-0.2414	0.809245	0.929595
		AKR7A2P1	2.90935	-0.730502	0.774096	-0.943684	0.345331	0.999979	4.66965	-0.247185	0.537236	-0.460104	0.645441	NA	3.88497	-0.43038	0.397386	-1.08303	0.278797	NA
		AKR7A3	3.88173	0.320861	0.646551	0.496265	0.619708	0.999979	4.98277	0.611289	0.485029	1.26031	0.207556	NA	4.4859	0.526771	0.33609	1.56735	0.117033	0.428059
		AKR7L	3.747	-0.595503	0.654728	-0.909542	0.363064	0.999979	5.27048	-0.304852	0.436503	-0.698397	0.484929	NA	4.58884	-0.399992	0.313028	-1.27781	0.201315	0.537429
		AKT1	1194.1	0.0781078	0.106035	0.736622	0.461352	0.999979	1200.99	-0.00300975	0.0764434	-0.0393723	0.968594	0.992836	1196.92	0.0342682	0.0607071	0.564485	0.572424	0.816519
		AKT1S1	1561.5	-0.0492804	0.0846107	-0.582437	0.560272	0.999979	1582.81	-0.0599162	0.0769714	-0.778422	0.43632	0.80165	1572.01	-0.0538388	0.0506016	-1.06397	0.287341	0.621841
		AKT2	3559.31	-0.0204415	0.0721987	-0.283128	0.777079	0.999979	3714.16	0.101712	0.0762632	1.3337	0.182301	0.615896	3641.89	0.0486275	0.0482276	1.00829	0.313314	0.647778
		AKT3	276.668	0.0939052	0.121634	0.772031	0.440096	0.999979	236.318	0.105889	0.153344	0.690533	0.489859	0.823989	254.087	0.101688	0.0979756	1.03789	0.299322	0.635567
		AKTIP	1502.94	-0.0015643	0.0819855	-0.0190801	0.984777	0.999979	1182.65	-0.0912374	0.080996	-1.12644	0.259978	0.690731	1323.95	-0.0497908	0.0517643	-0.961874	0.336113	0.666609
		ALAD	651.565	-0.0529985	0.0873479	-0.606752	0.544016	0.999979	538.946	0.0101724	0.0887872	0.11457	0.908786	0.977529	588.565	-0.0174462	0.055717	-0.313122	0.754188	0.90641
		ALAS1	1391.64	-0.237373	0.140898	-1.68471	0.0920449	0.999979	1297.38	-0.0349436	0.113839	-0.306957	0.758876	0.933488	1338.09	-0.123123	0.094115	-1.30822	0.190799	0.528178
		ALAS2	0.937305	-0.0287372	1.40912	-0.0203937	0.983729	0.999979	0.801504	0.0434808	1.09413	0.0397401	0.9683	NA	0.860556	-0.0122665	0.743621	-0.0164956	0.986839	NA
		ALB	0.689957	0.122322	2.11042	0.057961	0.95378	0.999979	1.19256	0.63964	1.23645	0.517318	0.604934	NA	0.968156	0.41594	1.05111	0.395717	0.692314	NA
		ALCAM	16.484	0.530352	0.323474	1.63955	0.101099	0.999979	23.9179	0.0601279	0.260955	0.230414	0.81777	0.951766	20.5913	0.254661	0.185405	1.37354	0.169586	0.5026
		ALDH16A1	167.354	0.0968656	0.120794	0.801907	0.422607	0.999979	201.129	0.240328	0.0994373	2.41688	0.0156541	0.30507	185.932	0.180636	0.0666698	2.70941	0.00674029	0.133029
		ALDH18A1	98.4959	0.175121	0.155045	1.12949	0.258693	0.999979	93.9606	0.41422	0.173426	2.38845	0.0169195	0.307649	95.9148	0.307749	0.113411	2.71357	0.00665623	0.132183
		ALDH1A1	1199.94	-0.0174638	0.0826964	-0.21118	0.832747	0.999979	1243.44	-0.163016	0.174294	-0.935291	0.349639	0.750582	1222.8	-0.0952981	0.105062	-0.907066	0.364372	0.686616
		ALDH1A2	188.902	-0.160942	0.132703	-1.21279	0.225209	0.999979	192.322	0.392827	0.172331	2.27949	0.022638	0.341136	190.653	0.147708	0.123806	1.19306	0.232846	0.568663
		ALDH1A3	166.658	0.465757	0.38117	1.22191	0.221741	0.999979	369.512	-0.192592	0.427524	-0.450483	0.652363	0.892339	279.011	0.111743	0.294279	0.379718	0.704154	0.885206
		ALDH1B1	1409.05	0.269166	0.255325	1.05421	0.291787	0.999979	926.489	0.207406	0.145982	1.42077	0.155385	0.582635	1140.47	0.235256	0.127525	1.84479	0.0650684	0.334317
		ALDH1L1	1918.2	-0.115211	0.0958662	-1.20179	0.229446	0.999979	1761.74	-0.189478	0.0904085	-2.0958	0.0360997	0.388914	1829.74	-0.155118	0.0620787	-2.49874	0.0124635	0.172896
		ALDH1L1-AS1	4.173	0.16341	0.670212	0.243818	0.807372	0.999979	3.93576	-0.504703	0.568926	-0.887115	0.375017	NA	4.03803	-0.203896	0.385726	-0.528603	0.597081	NA
		ALDH1L1-AS2	56.769	-0.116375	0.216419	-0.537731	0.590763	0.999979	61.9411	-0.343654	0.211385	-1.62573	0.104008	0.514255	59.5886	-0.242453	0.147359	-1.64533	0.099902	0.399996
		ALDH1L2	52.4926	-0.185425	0.223826	-0.828434	0.407425	0.999979	44.0076	0.37145	0.287774	1.29077	0.196783	0.632446	47.7511	0.120263	0.194963	0.616848	0.537335	0.796149
		ALDH2	2713.85	-0.164082	0.106951	-1.53417	0.124987	0.999979	4430.64	0.0978246	0.156633	0.624546	0.532269	0.84365	3663.03	-0.0173032	0.103396	-0.167348	0.867096	0.953053
		ALDH3A1	1.20518	0.786979	1.24328	0.632985	0.526743	0.999979	12.5749	1.32342	0.537158	2.46375	0.0137492	0.299762	7.50083	1.1253	0.473142	2.37835	0.0173902	0.196789
		ALDH3A2	1235.14	0.0827754	0.0902364	0.917317	0.358977	0.999979	1273.12	0.134507	0.112681	1.19369	0.232599	0.667114	1255.11	0.112797	0.0708789	1.59141	0.111517	0.419672
		ALDH3B1	23.9209	0.0166607	0.286715	0.0581089	0.953662	0.999979	37.8856	-0.105004	0.17401	-0.603437	0.546218	0.84785	31.6495	-0.0591144	0.135859	-0.435116	0.663478	0.864624
		ALDH4A1	1601.59	-0.0471877	0.0922035	-0.511778	0.608806	0.999979	2081.51	-0.00773687	0.101445	-0.0762668	0.939207	0.98456	1866.34	-0.0242169	0.0654767	-0.369855	0.711491	0.888275
		ALDH5A1	1806.26	-0.0949205	0.0747388	-1.27003	0.204074	0.999979	2003.2	-0.128043	0.160106	-0.799737	0.423863	0.795677	1914.33	-0.112459	0.0957444	-1.17458	0.240164	0.577131
		ALDH6A1	684.516	-0.128063	0.133376	-0.960165	0.336972	0.999979	1015.8	-0.3497	0.174884	-1.99961	0.0455427	0.413539	867.774	-0.24993	0.118703	-2.1055	0.0352476	0.258653
		ALDH7A1	242.238	0.112956	0.109967	1.02718	0.304335	0.999979	293.094	0.142918	0.136437	1.0475	0.294868	0.716104	270.166	0.130355	0.084018	1.55152	0.120778	0.435213
		ALDH8A1	23.8999	-0.216078	0.329825	-0.655129	0.512385	0.999979	32.1533	0.217295	0.203758	1.06644	0.286226	0.709876	28.4493	0.0188401	0.165222	0.114029	0.909214	0.969937
		ALDH9A1	1541.54	-0.101236	0.105546	-0.959165	0.337476	0.999979	1670.17	-0.0427446	0.0789001	-0.541756	0.587987	0.865979	1611.27	-0.0672532	0.0611438	-1.09992	0.271368	0.608155
		ALDOA	234225	-0.193687	0.119505	-1.62074	0.105073	0.999979	142088	-0.178749	0.167467	-1.06736	0.285808	0.709876	182896	-0.183782	0.109947	-1.67154	0.0946148	0.392191
		ALDOB	1.9301	-0.090523	1.0367	-0.0873184	0.930418	0.999979	3.21933	-0.503323	0.603252	-0.834349	0.404084	NA	2.64254	-0.365669	0.473203	-0.772753	0.439669	NA
		ALDOC	16.6922	-0.544082	0.339476	-1.60271	0.108998	0.999979	25.3652	0.251513	0.253504	0.992147	0.321126	0.730343	21.4817	-0.0735115	0.199249	-0.368942	0.712171	0.888629
		ALG1	60.5247	-0.0933232	0.168729	-0.553094	0.580199	0.999979	67.6121	0.0310675	0.162767	0.190871	0.848626	0.961431	64.3886	-0.0209283	0.102596	-0.203988	0.838363	0.94164
		ALG10	18.2361	-0.120825	0.291579	-0.414383	0.678594	0.999979	19.7141	-0.0735784	0.245753	-0.2994	0.764635	0.93495	19.0426	-0.0907308	0.15966	-0.568275	0.569848	0.814682
		ALG10B	93.41	-0.211656	0.170317	-1.24272	0.213972	0.999979	102.676	0.078683	0.169298	0.46476	0.642103	0.88947	98.468	-0.0479369	0.118547	-0.404372	0.685939	0.875655
		ALG11	49.2038	-0.255909	0.232833	-1.09911	0.271721	0.999979	44.5927	-0.276586	0.206235	-1.34112	0.179881	0.613584	46.6123	-0.266376	0.146667	-1.8162	0.0693401	0.342249
		ALG12	158.693	-0.0918583	0.131692	-0.697526	0.485473	0.999979	151.925	-0.135259	0.121554	-1.11275	0.265818	0.693298	154.811	-0.113931	0.0802595	-1.41953	0.155744	0.48678
		ALG13	217.464	0.0196825	0.103625	0.189941	0.849356	0.999979	228.022	0.0308271	0.0943938	0.32658	0.743986	0.92863	223.148	0.0268198	0.0581374	0.461317	0.644571	0.856158
		ALG14	35.9291	-0.204279	0.232292	-0.879407	0.379181	0.999979	42.2206	-0.0874324	0.244945	-0.356947	0.721132	0.919116	39.3649	-0.136029	0.160346	-0.848347	0.396245	0.707933
		ALG1L	15.3688	-0.240726	0.311768	-0.772134	0.440035	0.999979	10.6604	0.552677	0.317516	1.74063	0.0817493	0.480555	12.7422	0.150116	0.199074	0.754071	0.450807	0.743237
		ALG1L9P	2.92389	0.189817	0.713859	0.265903	0.790314	0.999979	3.16942	-0.172266	0.633899	-0.271756	0.78581	NA	3.05801	0.0165479	0.411503	0.0402134	0.967923	NA
		ALG2	155.693	-0.223558	0.140246	-1.59404	0.110927	0.999979	159.205	-0.0732629	0.128582	-0.569774	0.568831	0.857725	157.474	-0.13765	0.0882368	-1.56	0.118759	0.431473
		ALG3	231.154	-0.100502	0.108189	-0.928949	0.352916	0.999979	188.147	0.0516342	0.11217	0.460319	0.645287	0.890142	207.074	-0.0158744	0.0699091	-0.227072	0.820367	0.933996
		ALG5	108.407	0.0111814	0.153114	0.0730267	0.941785	0.999979	97.6458	0.122586	0.120863	1.01426	0.310459	0.723315	102.33	0.0763549	0.0843508	0.905206	0.365356	0.687362
		ALG6	73.9305	-0.0333702	0.178636	-0.186806	0.851813	0.999979	76.2798	0.155359	0.152662	1.01766	0.308838	0.722255	75.1678	0.0739572	0.106529	0.694243	0.48753	0.767491
		ALG8	72.2171	-0.0812952	0.16736	-0.48575	0.627144	0.999979	76.9953	0.152205	0.132733	1.1467	0.251506	0.683596	74.8003	0.0520713	0.0924167	0.563441	0.573135	0.816997
		ALG9	186.61	-0.0776055	0.139509	-0.556274	0.578023	0.999979	192.371	-0.0821599	0.0991077	-0.828996	0.407106	0.786231	189.655	-0.0791221	0.0760077	-1.04098	0.297887	0.634539
		ALK	1.3347	0.312489	1.20587	0.25914	0.795527	0.999979	2.12999	0.714475	0.671118	1.0646	0.287056	NA	1.77522	0.52268	0.526528	0.992692	0.32086	NA
		ALKBH1	154.438	-0.0140921	0.115059	-0.122477	0.902521	0.999979	138.825	-0.103484	0.114673	-0.902429	0.366829	0.762156	145.615	-0.0608558	0.06857	-0.887498	0.374811	0.694636
		ALKBH2	90.884	0.0736392	0.18291	0.402597	0.687245	0.999979	115.208	-0.0582075	0.166995	-0.348558	0.727421	0.922707	104.278	0.000500725	0.118765	0.00421608	0.996636	0.998674
		ALKBH3	310.879	-0.0484589	0.114146	-0.424533	0.671177	0.999979	273.154	-0.0474344	0.0971297	-0.488361	0.625294	0.882799	289.655	-0.0467172	0.0660615	-0.707177	0.479457	0.760939
		ALKBH3-AS1	3.98976	0.184732	0.61159	0.302053	0.762612	0.999979	3.95411	0.106662	0.468326	0.227752	0.819839	NA	3.96623	0.113846	0.320745	0.354941	0.722634	NA
		ALKBH4	97.5812	0.121447	0.169923	0.714721	0.474781	0.999979	102.576	0.0952167	0.164574	0.578564	0.562883	0.854537	100.251	0.108517	0.111122	0.976558	0.328788	0.659487
		ALKBH5	6480.16	-0.0363375	0.0549203	-0.66164	0.508202	0.999979	5543.81	-0.12952	0.0901272	-1.43708	0.150696	0.577614	5954.94	-0.0866145	0.0505543	-1.7133	0.0866582	0.376096
		ALKBH6	68.4963	0.120253	0.180878	0.66483	0.506159	0.999979	69.0871	0.234953	0.135083	1.73933	0.081977	0.480758	68.765	0.189011	0.0946307	1.99735	0.0457873	0.290372
		ALKBH7	1390.7	-0.118993	0.10149	-1.17246	0.241011	0.999979	1145.29	-0.0963962	0.138912	-0.693935	0.487723	0.823788	1253.01	-0.105204	0.0873698	-1.20412	0.228541	0.564938
		ALKBH8	222.247	0.027332	0.115075	0.237514	0.812258	0.999979	200.961	-0.0413175	0.14094	-0.293157	0.769403	0.936102	210.236	-0.00982806	0.0871605	-0.112758	0.910222	0.970385
		ALMS1	77.3088	-0.136018	0.199971	-0.680187	0.496386	0.999979	88.155	-0.138705	0.194056	-0.714766	0.474754	0.819361	83.2686	-0.136894	0.136648	-1.0018	0.316441	0.650174
		ALMS1-IT1	1.96018	-0.100194	0.866967	-0.115568	0.907995	0.999979	3.13735	0.0673997	0.525754	0.128196	0.897994	NA	2.6117	0.0343286	0.395059	0.0868949	0.930755	NA
		ALMS1P	0.789639	-0.31928	1.85631	-0.171997	0.86344	0.999979	0.818552	-0.0715112	1.38139	-0.0517677	0.958714	NA	0.80569	-0.164977	1.05361	-0.156583	0.875573	NA
		ALOX12	19.6691	-0.0541998	0.293744	-0.184513	0.853611	0.999979	22.8233	0.0663017	0.230624	0.287488	0.773739	0.937585	21.4003	0.0145789	0.158011	0.0922651	0.926487	0.976028
		ALOX12-AS1	14.8393	0.130242	0.348152	0.374096	0.708333	0.999979	14.0001	0.421439	0.257768	1.63496	0.102058	0.511638	14.3596	0.289774	0.183172	1.58198	0.113655	0.423706
		ALOX12P2	0.738154	-0.156682	1.72094	-0.0910447	0.927457	0.999979	1.65791	-0.964432	0.877782	-1.09872	0.271892	NA	1.2478	-0.707953	0.714262	-0.991167	0.321604	NA
		ALOX15	0.592594	-0.434852	1.68451	-0.258148	0.796293	0.999979	0.584044	0.488621	1.34847	0.362351	0.71709	NA	0.587158	0.0986923	0.890303	0.110852	0.911733	NA
		ALOX15B	8.5728	0.371403	0.493231	0.753	0.45145	0.999979	12.021	0.17356	0.407536	0.425877	0.670197	0.899518	10.4823	0.251079	0.284736	0.881797	0.377887	0.697172
		ALOX5	8.76906	-0.311357	0.480188	-0.648408	0.516721	0.999979	16.8445	0.49704	0.271782	1.82882	0.0674266	0.457302	13.2409	0.223121	0.225414	0.989827	0.322259	0.654015
		ALOX5AP	9.12173	0.438117	0.427504	1.02483	0.305445	0.999979	13.615	0.367294	0.307008	1.19637	0.231553	0.666398	11.6074	0.388985	0.218133	1.78324	0.0745469	0.35301
		ALPK1	38.2158	0.0196927	0.199868	0.0985287	0.921513	0.999979	58.9441	0.279555	0.222412	1.25693	0.208781	0.645272	49.6846	0.171026	0.142214	1.2026	0.229133	0.565521
		ALPK2	1344.39	-0.187569	0.168773	-1.11137	0.266408	0.999979	1872.21	-0.406341	0.261273	-1.55523	0.11989	0.537586	1636.72	-0.309109	0.176844	-1.74792	0.0804782	0.364396
		ALPK3	11080.5	-0.150204	0.106195	-1.41442	0.15724	0.999979	12141.4	-0.576415	0.117374	-4.91092	9.06e-07	0.00338507	11662.9	-0.386314	0.0921978	-4.19006	2.79e-05	0.01139
		ALPL	23.7193	0.186902	0.343743	0.543726	0.58663	0.999979	19.6472	-0.142488	0.250802	-0.568131	0.569946	0.858715	21.4423	0.0136543	0.197364	0.0691831	0.944844	0.981581
		ALS2	755.494	-0.0368801	0.0845462	-0.436212	0.662683	0.999979	658.504	-0.0943341	0.0756005	-1.2478	0.212105	0.6475	701.056	-0.0677882	0.0490882	-1.38095	0.167295	0.498907
		ALS2CL	494.02	0.112604	0.111969	1.00567	0.314576	0.999979	420.432	0.0355938	0.130698	0.272336	0.785364	0.941076	452.846	0.0714986	0.0853233	0.837973	0.402046	0.712362
		ALS2CR11	5.5619	-0.563376	0.562252	-1.002	0.316344	0.999979	7.84248	-0.0275754	0.42034	-0.0656026	0.947694	0.986358	6.82334	-0.235279	0.303926	-0.774135	0.438851	0.735814
		ALS2CR12	10.0633	-0.44725	0.485626	-0.920978	0.357062	0.999979	8.17032	0.410679	0.371126	1.10658	0.268477	0.695738	9.00593	0.0227502	0.285495	0.0796868	0.936486	0.979551
		ALX3	21.9582	0.0329733	0.280443	0.117576	0.906404	0.999979	25.3455	0.127701	0.220637	0.578781	0.562737	0.854446	23.8234	0.1012	0.148898	0.679664	0.496717	0.77386
		ALX4	21.0408	-0.0546254	0.329736	-0.165664	0.868422	0.999979	30.2313	0.715533	0.2615	2.73626	0.00621411	0.234988	26.1186	0.393286	0.204198	1.926	0.0541044	0.31078
		ALYREF	317.521	-0.0176727	0.106478	-0.165976	0.868176	0.999979	324.338	-0.2155	0.143447	-1.50229	0.133021	0.554764	320.946	-0.125563	0.0900502	-1.39437	0.163206	0.495324
		AMACR	44.4278	0.0616173	0.212916	0.289398	0.772277	0.999979	38.2263	0.0321053	0.236852	0.13555	0.892177	0.973741	40.9672	0.0434802	0.149965	0.289936	0.771865	0.914344
		AMBRA1	257.813	-0.0765287	0.105432	-0.725857	0.467927	0.999979	269.584	-0.148774	0.0942789	-1.57802	0.114562	0.530366	264.129	-0.116034	0.0605259	-1.9171	0.055225	0.312863
		AMD1	773.684	-0.269781	0.154848	-1.74223	0.0814685	0.999979	820.098	-0.521024	0.22929	-2.27234	0.0230658	0.342571	798.658	-0.405158	0.154463	-2.62301	0.00871572	0.148598
		AMDHD1	10.4696	-0.377916	0.430205	-0.878455	0.379697	0.999979	10.2117	-0.0755291	0.405549	-0.186239	0.852257	0.962583	10.3114	-0.193426	0.264966	-0.730002	0.465389	0.751971
		AMDHD2	110.56	0.112603	0.161105	0.698939	0.48459	0.999979	120.391	0.130455	0.121022	1.07794	0.281061	0.707151	115.905	0.123487	0.0887345	1.39164	0.16403	0.496042
		AMELX	0.684056	-0.0956328	1.51754	-0.0630183	0.949752	0.999979	1.04613	-0.86176	1.09982	-0.783543	0.433308	NA	0.884993	-0.562649	0.75998	-0.740347	0.459089	NA
		AMER1	174.192	-0.184329	0.191195	-0.96409	0.335001	0.999979	135.443	-0.168341	0.165104	-1.01961	0.307915	0.721909	152.609	-0.174125	0.128135	-1.35892	0.174173	0.509172
		AMER2	1.6933	0.151695	1.26904	0.119535	0.904851	0.999979	1.02223	1.44918	1.58693	0.913201	0.361137	NA	1.31921	0.896633	0.980544	0.914424	0.360494	NA
		AMFR	3130.26	0.0466654	0.0679295	0.686967	0.492103	0.999979	2784.4	-0.215969	0.104951	-2.0578	0.0396094	0.398576	2935.47	-0.0972382	0.0668153	-1.45533	0.145578	0.469897
		AMH	39.5988	0.25982	0.229058	1.1343	0.256671	0.999979	43.5007	-0.0574011	0.284394	-0.201837	0.840044	0.959381	41.7244	0.0941251	0.185724	0.5068	0.612295	0.841089
		AMHR2	72.3513	0.159072	0.159462	0.997554	0.318496	0.999979	43.472	0.0529857	0.169216	0.313125	0.754186	0.932635	56.2773	0.106837	0.0989928	1.07924	0.280479	0.616656
		AMICA1	9.50887	0.307256	0.43688	0.703297	0.481871	0.999979	16.5023	0.922357	0.36327	2.53904	0.0111157	0.281416	13.3847	0.666259	0.260746	2.5552	0.0106126	0.162917
		AMIGO1	329.824	-0.109918	0.138779	-0.792039	0.428338	0.999979	182.43	-0.339786	0.159975	-2.12399	0.0336708	0.382623	247.845	-0.233782	0.110004	-2.12521	0.0335695	0.254188
		AMIGO2	16.4034	0.138681	0.325863	0.42558	0.670414	0.999979	24.497	0.0162481	0.280707	0.0578826	0.953842	0.988318	20.8801	0.0695543	0.194179	0.358196	0.720197	0.891141
		AMIGO3	128.837	-0.0322945	0.136291	-0.236953	0.812693	0.999979	133.086	-0.106523	0.106052	-1.00444	0.315166	0.72548	131.106	-0.0743326	0.0722816	-1.02838	0.303773	0.63919
		AMMECR1	43.2721	-0.0865332	0.210928	-0.410249	0.681623	0.999979	48.6857	0.131886	0.16109	0.818711	0.412951	0.790722	46.2356	0.0392828	0.113665	0.3456	0.729643	0.895054
		AMMECR1L	241.312	0.024081	0.135565	0.177634	0.85901	0.999979	241.926	-0.11033	0.0898791	-1.22754	0.219621	0.65471	241.448	-0.0498563	0.0740241	-0.673515	0.50062	0.77618
		AMN1	227.98	-0.165414	0.101807	-1.62479	0.104207	0.999979	178.914	0.0128587	0.0830752	0.154784	0.876991	0.970199	200.559	-0.0695101	0.0541367	-1.28397	0.199151	0.535282
		AMOT	2451.95	-0.232257	0.112465	-2.06515	0.0389091	0.999979	1990.7	-0.171958	0.130143	-1.32129	0.186403	0.619209	2194.24	-0.197613	0.0887158	-2.22748	0.025915	0.226905
		AMOTL1	2760.01	-0.0332507	0.159339	-0.208678	0.834699	0.999979	2771.49	0.113114	0.187031	0.604787	0.545321	0.847395	2764.09	0.0490793	0.13446	0.365009	0.715104	0.88933
		AMOTL2	248.987	-0.36327	0.169142	-2.14772	0.0317361	0.999979	269.089	0.0934668	0.201025	0.464951	0.641967	0.88947	259.948	-0.111207	0.14575	-0.763004	0.445461	0.739085
		AMPD1	12021.3	0.107954	0.119849	0.900743	0.367725	0.999979	10630.1	-0.124756	0.0960782	-1.29849	0.19412	0.63144	11240.2	-0.0205761	0.0802771	-0.256314	0.797709	0.925613
		AMPD2	67.5853	0.478667	0.234597	2.04038	0.0413127	0.999979	85.7939	0.579814	0.204786	2.83132	0.00463558	0.21309	77.633	0.537208	0.154269	3.48227	0.000497179	0.0427611
		AMPD3	518.034	0.315627	0.299825	1.05271	0.292476	0.999979	936.678	0.0549599	0.289919	0.18957	0.849646	0.962034	749.49	0.176014	0.230855	0.762447	0.445793	0.739085
		AMPH	30.6807	0.0647685	0.255732	0.253267	0.800062	0.999979	36.8337	0.248588	0.22223	1.1186	0.263309	0.692475	34.072	0.170011	0.151964	1.11876	0.263242	0.600667
		AMT	256.523	0.0623322	0.107192	0.5815	0.560903	0.999979	306.943	0.0969285	0.102823	0.942672	0.345849	0.748253	284.298	0.084302	0.0655252	1.28656	0.198248	0.534504
		AMY2B	502.97	-0.174579	0.141087	-1.23739	0.215944	0.999979	646.036	-0.106949	0.0905068	-1.18167	0.237337	0.671929	581.834	-0.135247	0.0807996	-1.67386	0.094159	0.391788
		AMZ1	0.583676	-0.0921259	2.02191	-0.0455639	0.963658	0.999979	0.470413	0.0981634	2.15499	0.0455517	0.963668	NA	0.520762	0.00161036	1.40916	0.00114278	0.999088	NA
		AMZ2	1006.47	0.0410583	0.066441	0.617966	0.536598	0.999979	966.568	0.0277521	0.0934181	0.297074	0.76641	0.935447	983.329	0.0348407	0.051838	0.672107	0.501515	0.776429
		AMZ2P1	210.941	-0.0540476	0.114549	-0.47183	0.637048	0.999979	193.268	0.0285267	0.106725	0.267292	0.789244	0.941795	200.931	-0.0077472	0.0684176	-0.113234	0.909845	0.970135
		ANAPC1	219.965	-0.112083	0.124839	-0.897821	0.369281	0.999979	223.177	-0.112821	0.16086	-0.701364	0.483076	0.822662	221.602	-0.111366	0.101987	-1.09196	0.27485	0.61127
		ANAPC10	83.4342	0.0182716	0.165037	0.110712	0.911844	0.999979	84.3574	0.0460238	0.15842	0.290518	0.77142	0.936957	83.8644	0.0357705	0.103757	0.344752	0.730281	0.895244
		ANAPC11	1406.29	0.0463313	0.0999188	0.463689	0.642871	0.999979	1278.31	-0.0291932	0.148508	-0.196577	0.844158	0.960034	1333.73	0.00597367	0.0926064	0.064506	0.948567	0.982444
		ANAPC13	569.224	-0.0166576	0.0952255	-0.174928	0.861136	0.999979	623.937	0.0346265	0.109944	0.314948	0.752801	0.93231	598.916	0.0130284	0.06831	0.190725	0.848741	0.945126
		ANAPC15	102.252	-0.0856117	0.145211	-0.589569	0.55548	0.999979	97.7211	-0.00789726	0.139347	-0.0566732	0.954806	0.988701	99.6349	-0.0412291	0.0886833	-0.464903	0.642001	0.854904
		ANAPC16	3076.07	-0.0541051	0.0990794	-0.546078	0.585012	0.999979	3353.21	-0.0541976	0.111946	-0.48414	0.628286	0.883586	3226.28	-0.0527902	0.0731392	-0.721777	0.470431	0.755556
		ANAPC2	457.283	-0.0132744	0.0933851	-0.142147	0.886964	0.999979	503.402	-0.0187399	0.0759826	-0.246634	0.805191	0.947317	482.405	-0.0139221	0.0489826	-0.284224	0.776239	0.916225
		ANAPC4	237.237	0.0672733	0.105665	0.636663	0.524344	0.999979	242.575	0.156383	0.0902361	1.73305	0.0830876	0.481786	240	0.11947	0.0573269	2.08402	0.0371588	0.264855
		ANAPC5	1927.89	0.0322997	0.0615265	0.524971	0.599603	0.999979	1992.51	-0.0331603	0.0621128	-0.533873	0.593429	0.868429	1961.95	-0.00265943	0.033864	-0.0785326	0.937404	0.979551
		ANAPC7	492.952	-0.0250923	0.0863854	-0.290469	0.771457	0.999979	536.484	0.226371	0.117576	1.92531	0.0541907	0.43274	516.603	0.11609	0.0748267	1.55145	0.120794	0.435213
		ANG	7.81391	0.0756472	0.472995	0.159933	0.872934	0.999979	8.81488	-0.091255	0.375962	-0.242724	0.808219	0.947973	8.36284	-0.022797	0.260431	-0.0875357	0.930246	0.977446
		ANGEL1	306.903	0.0118843	0.103488	0.114837	0.908575	0.999979	255.795	0.0415535	0.102282	0.406266	0.684548	0.905115	278.321	0.0289948	0.0645533	0.449161	0.653316	0.860127
		ANGEL2	327.008	-0.0055209	0.0952305	-0.0579741	0.953769	0.999979	338.73	0.107835	0.102389	1.05319	0.292255	0.715472	333.18	0.0597102	0.0627421	0.951678	0.341261	0.67077
		ANGPT1	670.975	-0.188342	0.130165	-1.44694	0.147913	0.999979	622.981	-0.0858354	0.177939	-0.482386	0.629532	0.883716	643.883	-0.130334	0.117575	-1.10852	0.267638	0.604538
		ANGPT2	51.7173	0.429156	0.22551	1.90305	0.0570339	0.999979	88.687	0.33033	0.247806	1.33302	0.182525	0.616269	72.1894	0.373285	0.169895	2.19716	0.0280092	0.233769
		ANGPTL1	389.258	0.0024406	0.0897513	0.0271929	0.978306	0.999979	481.006	0.0708307	0.160993	0.439961	0.659965	0.894821	439.83	0.0426086	0.0965827	0.441162	0.659096	0.862417
		ANGPTL2	1328.86	0.389996	0.145611	2.67835	0.00739866	0.999979	1635.28	0.475261	0.247559	1.91979	0.0548843	0.43274	1497.82	0.438577	0.161861	2.70958	0.00673675	0.133029
		ANGPTL4	282.376	-0.60475	0.669556	-0.903211	0.366414	0.999979	550.507	-1.29514	0.689584	-1.87814	0.0603619	0.445468	431.171	-0.994088	0.481061	-2.06645	0.0387861	0.269515
		ANGPTL5	0.76815	0.481646	1.70276	0.282862	0.777282	0.999979	4.49617	-0.302024	0.519239	-0.581666	0.560792	NA	2.83419	-0.075618	0.486891	-0.155308	0.876579	NA
		ANGPTL6	0.948256	0.803187	1.41749	0.566626	0.570968	0.999979	0.538035	-0.761762	1.79401	-0.424613	0.671119	NA	0.720722	-0.0426366	0.983697	-0.0433432	0.965428	NA
		ANGPTL7	4.56229	1.01117	0.776466	1.30227	0.192823	0.999979	9.20118	0.103408	0.695774	0.148623	0.881851	0.971469	7.12305	0.497695	0.50923	0.977348	0.328397	0.659236
		ANK1	9520	-0.0692975	0.0791699	-0.875301	0.38141	0.999979	8370.08	-0.0177549	0.102754	-0.172791	0.862816	0.966062	8873.8	-0.039712	0.0632744	-0.627616	0.530255	0.792412
		ANK2	3164.5	-0.0455885	0.127967	-0.356252	0.721652	0.999979	2652.21	-0.150471	0.159161	-0.945398	0.344456	0.746729	2878.3	-0.102746	0.109398	-0.939192	0.347632	0.674829
		ANK3	1697.24	0.11229	0.0906975	1.23807	0.215689	0.999979	1799.41	-0.0540023	0.111465	-0.484476	0.628048	0.883586	1752.74	0.0212063	0.0731637	0.289847	0.771933	0.914353
		ANKAR	55.1571	0.0313285	0.193617	0.161807	0.871458	0.999979	43.6084	-0.138797	0.187313	-0.74099	0.4587	0.810492	48.6966	-0.0568416	0.120494	-0.471738	0.637114	0.852681
		ANKDD1A	26.7264	0.220635	0.280667	0.786109	0.431804	0.999979	35.6226	0.0484338	0.204482	0.236861	0.812765	0.950091	31.6379	0.125293	0.152774	0.820124	0.412145	0.719085
		ANKDD1B	0.92506	0.77912	1.34529	0.579147	0.56249	0.999979	1.17532	0.744928	1.04827	0.710626	0.477316	NA	1.06309	0.742418	0.70487	1.05327	0.292217	NA
		ANKEF1	20.3906	-0.00694098	0.306819	-0.0226224	0.981951	0.999979	19.629	-0.0020663	0.243446	-0.00848772	0.993228	0.998509	19.9468	-0.0061307	0.167605	-0.0365783	0.970821	0.990682
		ANKFY1	608.005	0.117106	0.0941271	1.24412	0.213454	0.999979	641.589	-0.0395267	0.14358	-0.275293	0.783091	0.940893	626.218	0.0316094	0.0897774	0.352087	0.724773	0.893032
		ANKH	2971.88	-0.0306616	0.0755557	-0.405815	0.684879	0.999979	2469.94	-0.205233	0.126481	-1.62264	0.104667	0.515194	2691.03	-0.125601	0.077887	-1.61261	0.106829	0.411094
		ANKHD1	67.7652	0.199055	0.162296	1.22649	0.220013	0.999979	74.9897	-0.0342117	0.147299	-0.23226	0.816336	0.951602	71.6951	0.0692069	0.0959061	0.721612	0.470533	0.755556
		ANKHD1-EIF4EBP3	2.92595	1.02606	0.725601	1.41408	0.157339	0.999979	4.38894	0.0934944	0.460124	0.203194	0.838983	NA	3.73224	0.430302	0.34672	1.24107	0.214582	NA
		ANKIB1	497.573	-0.0382676	0.109212	-0.350397	0.726041	0.999979	404.415	-0.00179752	0.11078	-0.0162261	0.987054	0.997023	445.528	-0.0172737	0.0742971	-0.232495	0.816153	0.932452
		ANKK1	3.05306	-0.628181	0.712694	-0.881418	0.378092	0.999979	5.78257	0.21178	0.528044	0.401066	0.688372	0.906307	4.56203	-0.0935495	0.376634	-0.248383	0.803838	0.927639
		ANKLE1	5.59129	-0.669609	0.514256	-1.30209	0.192885	0.999979	8.41587	-0.0650605	0.331891	-0.19603	0.844587	0.960034	7.15367	-0.293245	0.242771	-1.20791	0.227082	0.563757
		ANKLE2	819.315	-0.0222957	0.0717708	-0.310651	0.756066	0.999979	773.361	-0.0164596	0.0697251	-0.236064	0.813383	0.950388	793.08	-0.0178475	0.0390673	-0.456841	0.647785	0.857167
		ANKMY1	43.2413	0.0364947	0.200469	0.182046	0.855546	0.999979	54.3809	-0.303727	0.202093	-1.50291	0.132862	0.554764	49.3982	-0.156467	0.134111	-1.1667	0.243331	0.580798
		ANKMY2	459.366	-0.0363326	0.0984311	-0.369117	0.71204	0.999979	438.262	0.0237897	0.115474	0.206018	0.836777	0.958213	447.311	-0.00209091	0.0722246	-0.0289501	0.976904	0.992189
		ANKRA2	103.928	0.045111	0.13844	0.325853	0.744535	0.999979	109.033	0.152567	0.12756	1.19604	0.23168	0.666398	106.645	0.108033	0.0813645	1.32777	0.184255	0.519168
		ANKRD1	6763.96	-0.121408	0.761052	-0.159527	0.873254	0.999979	16444.9	-0.622685	0.877029	-0.709994	0.477708	0.82106	12120.9	-0.356461	0.589489	-0.604695	0.545381	0.801049
		ANKRD10	1896.59	0.0847845	0.0671777	1.26209	0.206915	0.999979	1998.2	0.139392	0.095916	1.45327	0.146148	0.572131	1951.17	0.116506	0.055215	2.11005	0.0348541	0.257007
		ANKRD11	1400.3	0.0216855	0.0801211	0.270659	0.786653	0.999979	1559.39	-0.0868166	0.0650623	-1.33436	0.182085	0.615648	1487.43	-0.0376795	0.0452645	-0.832429	0.405167	0.714233
		ANKRD12	1695.81	0.0447893	0.0825165	0.542792	0.587273	0.999979	1956.03	-0.0300236	0.0910569	-0.329723	0.741609	0.927765	1838.4	0.00443133	0.056767	0.0780617	0.937779	0.979702
		ANKRD13A	302.138	-0.0396796	0.10409	-0.381203	0.703052	0.999979	313.335	0.0710307	0.108329	0.655691	0.512023	0.834417	308.112	0.0232347	0.0695388	0.334126	0.738285	0.898962
		ANKRD13B	125.682	0.07353	0.173044	0.42492	0.670895	0.999979	94.1815	0.399737	0.122257	3.26965	0.0010768	0.137472	108.103	0.251807	0.103265	2.43845	0.0147505	0.18514
		ANKRD13C	401.724	-0.0523039	0.0960587	-0.544499	0.586098	0.999979	420.072	-0.150107	0.0998207	-1.50376	0.132643	0.554307	411.501	-0.105284	0.0626965	-1.67927	0.0931002	0.389263
		ANKRD13D	70.4544	0.34789	0.172261	2.01955	0.0434298	0.999979	83.0646	0.297297	0.177018	1.67947	0.0930603	0.496827	77.3908	0.323298	0.114277	2.82908	0.00466827	0.113276
		ANKRD16	71.0302	0.0246567	0.152175	0.162028	0.871284	0.999979	74.9635	0.137688	0.119968	1.14771	0.251089	0.683411	73.1486	0.0893095	0.0773113	1.15519	0.248011	0.585256
		ANKRD17	1014.2	-0.133812	0.131755	-1.01561	0.309817	0.999979	952.108	-0.258938	0.142125	-1.8219	0.0684698	0.458975	979.012	-0.202302	0.101301	-1.99704	0.0458211	0.290372
		ANKRD18B	5.97515	0.758862	0.59166	1.2826	0.199633	0.999979	11.8467	0.726373	0.521914	1.39175	0.163998	0.595811	9.22178	0.738533	0.374505	1.97203	0.0486067	0.298844
		ANKRD19P	9.37918	-0.15334	0.408515	-0.375359	0.707394	0.999979	14.5532	0.0613309	0.274177	0.223691	0.822998	0.953895	12.2401	-0.0155262	0.196676	-0.0789429	0.937078	0.979551
		ANKRD2	3842.17	-0.217288	0.351856	-0.617546	0.536875	0.999979	6186.12	-0.505975	0.367945	-1.37514	0.169088	0.603032	5134.36	-0.375172	0.245228	-1.52989	0.126043	0.441709
		ANKRD20A5P	47.5484	-0.127869	0.228473	-0.559668	0.575706	0.999979	40.4446	-0.232448	0.249679	-0.93099	0.351859	0.752536	43.5819	-0.180269	0.164459	-1.09614	0.273019	0.609926
		ANKRD20A9P	2.64948	-0.491698	0.803004	-0.612323	0.540324	0.999979	1.77626	-0.883028	0.728223	-1.21258	0.225291	NA	2.16142	-0.669058	0.461803	-1.4488	0.147394	NA
		ANKRD23	33976.6	-0.00513146	0.0694257	-0.0739131	0.94108	0.999979	35135.4	-0.131855	0.0956393	-1.37868	0.167995	0.601616	34584.7	-0.0740425	0.0574167	-1.28956	0.197203	0.533863
		ANKRD24	38.8184	0.0268016	0.227053	0.118041	0.906035	0.999979	37.5198	0.176385	0.180386	0.977815	0.328166	0.736244	38.0675	0.109282	0.124704	0.876329	0.380851	0.699668
		ANKRD26	582.676	0.0464085	0.0931492	0.498216	0.618332	0.999979	511.427	-0.0124066	0.0699319	-0.17741	0.859187	0.965033	542.665	0.0147581	0.0485002	0.30429	0.760907	0.909503
		ANKRD27	286.183	0.0634788	0.101507	0.625366	0.531731	0.999979	281.724	-0.221543	0.133648	-1.65766	0.0973853	0.505085	283.528	-0.0920245	0.0863025	-1.0663	0.286287	0.621263
		ANKRD28	1416.37	-0.0692225	0.0880489	-0.786183	0.43176	0.999979	1055.03	-0.107575	0.0920861	-1.1682	0.242726	0.676505	1214.83	-0.0891835	0.059656	-1.49496	0.134924	0.452228
		ANKRD29	63.7483	0.139878	0.207476	0.674187	0.500192	0.999979	80.1673	0.198453	0.174279	1.13871	0.254825	0.686707	72.8216	0.174397	0.126987	1.37334	0.169645	0.502616
		ANKRD33B	393.531	0.0334738	0.285421	0.117279	0.906639	0.999979	268.467	-0.372701	0.309626	-1.20372	0.2287	0.663358	324.042	-0.186477	0.240526	-0.775291	0.438168	0.735282
		ANKRD34A	46.5961	-0.159194	0.215368	-0.739175	0.459801	0.999979	34.4934	-0.25813	0.180473	-1.4303	0.152632	0.579087	39.8438	-0.211111	0.121924	-1.7315	0.0833626	0.369301
		ANKRD35	169.614	-0.00429442	0.152781	-0.0281083	0.977576	0.999979	174.866	-0.00741382	0.132106	-0.0561203	0.955246	0.988875	172.374	-0.0042268	0.0955306	-0.0442455	0.964709	0.988667
		ANKRD36	37.3626	-0.0472985	0.216024	-0.218951	0.826689	0.999979	45.5217	0.185809	0.174267	1.06623	0.286319	0.709876	41.8515	0.0901985	0.119117	0.757226	0.448915	0.741418
		ANKRD36B	10.0452	0.265608	0.418362	0.634874	0.52551	0.999979	11.5512	0.156812	0.334089	0.469371	0.638804	0.887776	10.8721	0.191192	0.230222	0.830469	0.406274	0.715062
		ANKRD36BP1	16.6781	-0.200933	0.333231	-0.602984	0.546519	0.999979	17.6138	-0.16839	0.283507	-0.593955	0.552542	0.850946	17.1838	-0.180025	0.193486	-0.93043	0.352148	0.679093
		ANKRD36BP2	1.03892	0.785359	1.30516	0.601736	0.54735	0.999979	0.768696	-0.0447476	1.29529	-0.0345464	0.972441	NA	0.888545	0.366464	0.795653	0.460583	0.645098	NA
		ANKRD36C	32.3943	0.141308	0.243828	0.579537	0.562227	0.999979	56.6546	0.591358	0.270889	2.18303	0.0290338	0.363519	45.7934	0.399003	0.186062	2.14446	0.0319962	0.248801
		ANKRD37	64.8677	0.0055739	0.201033	0.0277263	0.97788	0.999979	92.8403	-0.262731	0.256133	-1.02576	0.305004	0.720177	80.2965	-0.141098	0.16977	-0.831114	0.405909	0.715028
		ANKRD39	85.7293	-0.027853	0.167556	-0.166231	0.867975	0.999979	98.7584	-0.0805125	0.146405	-0.549931	0.582367	0.864006	92.8638	-0.055595	0.0995628	-0.558391	0.576577	0.819225
		ANKRD40	3457.95	0.00427028	0.085017	0.0502285	0.95994	0.999979	2927.14	-0.160625	0.0968101	-1.65917	0.0970812	0.504735	3160.86	-0.0858252	0.0642826	-1.33512	0.181836	0.516761
		ANKRD42	39.5701	-0.00488092	0.226716	-0.0215288	0.982824	0.999979	39.8529	-0.153124	0.194683	-0.786529	0.431558	0.799278	39.6895	-0.0867438	0.132548	-0.654431	0.512834	0.782844
		ANKRD44	121.074	0.272637	0.137705	1.97986	0.0477193	0.999979	100.409	0.144744	0.171057	0.846172	0.397457	0.779494	109.529	0.203859	0.105682	1.92898	0.0537333	0.31052
		ANKRD45	0.669825	0.836108	1.93212	0.432742	0.665202	0.999979	1.15551	-0.158733	1.00257	-0.158326	0.8742	NA	0.938001	0.233647	0.833516	0.280315	0.779236	NA
		ANKRD46	1100.06	-0.100352	0.0990903	-1.01273	0.31119	0.999979	851.79	-0.24443	0.117894	-2.0733	0.0381446	0.393127	961.416	-0.178518	0.0772251	-2.31166	0.0207966	0.209642
		ANKRD49	70.2366	-0.12527	0.155999	-0.803013	0.421967	0.999979	67.2431	-0.0102289	0.129305	-0.0791066	0.936948	0.98447	68.5092	-0.0628965	0.0819382	-0.767608	0.44272	0.73796
		ANKRD50	123.922	0.24765	0.159007	1.55748	0.119357	0.999979	104.731	0.394527	0.217596	1.81312	0.0698136	0.46136	113.177	0.332146	0.139107	2.3877	0.016954	0.19488
		ANKRD52	1347.73	-0.0446607	0.134621	-0.331752	0.740077	0.999979	1099.29	-0.186094	0.11645	-1.59806	0.11003	0.523359	1209.03	-0.122379	0.0916426	-1.33539	0.181748	0.516761
		ANKRD53	5.2715	0.206998	0.510843	0.405209	0.685324	0.999979	6.40216	-0.0181495	0.406607	-0.0446363	0.964397	0.991752	5.89283	0.0815847	0.270206	0.301936	0.762701	0.909925
		ANKRD54	146.148	0.0313468	0.125834	0.249113	0.803273	0.999979	147.908	0.0602458	0.125028	0.481858	0.629907	0.883716	147.001	0.0483516	0.0784925	0.616003	0.537893	0.796211
		ANKRD6	92.0178	0.115447	0.150409	0.767552	0.442753	0.999979	100.315	0.186971	0.154385	1.21107	0.225867	0.662827	96.5541	0.154945	0.0978026	1.58426	0.113134	0.422549
		ANKRD61	4.0165	0.558422	0.642383	0.869297	0.384685	0.999979	5.63974	-0.56117	0.519017	-1.08122	0.2796	0.70539	4.91341	-0.0867218	0.36455	-0.237887	0.811969	0.93018
		ANKRD62P1-PARP4P3	1.58833	0.992977	1.1283	0.880066	0.378824	0.999979	2.04801	0.822832	0.739271	1.11303	0.265694	NA	1.84242	0.860618	0.536087	1.60537	0.108412	NA
		ANKRD65	48.4845	0.541206	0.272211	1.98819	0.0467906	0.999979	43.255	0.495765	0.245157	2.02223	0.0431523	0.408171	45.542	0.517049	0.181422	2.84998	0.00437223	0.110875
		ANKRD7	3.23883	0.0218029	0.789533	0.027615	0.977969	0.999979	2.38333	-0.446527	0.643374	-0.69404	0.487657	NA	2.76001	-0.245836	0.447672	-0.549143	0.582907	NA
		ANKRD9	2650.14	-0.00547579	0.12125	-0.0451612	0.963979	0.999979	2039.99	0.0329474	0.15372	0.214334	0.830287	0.955322	2309.42	0.0172999	0.102458	0.168848	0.865916	0.952845
		ANKS1A	621.433	-0.0944073	0.111651	-0.845557	0.3978	0.999979	546.619	0.139863	0.132155	1.05832	0.28991	0.713525	579.5	0.036387	0.0902565	0.403151	0.686837	0.87608
		ANKS1B	112.164	0.134629	0.145534	0.925067	0.354931	0.999979	75.168	0.159899	0.201738	0.792605	0.428008	0.797283	91.5757	0.15106	0.12211	1.23708	0.216056	0.553081
		ANKS3	128.837	0.079323	0.125981	0.62964	0.52893	0.999979	147.795	0.218176	0.0971153	2.24657	0.0246678	0.348894	139.217	0.159341	0.0638764	2.49453	0.0126125	0.173851
		ANKS6	123.207	0.0124663	0.132698	0.0939445	0.925153	0.999979	139.477	0.0555507	0.121919	0.455634	0.648653	0.891386	132.139	0.0381422	0.0780555	0.488655	0.625086	0.846509
		ANKZF1	439.835	0.154902	0.104066	1.48851	0.136618	0.999979	450.07	0.119219	0.105286	1.13233	0.257494	0.688912	445.12	0.136283	0.0677943	2.01024	0.0444056	0.286512
		ANLN	4.5402	0.725165	0.75607	0.959124	0.337496	0.999979	5.68761	0.829275	0.516482	1.60562	0.108357	0.522444	5.17328	0.782276	0.414348	1.88797	0.0590301	0.321373
		ANO1	217.444	0.0298618	0.111531	0.267743	0.788897	0.999979	239.551	0.00548137	0.168464	0.0325374	0.974043	0.993723	229.563	0.0187706	0.103309	0.181694	0.855823	0.948065
		ANO10	150.033	0.0904693	0.137052	0.660107	0.509185	0.999979	154.978	0.215507	0.128373	1.67876	0.0931986	0.496827	152.636	0.161814	0.0864483	1.8718	0.0612339	0.326447
		ANO2	31.8443	0.186927	0.297376	0.628587	0.529619	0.999979	28.3583	0.201845	0.190057	1.06202	0.288226	0.71149	29.8879	0.189982	0.155389	1.22262	0.221472	0.559854
		ANO4	1.72785	1.30415	0.99659	1.30862	0.190665	0.999979	2.22153	-0.395483	0.680616	-0.581066	0.561196	NA	1.99917	0.269602	0.498416	0.540918	0.588564	NA
		ANO5	3661.5	-0.184481	0.101318	-1.82081	0.0686352	0.999979	3384.68	-0.319012	0.143515	-2.22285	0.0262256	0.352739	3505.14	-0.257408	0.0927089	-2.77652	0.00549444	0.120782
		ANO6	2788.54	-0.0288265	0.104909	-0.274778	0.783487	0.999979	2246.7	-0.19951	0.125078	-1.59509	0.110693	0.523739	2485.81	-0.122285	0.0851468	-1.43617	0.150954	0.478305
		ANO7	4.42922	-0.284034	0.593403	-0.478652	0.632186	0.999979	5.99116	-0.364295	0.42852	-0.850122	0.395257	0.778886	5.29294	-0.336512	0.29885	-1.12602	0.260155	0.597477
		ANO8	324.821	-0.0211379	0.127726	-0.165494	0.868555	0.999979	306.763	-0.179702	0.14894	-1.20654	0.227609	0.662944	314.611	-0.108077	0.100204	-1.07857	0.28078	0.617051
		ANO9	1.96322	0.303718	0.901264	0.336992	0.736123	0.999979	4.57252	0.125315	0.488941	0.256299	0.79772	NA	3.41068	0.172765	0.378139	0.456881	0.647756	NA
		ANOS1	568.574	0.0107933	0.1131	0.0954315	0.923972	0.999979	536.577	-0.213981	0.118786	-1.8014	0.0716406	0.465125	550.403	-0.112666	0.0840237	-1.34089	0.179957	0.514695
		ANP32A	696.383	0.0909105	0.100445	0.905076	0.365425	0.999979	758.994	0.0162947	0.0923432	0.176458	0.859934	0.965033	730.424	0.0507601	0.0625642	0.811328	0.417177	0.722479
		ANP32A-IT1	2.39256	0.265012	0.854451	0.310155	0.756443	0.999979	3.28167	-0.46733	0.549904	-0.84984	0.395414	NA	2.88482	-0.205538	0.406092	-0.506137	0.612761	NA
		ANP32B	515.583	0.122919	0.0938614	1.30958	0.190337	0.999979	623.316	0.0615547	0.091755	0.67086	0.50231	0.830231	574.801	0.0902931	0.0583315	1.54793	0.121639	0.436293
		ANP32E	802.594	-0.118553	0.0945406	-1.254	0.209844	0.999979	814.952	-0.255354	0.0816598	-3.12705	0.00176571	0.150991	808.659	-0.193422	0.0574974	-3.36401	0.000768179	0.0502959
		ANPEP	18.7223	0.24608	0.351665	0.699756	0.48408	0.999979	30.5892	0.317936	0.312586	1.01712	0.309098	0.722309	25.2859	0.287666	0.225812	1.27392	0.202692	0.539398
		ANTXR1	312.072	0.172577	0.138706	1.2442	0.213427	0.999979	352.946	0.357722	0.248543	1.43927	0.150073	0.576202	334.554	0.276202	0.159525	1.7314	0.0833803	0.369301
		ANTXR2	166.85	-0.0682918	0.123624	-0.552416	0.580663	0.999979	193.159	-0.0298591	0.129293	-0.230941	0.817361	0.951708	181.317	-0.0451789	0.0820788	-0.550433	0.582022	0.822381
		ANXA1	261.494	0.392103	0.166161	2.35978	0.0182859	0.999979	412.305	0.482565	0.186618	2.58585	0.00971397	0.270196	344.899	0.444021	0.131098	3.38694	0.000706776	0.0479282
		ANXA11	3161.66	-0.145951	0.0784652	-1.86008	0.0628747	0.999979	2929.61	-0.227145	0.130573	-1.7396	0.0819295	0.480758	3030.18	-0.18926	0.0787346	-2.40377	0.0162268	0.191668
		ANXA2	698.442	0.276828	0.148071	1.86957	0.0615441	0.999979	832.762	0.258422	0.127327	2.02959	0.0423982	0.406449	772.222	0.267966	0.0990763	2.70465	0.0068377	0.133846
		ANXA2P2	3.01204	0.436733	0.693085	0.630129	0.52861	0.999979	3.06066	1.00066	0.615013	1.62705	0.103726	NA	3.0347	0.740457	0.398106	1.85995	0.0628927	NA
		ANXA2R	14.2261	0.0280393	0.367052	0.0763907	0.939108	0.999979	18.1772	0.315605	0.239536	1.31757	0.187649	0.621074	16.4044	0.201797	0.179778	1.12248	0.26166	0.599129
		ANXA3	208.898	-0.0036024	0.122348	-0.029444	0.97651	0.999979	216.121	-0.191001	0.126054	-1.51523	0.129715	0.551275	212.744	-0.106178	0.0833924	-1.27323	0.202936	0.539955
		ANXA4	178.747	0.113307	0.131915	0.858941	0.390373	0.999979	195.461	0.157156	0.156719	1.00279	0.315962	0.725946	187.843	0.139478	0.100296	1.39066	0.164329	0.4964
		ANXA5	798.033	0.0390151	0.0958216	0.407164	0.683888	0.999979	909.491	0.300855	0.118832	2.53177	0.0113488	0.283488	859.005	0.185817	0.0796345	2.33337	0.0196289	0.204783
		ANXA6	4957.23	-0.0863748	0.0659531	-1.30964	0.190318	0.999979	4408.18	-0.0109686	0.0550532	-0.199237	0.842077	0.959522	4648.29	-0.0433376	0.0345943	-1.25274	0.210301	0.54625
		ANXA7	2636.83	-0.0493861	0.0902029	-0.5475	0.584035	0.999979	2668.79	-0.0489521	0.0851815	-0.57468	0.565508	0.855795	2651.87	-0.0477946	0.056907	-0.839872	0.40098	0.711553
		ANXA9	38.5782	0.152813	0.205851	0.742348	0.457876	0.999979	39.9482	0.0955045	0.177907	0.536823	0.59139	0.867651	39.3073	0.125389	0.113596	1.10382	0.269671	0.606049
		AOAH	4.10275	0.184861	0.590249	0.313192	0.754135	0.999979	6.59501	0.540538	0.506499	1.06721	0.285879	0.709876	5.48281	0.426501	0.337294	1.26448	0.206059	0.543125
		AOC2	7.18336	0.111901	0.498345	0.224545	0.822333	0.999979	14.8787	-0.119453	0.343066	-0.348192	0.727696	0.922794	11.4495	-0.0238755	0.258663	-0.0923033	0.926457	0.976028
		AOC3	265.531	0.321642	0.165393	1.94472	0.0518088	0.999979	303.412	0.147126	0.212281	0.693073	0.488264	0.823788	286.389	0.226713	0.145329	1.55999	0.118762	0.431473
		AOC4P	2.31863	0.220851	0.858396	0.257283	0.79696	0.999979	3.01336	-0.214484	0.551818	-0.388686	0.697509	NA	2.70294	0.0202569	0.418663	0.0483849	0.96141	NA
		AOX1	81.1914	-0.137315	0.200665	-0.684297	0.493788	0.999979	57.7609	-0.212673	0.254904	-0.834325	0.404098	0.783718	68.1345	-0.17787	0.165718	-1.07333	0.283123	0.619036
		AP1AR	178.478	0.0341936	0.136458	0.25058	0.802139	0.999979	178.704	-0.0902352	0.116631	-0.77368	0.43912	0.802228	178.423	-0.0336823	0.0821938	-0.409792	0.681959	0.873653
		AP1B1	581.836	-0.136763	0.0765084	-1.78755	0.0738481	0.999979	582.854	-0.126321	0.0774009	-1.63203	0.102673	0.512748	581.871	-0.129548	0.0441932	-2.9314	0.00337437	0.0981217
		AP1G1	1203.28	-0.0824843	0.0942649	-0.875027	0.381559	0.999979	1147.54	-0.139407	0.107447	-1.29744	0.19448	0.631509	1171.47	-0.112998	0.0699073	-1.6164	0.106008	0.409235
		AP1G2	35.6118	0.274537	0.256955	1.06842	0.285329	0.999979	43.0635	0.395607	0.193281	2.0468	0.0406778	0.403188	39.7184	0.349631	0.14396	2.42866	0.0151547	0.186353
		AP1M1	414.087	-0.0561272	0.0874795	-0.641604	0.521131	0.999979	424.746	0.0708046	0.0716423	0.988307	0.323002	0.732456	419.633	0.0167375	0.0459288	0.364423	0.715542	0.889436
		AP1S1	89.1789	0.0694251	0.148827	0.466483	0.64087	0.999979	85.7889	0.2657	0.116087	2.2888	0.0220912	0.33894	87.2174	0.180332	0.0786966	2.29149	0.0219352	0.213382
		AP1S2	1500.59	-0.0253995	0.0801935	-0.316727	0.751451	0.999979	1377.11	-0.185673	0.136045	-1.36479	0.172319	0.607188	1430.65	-0.111996	0.0827706	-1.35309	0.176027	0.511205
		AP1S3	4.30905	0.819244	0.642869	1.27436	0.202537	0.999979	7.24044	0.644812	0.392951	1.64095	0.100808	0.51082	5.93126	0.665863	0.298422	2.23128	0.0256624	0.22572
		AP2A1	1493.48	0.0251899	0.0744975	0.338131	0.735264	0.999979	1468.08	-0.162233	0.0604472	-2.68389	0.0072772	0.254566	1478.23	-0.0776157	0.044419	-1.74736	0.0805758	0.364396
		AP2A2	469.949	0.00863738	0.0922481	0.0936321	0.925401	0.999979	517.761	0.033625	0.0683331	0.492075	0.622667	0.88159	496.074	0.0241341	0.0459509	0.525214	0.599434	0.832913
		AP2B1	1902.51	-0.0302672	0.0811112	-0.373157	0.709032	0.999979	1646.18	0.0206474	0.0928912	0.222276	0.824099	0.954133	1758.8	-0.000763128	0.0582398	-0.0131032	0.989545	0.996856
		AP2M1	2103.57	0.0198406	0.0713762	0.277972	0.781034	0.999979	1906.13	0.0501282	0.0612021	0.81906	0.412752	0.790623	1992.19	0.0379183	0.0375604	1.00953	0.31272	0.647522
		AP2S1	520.804	0.0514836	0.0903486	0.569833	0.568791	0.999979	535.128	0.0815936	0.126816	0.643404	0.519962	0.838069	528.157	0.0695711	0.0753406	0.923422	0.355788	0.681735
		AP3B1	307.39	-0.0902745	0.096818	-0.932414	0.351123	0.999979	265.766	-0.00777827	0.0925941	-0.0840039	0.933053	0.98351	284.042	-0.0441603	0.057332	-0.770256	0.441148	0.737512
		AP3B2	3.53626	-0.343861	0.643014	-0.534765	0.592812	0.999979	3.28913	0.272892	0.652959	0.417931	0.675997	NA	3.39399	-0.0264385	0.399977	-0.0661	0.947298	NA
		AP3D1	1721.01	0.0427993	0.0706249	0.606009	0.544509	0.999979	1688.93	-0.0789598	0.059733	-1.32188	0.186209	0.619209	1701.88	-0.0237291	0.0397607	-0.596798	0.550642	0.803538
		AP3M1	410.356	-0.0638087	0.100496	-0.634939	0.525468	0.999979	386.726	-0.114742	0.0713126	-1.609	0.107615	0.520335	396.917	-0.091081	0.0513616	-1.77333	0.0761745	0.356028
		AP3M2	244.62	0.165707	0.10279	1.6121	0.10694	0.999979	225.455	0.132844	0.124529	1.06677	0.286073	0.709876	233.808	0.147536	0.0748361	1.97145	0.048672	0.298844
		AP3S1	154.492	-0.100586	0.123693	-0.813187	0.416111	0.999979	181.764	0.0925564	0.097455	0.949735	0.342247	0.744904	169.487	0.0118043	0.0677514	0.174229	0.861685	0.951305
		AP3S2	25.2986	-0.106773	0.254097	-0.420205	0.674336	0.999979	21.0695	-0.111485	0.232662	-0.479173	0.631815	0.884565	22.9312	-0.10483	0.145435	-0.720806	0.471029	0.755556
		AP4B1	148.601	0.0203672	0.123075	0.165486	0.868561	0.999979	143.463	-0.00663261	0.1102	-0.0601871	0.952007	0.987902	145.621	0.00701723	0.0693931	0.101123	0.919453	0.973212
		AP4B1-AS1	7.57542	0.35325	0.480267	0.735528	0.462018	0.999979	9.29095	0.0215219	0.316208	0.0680626	0.945736	0.986023	8.52356	0.14183	0.233457	0.60752	0.543506	0.800141
		AP4E1	464.568	-0.0717143	0.0991626	-0.723198	0.469558	0.999979	388.043	-0.213974	0.11944	-1.79148	0.0732157	0.468361	421.8	-0.149281	0.0762529	-1.95771	0.0502641	0.301838
		AP4M1	106.485	0.126924	0.138786	0.914528	0.360439	0.999979	111.521	0.242867	0.137682	1.76397	0.0777371	0.474821	109.175	0.193651	0.0862107	2.24625	0.0246881	0.222824
		AP4S1	201.529	-0.0600506	0.106349	-0.564654	0.572309	0.999979	184.276	-0.0673376	0.0877358	-0.767505	0.442782	0.804547	191.771	-0.0639216	0.0541685	-1.18005	0.23798	0.574976
		AP5B1	219.649	-0.0285365	0.158616	-0.179909	0.857224	0.999979	195.576	0.022904	0.11417	0.200613	0.841001	0.959446	206.106	0.00180045	0.0930021	0.0193593	0.984555	0.99501
		AP5M1	544.833	-0.0922915	0.0841927	-1.09619	0.272994	0.999979	456.507	-0.117466	0.0930652	-1.26219	0.206879	0.642979	495.41	-0.105734	0.0556016	-1.90163	0.0572198	0.317771
		AP5S1	300.711	-0.0578364	0.106406	-0.543543	0.586756	0.999979	282.965	-0.00398766	0.115162	-0.0346266	0.972377	0.993212	290.58	-0.0265476	0.0720977	-0.368216	0.712712	0.888755
		AP5Z1	203.218	0.00156391	0.134746	0.0116064	0.99074	0.999979	233.031	0.0519754	0.101184	0.513672	0.607481	0.875441	219.555	0.0319019	0.0749158	0.425836	0.670227	0.867628
		APAF1	143.448	-0.0367714	0.133745	-0.274935	0.783366	0.999979	119.93	0.106139	0.140577	0.755027	0.450233	0.807339	130.285	0.0429832	0.0904152	0.475398	0.634504	0.851716
		APBA1	95.9084	-0.361477	0.211478	-1.70929	0.0873979	0.999979	112.741	-0.158263	0.23112	-0.684767	0.493491	0.825913	105.191	-0.247466	0.163952	-1.50939	0.1312	0.447245
		APBA2	0.89195	-0.177836	1.39302	-0.127662	0.898417	0.999979	1.42109	-0.290615	0.802899	-0.361957	0.717384	NA	1.18429	-0.142562	0.606018	-0.235244	0.814019	NA
		APBA3	244.873	0.0911723	0.114734	0.794639	0.426824	0.999979	242.134	0.0406345	0.112142	0.362348	0.717092	0.917039	243.125	0.0643635	0.0719926	0.89403	0.371306	0.691838
		APBB1	945.351	0.0546352	0.0888753	0.61474	0.538726	0.999979	752.73	0.012552	0.0928723	0.135153	0.892491	0.973741	837.652	0.0325855	0.0587888	0.55428	0.579387	0.820618
		APBB1IP	5.04665	0.124611	0.574316	0.216973	0.828229	0.999979	12.3059	0.48439	0.313563	1.5448	0.122396	0.541314	9.07061	0.364692	0.251045	1.45269	0.146309	0.470516
		APBB2	601.343	0.02671	0.118965	0.224519	0.822353	0.999979	650.705	-0.0215827	0.150654	-0.14326	0.886085	0.971908	628.371	0.00109954	0.0993985	0.011062	0.991174	0.997208
		APBB3	198.113	-0.0198529	0.116889	-0.169843	0.865134	0.999979	274.284	0.0925675	0.121502	0.761858	0.446145	0.805812	240.173	0.0463065	0.0784716	0.590105	0.55512	0.805667
		APC	815.337	-0.108774	0.128096	-0.849161	0.395792	0.999979	684.346	-0.140473	0.125444	-1.11981	0.262794	0.692475	742.12	-0.125256	0.0907374	-1.38043	0.167455	0.498907
		APC2	22.5473	0.170601	0.280575	0.608043	0.543159	0.999979	23.6969	0.309938	0.223595	1.38616	0.165697	0.597832	23.1655	0.252437	0.153296	1.64673	0.0996138	0.399716
		APCDD1	139.435	0.103009	0.215261	0.478531	0.632272	0.999979	104.095	-0.0185844	0.242032	-0.076785	0.938795	0.98447	119.701	0.0390695	0.171321	0.228049	0.819609	0.933659
		APCDD1L	13.1761	0.0448263	0.371486	0.120667	0.903954	0.999979	16.2341	0.460571	0.369756	1.24561	0.212909	0.648356	14.8694	0.286167	0.250113	1.14415	0.252561	0.590742
		APCDD1L-AS1	2.56792	1.16401	0.905829	1.28502	0.198786	0.999979	3.57018	0.333626	0.600861	0.555246	0.578727	NA	3.12282	0.624406	0.446718	1.39776	0.162184	NA
		APEH	2003.98	-0.0417459	0.0644665	-0.64756	0.517269	0.999979	1639.34	-0.173662	0.0900217	-1.92911	0.053717	0.431614	1799.86	-0.113588	0.0526262	-2.15838	0.0308979	0.243307
		APELA	1.43731	-0.0620269	1.10738	-0.0560123	0.955332	0.999979	0.559978	1.47682	1.96573	0.751283	0.452482	NA	0.950076	0.79961	0.838425	0.953705	0.340233	NA
		APEX1	1121.77	0.0308427	0.0845751	0.364679	0.715351	0.999979	1099.22	0.0331396	0.0762244	0.434763	0.663734	0.896456	1108.11	0.0335555	0.0484876	0.692043	0.48891	0.768714
		APEX2	62.729	-0.029102	0.173092	-0.16813	0.866481	0.999979	84.9609	0.256249	0.180305	1.4212	0.155259	0.582635	74.991	0.135408	0.119557	1.13258	0.257391	0.595975
		APH1A	706.768	-0.0964052	0.0988393	-0.975373	0.329375	0.999979	732.647	-0.0958619	0.0892222	-1.07442	0.282636	0.707846	720.434	-0.0947856	0.0601927	-1.5747	0.115325	0.426335
		APH1B	91.4074	-0.000319452	0.148176	-0.00215589	0.99828	0.999979	94.9216	-0.0898663	0.144417	-0.62227	0.533764	0.844581	93.2886	-0.0473816	0.0913957	-0.518423	0.604163	0.836059
		API5	821.893	-0.0752021	0.0833823	-0.901896	0.367112	0.999979	800.575	-0.141619	0.0575957	-2.45885	0.0139383	0.299913	809.311	-0.111017	0.0401443	-2.76544	0.00568461	0.123005
		APIP	605.566	-0.111785	0.116376	-0.960554	0.336777	0.999979	410.699	-0.142357	0.119528	-1.19099	0.233658	0.667587	496.891	-0.127146	0.0808353	-1.5729	0.115742	0.426523
		APITD1	6.00706	-0.117108	0.537579	-0.217843	0.827551	0.999979	6.09421	0.160358	0.385805	0.415646	0.677669	0.902089	6.04892	0.0344558	0.274087	0.125711	0.899961	0.965999
		APLF	53.0164	0.0475488	0.1762	0.269858	0.78727	0.999979	51.0971	-0.0172265	0.158802	-0.108477	0.913617	0.97879	51.905	0.0143085	0.0989196	0.144647	0.884989	0.959898
		APLN	57.1602	-0.0971317	0.249797	-0.388842	0.697393	0.999979	86.1487	0.193307	0.272074	0.710495	0.477397	0.821058	73.1949	0.0686947	0.19451	0.353167	0.723963	0.892958
		APLNR	498.54	0.242828	0.154775	1.56891	0.11667	0.999979	503.665	0.671432	0.178576	3.75993	0.000169964	0.0594556	501.067	0.482515	0.132102	3.65259	0.000259609	0.0334192
		APLP1	5.05286	-0.239747	0.551188	-0.434964	0.663589	0.999979	6.16199	0.282108	0.450566	0.62612	0.531236	0.843093	5.66198	0.0495649	0.31021	0.159779	0.873055	0.95537
		APLP2	1284.44	0.0780582	0.0719696	1.0846	0.278099	0.999979	1449.03	0.0911747	0.0895901	1.01769	0.308827	0.722255	1374.77	0.0865079	0.0528199	1.63779	0.101465	0.40191
		APMAP	243.853	0.0579512	0.101744	0.569578	0.568964	0.999979	316.397	0.14695	0.100733	1.4588	0.14462	0.570558	283.864	0.110786	0.0617918	1.79289	0.0729913	0.350201
		APOA1-AS	1.44531	-0.532224	1.27042	-0.418936	0.675263	0.999979	1.02558	-1.07676	0.997618	-1.07933	0.280441	NA	1.21215	-0.908499	0.700231	-1.29743	0.194484	NA
		APOA1BP	575.988	0.0309053	0.0966365	0.319809	0.749113	0.999979	508.439	0.108169	0.0956021	1.13145	0.257864	0.68908	537.94	0.0748195	0.0615672	1.21525	0.224271	0.562251
		APOB	4.39204	0.13014	0.64597	0.201465	0.840335	0.999979	16.1339	-1.48924	0.385884	-3.85931	0.00011371	0.0446969	10.9014	-0.901451	0.334248	-2.69695	0.0069978	0.136079
		APOBEC2	7217.93	0.0812107	0.0790498	1.02733	0.304263	0.999979	6325.6	-0.0565802	0.0834749	-0.677812	0.497891	0.827638	6716.2	0.00611335	0.0542682	0.112651	0.910308	0.970385
		APOBEC3A	0.671649	-1.29212	1.89573	-0.681597	0.495494	0.999979	2.17997	-1.19203	1.10886	-1.07501	0.282372	NA	1.50901	-1.26851	0.913506	-1.38861	0.164951	NA
		APOBEC3B	0.871608	-0.470675	1.63346	-0.288146	0.773235	0.999979	0.546313	1.19462	2.02368	0.590323	0.554974	NA	0.691877	0.515589	1.18968	0.433383	0.664736	NA
		APOBEC3C	15.1114	0.159718	0.321569	0.496683	0.619413	0.999979	24.1918	0.429527	0.213648	2.01044	0.0443846	0.410739	20.1352	0.337057	0.1522	2.21457	0.0267897	0.229829
		APOBEC3D	6.63482	0.162709	0.515878	0.315402	0.752457	0.999979	7.64945	0.0579736	0.415679	0.139467	0.889081	0.97263	7.19404	0.105488	0.287811	0.36652	0.713977	0.889041
		APOBEC3F	7.65231	0.128751	0.472796	0.272319	0.785377	0.999979	9.58987	0.629404	0.362193	1.73776	0.082253	0.480813	8.7198	0.431702	0.255985	1.68643	0.0917126	0.386672
		APOBEC3G	11.0079	0.115909	0.390885	0.296531	0.766825	0.999979	12.5019	0.295186	0.320868	0.919963	0.357592	0.756137	11.8273	0.212687	0.217745	0.976772	0.328682	0.659487
		APOBR	8.8662	0.125918	0.437982	0.287495	0.773733	0.999979	15.7846	0.464707	0.331301	1.40268	0.160713	0.590839	12.7025	0.328228	0.238363	1.37701	0.16851	0.500717
		APOC1	47.1277	0.738359	0.216015	3.41809	0.000630626	0.514023	50.4269	0.73834	0.287032	2.57232	0.0101019	0.27286	48.9129	0.742333	0.1828	4.06091	4.89e-05	0.0157972
		APOC1P1	0.666792	0.335825	1.92462	0.174489	0.861481	0.999979	0.590425	0.200624	1.7805	0.112679	0.910285	NA	0.623333	0.259858	1.2383	0.209852	0.833783	NA
		APOD	1403.79	-0.136885	0.168456	-0.812588	0.416454	0.999979	1688.09	-0.0781802	0.25077	-0.31176	0.755223	0.932832	1559.57	-0.103267	0.169114	-0.610635	0.541441	0.798356
		APOE	322.845	0.578292	0.150916	3.83188	0.000127166	0.287522	324.546	0.601252	0.179229	3.35465	0.00079466	0.119897	323.547	0.592751	0.121961	4.86017	1.17e-06	0.00264949
		APOL1	199.437	0.0738164	0.167717	0.440124	0.659847	0.999979	304.523	-0.0649783	0.246146	-0.263983	0.791793	0.942642	257.534	0.00114564	0.163024	0.00702741	0.994393	0.997875
		APOL2	399.228	0.141123	0.13627	1.03561	0.300383	0.999979	448.407	0.203268	0.146249	1.38987	0.164567	0.596871	426.205	0.176926	0.101192	1.74842	0.0803916	0.364396
		APOL3	289.703	0.0610033	0.118788	0.513546	0.607569	0.999979	351.407	0.271293	0.136933	1.9812	0.0475687	0.420781	323.668	0.178998	0.0913947	1.95851	0.0501696	0.301838
		APOL4	35.6283	-0.00661014	0.30495	-0.0216761	0.982706	0.999979	67.4257	0.122828	0.303581	0.404598	0.685773	0.905329	53.2249	0.0715531	0.220324	0.324763	0.745361	0.902385
		APOL5	32.7992	-0.0941743	0.251827	-0.373964	0.708431	0.999979	22.3129	0.254042	0.277115	0.916738	0.35928	0.757134	26.9611	0.0969406	0.172847	0.560847	0.574902	0.818594
		APOL6	516.77	0.0543641	0.281956	0.192811	0.847107	0.999979	1060.86	-0.263511	0.374339	-0.703938	0.481471	0.822662	818.1	-0.113713	0.247281	-0.459855	0.64562	0.856284
		APOLD1	359.102	-0.1785	0.402558	-0.443413	0.657467	0.999979	529.659	-0.33637	0.497288	-0.676409	0.498781	0.828286	453.651	-0.260043	0.326258	-0.797046	0.425424	0.727233
		APOM	23.9335	-0.0378901	0.288375	-0.131392	0.895465	0.999979	29.4747	-0.0818797	0.234115	-0.349742	0.726533	0.922414	26.9749	-0.0608287	0.164885	-0.368916	0.712191	0.888629
		APOO	356.518	-0.0138729	0.0984734	-0.14088	0.887965	0.999979	271.59	0.0370393	0.141626	0.261529	0.793685	0.943065	309.051	0.0142615	0.0840415	0.169696	0.865249	0.952677
		APOOL	948.667	-0.0805407	0.0764066	-1.05411	0.291835	0.999979	769.849	-0.208824	0.11336	-1.84214	0.0654544	0.454321	848.691	-0.150448	0.0679202	-2.21508	0.0267548	0.229829
		APOPT1	1561.26	-0.0235404	0.0678464	-0.346966	0.728617	0.999979	1162.84	-0.134066	0.132705	-1.01026	0.312372	0.723584	1338.75	-0.0824887	0.0768012	-1.07406	0.282798	0.618918
		APP	1776.74	0.241542	0.112288	2.15109	0.031469	0.999979	1958.79	0.239808	0.120358	1.99246	0.0463209	0.416052	1876.36	0.241678	0.0828455	2.91721	0.00353174	0.10103
		APPBP2	443.641	-0.000912318	0.0947236	-0.00963136	0.992315	0.999979	417.469	-0.0436251	0.0724071	-0.602498	0.546843	0.848154	428.744	-0.0237328	0.0488921	-0.485412	0.627384	0.847708
		APPL1	2271.4	-0.148601	0.0910571	-1.63195	0.10269	0.999979	1809.02	-0.288887	0.136471	-2.11684	0.034273	0.384709	2013.2	-0.224681	0.0862325	-2.60553	0.00917329	0.15262
		APPL2	227.038	0.156619	0.115521	1.35576	0.175175	0.999979	242.383	0.05363	0.0775425	0.691621	0.489175	0.823788	235.37	0.0987663	0.0568332	1.73783	0.082241	0.366587
		APRT	206.472	0.000155423	0.107947	0.00143982	0.998851	0.999979	196.906	0.0553785	0.120323	0.460249	0.645337	0.890142	200.936	0.0330612	0.0718865	0.459908	0.645582	0.856284
		APTR	59.9668	-0.13236	0.185365	-0.714051	0.475196	0.999979	60.529	-0.0336988	0.203877	-0.16529	0.868716	0.967662	60.2233	-0.0757877	0.130275	-0.581751	0.560734	0.80942
		APTX	139.711	0.107365	0.140478	0.764278	0.444702	0.999979	146.757	0.00849863	0.121728	0.0698164	0.94434	0.986023	143.485	0.0533259	0.0828738	0.643459	0.519926	0.786465
		AQP1	3185.91	-0.0410255	0.0958649	-0.427951	0.668687	0.999979	2920.41	-0.0540096	0.137704	-0.392215	0.694899	0.908191	3035.99	-0.0470064	0.0868149	-0.541455	0.588194	0.825755
		AQP11	14.9018	-0.282253	0.341272	-0.827059	0.408204	0.999979	13.8682	0.365141	0.318581	1.14615	0.251735	0.683791	14.313	0.0694054	0.216093	0.321184	0.748071	0.903607
		AQP3	25.1513	0.242612	0.402426	0.602873	0.546593	0.999979	65.0528	-0.181246	0.326685	-0.554804	0.579028	0.863586	47.2612	-0.00576853	0.262328	-0.0219898	0.982456	0.993901
		AQP4	1624.9	-0.481328	0.340725	-1.41266	0.157756	0.999979	1746.8	-0.676655	0.399473	-1.69387	0.0902898	0.492505	1691.97	-0.585661	0.265908	-2.2025	0.0276302	0.232894
		AQP4-AS1	3.82396	-0.785874	0.702695	-1.11837	0.263409	0.999979	6.84595	-0.00458459	0.453948	-0.0100994	0.991942	0.99808	5.5011	-0.292022	0.346894	-0.841819	0.399889	0.71048
		AQP7	294.478	-0.04159	0.159253	-0.261156	0.793972	0.999979	477.441	-0.10646	0.263348	-0.404257	0.686024	0.905329	395.767	-0.077493	0.172128	-0.450206	0.652562	0.859736
		AQP7P1	5.38645	-0.412639	0.651112	-0.633746	0.526247	0.999979	6.33459	-0.620307	0.455473	-1.3619	0.173231	0.607264	5.90729	-0.504774	0.356128	-1.4174	0.156367	0.488093
		AQP7P3	2.69756	-0.636789	0.741812	-0.858423	0.390659	0.999979	7.02103	-0.983831	0.468425	-2.1003	0.0357028	0.388914	5.08924	-0.851834	0.349813	-2.43511	0.0148871	0.185661
		AQP8	1.12431	1.05551	1.3444	0.785115	0.432386	0.999979	2.12676	-0.280797	0.657321	-0.427184	0.669245	NA	1.67853	0.11205	0.536068	0.209023	0.834431	NA
		AQP9	2.78071	-0.651395	0.873716	-0.745546	0.455942	0.999979	5.56455	-0.810975	0.894096	-0.907034	0.364389	0.760072	4.32587	-0.726419	0.590577	-1.23001	0.218692	0.555881
		AQR	163.042	-0.158352	0.149254	-1.06096	0.28871	0.999979	167.241	-0.167589	0.154558	-1.08431	0.278229	0.704383	165.252	-0.162185	0.105056	-1.54379	0.122639	0.438018
		AR	1110.74	0.0516338	0.112426	0.459267	0.646043	0.999979	776.763	-0.051589	0.132951	-0.388031	0.697993	0.909367	924.744	-0.00398958	0.0893733	-0.0446395	0.964395	0.988667
		ARAF	2325.21	-0.0444498	0.064296	-0.691332	0.489357	0.999979	2026	-0.257634	0.114828	-2.24364	0.0248553	0.35058	2157.18	-0.160855	0.069583	-2.31171	0.0207939	0.209642
		ARAP1	559.827	0.0947839	0.0997435	0.950277	0.341972	0.999979	602.967	0.0338891	0.0927509	0.365377	0.71483	0.915779	583.371	0.0618991	0.0627164	0.986967	0.323659	0.655894
		ARAP2	29.8254	-0.043826	0.351122	-0.124817	0.900669	0.999979	56.051	-0.358358	0.380603	-0.941552	0.346422	0.748538	44.3367	-0.205677	0.274857	-0.748304	0.454277	0.745654
		ARAP3	259.651	0.032052	0.117356	0.273118	0.784763	0.999979	259.126	0.0895835	0.142787	0.62739	0.530403	0.842475	259.187	0.0649601	0.0911533	0.712646	0.476065	0.758567
		ARC	129.087	-1.83909	1.34353	-1.36885	0.171046	0.999979	217.98	-2.47977	0.959476	-2.58451	0.00975182	0.270196	178.173	-2.16234	0.768711	-2.81295	0.00490895	0.115967
		ARCN1	783.749	-0.0939418	0.0921378	-1.01958	0.307928	0.999979	776.481	-0.11609	0.10389	-1.11744	0.263808	0.692475	779.179	-0.105093	0.0662825	-1.58553	0.112845	0.421781
		AREG	32.9381	0.406773	0.442546	0.919165	0.358009	0.999979	42.0109	-1.19027	0.708606	-1.67973	0.0930093	0.496827	37.9354	-0.344624	0.489227	-0.704425	0.481168	0.762619
		AREL1	496.441	0.01099	0.0928884	0.118314	0.905819	0.999979	412.507	-0.185473	0.0936462	-1.98057	0.047639	0.420878	449.493	-0.0959256	0.0631108	-1.51996	0.128522	0.444711
		ARF1	3537.93	-0.0696524	0.0687413	-1.01325	0.310939	0.999979	3423.82	-0.172812	0.0750607	-2.3023	0.0213182	0.334742	3471.23	-0.125567	0.0454143	-2.76492	0.00569363	0.123025
		ARF3	245.116	0.072508	0.123666	0.586323	0.557659	0.999979	297.289	0.227438	0.135821	1.67454	0.094024	0.497146	273.885	0.160248	0.0907429	1.76596	0.0774022	0.359272
		ARF4	539.627	-0.0417744	0.103099	-0.405188	0.685339	0.999979	604.782	-0.0335277	0.136961	-0.244798	0.806613	0.947543	575.225	-0.0357463	0.0853513	-0.418814	0.675352	0.869958
		ARF5	973.505	0.0505639	0.0984062	0.513829	0.607372	0.999979	1096.86	0.101119	0.0954731	1.05914	0.289537	0.712842	1040.85	0.080108	0.0635332	1.26088	0.20735	0.544487
		ARF6	740.578	-0.0384839	0.0972826	-0.395588	0.692409	0.999979	699.345	-0.0635801	0.0925254	-0.687164	0.49198	0.825321	716.994	-0.0510646	0.0611954	-0.834451	0.404027	0.713624
		ARFGAP1	651.319	-0.0592669	0.11384	-0.520616	0.602634	0.999979	822.828	-0.0493739	0.0837469	-0.58956	0.555485	0.851623	745.78	-0.0520686	0.0644266	-0.808185	0.418984	0.722895
		ARFGAP2	1347.08	-0.143502	0.118281	-1.21323	0.225041	0.999979	1661.01	-0.142935	0.106616	-1.34065	0.180034	0.613684	1519.82	-0.141841	0.0776752	-1.82607	0.0678393	0.338841
		ARFGAP3	484.656	-0.0638559	0.0953283	-0.669852	0.502952	0.999979	470.19	-0.0630053	0.126648	-0.497484	0.618848	0.880148	476.172	-0.0618574	0.0770261	-0.80307	0.421934	0.725277
		ARFGEF1	667.174	0.030643	0.0951378	0.322091	0.747384	0.999979	568.727	-0.0800146	0.116685	-0.68573	0.492883	0.825636	612.074	-0.029395	0.0743978	-0.395105	0.692765	0.878242
		ARFGEF2	815.309	0.0100155	0.107363	0.0932867	0.925676	0.999979	750.833	-0.225957	0.098186	-2.30132	0.0213735	0.334742	778.965	-0.120074	0.0739989	-1.62265	0.104664	0.408625
		ARFGEF3	33.5959	-0.00148182	0.256643	-0.00577387	0.995393	0.999979	40.7644	0.168735	0.228858	0.737293	0.460944	0.810539	37.5401	0.098057	0.161284	0.607976	0.543203	0.799851
		ARFIP1	184.709	0.0315218	0.109651	0.287474	0.77375	0.999979	169.553	0.0623769	0.113335	0.550378	0.58206	0.864006	176.115	0.0504979	0.0674872	0.74826	0.454304	0.745654
		ARFIP2	184.1	-0.000291519	0.110038	-0.00264927	0.997886	0.999979	191.728	-0.0020224	0.0955822	-0.0211587	0.983119	0.995842	188.163	0.00100559	0.0591946	0.0169878	0.986446	0.995709
		ARFRP1	467.098	-0.0561279	0.0919454	-0.610449	0.541565	0.999979	480.48	0.021562	0.110765	0.194664	0.845656	0.960749	474.013	-0.0116492	0.0671984	-0.173356	0.862372	0.951495
		ARG1	0.642128	1.72562	1.92143	0.89809	0.369138	0.999979	0.774749	0.719471	1.37625	0.522778	0.601129	NA	0.715316	1.15972	1.03128	1.12454	0.260785	NA
		ARG2	190.841	-0.308748	0.14986	-2.06025	0.0393751	0.999979	204.307	-0.32142	0.224515	-1.43162	0.152252	0.57838	198.111	-0.310461	0.145626	-2.13191	0.0330146	0.252513
		ARGFX	2.94769	-0.39198	0.68283	-0.574052	0.565933	0.999979	3.46446	0.50068	0.604632	0.828074	0.407629	NA	3.23247	0.113032	0.39519	0.28602	0.774863	NA
		ARGFXP2	3.42999	-0.304322	0.648975	-0.468928	0.639121	0.999979	5.38498	0.140771	0.384871	0.365761	0.714544	NA	4.5092	0.000884899	0.29133	0.00303744	0.997576	0.999127
		ARGLU1	1102.78	-0.0407401	0.0707056	-0.576194	0.564484	0.999979	1224.43	0.00975566	0.0740572	0.131731	0.895197	0.974192	1169.2	-0.011212	0.0432007	-0.259533	0.795224	0.924577
		ARHGAP1	315.517	0.162017	0.130186	1.2445	0.213316	0.999979	341.557	-0.00274363	0.117763	-0.0232979	0.981413	0.995475	329.683	0.0712737	0.0858972	0.829756	0.406677	0.715062
		ARHGAP10	566.619	-0.167289	0.110488	-1.5141	0.130001	0.999979	630.254	-0.145194	0.161007	-0.901785	0.367171	0.762256	601.422	-0.153902	0.101994	-1.50892	0.131318	0.447548
		ARHGAP11A	14.2306	-0.0201002	0.333578	-0.0602564	0.951951	0.999979	17.1354	0.165665	0.251015	0.65998	0.509266	0.832995	15.8306	0.0896686	0.172838	0.518801	0.6039	0.835906
		ARHGAP11B	1.66564	0.0564353	1.10249	0.0511892	0.959175	0.999979	0.943335	-0.643759	1.10923	-0.580365	0.561669	NA	1.265	-0.309171	0.682572	-0.452949	0.650585	NA
		ARHGAP12	464.865	0.0262942	0.101891	0.258063	0.796358	0.999979	444.306	0.0786384	0.097818	0.803926	0.42144	0.794485	453.037	0.0563321	0.0645818	0.872259	0.383067	0.700336
		ARHGAP15	10.315	0.37236	0.377604	0.986112	0.324078	0.999979	10.6385	0.277744	0.348044	0.798013	0.424863	0.795677	10.4891	0.334056	0.218944	1.52576	0.127071	0.443438
		ARHGAP17	435.316	-0.104317	0.0914773	-1.14035	0.254139	0.999979	481.446	0.0378229	0.119655	0.316099	0.751928	0.932058	460.531	-0.023706	0.0738665	-0.320931	0.748263	0.903607
		ARHGAP18	347.461	0.0695729	0.102888	0.676199	0.498914	0.999979	271.842	0.115696	0.134266	0.861686	0.38886	0.774809	305.268	0.0978969	0.0824301	1.18764	0.234977	0.571056
		ARHGAP19	57.3327	-0.264205	0.2276	-1.16083	0.245712	0.999979	75.0458	0.148385	0.156089	0.950644	0.341785	0.744904	67.1073	-0.0250521	0.131405	-0.190648	0.848801	0.945126
		ARHGAP20	10.7415	0.0935132	0.423499	0.220811	0.82524	0.999979	17.007	-0.032898	0.264892	-0.124194	0.901162	0.975736	14.206	0.0274225	0.204743	0.133936	0.893453	0.963273
		ARHGAP21	1070.8	-0.16001	0.124812	-1.28201	0.19984	0.999979	1045.54	-0.301675	0.160541	-1.87911	0.0602293	0.445468	1056.15	-0.237593	0.108547	-2.18885	0.0286077	0.236041
		ARHGAP22	28.1389	0.153177	0.299582	0.511303	0.609139	0.999979	36.2836	0.475781	0.244026	1.94971	0.0512108	0.426775	32.6238	0.336641	0.184082	1.82876	0.0674359	0.338189
		ARHGAP23	259.113	0.048635	0.144929	0.335579	0.737189	0.999979	365.193	-0.262487	0.17647	-1.48743	0.136901	0.560386	317.814	-0.12372	0.122652	-1.00871	0.313114	0.647725
		ARHGAP24	156.068	0.0787556	0.146957	0.535908	0.592022	0.999979	172.308	0.181212	0.276789	0.654692	0.512666	0.834572	164.912	0.137814	0.174082	0.791659	0.42856	0.729969
		ARHGAP25	31.0511	0.15537	0.227209	0.68382	0.494089	0.999979	39.1604	0.346519	0.238028	1.45579	0.14545	0.571617	35.5377	0.26459	0.151558	1.7458	0.0808456	0.36473
		ARHGAP26	294.001	0.0411703	0.127619	0.322604	0.746996	0.999979	331.711	-0.0994756	0.169576	-0.586613	0.557464	0.852897	314.708	-0.0352843	0.110911	-0.318133	0.750384	0.904629
		ARHGAP27	139.632	0.162028	0.139383	1.16246	0.245047	0.999979	151.972	0.352653	0.193779	1.81988	0.0687779	0.459453	146.393	0.268586	0.123836	2.1689	0.0300906	0.240187
		ARHGAP28	183.547	0.0606194	0.192227	0.315353	0.752493	0.999979	164.869	0.382406	0.27392	1.39605	0.1627	0.594628	173.079	0.236345	0.186346	1.26831	0.204686	0.541823
		ARHGAP29	636.052	0.0827522	0.0965372	0.857205	0.391332	0.999979	626.167	0.0781824	0.117659	0.664481	0.506383	0.832051	630.166	0.0815819	0.074553	1.09428	0.273832	0.610526
		ARHGAP30	21.4435	-0.086208	0.265545	-0.324646	0.745449	0.999979	37.9564	0.645559	0.247644	2.60681	0.00913913	0.265265	30.5932	0.342043	0.176564	1.93722	0.0527185	0.307879
		ARHGAP31	217.752	0.121812	0.187101	0.651045	0.515017	0.999979	238.113	0.00528018	0.188254	0.0280481	0.977624	0.99424	228.923	0.057322	0.139552	0.410756	0.681251	0.873232
		ARHGAP31-AS1	0.678968	0.876578	1.91656	0.45737	0.647405	0.999979	1.16307	-0.650234	1.00704	-0.645689	0.518481	NA	0.946388	-0.0638498	0.834513	-0.0765115	0.939012	NA
		ARHGAP32	306.113	-0.159156	0.10876	-1.46336	0.143369	0.999979	322.412	-0.115882	0.179447	-0.645772	0.518427	0.837597	314.942	-0.133266	0.111028	-1.20029	0.230027	0.566541
		ARHGAP33	63.149	0.0553506	0.191273	0.28938	0.772291	0.999979	81.9535	0.230748	0.21024	1.09755	0.272403	0.698961	73.5343	0.156283	0.13984	1.11758	0.263746	0.600864
		ARHGAP35	1742.34	0.0398945	0.124386	0.320731	0.748414	0.999979	1556.72	-0.184738	0.159691	-1.15685	0.247334	0.679499	1638.37	-0.0841959	0.109812	-0.766729	0.443242	0.738098
		ARHGAP36	25.7855	1.04291	0.414543	2.5158	0.0118761	0.999979	99.3319	0.491899	0.32277	1.52399	0.12751	0.54735	66.5435	0.712941	0.266556	2.67464	0.00748092	0.140986
		ARHGAP39	55.6088	0.0232112	0.207219	0.112013	0.910813	0.999979	27.0327	0.422823	0.258074	1.63838	0.101343	0.510895	39.7128	0.226753	0.161053	1.40794	0.159148	0.490861
		ARHGAP4	72.1269	0.209498	0.165821	1.2634	0.206446	0.999979	99.5214	0.484684	0.15975	3.03401	0.00241326	0.165181	87.2717	0.369713	0.108485	3.40797	0.000654476	0.0472962
		ARHGAP42	69.3182	0.00103305	0.218349	0.00473118	0.996225	0.999979	90.4334	-0.0416242	0.253433	-0.164241	0.869541	0.967662	80.9645	-0.0221638	0.17375	-0.127562	0.898496	0.965489
		ARHGAP44	83.3794	-0.0904109	0.157324	-0.57468	0.565508	0.999979	139.691	-0.218418	0.161811	-1.34983	0.17707	0.609581	114.586	-0.165699	0.106154	-1.56094	0.118539	0.431369
		ARHGAP5	741.243	-0.069369	0.0965696	-0.718331	0.472553	0.999979	630.271	-0.0442726	0.115214	-0.384263	0.700784	0.910813	679.101	-0.0541262	0.0731918	-0.739513	0.459596	0.74842
		ARHGAP5-AS1	19.4837	0.158152	0.287262	0.55055	0.581942	0.999979	19.7682	0.0123962	0.228781	0.0541836	0.956789	0.989187	19.6159	0.0792372	0.149801	0.528948	0.596841	0.831604
		ARHGAP6	432.11	-0.0262226	0.103397	-0.253612	0.799795	0.999979	307.42	-0.270163	0.124101	-2.17695	0.0294841	0.365177	362.616	-0.158327	0.0820221	-1.9303	0.0535701	0.31052
		ARHGAP9	10.7635	0.0416264	0.423233	0.0983532	0.921652	0.999979	21.978	0.344034	0.33393	1.03026	0.302888	0.719962	16.9846	0.2233	0.246855	0.904577	0.365689	0.687479
		ARHGDIA	805.05	-0.00794675	0.0882158	-0.090083	0.928221	0.999979	955.29	-0.0519788	0.114154	-0.455338	0.648866	0.891475	887.637	-0.0310323	0.0697282	-0.445047	0.656286	0.8614
		ARHGDIB	243.612	0.111993	0.111084	1.00818	0.313366	0.999979	270.679	0.298542	0.122548	2.43613	0.0148454	0.303177	258.453	0.21784	0.0799172	2.72582	0.00641412	0.130738
		ARHGDIG	10.8064	0.187775	0.433656	0.433005	0.665011	0.999979	15.6973	0.228907	0.343196	0.666984	0.504782	0.831213	13.508	0.217583	0.245405	0.886627	0.37528	0.695094
		ARHGEF1	326.712	0.0702805	0.110017	0.638814	0.522944	0.999979	363.669	0.097163	0.12424	0.782062	0.434178	0.800983	346.962	0.0867614	0.0796252	1.08962	0.275879	0.611946
		ARHGEF10	132.966	0.113231	0.164527	0.688221	0.491314	0.999979	163.22	0.142282	0.167832	0.847766	0.396568	0.779494	149.648	0.130952	0.116253	1.12644	0.259977	0.597415
		ARHGEF10L	2409.9	-0.0854571	0.0749334	-1.14044	0.254103	0.999979	1992.73	-0.13	0.0721424	-1.802	0.0715458	0.465125	2176.4	-0.108953	0.0450079	-2.42076	0.0154883	0.187976
		ARHGEF11	553.435	-0.0208682	0.104965	-0.198811	0.842411	0.999979	509.773	-0.116824	0.101114	-1.15536	0.247942	0.680172	528.83	-0.0731639	0.0692053	-1.0572	0.29042	0.626177
		ARHGEF12	2054.49	0.0572476	0.119968	0.477191	0.633226	0.999979	2435.64	0.041105	0.170586	0.240964	0.809583	0.94839	2264.36	0.0494511	0.11195	0.441723	0.65869	0.862417
		ARHGEF15	343.141	0.146128	0.142815	1.0232	0.306214	0.999979	411.178	-0.0419551	0.204566	-0.205093	0.837499	0.958438	380.657	0.0439128	0.135295	0.324572	0.745505	0.902385
		ARHGEF16	16.2258	-0.0149133	0.348846	-0.0427503	0.965901	0.999979	29.4023	-0.0671947	0.306409	-0.219297	0.826419	0.954375	23.5196	-0.0435337	0.217183	-0.200447	0.841131	0.942658
		ARHGEF17	518.453	0.137239	0.130648	1.05045	0.293509	0.999979	522.736	0.230101	0.184168	1.24941	0.211517	0.646916	520.47	0.188974	0.120776	1.56467	0.117661	0.429455
		ARHGEF18	185.051	0.0224251	0.120309	0.186396	0.852135	0.999979	193.172	-0.0550414	0.103041	-0.534172	0.593223	0.868297	189.416	-0.0192259	0.0684125	-0.281029	0.778688	0.917596
		ARHGEF19	11.2205	0.353465	0.376376	0.939127	0.347666	0.999979	14.1891	0.467218	0.295906	1.57894	0.11435	0.530151	12.8585	0.425747	0.200771	2.12056	0.0339585	0.254341
		ARHGEF2	341.402	0.238028	0.11609	2.05037	0.0403279	0.999979	451.891	0.27682	0.124035	2.2318	0.0256285	0.352739	402.422	0.261266	0.0822065	3.17817	0.00148206	0.0676049
		ARHGEF25	126.889	-0.0127812	0.136112	-0.0939018	0.925187	0.999979	160.109	0.182952	0.219211	0.834594	0.403946	0.783706	145.231	0.0941269	0.137092	0.686595	0.492338	0.771389
		ARHGEF26	23.811	0.601286	0.313805	1.91611	0.0553508	0.999979	27.1617	0.306436	0.245969	1.24583	0.212825	0.648356	25.6547	0.430702	0.183297	2.34975	0.018786	0.200958
		ARHGEF28	15.7506	0.0239664	0.321847	0.0744652	0.94064	0.999979	19.8924	0.410225	0.297213	1.38024	0.167514	0.600829	18.0367	0.253743	0.198276	1.27975	0.200634	0.536931
		ARHGEF3	186.978	-0.236123	0.148031	-1.59509	0.110691	0.999979	197.893	-0.308909	0.136865	-2.25703	0.0240061	0.345246	192.881	-0.275558	0.0971245	-2.83716	0.00455163	0.112057
		ARHGEF33	4.61697	0.568398	0.635824	0.893955	0.371346	0.999979	4.74364	0.589725	0.473646	1.24508	0.213104	NA	4.68602	0.5474	0.340524	1.60752	0.107939	0.412958
		ARHGEF37	748.371	0.178546	0.133425	1.33818	0.180839	0.999979	728.445	-0.133671	0.175166	-0.763109	0.445399	0.805243	736.903	0.00593048	0.121587	0.0487757	0.961098	0.987425
		ARHGEF39	8.46269	-0.0762172	0.458245	-0.166324	0.867902	0.999979	11.3467	-0.215971	0.273272	-0.790312	0.429345	0.797744	10.0527	-0.175802	0.21301	-0.825323	0.409188	0.716826
		ARHGEF4	249.793	-0.0958186	0.11483	-0.834438	0.404034	0.999979	226.159	0.0674353	0.110338	0.611173	0.541085	0.846037	236.453	-0.00364022	0.0734827	-0.0495385	0.96049	0.987335
		ARHGEF40	429.628	0.0503769	0.0962482	0.523406	0.600692	0.999979	415.198	0.153826	0.137115	1.12188	0.261916	0.692475	421.338	0.109634	0.0843274	1.3001	0.193567	0.530259
		ARHGEF5	2.35262	-0.296172	0.82857	-0.35745	0.720755	0.999979	4.67156	0.0492911	0.465314	0.105931	0.915637	NA	3.63749	-0.0975494	0.368991	-0.264368	0.791496	NA
		ARHGEF6	2646.88	-0.0465931	0.0945012	-0.493042	0.621983	0.999979	2071.1	-0.314297	0.147572	-2.12979	0.033189	0.380267	2325.61	-0.193602	0.0962142	-2.0122	0.0441987	0.28618
		ARHGEF7	1248.94	-0.0236658	0.0732356	-0.323146	0.746585	0.999979	1227.17	-0.0628478	0.102132	-0.615358	0.538318	0.845995	1235.97	-0.0442208	0.0605713	-0.730062	0.465352	0.751971
		ARHGEF7-AS2	5.45209	0.139281	0.525498	0.265046	0.790974	0.999979	7.15632	0.612006	0.450614	1.35816	0.174413	0.608454	6.39086	0.40686	0.303894	1.33882	0.180629	0.51569
		ARHGEF9	147.985	-0.18966	0.152451	-1.24407	0.213473	0.999979	153.314	0.0543922	0.152503	0.356663	0.721344	0.919116	150.828	-0.0525974	0.107167	-0.490798	0.623569	0.845867
		ARID1A	915.687	-0.0119045	0.118743	-0.100254	0.920142	0.999979	1039.74	-0.252844	0.119865	-2.1094	0.0349103	0.387699	983.836	-0.144806	0.0880673	-1.64426	0.100122	0.399996
		ARID1B	1627.66	0.0179298	0.100681	0.178085	0.858656	0.999979	1424.1	-0.167903	0.126127	-1.33122	0.183117	0.61682	1513.69	-0.083776	0.0843269	-0.993467	0.320483	0.653184
		ARID2	238.227	-0.0699635	0.139998	-0.499746	0.617254	0.999979	269.459	-0.227789	0.133684	-1.70393	0.0883945	0.490289	255.349	-0.156913	0.0956521	-1.64046	0.10091	0.400774
		ARID3A	35.0531	0.0966646	0.254289	0.380137	0.703844	0.999979	27.0169	0.156034	0.207374	0.75243	0.451792	0.808388	30.57	0.127768	0.145801	0.876318	0.380857	0.699668
		ARID3B	35.5847	-0.126072	0.225798	-0.55834	0.576612	0.999979	40.8515	-0.233462	0.180626	-1.29251	0.19618	0.632446	38.4794	-0.185663	0.123279	-1.50604	0.132056	0.448475
		ARID4A	344.021	0.0688696	0.120212	0.5729	0.566713	0.999979	345.378	0.0302403	0.0808692	0.373941	0.708448	0.913157	344.454	0.0486032	0.0634301	0.766247	0.443529	0.738148
		ARID4B	483.163	0.0966239	0.081574	1.18449	0.236218	0.999979	536.808	0.0023218	0.124361	0.0186698	0.985105	0.996378	512.414	0.0456329	0.0725018	0.629403	0.529085	0.792194
		ARID5A	355.218	0.0891726	0.291521	0.305888	0.75969	0.999979	687.962	-0.422553	0.35662	-1.18488	0.236064	0.670266	539.509	-0.18596	0.238769	-0.778826	0.436082	0.733815
		ARID5B	1663.98	-0.366778	0.347813	-1.05453	0.291641	0.999979	2099.34	-0.790192	0.461365	-1.71273	0.086763	0.488568	1903.71	-0.588872	0.300083	-1.96236	0.0497205	0.301658
		ARIH1	1711.72	-0.110551	0.0879974	-1.2563	0.209009	0.999979	1460.87	-0.199208	0.0974392	-2.04443	0.040911	0.403358	1571.24	-0.158497	0.0633699	-2.50115	0.0123792	0.172406
		ARIH2	3232.21	0.0101616	0.0656504	0.154783	0.876992	0.999979	3371.92	-0.133454	0.0685304	-1.94738	0.0514897	0.426775	3306.79	-0.0684987	0.0426815	-1.60488	0.10852	0.414391
		ARIH2OS	10.8993	-0.139287	0.392502	-0.354869	0.722688	0.999979	14.5801	-0.11512	0.265802	-0.433105	0.664939	0.896893	12.9303	-0.116562	0.19322	-0.60326	0.546336	0.801821
		ARL1	1007.8	-0.0499437	0.0719968	-0.693694	0.487874	0.999979	991.261	0.0217624	0.0834512	0.26078	0.794262	0.943526	997.625	-0.00885876	0.0482388	-0.183644	0.854293	0.947482
		ARL10	88.3515	0.0290262	0.190157	0.152643	0.878679	0.999979	72.3035	0.0127673	0.218112	0.0585355	0.953322	0.988118	79.3982	0.0216242	0.145571	0.148548	0.881911	0.959242
		ARL11	2.06594	-0.982013	0.864105	-1.13645	0.255768	0.999979	2.95918	-0.23599	0.537906	-0.438719	0.660865	NA	2.55968	-0.503398	0.401293	-1.25444	0.209681	NA
		ARL13A	1.88457	-0.332878	0.998101	-0.333511	0.738748	0.999979	3.18352	0.0588768	0.561071	0.104936	0.916426	NA	2.60462	-0.103901	0.434659	-0.239041	0.811074	NA
		ARL13B	43.1576	-0.155107	0.261247	-0.593716	0.552702	0.999979	59.1817	-0.056984	0.187475	-0.303955	0.761162	0.934085	51.9941	-0.0977468	0.14875	-0.657121	0.511103	0.78176
		ARL14EP	493.155	-0.106249	0.108367	-0.980453	0.326862	0.999979	465.114	-0.114433	0.0953025	-1.20074	0.229854	0.664113	477.17	-0.10984	0.0656994	-1.67186	0.0945517	0.392191
		ARL15	56.1162	0.2537	0.182087	1.39329	0.163531	0.999979	67.8851	0.252134	0.203175	1.24097	0.214616	0.649958	62.6102	0.253558	0.129157	1.96317	0.0496259	0.301658
		ARL16	170.58	-0.0656106	0.12428	-0.527926	0.597551	0.999979	153.137	0.0765095	0.112266	0.681502	0.495554	0.827134	160.759	0.014013	0.0740453	0.189249	0.849897	0.945509
		ARL17A	18.263	-0.0519622	0.324437	-0.160161	0.872754	0.999979	22.5124	0.23793	0.271028	0.877882	0.380008	0.769114	20.6113	0.114942	0.185095	0.620992	0.534605	0.794078
		ARL2	475.627	0.0805389	0.0979917	0.821895	0.411137	0.999979	480.62	0.134478	0.106157	1.26678	0.205234	0.641418	477.868	0.112183	0.0662965	1.69215	0.0906183	0.384825
		ARL2BP	473.574	-0.0028178	0.0781303	-0.0360654	0.97123	0.999979	395.823	0.0233624	0.100497	0.232468	0.816175	0.951602	430.036	0.0128431	0.0560269	0.229231	0.81869	0.933331
		ARL3	120.77	-0.108604	0.134963	-0.80469	0.420999	0.999979	138.566	0.202625	0.130033	1.55826	0.119172	0.536491	130.515	0.0680516	0.088365	0.770119	0.441229	0.737559
		ARL4A	17.5149	0.0600819	0.405464	0.148181	0.8822	0.999979	24.1543	0.275001	0.258451	1.06404	0.287312	0.710983	21.174	0.185789	0.223057	0.832919	0.40489	0.714121
		ARL4C	16.8896	0.143642	0.369911	0.388316	0.697783	0.999979	35.7996	0.415209	0.328797	1.26281	0.206656	0.642788	27.3533	0.303881	0.240657	1.26271	0.206692	0.543852
		ARL4D	23.0308	0.25871	0.292576	0.884249	0.376562	0.999979	29.2105	0.0926514	0.192545	0.481193	0.63038	0.884213	26.4386	0.168146	0.146307	1.14927	0.250444	0.588044
		ARL5A	1098.89	0.0577933	0.076153	0.758911	0.447906	0.999979	933.92	-0.12134	0.0982216	-1.23537	0.216693	0.651649	1006.45	-0.0396949	0.0610484	-0.650221	0.515549	0.784074
		ARL5B	121.921	-0.186017	0.249018	-0.747002	0.455063	0.999979	169.806	-0.669999	0.339053	-1.97609	0.0481448	0.421712	148.431	-0.445447	0.26469	-1.6829	0.0923939	0.388019
		ARL5C	0.656629	0.389804	1.76349	0.221041	0.82506	0.999979	1.43525	1.38663	0.846455	1.63816	0.101389	NA	1.08842	1.053	0.677518	1.55421	0.120135	NA
		ARL6	20.2064	0.57846	0.287191	2.0142	0.0439883	0.999979	19.03	0.119003	0.2378	0.500433	0.61677	0.879806	19.5371	0.315393	0.160189	1.96888	0.0489672	0.300288
		ARL6IP1	343.044	0.0191086	0.0988193	0.193369	0.84667	0.999979	428.733	0.11364	0.091222	1.24575	0.212856	0.648356	390.292	0.0739171	0.0590197	1.25241	0.210419	0.546463
		ARL6IP4	2627.46	-0.0636751	0.0770797	-0.826094	0.408751	0.999979	2603.03	-0.0555139	0.113094	-0.490867	0.623521	0.881773	2610.97	-0.0577102	0.0666703	-0.865606	0.386706	0.701751
		ARL6IP5	2599.38	-0.0869705	0.0899278	-0.967115	0.333486	0.999979	2897.14	-0.0764861	0.100857	-0.758359	0.448236	0.806469	2761.71	-0.0796821	0.0641685	-1.24176	0.214324	0.551371
		ARL6IP6	188.401	-0.0677259	0.123773	-0.547179	0.584256	0.999979	171.052	-0.0509115	0.11358	-0.448245	0.653976	0.8926	178.605	-0.0568429	0.0742174	-0.765898	0.443737	0.738347
		ARL8A	685.037	0.0872559	0.0842255	1.03598	0.300212	0.999979	552.84	-0.130199	0.0960924	-1.35493	0.175439	0.60899	611.086	-0.0310344	0.0622809	-0.498297	0.618275	0.84313
		ARL8B	1219.5	-0.11836	0.0786464	-1.50496	0.132333	0.999979	1178.68	-0.17458	0.0884155	-1.97454	0.0483207	0.421839	1195.73	-0.148298	0.0535775	-2.76791	0.00564172	0.122425
		ARL9	0.651716	-0.262657	1.91905	-0.136868	0.891135	0.999979	0.575277	-1.15665	1.28534	-0.899878	0.368185	NA	0.608546	-0.764094	0.942064	-0.811085	0.417317	NA
		ARMC1	557.559	0.00738192	0.0848069	0.0870438	0.930637	0.999979	498.194	-0.089541	0.0870327	-1.02882	0.303564	0.719981	524.097	-0.0447505	0.0529444	-0.845236	0.397979	0.709209
		ARMC10	138.238	-0.0511344	0.118132	-0.432857	0.665119	0.999979	125.037	-0.0300139	0.139299	-0.215464	0.829406	0.955044	130.784	-0.037252	0.0810617	-0.459551	0.645838	0.856284
		ARMC12	2.94221	-0.261617	0.739456	-0.353796	0.723491	0.999979	3.37426	0.917073	0.618299	1.48322	0.138016	NA	3.1767	0.397854	0.423496	0.939452	0.347499	NA
		ARMC2	14.2078	0.0815165	0.322696	0.252611	0.800569	0.999979	14.1318	-0.0529155	0.297094	-0.178111	0.858636	0.965033	14.1553	0.0233266	0.186482	0.125088	0.900454	0.965999
		ARMC5	262.78	0.0436106	0.134614	0.323968	0.745962	0.999979	322.787	0.211766	0.117492	1.80239	0.0714843	0.465125	295.779	0.139651	0.0859602	1.6246	0.104248	0.408229
		ARMC6	326.606	-0.030703	0.0886329	-0.346407	0.729037	0.999979	341.409	-0.0278717	0.105386	-0.264473	0.791416	0.942599	334.475	-0.0276395	0.0599877	-0.460753	0.644976	0.856284
		ARMC7	62.149	0.174073	0.183666	0.94777	0.343246	0.999979	67.7905	0.2659	0.225384	1.17976	0.238094	0.672543	65.2131	0.225883	0.140198	1.61117	0.107142	0.411815
		ARMC8	1149.81	-0.128115	0.0814015	-1.57386	0.115519	0.999979	962.876	-0.0317105	0.07194	-0.440791	0.659364	0.894469	1045.04	-0.0736905	0.0468097	-1.57426	0.115428	0.426335
		ARMC9	13.9699	0.070435	0.35891	0.196247	0.844417	0.999979	18.3196	0.108199	0.258227	0.419008	0.67521	0.901548	16.3697	0.0935062	0.186007	0.502703	0.615173	0.842528
		ARMCX1	455.144	0.111611	0.08426	1.3246	0.185303	0.999979	482.251	0.280439	0.148393	1.88983	0.0587802	0.442323	469.729	0.206429	0.0889077	2.32184	0.0202417	0.208173
		ARMCX2	123.137	0.159747	0.172442	0.92638	0.354249	0.999979	120.599	0.313732	0.193637	1.62021	0.105187	0.515988	121.616	0.245771	0.131539	1.86843	0.0617016	0.326795
		ARMCX3	884.364	0.21995	0.101456	2.16793	0.030164	0.999979	931.335	0.102333	0.144245	0.709438	0.478053	0.82106	909.646	0.155677	0.0913115	1.7049	0.0882122	0.37948
		ARMCX4	146.097	-0.228968	0.149798	-1.52851	0.126385	0.999979	251.904	0.0970363	0.162263	0.598018	0.549828	0.849745	204.624	-0.0443203	0.114514	-0.38703	0.698734	0.881103
		ARMCX5	84.1378	-0.0378762	0.157838	-0.23997	0.810354	0.999979	82.7315	-0.116393	0.145899	-0.797765	0.425007	0.795677	83.273	-0.0796408	0.0941615	-0.845789	0.39767	0.709075
		ARMCX5-GPRASP2	4.28778	-0.0474309	0.635168	-0.0746746	0.940474	0.999979	3.5236	0.405419	0.511335	0.792864	0.427857	NA	3.85964	0.176557	0.350409	0.50386	0.614359	NA
		ARMCX6	41.6415	0.188157	0.224668	0.837491	0.402317	0.999979	50.2527	0.293233	0.281946	1.04003	0.298325	0.717272	46.3848	0.24679	0.18288	1.34946	0.177188	0.51254
		ARMT1	415.597	0.0133981	0.108587	0.123386	0.901801	0.999979	414.51	-0.0749532	0.10393	-0.721189	0.470793	0.816107	414.594	-0.0342858	0.0692568	-0.495053	0.620563	0.843945
		ARNT	927.738	-0.00111014	0.0915237	-0.0121295	0.990322	0.999979	895.197	-0.0508796	0.0835183	-0.609202	0.54239	0.84649	908.996	-0.0276699	0.0561384	-0.492887	0.622093	0.844723
		ARNT2	503.436	-0.268662	0.110242	-2.43702	0.0148087	0.999979	311.075	-0.27888	0.145584	-1.9156	0.0554166	0.433295	396.314	-0.273534	0.0914707	-2.9904	0.0027861	0.0900444
		ARNTL	92.0097	-0.0486199	0.223399	-0.217637	0.827712	0.999979	84.9052	-0.0239686	0.191445	-0.125198	0.900367	0.97568	87.9771	-0.0332532	0.147082	-0.226086	0.821135	0.934429
		ARNTL2	5.4741	0.663027	0.530547	1.24971	0.211407	0.999979	9.89127	0.129778	0.450544	0.288047	0.773311	0.937585	7.92233	0.341413	0.307354	1.11081	0.266648	0.603815
		ARPC1A	388.67	0.0504257	0.102568	0.49163	0.622981	0.999979	424.483	0.0604402	0.113961	0.530358	0.595864	0.869182	408.164	0.0572884	0.0715954	0.800168	0.423613	0.726291
		ARPC1B	147.204	0.332616	0.147714	2.25176	0.0243373	0.999979	203.718	0.148566	0.171683	0.865348	0.386848	0.773851	178.41	0.231283	0.114055	2.02781	0.0425796	0.279931
		ARPC2	4024.43	-0.0467262	0.0813137	-0.574641	0.565534	0.999979	3039.88	-0.0132541	0.109929	-0.12057	0.904032	0.976095	3474.2	-0.0266284	0.066634	-0.399621	0.689435	0.876518
		ARPC3	344.794	0.171118	0.0907336	1.88594	0.0593029	0.999979	358.296	0.147709	0.101035	1.46195	0.143755	0.569412	351.942	0.159859	0.0590732	2.70611	0.00680759	0.133601
		ARPC4	338.686	-0.0233489	0.10257	-0.227638	0.819928	0.999979	354.244	0.000600015	0.107644	0.00557409	0.995553	0.999056	346.952	-0.00822274	0.0671778	-0.122403	0.90258	0.96688
		ARPC5	176.734	0.0939873	0.140006	0.67131	0.502023	0.999979	221.873	0.209917	0.12879	1.62991	0.103121	0.512988	201.602	0.16113	0.0896117	1.79809	0.0721632	0.348537
		ARPC5L	641.295	0.0973756	0.0911783	1.06797	0.285534	0.999979	610.87	-0.0266447	0.105587	-0.252348	0.800772	0.945713	623.791	0.0302679	0.0657706	0.460205	0.645369	0.856284
		ARPIN	343.672	0.0171576	0.102414	0.167531	0.866952	0.999979	358.439	0.0547471	0.0730368	0.749583	0.453506	0.808748	351.589	0.0380294	0.0517396	0.735016	0.46233	0.750459
		ARPP19	3193.94	-0.0367641	0.0832506	-0.441608	0.658773	0.999979	3281.68	-0.0901467	0.0764697	-1.17885	0.238456	0.673184	3239.44	-0.0652253	0.0508271	-1.28328	0.199395	0.535598
		ARPP21	981.318	-0.191863	0.137224	-1.39818	0.162059	0.999979	1665.01	0.0994357	0.227781	0.436541	0.662445	0.896037	1359.62	-0.0321698	0.150439	-0.213839	0.830672	0.938903
		ARR3	3.3598	-0.16894	0.659027	-0.256348	0.797682	0.999979	3.92421	0.0754429	0.486615	0.155036	0.876793	NA	3.67006	-0.0219795	0.334006	-0.0658055	0.947533	NA
		ARRB1	150.376	0.226215	0.160851	1.40636	0.159617	0.999979	172.83	0.27849	0.161636	1.72295	0.0848975	0.4868	162.724	0.256542	0.112759	2.27514	0.0228977	0.216646
		ARRB2	117.396	0.142819	0.179508	0.795613	0.426257	0.999979	127.237	0.135653	0.155108	0.874576	0.381805	0.7702	122.751	0.140519	0.113929	1.23339	0.21743	0.554215
		ARRDC1	229.068	0.130257	0.107044	1.21686	0.223658	0.999979	210.168	0.111989	0.100118	1.11857	0.263324	0.692475	218.367	0.122468	0.0617997	1.98169	0.0475139	0.295672
		ARRDC1-AS1	209.608	0.029746	0.117205	0.253794	0.799655	0.999979	202.228	0.0284933	0.108822	0.261833	0.79345	0.943065	205.286	0.0314837	0.0694323	0.453445	0.650229	0.858288
		ARRDC2	2304.98	0.227499	0.130691	1.74074	0.0817289	0.999979	2132.79	-0.174053	0.200208	-0.869361	0.384649	0.772031	2207.01	0.0084246	0.136104	0.0618984	0.950644	0.98367
		ARRDC3	784.613	-0.0478218	0.263187	-0.181703	0.855816	0.999979	952.481	-0.216123	0.208342	-1.03735	0.299573	0.717969	877.063	-0.140033	0.156497	-0.894797	0.370896	0.691838
		ARRDC3-AS1	3.44112	0.314393	0.686275	0.458115	0.64687	0.999979	4.03307	0.183742	0.505533	0.363462	0.71626	NA	3.76703	0.234067	0.355078	0.659199	0.509768	NA
		ARRDC4	671.607	0.124816	0.461822	0.270268	0.786954	0.999979	871.113	-0.335894	0.446923	-0.751569	0.45231	0.808602	781.389	-0.128173	0.318469	-0.402466	0.687341	0.87608
		ARSA	173.05	0.15572	0.141514	1.10038	0.271165	0.999979	189.173	0.419203	0.149514	2.80377	0.00505089	0.219027	181.842	0.303173	0.103293	2.93507	0.00333469	0.0977876
		ARSB	119.178	0.10464	0.163369	0.640515	0.521838	0.999979	108.055	0.11585	0.15205	0.761925	0.446105	0.805812	112.937	0.111286	0.10575	1.05235	0.292641	0.628121
		ARSD	35.7269	0.342461	0.235024	1.45713	0.145081	0.999979	46.2976	0.20842	0.225614	0.923791	0.355595	0.7548	41.5693	0.271814	0.149849	1.81392	0.0696895	0.343361
		ARSG	38.0713	0.021307	0.230764	0.0923325	0.926434	0.999979	56.2922	0.346916	0.243338	1.42565	0.153968	0.58049	48.1316	0.203837	0.165805	1.22938	0.218931	0.556206
		ARSI	11.3321	0.0161052	0.403723	0.0398917	0.968179	0.999979	18.3314	0.274849	0.478179	0.574783	0.565438	0.855795	15.1924	0.162006	0.319155	0.50761	0.611727	0.840841
		ARSJ	5.09485	-0.332388	0.55136	-0.602851	0.546608	0.999979	7.44619	0.0347326	0.357821	0.097067	0.922673	0.981131	6.39563	-0.112333	0.264972	-0.423943	0.671607	0.868601
		ARSK	55.3531	-0.0384689	0.197996	-0.194292	0.845948	0.999979	45.047	0.150133	0.155155	0.967627	0.333231	0.738813	49.592	0.0618629	0.108828	0.568449	0.56973	0.814682
		ART1	454.832	-0.0855349	0.102847	-0.83167	0.405595	0.999979	463.94	-0.492773	0.227058	-2.17025	0.0299878	0.366612	459.682	-0.304145	0.145243	-2.09404	0.0362563	0.262379
		ART3	2629.02	-0.301183	0.171273	-1.7585	0.0786627	0.999979	2165.6	-0.511626	0.192252	-2.66122	0.00778578	0.255981	2369.11	-0.416651	0.141556	-2.94336	0.0032467	0.0970816
		ART4	0.640965	-0.658304	1.96622	-0.334806	0.737771	0.999979	0.676741	-0.741351	1.55545	-0.476616	0.633636	NA	0.660758	-0.702963	1.14761	-0.612547	0.540176	NA
		ART5	120.176	-0.180222	0.176648	-1.02023	0.307619	0.999979	128.056	-0.247367	0.22115	-1.11855	0.263333	0.692475	124.434	-0.216163	0.146523	-1.47528	0.140137	0.460453
		ARTN	3.99547	0.0227764	0.655856	0.0347278	0.972297	0.999979	4.32275	0.141921	0.506643	0.28012	0.779385	NA	4.17244	0.102928	0.353076	0.291517	0.770656	NA
		ARV1	227.626	-0.093665	0.132093	-0.709085	0.478272	0.999979	193.4	-0.0472693	0.118501	-0.398895	0.689971	0.906667	208.443	-0.0673142	0.0822115	-0.818793	0.412904	0.719555
		ARVCF	370.756	0.146621	0.109415	1.34004	0.180233	0.999979	456.162	0.121958	0.123977	0.983716	0.325255	0.734253	417.751	0.13468	0.0795662	1.69268	0.0905169	0.384817
		ARX	359.443	-0.0455269	0.116323	-0.391383	0.695514	0.999979	344.876	0.0454184	0.17974	0.25269	0.800508	0.945681	351.075	0.00493337	0.112683	0.0437808	0.965079	0.988667
		AS3MT	4.05428	-0.207219	0.683161	-0.303324	0.761643	0.999979	4.82415	0.548197	0.491896	1.11446	0.265083	NA	4.48216	0.28525	0.341692	0.834817	0.403821	0.713592
		ASAH1	1753.59	-0.043415	0.0809283	-0.536463	0.591639	0.999979	1840.13	-0.11432	0.0944369	-1.21054	0.226072	0.662944	1799.96	-0.0813487	0.0585181	-1.39015	0.164485	0.4964
		ASAH2B	5.4591	-0.0984263	0.569642	-0.172786	0.86282	0.999979	4.17035	-0.665341	0.542266	-1.22696	0.219836	NA	4.73933	-0.389698	0.345067	-1.12934	0.258754	0.596443
		ASAP1	264.824	-0.0505581	0.104083	-0.485747	0.627147	0.999979	307.065	0.0777141	0.173788	0.447179	0.654746	0.8926	288.069	0.0220431	0.106625	0.206735	0.836217	0.940272
		ASAP1-IT2	2.21026	-0.771364	0.828904	-0.930583	0.352069	0.999979	3.89128	0.514742	0.519478	0.990883	0.321743	NA	3.1401	0.0548006	0.394831	0.138795	0.889612	NA
		ASAP2	130.413	0.206495	0.130673	1.58024	0.114052	0.999979	141.482	0.183128	0.175633	1.04267	0.2971	0.716637	136.471	0.193474	0.108306	1.78635	0.0740419	0.352245
		ASAP3	519.559	-0.0451007	0.123843	-0.364177	0.715726	0.999979	566.029	-0.158995	0.0899095	-1.76839	0.0769951	0.473477	545.024	-0.108327	0.0733411	-1.47703	0.139668	0.459808
		ASB1	1127.33	0.0464725	0.0747571	0.621647	0.534174	0.999979	1151.59	0.0188846	0.080323	0.235108	0.814125	0.950699	1139.78	0.0319214	0.0479387	0.665879	0.505488	0.779365
		ASB10	1156.16	-0.100174	0.101773	-0.984289	0.324973	0.999979	1091.25	-0.163306	0.14743	-1.10768	0.267999	0.69527	1119.15	-0.134067	0.0932329	-1.43798	0.150439	0.477327
		ASB11	1739.3	-0.164691	0.103854	-1.5858	0.112785	0.999979	1584.96	-0.363405	0.133187	-2.72854	0.00636155	0.237371	1652.14	-0.274767	0.089304	-3.07676	0.00209263	0.0797624
		ASB12	755.637	-0.0941536	0.0846596	-1.11214	0.266077	0.999979	459.578	-0.291895	0.147785	-1.97513	0.0482529	0.42174	590.755	-0.199798	0.089378	-2.23543	0.0253892	0.224604
		ASB13	316.425	-0.182905	0.091225	-2.00499	0.044964	0.999979	294.614	-0.062071	0.0801909	-0.774041	0.438907	0.802228	304.02	-0.11454	0.0495042	-2.31374	0.0206819	0.209642
		ASB14	695.295	-0.176818	0.121653	-1.45346	0.146095	0.999979	436.936	-0.379923	0.267131	-1.42223	0.154959	0.582441	551.516	-0.284514	0.167936	-1.69418	0.0902309	0.384247
		ASB15	1878.49	-0.205279	0.139094	-1.47583	0.139991	0.999979	1605.04	-0.492232	0.199791	-2.46374	0.0137496	0.299762	1725.61	-0.361228	0.136229	-2.65161	0.00801081	0.143779
		ASB16	953.957	0.0673537	0.100425	0.670688	0.50242	0.999979	838.017	-0.119802	0.140236	-0.854289	0.392945	0.777551	888.968	-0.0344431	0.0908831	-0.378982	0.704701	0.88554
		ASB16-AS1	217.607	0.0641164	0.146854	0.436601	0.662401	0.999979	209.466	0.0385751	0.095247	0.405	0.685477	0.905329	212.904	0.0509192	0.0793926	0.641359	0.521289	0.787664
		ASB18	57.3642	0.0938394	0.211284	0.444139	0.656942	0.999979	68.7082	-0.479528	0.220951	-2.17029	0.0299849	0.366612	63.6198	-0.228841	0.16075	-1.42359	0.154566	0.484798
		ASB2	11952.9	0.0176271	0.108779	0.162046	0.87127	0.999979	7442.8	-0.274306	0.249483	-1.0995	0.27155	0.698371	9441.09	-0.138511	0.158069	-0.876268	0.380885	0.699668
		ASB3	9.4818	0.364271	0.40487	0.899724	0.368267	0.999979	8.01614	0.166211	0.3662	0.453881	0.649914	0.891781	8.65771	0.270318	0.233244	1.15895	0.246477	0.583583
		ASB4	1030.6	0.0620897	0.122008	0.5089	0.610823	0.999979	656.65	-0.0201784	0.107491	-0.187721	0.851096	0.962132	822.408	0.0180556	0.0807234	0.223672	0.823013	0.935465
		ASB5	7036.5	-0.272018	0.146589	-1.85565	0.0635032	0.999979	7288.65	-0.554421	0.248188	-2.23388	0.0254911	0.352601	7168.94	-0.42283	0.164714	-2.56705	0.0102567	0.161133
		ASB6	163.253	0.0303823	0.119302	0.254667	0.79898	0.999979	169.524	0.0321927	0.106052	0.303556	0.761466	0.934085	166.569	0.0342845	0.0665466	0.515195	0.606417	0.83695
		ASB7	114.718	-0.00821265	0.130026	-0.0631616	0.949638	0.999979	108.856	-0.0572325	0.116637	-0.49069	0.623646	0.881806	111.361	-0.0347107	0.0714509	-0.485798	0.62711	0.847708
		ASB8	3969.74	-0.0548553	0.102263	-0.536415	0.591672	0.999979	4068.31	-0.175545	0.0944309	-1.85898	0.0630305	0.450031	4020.2	-0.12079	0.0677425	-1.78308	0.0745735	0.35301
		ASB9	10.2165	0.601833	0.555015	1.08435	0.278208	0.999979	6.61456	0.327121	0.37494	0.872462	0.382956	0.77077	8.21514	0.371046	0.275274	1.34791	0.177686	0.513226
		ASB9P1	2.77513	-0.474101	0.736529	-0.643697	0.519772	0.999979	3.12369	0.322472	0.67487	0.477828	0.632772	NA	2.9657	0.0225773	0.42879	0.0526536	0.958008	NA
		ASCC1	360.059	-0.0671187	0.107793	-0.622663	0.533506	0.999979	378.508	0.0713168	0.0692235	1.03024	0.302898	0.719962	369.938	0.011024	0.0548044	0.201151	0.84058	0.942388
		ASCC2	670.17	0.0233865	0.0822798	0.284231	0.776233	0.999979	631.111	-0.117843	0.068181	-1.72838	0.0839194	0.48529	647.979	-0.0539706	0.046221	-1.16766	0.242943	0.580327
		ASCC3	310.575	0.0388218	0.108301	0.358462	0.719998	0.999979	301.218	0.0369807	0.159478	0.231886	0.816626	0.951602	305.115	0.0400015	0.0986699	0.405407	0.685178	0.875325
		ASCL2	0.833419	-0.46965	1.35111	-0.347602	0.728139	0.999979	0.78952	0.952822	1.2058	0.790196	0.429413	NA	0.80845	0.350712	0.760013	0.461456	0.644472	NA
		ASCL5	6.70169	0.872761	0.562898	1.55048	0.121027	0.999979	10.0801	1.61776	0.514384	3.14504	0.00166064	0.150991	8.56796	1.29103	0.367489	3.5131	0.000442912	0.0405768
		ASF1A	376.175	-0.0917864	0.106335	-0.863181	0.388038	0.999979	332.647	-0.11255	0.103941	-1.08282	0.278887	0.705147	351.657	-0.101823	0.0672922	-1.51314	0.130243	0.446545
		ASF1B	2.34403	0.259108	0.879204	0.294708	0.768217	0.999979	3.16564	-0.637485	0.605489	-1.05284	0.292413	NA	2.79784	-0.246282	0.454544	-0.541822	0.587941	NA
		ASGR1	1.17902	1.43857	1.2974	1.10881	0.267514	0.999979	3.08563	0.959499	0.664165	1.44467	0.148551	NA	2.23769	1.12248	0.541115	2.07438	0.0380442	NA
		ASH1L	1858.44	-0.151709	0.11702	-1.29643	0.194827	0.999979	1697.08	-0.320258	0.135299	-2.36704	0.0179312	0.312247	1767.69	-0.244143	0.0940768	-2.59514	0.00945512	0.1546
		ASH1L-AS1	58.1817	-0.0150906	0.188635	-0.0799989	0.936238	0.999979	58.7925	-0.146649	0.16272	-0.901237	0.367462	0.762324	58.4562	-0.0882784	0.109412	-0.80684	0.419758	0.723574
		ASH2L	724.951	-0.100952	0.0849391	-1.18853	0.234625	0.999979	712.464	-0.08923	0.0625489	-1.42656	0.153706	0.580213	717.399	-0.0931043	0.0418606	-2.22415	0.0261384	0.227285
		ASIC1	8.00723	-0.404989	0.503006	-0.805137	0.42074	0.999979	9.5011	0.356904	0.394108	0.9056	0.365148	0.760593	8.83083	0.0513194	0.28857	0.17784	0.858848	0.949791
		ASIC3	78.3748	0.0373759	0.172587	0.216562	0.82855	0.999979	91.5567	0.172268	0.130895	1.31607	0.18815	0.622181	85.6242	0.115364	0.0935463	1.23323	0.21749	0.554215
		ASIC4	1.6345	1.21631	1.43375	0.848345	0.396246	0.999979	1.22648	0.511172	0.925953	0.552049	0.580914	NA	1.40648	0.687104	0.72548	0.947102	0.343587	NA
		ASIP	2.12331	0.412528	0.887214	0.464971	0.641953	0.999979	1.59999	0.183671	0.732854	0.250624	0.802105	NA	1.83035	0.318326	0.491102	0.648187	0.516864	NA
		ASL	83.2362	-0.0470451	0.155491	-0.302557	0.762227	0.999979	116.986	0.13472	0.143946	0.935911	0.349319	0.750341	101.864	0.0592822	0.0948554	0.624975	0.531988	0.793013
		ASMT	0.785821	1.39512	1.68212	0.829382	0.406888	0.999979	1.10958	0.730605	1.14186	0.639836	0.522279	NA	0.9646	0.989128	0.868049	1.13948	0.254502	NA
		ASMTL	265.781	-0.0315741	0.110142	-0.286667	0.774367	0.999979	348.457	0.0359333	0.0942507	0.381252	0.703016	0.911729	311.368	0.00865154	0.0627588	0.137854	0.890356	0.96212
		ASMTL-AS1	94.6459	0.164801	0.151326	1.08905	0.276133	0.999979	111.424	0.291395	0.133826	2.17742	0.0294492	0.365048	103.871	0.23748	0.0893789	2.657	0.0078839	0.142588
		ASNA1	591.555	-0.0172114	0.0787907	-0.218444	0.827083	0.999979	535.661	0.0115664	0.0769978	0.150218	0.880593	0.971019	559.957	0.000270259	0.0440982	0.00612857	0.99511	0.998033
		ASNS	82.2099	0.0657889	0.163595	0.402144	0.687578	0.999979	72.7921	0.0524486	0.133666	0.392385	0.694774	0.908191	76.9019	0.0595423	0.089587	0.664632	0.506286	0.7794
		ASNSD1	1079.28	0.0248609	0.0694766	0.357831	0.72047	0.999979	940.843	-0.0107154	0.0868877	-0.123325	0.90185	0.975736	1001.49	0.00663107	0.0483177	0.137239	0.890842	0.96222
		ASPA	183.041	-0.206517	0.127778	-1.61622	0.106048	0.999979	145.185	-0.00807189	0.103876	-0.0777067	0.938061	0.98447	161.906	-0.0980148	0.0738984	-1.32635	0.184725	0.520067
		ASPDH	1.5662	0.447597	1.07737	0.415452	0.677811	0.999979	2.62937	0.304589	0.611822	0.497839	0.618598	NA	2.15545	0.303491	0.473254	0.641286	0.521337	NA
		ASPG	1.33593	2.31063	1.30597	1.76928	0.0768468	0.999979	1.71899	-1.24616	0.887607	-1.40395	0.160333	NA	1.54765	0.106015	0.718202	0.147611	0.88265	NA
		ASPH	5804.03	0.0103196	0.101329	0.101842	0.918882	0.999979	4077.33	-0.0203042	0.0667388	-0.304234	0.76095	0.934085	4841.08	-0.00547652	0.0560248	-0.0977518	0.922129	0.97435
		ASPHD1	1.58368	1.79354	1.23766	1.44913	0.147301	0.999979	1.97857	-0.0593083	0.745533	-0.0795516	0.936594	NA	1.80127	0.582488	0.600875	0.969401	0.332345	NA
		ASPHD2	8.02415	0.0910794	0.430466	0.211583	0.832432	0.999979	9.25697	-0.241748	0.32087	-0.753414	0.451201	0.807822	8.70129	-0.0875921	0.219463	-0.399121	0.689804	0.876518
		ASPM	3.84198	0.495996	0.70991	0.698674	0.484756	0.999979	4.09179	1.45756	0.603567	2.41492	0.0157388	NA	3.97698	1.03963	0.421363	2.4673	0.0136136	NA
		ASPN	130.401	0.515305	0.186696	2.76014	0.00577774	0.987534	195.729	1.11916	0.303437	3.68827	0.000225786	0.0703729	166.594	0.847688	0.206396	4.1071	4.01e-05	0.0135245
		ASPRV1	27.5537	0.0555421	0.259636	0.213923	0.830607	0.999979	37.7903	0.493061	0.185017	2.66494	0.00770012	0.255981	33.2025	0.314558	0.13888	2.26497	0.0235146	0.219402
		ASPSCR1	433.652	-0.00297929	0.116826	-0.0255019	0.979655	0.999979	464.634	-0.0453668	0.114452	-0.396384	0.691822	0.907822	450.376	-0.0251248	0.0777089	-0.323319	0.746453	0.902901
		ASRGL1	58.9625	0.00534805	0.185415	0.0288436	0.976989	0.999979	71.9438	-0.0164648	0.271978	-0.0605374	0.951728	0.987902	66.1029	0.00165172	0.169204	0.00976172	0.992211	0.997725
		ASS1	292.719	-0.171317	0.115	-1.48971	0.136299	0.999979	524.238	-0.087542	0.142308	-0.61516	0.538449	0.845995	420.95	-0.123446	0.0914781	-1.34946	0.17719	0.51254
		ASTE1	38.5785	0.226679	0.214146	1.05853	0.289816	0.999979	37.4755	0.116882	0.191974	0.608844	0.542628	0.84649	37.9316	0.172347	0.12262	1.40554	0.15986	0.491753
		ASTL	0.892035	-0.332889	2.43417	-0.136757	0.891223	0.999979	1.4602	0.0592816	1.12871	0.0525213	0.958113	NA	1.20654	-0.0215272	1.09587	-0.0196439	0.984327	NA
		ASTN1	4.58692	-0.174797	0.690287	-0.253223	0.800096	0.999979	4.06733	0.702853	0.574334	1.22377	0.221039	NA	4.29525	0.320836	0.390665	0.821257	0.4115	0.718635
		ASTN2	69.9032	0.00988029	0.168473	0.0586461	0.953234	0.999979	94.8039	0.18542	0.17272	1.07353	0.283035	0.708005	83.6559	0.111963	0.113681	0.984889	0.324679	0.656358
		ASUN	319.081	0.0994239	0.0957467	1.03841	0.299081	0.999979	257.57	0.259341	0.108264	2.39545	0.0166	0.306494	284.711	0.187938	0.0668057	2.81321	0.00490503	0.115967
		ASXL1	867.967	-0.00528631	0.0904995	-0.0584125	0.95342	0.999979	917.38	-0.173261	0.132667	-1.30599	0.191557	0.627406	894.715	-0.0969424	0.0834355	-1.16188	0.245282	0.582581
		ASXL2	422.148	-0.160406	0.157136	-1.02081	0.307345	0.999979	401.822	-0.327964	0.206604	-1.58741	0.11242	0.527126	410.656	-0.252599	0.141331	-1.78728	0.0738915	0.352074
		ATAD1	1089.42	-0.117219	0.0848446	-1.38157	0.167105	0.999979	875.73	-0.214774	0.0850733	-2.52457	0.011584	0.284588	969.951	-0.170016	0.0550431	-3.08878	0.00200982	0.0786395
		ATAD2	58.2859	-0.120726	0.236206	-0.511105	0.609278	0.999979	71.5328	-0.283092	0.174271	-1.62444	0.104283	0.514593	65.5909	-0.2105	0.138533	-1.51949	0.128639	0.444711
		ATAD2B	157.798	-0.0581216	0.140029	-0.415069	0.678092	0.999979	182.581	-0.089568	0.136605	-0.655672	0.512035	0.834417	171.409	-0.0743166	0.0918564	-0.809051	0.418486	0.722528
		ATAD3A	397.601	0.00591085	0.0891387	0.0663107	0.94713	0.999979	377.202	-0.127643	0.10578	-1.20668	0.227556	0.662944	385.941	-0.0669951	0.0637746	-1.0505	0.293489	0.629142
		ATAD3B	147.712	0.0367131	0.134903	0.272145	0.785511	0.999979	151.409	-0.0390736	0.125393	-0.31161	0.755337	0.932832	149.635	-0.00285551	0.0828967	-0.0344466	0.972521	0.991
		ATAD3C	4.58079	0.849619	0.708014	1.2	0.230138	0.999979	6.09795	0.208169	0.417283	0.498868	0.617872	0.880141	5.41898	0.441558	0.34447	1.28185	0.199897	0.53612
		ATAD5	32.7065	0.166032	0.232644	0.713673	0.47543	0.999979	39.1662	0.063488	0.17194	0.369246	0.711945	0.91445	36.254	0.108631	0.11861	0.915867	0.359737	0.684013
		ATAT1	53.3889	0.149938	0.189415	0.791585	0.428603	0.999979	68.786	0.199718	0.137657	1.45084	0.146826	0.572715	61.8739	0.181681	0.0952632	1.90714	0.0565021	0.315423
		ATCAY	79.4145	0.40204	0.311169	1.29203	0.196347	0.999979	112.084	0.0387222	0.194042	0.199556	0.841828	0.959522	97.497	0.188779	0.19252	0.980568	0.326806	0.65803
		ATE1	650.951	-0.00441948	0.0770903	-0.0573287	0.954283	0.999979	709.329	-0.0453202	0.0988034	-0.458691	0.646456	0.890142	682.815	-0.0262892	0.05739	-0.45808	0.646895	0.856955
		ATE1-AS1	1.30373	-0.0491895	1.07789	-0.0456349	0.963601	0.999979	1.10437	1.006	0.98664	1.01962	0.307907	NA	1.19207	0.522217	0.618413	0.844446	0.39842	NA
		ATF1	601.562	-0.0745486	0.100142	-0.744425	0.456619	0.999979	482.678	-0.151462	0.0952794	-1.58966	0.111912	0.526	535.063	-0.115679	0.0632877	-1.82783	0.0675754	0.338377
		ATF2	405.648	-0.0273097	0.100511	-0.271708	0.785847	0.999979	402.736	-0.0680073	0.0711957	-0.955216	0.339469	0.743623	403.674	-0.049303	0.0506759	-0.972908	0.330599	0.661454
		ATF3	1289.98	0.301476	0.667485	0.451659	0.651515	0.999979	1393.6	-1.96953	0.780625	-2.52301	0.0116354	0.284615	1345.55	-0.839778	0.547284	-1.53445	0.124919	0.440676
		ATF4	6130.44	-0.0794055	0.0736923	-1.07753	0.281245	0.999979	4999.54	-0.18817	0.0960507	-1.95907	0.0501043	0.426686	5497.24	-0.138276	0.0583757	-2.36872	0.0178497	0.19877
		ATF5	193.428	0.045176	0.122924	0.36751	0.713238	0.999979	231.82	0.228459	0.113237	2.01754	0.0436394	0.40878	214.511	0.149892	0.0774676	1.93491	0.0530019	0.308704
		ATF6	372.994	-0.174965	0.0909849	-1.92302	0.054478	0.999979	375.711	-0.110924	0.0900096	-1.23236	0.217816	0.65266	374.176	-0.138418	0.05455	-2.53746	0.0111661	0.166631
		ATF6B	322.94	0.0310231	0.0946388	0.327805	0.743059	0.999979	352.308	0.10567	0.0825497	1.28007	0.200519	0.635778	338.942	0.0748425	0.051724	1.44696	0.147908	0.473094
		ATF7	433.595	0.0187172	0.10068	0.185908	0.852517	0.999979	447.577	-0.116678	0.103037	-1.13238	0.257475	0.688912	441.051	-0.0553262	0.0684111	-0.808732	0.41867	0.722696
		ATF7IP	1031.82	-0.114732	0.151025	-0.759689	0.44744	0.999979	1044.2	-0.122477	0.0960521	-1.27511	0.202271	0.637221	1037.9	-0.118131	0.0911084	-1.2966	0.194769	0.531624
		ATF7IP2	22.1082	0.114653	0.259759	0.441382	0.658937	0.999979	20.4396	0.0415268	0.214745	0.193377	0.846663	0.960811	21.1679	0.0699922	0.137937	0.507421	0.61186	0.840947
		ATG10	85.6444	0.071367	0.153908	0.463699	0.642864	0.999979	67.8411	0.206047	0.142736	1.44355	0.148864	0.574761	75.6978	0.145678	0.0905712	1.60844	0.107739	0.412542
		ATG101	358.585	0.0178191	0.121925	0.146148	0.883804	0.999979	303.535	0.00192841	0.123805	0.0155762	0.987572	0.997118	327.737	0.0105687	0.0831404	0.127118	0.898847	0.965661
		ATG12	409.517	-0.074009	0.106108	-0.697485	0.485499	0.999979	422.135	0.0240625	0.0856973	0.280784	0.778876	0.940024	416.091	-0.0178777	0.06006	-0.297664	0.765959	0.911196
		ATG13	560.408	0.0078457	0.0860429	0.0911835	0.927347	0.999979	550.964	-0.11172	0.0624299	-1.78953	0.0735291	0.468362	554.687	-0.0575775	0.0433949	-1.32683	0.184566	0.519852
		ATG14	834.98	0.0368488	0.0809715	0.455084	0.649049	0.999979	864.535	-0.149063	0.10282	-1.44975	0.147129	0.572935	850.673	-0.0649463	0.0653141	-0.994369	0.320043	0.652983
		ATG16L1	379.264	-0.00684253	0.0821701	-0.0832727	0.933635	0.999979	362.264	-0.0978024	0.0759085	-1.28843	0.197598	0.632446	369.473	-0.0554339	0.0436103	-1.27112	0.203686	0.541001
		ATG16L2	98.4314	-0.0656998	0.163544	-0.401726	0.687886	0.999979	115.499	0.268958	0.109134	2.46447	0.0137215	0.299762	107.809	0.125354	0.0896062	1.39894	0.161832	0.493917
		ATG2A	590.157	-0.0374839	0.079781	-0.469835	0.638473	0.999979	579.819	-0.215765	0.0665317	-3.24304	0.0011826	0.140131	583.983	-0.13531	0.0457836	-2.95542	0.00312242	0.0951858
		ATG2B	777.989	-0.097941	0.0873179	-1.12166	0.262007	0.999979	809.132	-0.170103	0.102281	-1.66308	0.0962956	0.502869	794.641	-0.136777	0.0641847	-2.13098	0.0330905	0.252839
		ATG3	339.358	0.0145932	0.0955714	0.152695	0.878639	0.999979	301.179	0.051305	0.0935735	0.548285	0.583496	0.864565	317.857	0.0369314	0.056485	0.653827	0.513223	0.783031
		ATG4A	322.463	-0.0311102	0.0993181	-0.313238	0.7541	0.999979	339.147	-0.145408	0.0968147	-1.50192	0.133118	0.554951	331.374	-0.0932291	0.0610095	-1.52811	0.126486	0.442548
		ATG4B	501.763	0.0660547	0.099544	0.663573	0.506964	0.999979	540.052	0.0276421	0.0936622	0.295126	0.767898	0.935826	522.492	0.0463554	0.0609899	0.76005	0.447224	0.740413
		ATG4C	74.8727	0.0498361	0.167359	0.297779	0.765872	0.999979	71.023	0.151963	0.143269	1.06069	0.288831	0.712215	72.6717	0.106583	0.0950528	1.1213	0.26216	0.599641
		ATG4D	937.306	-0.00110585	0.0813738	-0.0135897	0.989157	0.999979	649.482	-0.0668469	0.102526	-0.651999	0.514402	0.835702	776.868	-0.0357202	0.0608858	-0.586675	0.557422	0.806941
		ATG5	377.907	-0.016707	0.0995079	-0.167896	0.866665	0.999979	324.261	-0.0855193	0.110177	-0.776197	0.437632	0.801781	347.782	-0.053267	0.0681118	-0.782052	0.434184	0.732928
		ATG7	148.601	0.0505504	0.119409	0.423338	0.672049	0.999979	163.141	0.0203096	0.100564	0.201957	0.839951	0.959347	156.512	0.0345146	0.0631399	0.546637	0.584628	0.824043
		ATG9A	2736.67	-0.0334601	0.0719066	-0.465328	0.641697	0.999979	2448.25	-0.123133	0.0606333	-2.03078	0.042277	0.406449	2574.35	-0.081858	0.0390223	-2.09772	0.0359296	0.260892
		ATG9B	8.52009	-0.416509	0.569876	-0.730876	0.464855	0.999979	18.0424	-0.540311	0.567861	-0.951485	0.341358	0.744735	13.7986	-0.494166	0.409371	-1.20713	0.227381	0.563757
		ATHL1	117.108	-0.00735751	0.149451	-0.0492302	0.960736	0.999979	163.297	0.267404	0.13919	1.92114	0.054714	0.43274	142.645	0.1495	0.0982238	1.52204	0.128	0.444711
		ATIC	759.531	0.127323	0.0962642	1.32264	0.185956	0.999979	603.512	0.0261783	0.110325	0.237283	0.812437	0.95006	672.477	0.0729088	0.0704662	1.03466	0.300826	0.637048
		ATL1	24.6009	-0.00318707	0.279925	-0.0113855	0.990916	0.999979	28.9975	-0.0732986	0.233506	-0.313905	0.753594	0.932529	27.0157	-0.0389665	0.161264	-0.241632	0.809065	0.929574
		ATL2	1357.44	-0.0854847	0.113697	-0.751863	0.452133	0.999979	1255	-0.116804	0.0785485	-1.48703	0.137007	0.560386	1299.37	-0.101649	0.0647835	-1.56906	0.116634	0.427406
		ATL3	200.022	0.0967806	0.130938	0.739135	0.459825	0.999979	258.262	0.230141	0.126941	1.81298	0.0698356	0.46136	232.158	0.173395	0.0869517	1.99415	0.0461351	0.291148
		ATM	413.35	-0.0142881	0.103018	-0.138694	0.889692	0.999979	468.492	0.0594733	0.1216	0.489091	0.624777	0.882722	443.611	0.0281615	0.0777624	0.362148	0.717242	0.890252
		ATMIN	691.841	-0.0787045	0.0938815	-0.838338	0.401841	0.999979	632.57	-0.0946547	0.062266	-1.52017	0.128469	0.549212	658.32	-0.0865732	0.0464828	-1.86248	0.0625359	0.328351
		ATN1	1427.22	0.0448639	0.0928361	0.48326	0.628911	0.999979	1381.01	-0.146558	0.115093	-1.27339	0.202879	0.637589	1400.66	-0.0598983	0.0763899	-0.784113	0.432974	0.732311
		ATOH7	1.23302	-0.0601812	1.20416	-0.0499777	0.96014	0.999979	1.41811	0.663449	0.935574	0.709136	0.47824	NA	1.33478	0.38087	0.642453	0.592837	0.55329	NA
		ATOH8	262.089	0.0543352	0.16046	0.338622	0.734894	0.999979	352.956	0.257135	0.196453	1.30888	0.190574	0.625671	312.17	0.168276	0.134991	1.24657	0.212555	0.549083
		ATOX1	72.0019	0.211546	0.153583	1.37741	0.168386	0.999979	58.4585	0.189099	0.15666	1.20706	0.227408	0.662944	64.4245	0.204528	0.0919543	2.22423	0.0261328	0.227285
		ATP10A	13.4571	0.503123	0.495727	1.01492	0.310144	0.999979	25.949	0.0666759	0.351129	0.18989	0.849395	0.961897	20.3793	0.249356	0.295148	0.844853	0.398193	0.709257
		ATP10D	51.3974	0.268217	0.190958	1.40458	0.160145	0.999979	59.2091	0.247418	0.155865	1.58739	0.112425	0.527126	55.6914	0.25571	0.10433	2.45098	0.0142466	0.182398
		ATP11A	886.707	-0.101496	0.134546	-0.754358	0.450634	0.999979	780.256	-0.316811	0.188402	-1.68157	0.0926514	0.49612	827.126	-0.219506	0.127017	-1.72817	0.0839584	0.370863
		ATP11A-AS1	1.35371	-0.587699	1.12271	-0.523466	0.60065	0.999979	1.81781	-0.0993535	0.814618	-0.121963	0.902928	NA	1.61036	-0.289682	0.573396	-0.505205	0.613415	NA
		ATP11B	359.265	0.00321941	0.0926077	0.034764	0.972268	0.999979	406.008	-0.0547956	0.113824	-0.481407	0.630227	0.884082	384.884	-0.0278507	0.0688223	-0.404675	0.685716	0.875444
		ATP11C	69.4162	0.0760883	0.179919	0.422904	0.672365	0.999979	80.9136	-0.0690965	0.180905	-0.381949	0.7025	0.911431	75.7346	-0.00312746	0.120095	-0.0260416	0.979224	0.992554
		ATP13A1	291.225	0.0259377	0.101062	0.256652	0.797447	0.999979	336.371	0.00714293	0.0815908	0.0875457	0.930238	0.982323	316.027	0.0176679	0.0532417	0.331842	0.740008	0.899594
		ATP13A2	255.039	-0.014772	0.105718	-0.13973	0.888873	0.999979	231.119	0.0287772	0.10256	0.280589	0.779026	0.940024	241.575	0.0107914	0.0640725	0.168425	0.866249	0.952857
		ATP13A3	499.425	-0.118815	0.163233	-0.727889	0.466681	0.999979	569.765	-0.117007	0.215417	-0.543166	0.587016	0.86572	538.032	-0.11585	0.146942	-0.788412	0.430456	0.731011
		ATP13A4	5.19593	-0.305182	0.542252	-0.562805	0.573567	0.999979	10.4445	0.0178551	0.360623	0.0495117	0.960512	0.990582	8.09921	-0.103238	0.263071	-0.392433	0.694738	0.878959
		ATP13A5	23.131	-0.26584	0.339939	-0.782022	0.434202	0.999979	15.8973	-0.42483	0.300101	-1.41562	0.156886	0.584981	19.0993	-0.350058	0.214497	-1.63199	0.102681	0.404914
		ATP13A5-AS1	33.3705	-0.218014	0.272975	-0.798661	0.424487	0.999979	18.3365	0.0892647	0.296088	0.30148	0.763048	0.93431	25.0027	-0.0601065	0.193433	-0.310736	0.756001	0.907297
		ATP1A1	787.393	0.0486143	0.187633	0.259092	0.795564	0.999979	1022.72	-0.0294282	0.219155	-0.13428	0.893181	0.973741	917.217	0.00689657	0.158385	0.0435431	0.965269	0.988667
		ATP1A1-AS1	9.43756	-0.0838572	0.408453	-0.205304	0.837335	0.999979	11.898	0.43119	0.3362	1.28254	0.199654	0.634548	10.7945	0.21174	0.229463	0.922764	0.35613	0.681735
		ATP1A2	32289.5	-0.0714266	0.0670914	-1.06462	0.28705	0.999979	31348.6	-0.14862	0.0878082	-1.69255	0.0905404	0.49294	31744.1	-0.113113	0.0530172	-2.13351	0.0328827	0.252267
		ATP1A3	1.1631	-1.04519	1.4179	-0.737139	0.461038	0.999979	1.90237	0.233692	0.818195	0.28562	0.775169	NA	1.57203	-0.178784	0.659993	-0.270888	0.786477	NA
		ATP1A4	115.639	0.0117904	0.173969	0.0677731	0.945966	0.999979	86.5936	-0.225733	0.214664	-1.05157	0.292998	0.715935	99.4631	-0.117733	0.141188	-0.833872	0.404353	0.713868
		ATP1B1	4977.59	-0.30297	0.14131	-2.144	0.0320328	0.999979	5688.24	-0.452859	0.130047	-3.48227	0.000497185	0.0985284	5367.36	-0.385324	0.100925	-3.81793	0.000134578	0.0243362
		ATP1B2	55.3574	-0.0893471	0.220084	-0.405968	0.684766	0.999979	52.439	0.183919	0.197133	0.93297	0.350835	0.751963	53.6959	0.0618276	0.141665	0.436434	0.662522	0.864322
		ATP1B3	217.727	0.180469	0.140689	1.28275	0.199579	0.999979	287.489	0.0944774	0.183025	0.516201	0.605714	0.874498	256.267	0.134097	0.119875	1.11864	0.263293	0.600693
		ATP1B4	1168.82	-0.000954136	0.1241	-0.00768844	0.993866	0.999979	2065.75	-0.269478	0.142094	-1.89647	0.0578975	0.440333	1665.63	-0.149855	0.101739	-1.47293	0.140769	0.461312
		ATP2A1	195336	-0.103555	0.114181	-0.906931	0.364443	0.999979	109408	-0.415466	0.218061	-1.90528	0.056744	0.435321	147499	-0.272613	0.141039	-1.9329	0.0532485	0.309991
		ATP2A1-AS1	69.8886	-0.278568	0.172037	-1.61923	0.105397	0.999979	68.4058	0.00741485	0.197269	0.0375875	0.970017	0.992951	69.0028	-0.117732	0.126659	-0.929519	0.35262	0.679328
		ATP2A2	78904.1	-0.101135	0.12335	-0.819902	0.412272	0.999979	109683	-0.402096	0.235658	-1.70627	0.0879576	0.48992	95929.2	-0.26632	0.153075	-1.73981	0.081893	0.366209
		ATP2A3	69.2371	-0.0065077	0.188364	-0.0345485	0.97244	0.999979	78.6483	-0.0318374	0.196111	-0.162344	0.871035	0.967865	74.3989	-0.0192103	0.13117	-0.146453	0.883564	0.959576
		ATP2B1	824.785	0.0596645	0.0924401	0.64544	0.518642	0.999979	697.671	-0.0325695	0.0861418	-0.378091	0.705363	0.912554	753.52	0.00975521	0.0572584	0.170372	0.864718	0.952556
		ATP2B2	1864.93	-0.245673	0.155392	-1.58099	0.113881	0.999979	1233.79	-0.52081	0.25786	-2.01973	0.0434109	0.40833	1513.62	-0.391781	0.171963	-2.27828	0.0227098	0.215736
		ATP2B4	921.687	0.122752	0.130988	0.937122	0.348696	0.999979	842.21	0.0619686	0.181783	0.340894	0.733183	0.924963	877.123	0.0899585	0.120773	0.744854	0.45636	0.746511
		ATP2C1	708.526	0.0379774	0.113703	0.334005	0.738376	0.999979	591.79	-0.0608392	0.112435	-0.541105	0.588435	0.866144	643.182	-0.0154726	0.078143	-0.198004	0.843042	0.943364
		ATP2C2	1.91486	1.01061	0.909785	1.11082	0.266645	0.999979	3.15502	0.365622	0.544529	0.671447	0.501936	NA	2.60226	0.548541	0.405114	1.35404	0.175723	NA
		ATP5A1	23812	-0.0866725	0.0794777	-1.09053	0.275482	0.999979	20182.6	-0.0723291	0.123549	-0.58543	0.558258	0.852971	21775.9	-0.0776223	0.0744556	-1.04253	0.297166	0.633653
		ATP5B	29838.5	-0.0778345	0.0911492	-0.853924	0.393147	0.999979	25780.1	-0.0250288	0.114661	-0.218285	0.827207	0.954375	27558.7	-0.0474826	0.0732362	-0.648348	0.51676	0.784331
		ATP5C1	4417.8	-0.0830045	0.0849749	-0.976812	0.328662	0.999979	3466.26	0.0290865	0.112168	0.259311	0.795395	0.944116	3885.59	-0.0198467	0.0700012	-0.283519	0.776779	0.91652
		ATP5D	5789.1	-0.111351	0.104279	-1.06781	0.285604	0.999979	4282.39	-0.0701238	0.136024	-0.515526	0.606185	0.874661	4947.52	-0.0870115	0.0877853	-0.991186	0.321595	0.653274
		ATP5E	311.879	-0.0227372	0.106774	-0.212947	0.831368	0.999979	257.09	-0.0674371	0.122966	-0.54842	0.583403	0.864514	281.173	-0.0458762	0.075868	-0.604685	0.545388	0.801049
		ATP5EP2	3.1041	-0.361077	0.690036	-0.523273	0.600785	0.999979	1.64227	-0.544183	0.831964	-0.654095	0.513051	NA	2.28989	-0.464314	0.459224	-1.01108	0.311976	NA
		ATP5F1	3229.05	-0.0668371	0.0833289	-0.802087	0.422502	0.999979	2884.43	-0.0404154	0.105323	-0.383728	0.70118	0.9109	3034.45	-0.0511209	0.0648542	-0.788243	0.430555	0.731011
		ATP5G1	2664.64	-0.0900321	0.109361	-0.823254	0.410363	0.999979	2232.77	-0.104053	0.152782	-0.681055	0.495837	0.827134	2422.38	-0.0965977	0.0981619	-0.984065	0.325084	0.656951
		ATP5G2	3783	-0.0417846	0.0980564	-0.426129	0.670014	0.999979	3660.99	-0.0751782	0.122539	-0.613507	0.539541	0.846037	3711.4	-0.0589892	0.0786005	-0.750494	0.452957	0.744791
		ATP5G3	5806.38	-0.0883456	0.109449	-0.807183	0.419561	0.999979	4480.98	-0.0491172	0.150694	-0.325941	0.744469	0.928768	5065.32	-0.0656523	0.0976911	-0.672039	0.501559	0.776429
		ATP5H	3379.68	-0.0785385	0.0799663	-0.982146	0.326028	0.999979	3055.29	-0.0987205	0.13926	-0.708894	0.47839	0.82106	3196.14	-0.0884017	0.0831765	-1.06282	0.287863	0.622529
		ATP5I	1708.82	0.0385734	0.103607	0.372304	0.709666	0.999979	1562.02	-0.00477128	0.12407	-0.0384564	0.969324	0.992922	1625.61	0.0157309	0.0806209	0.195122	0.845298	0.94396
		ATP5J	3330.87	-0.0534732	0.0945696	-0.565438	0.571776	0.999979	2667.86	-0.0664298	0.133793	-0.496512	0.619533	0.880148	2959.71	-0.0595802	0.0834875	-0.713641	0.475449	0.758084
		ATP5J2	971.004	-0.0395984	0.0940757	-0.42092	0.673814	0.999979	887.262	-0.00771718	0.119488	-0.0645855	0.948504	0.986693	923.466	-0.0207857	0.0741419	-0.28035	0.779209	0.917718
		ATP5L	2319.58	-0.0770254	0.0855255	-0.900614	0.367794	0.999979	2195.73	-0.0806468	0.141221	-0.571068	0.567954	0.857335	2248.48	-0.0778463	0.0853847	-0.911713	0.36192	0.685516
		ATP5L2	0.657882	0.045245	1.94427	0.0232709	0.981434	0.999979	1.18935	0.686435	0.979081	0.701101	0.48324	NA	0.952043	0.350645	0.82185	0.426653	0.669632	NA
		ATP5O	4387.08	-0.130288	0.0850547	-1.53181	0.125569	0.999979	3924.66	-0.0916024	0.129693	-0.706301	0.480001	0.821815	4126.08	-0.107696	0.079011	-1.36305	0.172867	0.5075
		ATP5S	288.554	-0.0684392	0.0957562	-0.714723	0.47478	0.999979	276.177	-0.0498192	0.0909772	-0.547601	0.583966	0.86458	281.459	-0.0568431	0.0547691	-1.03787	0.299332	0.635567
		ATP5SL	836.684	-0.0414493	0.0858262	-0.482944	0.629135	0.999979	758.538	-0.137374	0.108683	-1.264	0.206231	0.642168	792.475	-0.0932713	0.0663955	-1.40478	0.160086	0.491844
		ATP6AP1	685.004	-0.0155334	0.0965598	-0.160868	0.872197	0.999979	705.319	-0.0318948	0.0765806	-0.416486	0.677054	0.902079	695.588	-0.0233081	0.0531364	-0.438647	0.660918	0.863373
		ATP6AP1L	48.1121	0.0571107	0.196426	0.290749	0.771243	0.999979	65.6532	0.0647464	0.158788	0.407755	0.683454	0.904859	57.8033	0.058966	0.107242	0.549838	0.58243	0.822608
		ATP6AP2	269.478	0.0778021	0.103372	0.75264	0.451666	0.999979	318.638	0.186403	0.115569	1.61292	0.106762	0.519647	296.479	0.140501	0.071805	1.95671	0.0503821	0.301838
		ATP6V0A1	1263.88	0.0335327	0.075835	0.44218	0.658359	0.999979	1308.33	-0.0477593	0.105161	-0.454155	0.649718	0.891781	1287.42	-0.0102917	0.0627791	-0.163936	0.869782	0.953863
		ATP6V0A2	267.391	-0.0287399	0.12001	-0.239479	0.810734	0.999979	261.027	-0.1556	0.0957079	-1.62578	0.103997	0.514255	263.612	-0.0984256	0.0691394	-1.42358	0.154567	0.484798
		ATP6V0B	813.048	-0.0651211	0.0915082	-0.711642	0.476687	0.999979	719.608	-0.0847375	0.0937041	-0.904309	0.365832	0.761292	760.241	-0.0748544	0.0592116	-1.26419	0.206164	0.543213
		ATP6V0C	2110.93	-0.100879	0.0899502	-1.12149	0.262077	0.999979	2085.35	-0.174025	0.0934754	-1.86172	0.0626426	0.449329	2094.79	-0.140213	0.0612435	-2.28943	0.0220543	0.213382
		ATP6V0CP3	0.755694	0.642926	1.63576	0.393044	0.694287	0.999979	0.855693	-0.08713	1.27572	-0.0682987	0.945548	NA	0.81151	0.249325	0.876591	0.284426	0.776084	NA
		ATP6V0D1	1045.02	0.0272582	0.102251	0.266581	0.789792	0.999979	1046.77	0.0277577	0.10441	0.265853	0.790352	0.942072	1044.9	0.0289817	0.0694999	0.417004	0.676676	0.871003
		ATP6V0E1	593.738	0.0673209	0.099645	0.675608	0.49929	0.999979	629.229	-0.0789986	0.129189	-0.611498	0.54087	0.846037	612.774	-0.0124441	0.0817115	-0.152293	0.878956	0.95826
		ATP6V0E2	202.576	-0.121408	0.111104	-1.09274	0.274507	0.999979	204.704	0.114223	0.112777	1.01282	0.311146	0.723584	203.56	0.0113463	0.0745819	0.152132	0.879083	0.958322
		ATP6V0E2-AS1	14.6435	0.185427	0.32187	0.576093	0.564553	0.999979	16.4491	0.375716	0.264539	1.42027	0.15553	0.582827	15.6266	0.299876	0.175452	1.70917	0.0874203	0.378253
		ATP6V1A	265.695	0.0856151	0.117705	0.727371	0.466998	0.999979	268.357	0.116109	0.123307	0.941626	0.346384	0.748538	266.921	0.104237	0.0799769	1.30334	0.19246	0.529902
		ATP6V1B1	9.69615	-0.0442171	0.42585	-0.103832	0.917302	0.999979	8.14113	0.655812	0.456696	1.43599	0.151005	0.577774	8.83109	0.317913	0.286929	1.10799	0.267868	0.604593
		ATP6V1B1-AS1	0.809024	0.163457	1.57778	0.103599	0.917488	0.999979	0.947662	0.395974	1.24513	0.318019	0.750471	NA	0.884695	0.29542	0.876427	0.337073	0.736062	NA
		ATP6V1B2	1161.56	-0.0532439	0.0794558	-0.670108	0.502789	0.999979	1191.46	-0.0834874	0.0647572	-1.28924	0.197316	0.632446	1177.06	-0.0688861	0.0418711	-1.64519	0.09993	0.399996
		ATP6V1C1	398.817	-0.0228583	0.102131	-0.223812	0.822903	0.999979	392.979	-0.00383649	0.0836547	-0.045861	0.963421	0.991294	395.209	-0.0109768	0.056488	-0.194321	0.845925	0.94406
		ATP6V1C2	5.71953	0.390386	0.535681	0.728765	0.466145	0.999979	10.4672	-0.270296	0.296406	-0.911911	0.361816	0.758625	8.34787	-0.0327624	0.236584	-0.138481	0.889861	0.96212
		ATP6V1D	727.412	0.00471923	0.0817467	0.0577299	0.953964	0.999979	661.241	0.0184409	0.107682	0.171254	0.864024	0.966302	689.921	0.0133472	0.0629586	0.211999	0.832108	0.939756
		ATP6V1E1	1410.07	-0.0245286	0.0967814	-0.253444	0.799925	0.999979	1435.77	0.00170105	0.103332	0.0164619	0.986866	0.996973	1422.81	-0.0086477	0.0673685	-0.128364	0.897861	0.96512
		ATP6V1E2	30.9318	0.259024	0.233627	1.10871	0.267556	0.999979	29.1045	0.0365448	0.235463	0.155204	0.87666	0.97012	29.8986	0.135197	0.147123	0.918938	0.358128	0.682812
		ATP6V1F	731.793	-0.100008	0.0968357	-1.03276	0.301716	0.999979	937.607	-0.371123	0.209728	-1.76954	0.0768032	0.473477	845.394	-0.246518	0.131321	-1.87722	0.0604875	0.324781
		ATP6V1G1	1107.32	-0.0847393	0.105499	-0.803222	0.421847	0.999979	1202.87	-0.188204	0.114416	-1.64491	0.0999893	0.509933	1159.09	-0.140923	0.0767407	-1.83635	0.066306	0.337078
		ATP6V1G2	15.3386	0.34847	0.32775	1.06322	0.287682	0.999979	20.4111	0.171234	0.231127	0.740867	0.458774	0.810492	18.1296	0.248841	0.162628	1.53012	0.125986	0.441709
		ATP6V1H	528.367	0.0470812	0.102742	0.458248	0.646774	0.999979	549.042	-0.0140007	0.0923644	-0.151581	0.879518	0.970868	539.284	0.0145498	0.0621697	0.234034	0.814959	0.9317
		ATP7A	152.783	-0.0655545	0.133708	-0.490282	0.623935	0.999979	128.413	-0.137433	0.123651	-1.11146	0.266371	0.694136	139.147	-0.103676	0.0819674	-1.26485	0.205927	0.542966
		ATP7B	63.3347	-0.031165	0.189659	-0.164321	0.869478	0.999979	70.8521	-0.102022	0.137083	-0.744234	0.456735	0.809936	67.4608	-0.0713935	0.100372	-0.711288	0.476906	0.759124
		ATP8A1	1921.3	-0.0940616	0.081179	-1.15869	0.246581	0.999979	2246.7	-0.322032	0.132684	-2.42706	0.0152217	0.303878	2100.37	-0.218421	0.0838708	-2.60426	0.00920734	0.152712
		ATP8A2	4.52523	-0.482638	0.615648	-0.783951	0.433069	0.999979	4.98512	-1.07169	0.476222	-2.25039	0.0244241	NA	4.78086	-0.838025	0.326641	-2.56559	0.0103001	0.161438
		ATP8B1	90.8865	0.3166	0.180049	1.75841	0.0786779	0.999979	106.572	0.0101119	0.183101	0.0552256	0.955959	0.988875	99.5168	0.144923	0.129529	1.11885	0.263204	0.600667
		ATP8B2	96.1542	0.284847	0.154875	1.83921	0.065885	0.999979	124.684	0.307846	0.220385	1.39686	0.162457	0.594567	111.923	0.299121	0.139594	2.14279	0.0321303	0.249149
		ATP8B3	2.80373	0.18047	0.775366	0.232755	0.815952	0.999979	3.84259	1.03331	0.554007	1.86516	0.0621592	NA	3.3768	0.671171	0.391357	1.71499	0.086348	NA
		ATP8B4	12.5123	0.0997312	0.367852	0.271118	0.786301	0.999979	20.0244	0.510865	0.261103	1.95656	0.0503989	0.426775	16.668	0.340249	0.192193	1.77035	0.0766687	0.357544
		ATP8B5P	19.7144	-0.198182	0.314912	-0.629326	0.529136	0.999979	25.6653	-0.0409659	0.272523	-0.150321	0.880511	0.971019	22.9999	-0.110794	0.18943	-0.584883	0.558627	0.808049
		ATP9A	820.187	0.0993817	0.12566	0.790879	0.429015	0.999979	644.084	0.00864383	0.145369	0.0594615	0.952585	0.987902	721.9	0.0502374	0.0996128	0.504327	0.614031	0.841917
		ATP9B	225.968	-0.0690089	0.121418	-0.568357	0.569793	0.999979	226.177	-0.0760376	0.126045	-0.603257	0.546337	0.84785	225.907	-0.0717709	0.0823638	-0.871389	0.383542	0.700336
		ATPAF1	2792.06	-0.0151329	0.0696656	-0.217222	0.828035	0.999979	2364.54	0.1064	0.103307	1.02995	0.303034	0.719962	2552.35	0.0531431	0.0613953	0.86559	0.386715	0.701751
		ATPAF2	265.707	0.023886	0.106827	0.223594	0.823073	0.999979	248.51	-0.0668573	0.138593	-0.482401	0.629521	0.883716	255.932	-0.0254109	0.0848366	-0.299528	0.764537	0.910135
		ATPIF1	2039.61	0.00381761	0.0957713	0.0398618	0.968203	0.999979	2308.08	-0.044802	0.161953	-0.276636	0.78206	0.940707	2186.28	-0.0218353	0.100004	-0.218344	0.827161	0.937585
		ATR	155.942	0.0270152	0.130268	0.207382	0.835712	0.999979	137.681	0.00143998	0.124643	0.0115529	0.990782	0.99808	145.697	0.0143489	0.0808234	0.177534	0.859089	0.949957
		ATRAID	1044.7	0.0413064	0.0734426	0.562431	0.573822	0.999979	899.515	-0.0212163	0.0997387	-0.212718	0.831547	0.955848	963.164	0.00809685	0.0575411	0.140714	0.888096	0.961592
		ATRIP	78.3622	0.118484	0.152408	0.777412	0.436916	0.999979	75.3153	0.180752	0.139389	1.29674	0.194721	0.631879	76.5986	0.157009	0.0864781	1.81559	0.0694327	0.342541
		ATRN	614.384	-0.0502145	0.0952666	-0.527095	0.598128	0.999979	588.133	-0.0866519	0.126761	-0.683583	0.494239	0.826304	599.371	-0.068978	0.0790263	-0.87285	0.382745	0.700336
		ATRNL1	223.779	-0.444806	0.150503	-2.95547	0.00312192	0.764595	63.06	0.050436	0.414254	0.121751	0.903096	0.975736	134.488	-0.178652	0.245413	-0.727964	0.466635	0.752987
		ATRX	1889.08	0.0097867	0.0879317	0.111299	0.911379	0.999979	1858.21	-0.000468829	0.0597011	-0.00785294	0.993734	0.998682	1870.21	0.00512759	0.0449843	0.113986	0.909249	0.969937
		ATXN1	1406.33	-0.0268611	0.094643	-0.283815	0.776552	0.999979	1366.18	-0.164418	0.102816	-1.59915	0.109787	0.523359	1383.04	-0.102178	0.0690143	-1.48053	0.138732	0.458415
		ATXN10	1112.48	0.0481866	0.0628408	0.766805	0.443198	0.999979	1155.74	0.147358	0.109161	1.34991	0.177045	0.609581	1135.25	0.104718	0.0614464	1.70422	0.0883392	0.379917
		ATXN1L	505.278	-0.0765226	0.110044	-0.695385	0.486814	0.999979	503.037	-0.0337983	0.112425	-0.300629	0.763697	0.934569	503.663	-0.0518023	0.0758495	-0.682961	0.494631	0.772909
		ATXN2	469.497	-0.0450641	0.106079	-0.424815	0.670972	0.999979	458.464	-0.101204	0.105927	-0.955415	0.339368	0.743602	463.055	-0.0753731	0.0707714	-1.06502	0.286865	0.621833
		ATXN2L	740.242	-0.0225443	0.108349	-0.208071	0.835174	0.999979	870.239	-0.0719014	0.109293	-0.657879	0.510616	0.833878	811.84	-0.0488825	0.0748784	-0.652825	0.513869	0.783562
		ATXN3	147.041	0.0493549	0.119542	0.412865	0.679705	0.999979	177.332	0.20622	0.0868275	2.37506	0.0175463	0.310165	163.712	0.140528	0.0590602	2.37941	0.0173405	0.196789
		ATXN7	401.989	-0.00916306	0.111129	-0.0824543	0.934285	0.999979	411.031	-0.224669	0.140539	-1.59862	0.109905	0.523359	406.709	-0.127133	0.0927652	-1.37048	0.170537	0.503931
		ATXN7L1	51.7999	0.0290338	0.210029	0.138237	0.890053	0.999979	54.4305	0.264747	0.212544	1.24561	0.212907	0.648356	53.2322	0.161461	0.144679	1.116	0.264423	0.60158
		ATXN7L2	518.506	-0.331987	0.10029	-3.31026	0.000932082	0.544125	626.132	-0.243024	0.121478	-2.00056	0.0454396	0.413357	577.771	-0.280591	0.0769099	-3.64832	0.000263965	0.0336944
		ATXN7L3	403.672	0.0348849	0.105348	0.331141	0.740538	0.999979	392.836	0.0764568	0.0865594	0.883287	0.377081	0.767818	397.287	0.0597015	0.05919	1.00864	0.313146	0.647725
		ATXN7L3B	1145.2	-0.0903799	0.0839062	-1.07715	0.281411	0.999979	913.503	-0.0140116	0.0595624	-0.235242	0.814021	0.950699	1015.72	-0.0475067	0.0432058	-1.09954	0.271531	0.608342
		AUH	378.775	-0.0795431	0.0995152	-0.799306	0.424113	0.999979	384.34	-0.0280821	0.10508	-0.267246	0.789279	0.941795	381.503	-0.0502707	0.0662761	-0.758504	0.448149	0.740957
		AUNIP	9.08177	0.261023	0.445579	0.585805	0.558006	0.999979	6.17851	-0.54651	0.468534	-1.16643	0.243442	0.677381	7.46436	-0.126785	0.292501	-0.433452	0.664686	0.865026
		AUP1	733.417	-0.0459954	0.0859989	-0.534837	0.592762	0.999979	728.864	-0.120117	0.0745384	-1.61148	0.107076	0.519791	730.169	-0.0855535	0.0481317	-1.77749	0.075488	0.354163
		AURKA	186.019	-0.241601	0.131858	-1.83227	0.0669105	0.999979	219.294	-0.035759	0.392458	-0.0911156	0.927401	0.981627	204.395	-0.128225	0.20692	-0.619684	0.535466	0.794762
		AURKAIP1	2181.38	-0.046567	0.0946995	-0.491735	0.622907	0.999979	1917.19	-0.0575845	0.12481	-0.461378	0.644527	0.890142	2032.63	-0.0513751	0.0782577	-0.656485	0.511512	0.781991
		AURKAPS1	6.60733	0.243161	0.490738	0.4955	0.620247	0.999979	8.33145	-0.321329	0.341162	-0.941868	0.34626	0.748493	7.55765	-0.110351	0.242422	-0.455204	0.648962	0.857642
		AURKB	0.850758	-0.421514	1.87067	-0.225328	0.821724	0.999979	1.292	2.50999	0.975775	2.5723	0.0101025	NA	1.09612	1.56577	0.838428	1.86751	0.0618304	NA
		AURKC	18.3866	-0.197463	0.303326	-0.650993	0.515051	0.999979	25.8866	-0.187269	0.221806	-0.844293	0.398506	0.780039	22.5288	-0.190481	0.156087	-1.22035	0.222332	0.560808
		AUTS2	254.053	-0.00587153	0.130571	-0.0449681	0.964133	0.999979	278.213	-0.408516	0.195991	-2.08436	0.0371276	0.391096	267.301	-0.226662	0.131471	-1.72405	0.0846983	0.37281
		AVEN	295.793	0.10412	0.100232	1.03878	0.298907	0.999979	265.455	0.0642759	0.104595	0.614523	0.53887	0.846037	278.686	0.0839722	0.0631517	1.32969	0.18362	0.518709
		AVIL	440.481	0.132426	0.101753	1.30145	0.193103	0.999979	329.315	-0.0648568	0.15393	-0.421339	0.673508	0.900866	378.554	0.0251899	0.0966621	0.260597	0.794403	0.924485
		AVL9	260.467	-0.109503	0.122788	-0.8918	0.3725	0.999979	262.168	-0.193801	0.0866579	-2.23639	0.025326	0.352601	261.197	-0.156203	0.0660295	-2.36566	0.017998	0.199532
		AVPI1	23.4194	-0.284244	0.290448	-0.97864	0.327758	0.999979	31.6502	-0.0497988	0.196706	-0.253164	0.800142	0.945547	27.9563	-0.130559	0.14176	-0.920983	0.357059	0.682249
		AVPR1A	93.017	-0.0484268	0.146143	-0.331365	0.740369	0.999979	108.235	0.00627676	0.256142	0.0245049	0.98045	0.994993	101.435	-0.0206856	0.157562	-0.131286	0.895549	0.964506
		AVPR2	49.7161	0.364679	0.194732	1.87272	0.0611077	0.999979	51.6342	0.304844	0.216177	1.41016	0.158492	0.587442	50.7326	0.334676	0.136148	2.45817	0.0139646	0.181301
		AXIN1	407.821	0.09492	0.103117	0.920512	0.357305	0.999979	375.117	-0.0394509	0.0996262	-0.395989	0.692113	0.908045	389.321	0.0221001	0.0658103	0.335815	0.73701	0.898636
		AXIN2	184.099	0.220155	0.148009	1.48745	0.136897	0.999979	193.726	0.129942	0.177378	0.732569	0.463821	0.812192	189.303	0.172764	0.117536	1.46989	0.141591	0.463029
		AXL	168.107	0.0850482	0.152366	0.558184	0.576719	0.999979	221.072	-0.107111	0.125389	-0.854227	0.392979	0.777551	197.349	-0.0220294	0.0950374	-0.231797	0.816696	0.932716
		AZGP1	0.655595	-1.14947	1.95368	-0.588362	0.556289	0.999979	1.2263	-0.731856	1.37276	-0.533126	0.593946	NA	0.971258	-0.950834	1.08557	-0.875883	0.381093	NA
		AZI2	430.029	-0.0235721	0.0906425	-0.260055	0.794821	0.999979	450.517	-0.0528699	0.0868718	-0.608597	0.542792	0.84649	440.972	-0.0391766	0.0533835	-0.73387	0.463028	0.750997
		AZIN1	1154.57	-0.0667413	0.0783346	-0.852002	0.394213	0.999979	1153.97	-0.151853	0.111495	-1.36197	0.173209	0.607264	1153.14	-0.112431	0.066485	-1.69107	0.0908227	0.384825
		AZIN1-AS1	22.2711	0.11068	0.290776	0.380637	0.703473	0.999979	19.5827	0.359694	0.30951	1.16214	0.245179	0.677815	20.7546	0.252059	0.199611	1.26275	0.206678	0.543852
		AZIN2	28.6669	0.16911	0.259063	0.652774	0.513902	0.999979	35.0402	0.405364	0.201515	2.01158	0.0442646	0.410411	32.1726	0.298025	0.142525	2.09103	0.0365251	0.262976
		B2M	4976.08	0.0586169	0.08377	0.699737	0.484092	0.999979	6327.1	0.210248	0.0764567	2.7499	0.00596138	0.228908	5720.82	0.14445	0.0533952	2.7053	0.0068242	0.133754
		B3GALNT1	22.9824	-0.177623	0.260808	-0.681048	0.495841	0.999979	28.6069	0.201389	0.192958	1.04369	0.296628	0.716637	26.0776	0.047494	0.133974	0.354501	0.722963	0.892511
		B3GALNT2	1443.22	0.00257316	0.0847645	0.0303566	0.975783	0.999979	1302.63	-0.17582	0.0802696	-2.19036	0.028498	0.361147	1364.07	-0.0951052	0.0561791	-1.69289	0.090476	0.384808
		B3GALT1	48.2359	-0.315097	0.232264	-1.35664	0.174897	0.999979	57.6165	-0.672796	0.213205	-3.15562	0.00160157	0.150991	53.3967	-0.516355	0.153903	-3.35506	0.000793472	0.0510713
		B3GALT2	6.53514	-0.106421	0.478794	-0.222268	0.824105	0.999979	6.64298	0.231024	0.382924	0.603314	0.5463	0.84785	6.58805	0.0776581	0.256675	0.302554	0.76223	0.909764
		B3GALT4	29.7116	0.378375	0.259289	1.45928	0.144488	0.999979	29.6192	0.180713	0.269236	0.671206	0.502089	0.830231	29.636	0.266433	0.175093	1.52166	0.128094	0.444711
		B3GALT6	193.611	0.0966656	0.134223	0.720185	0.471411	0.999979	185.667	0.219838	0.122994	1.78739	0.0738744	0.468362	189.014	0.16684	0.0853025	1.95586	0.0504813	0.301838
		B3GAT1	1.04082	-1.04699	1.54633	-0.67708	0.498355	0.999979	1.58409	0.1051	0.804795	0.130592	0.896098	NA	1.34139	-0.285665	0.65024	-0.439322	0.660429	NA
		B3GAT3	99.0136	0.252624	0.202931	1.24488	0.213176	0.999979	150.021	0.0189042	0.244021	0.0774698	0.93825	0.98447	127.209	0.124421	0.168173	0.739839	0.459397	0.74842
		B3GLCT	117.993	-0.105446	0.200231	-0.526622	0.598456	0.999979	105.376	0.292506	0.17877	1.63622	0.101794	0.511437	110.893	0.117288	0.139927	0.838208	0.401914	0.712294
		B3GNT2	51.966	0.0782581	0.192307	0.406944	0.684049	0.999979	64.489	0.081283	0.141265	0.575393	0.565026	0.855615	58.8696	0.0834438	0.0987669	0.844856	0.398191	0.709257
		B3GNT5	260.14	-0.166437	0.395674	-0.420641	0.674017	0.999979	421.184	-0.462362	0.298925	-1.54675	0.121923	0.540869	349.269	-0.329889	0.258749	-1.27494	0.202331	0.539172
		B3GNT7	1.69762	0.207803	0.942865	0.220396	0.825563	0.999979	3.44553	0.311228	0.525067	0.592739	0.553356	NA	2.66584	0.30596	0.402285	0.760556	0.446922	NA
		B3GNT8	12.9555	-0.102212	0.354636	-0.288218	0.77318	0.999979	14.192	-0.0629649	0.271448	-0.231959	0.81657	0.951602	13.6309	-0.0795158	0.186223	-0.426993	0.669385	0.867277
		B3GNT9	16.5722	0.362368	0.363862	0.995894	0.319301	0.999979	23.0475	0.752144	0.286629	2.6241	0.00868781	0.265102	20.1536	0.587216	0.215524	2.7246	0.00643794	0.130738
		B3GNTL1	41.8049	0.0221189	0.221922	0.0996696	0.920607	0.999979	46.3987	-0.0550351	0.175116	-0.314278	0.75331	0.932529	44.3171	-0.0221719	0.12267	-0.180745	0.856568	0.948328
		B4GALNT1	134.218	0.139095	0.144623	0.961781	0.336159	0.999979	94.1838	-0.00650112	0.125993	-0.0515989	0.958848	0.989862	111.888	0.0624813	0.0866104	0.721406	0.47066	0.755556
		B4GALNT3	21.1653	0.0624273	0.42401	0.147231	0.88295	0.999979	49.1025	-0.429307	0.211868	-2.02629	0.042735	0.406961	36.6649	-0.254527	0.212416	-1.19825	0.230821	0.567341
		B4GALNT4	0.944766	0.529467	1.40762	0.376142	0.706811	0.999979	1.06957	0.0873126	0.943812	0.0925106	0.926292	NA	1.01318	0.347716	0.687633	0.505671	0.613087	NA
		B4GALT1	603.521	-0.0909027	0.109768	-0.828134	0.407595	0.999979	610.78	-0.0475625	0.162332	-0.292996	0.769525	0.936102	607.074	-0.065579	0.102227	-0.641503	0.521196	0.787664
		B4GALT1-AS1	12.5625	0.400844	0.361114	1.11002	0.266991	0.999979	8.62054	0.147714	0.351343	0.420428	0.674173	0.900888	10.3653	0.270073	0.217672	1.24073	0.214704	0.551371
		B4GALT2	956.66	0.0501178	0.0735979	0.680968	0.495892	0.999979	893.413	0.0323746	0.0983906	0.329042	0.742124	0.927857	920.657	0.041801	0.0558546	0.74839	0.454225	0.745654
		B4GALT3	257.413	0.0203862	0.107182	0.190201	0.849152	0.999979	242.417	-0.0628411	0.0974799	-0.644657	0.519149	0.837896	248.861	-0.0240105	0.0624641	-0.384388	0.700691	0.882399
		B4GALT4	84.9474	0.0347559	0.15636	0.222281	0.824095	0.999979	87.2136	0.166409	0.140784	1.18201	0.237201	0.6718	86.1208	0.10959	0.0927611	1.18142	0.237434	0.574086
		B4GALT5	1709.6	-0.0715507	0.173721	-0.41187	0.680435	0.999979	1804.38	-0.206961	0.152569	-1.35651	0.174939	0.608454	1760.5	-0.145973	0.124012	-1.17709	0.239161	0.575848
		B4GALT6	90.2894	-0.0489249	0.152627	-0.320553	0.748549	0.999979	89.0306	0.236443	0.158566	1.49113	0.135928	0.559142	89.4956	0.109193	0.103984	1.0501	0.293674	0.629449
		B4GALT7	201.272	-0.033969	0.103721	-0.327505	0.743286	0.999979	198.821	0.0998406	0.0879181	1.13561	0.25612	0.687807	199.72	0.0420445	0.0546742	0.769001	0.441893	0.73766
		B4GAT1	431.081	-0.0889775	0.114168	-0.779356	0.43577	0.999979	425.713	-0.0525675	0.108281	-0.485473	0.627341	0.883201	427.699	-0.0671853	0.0736297	-0.912475	0.361519	0.685181
		B9D1	28.06	-0.00117621	0.258768	-0.00454541	0.996373	0.999979	23.7886	0.221809	0.204955	1.08224	0.279148	0.705263	25.6632	0.124278	0.140435	0.884951	0.376183	0.696285
		B9D2	6.8942	0.309122	0.513359	0.602155	0.547071	0.999979	7.84983	0.151391	0.379116	0.399326	0.689653	0.906569	7.41502	0.214979	0.268932	0.79938	0.42407	0.726472
		BAALC	42.1702	-0.183976	0.214372	-0.858207	0.390778	0.999979	36.4775	0.0591328	0.19361	0.305422	0.760045	0.934085	38.9803	-0.0504313	0.129155	-0.390471	0.696188	0.879325
		BAAT	14.0467	-0.036287	0.380167	-0.0954503	0.923957	0.999979	22.5652	0.0295062	0.272955	0.108099	0.913917	0.97879	18.7451	0.00172536	0.203111	0.00849466	0.993222	0.997748
		BABAM1	1241.7	0.0307451	0.083541	0.368024	0.712855	0.999979	1218.03	-0.0113665	0.105097	-0.108153	0.913874	0.97879	1227.31	0.00872631	0.0635579	0.137297	0.890796	0.96222
		BACE1	519.362	0.0351998	0.091078	0.386479	0.699142	0.999979	433.869	0.0522407	0.130725	0.399622	0.689435	0.906569	471.586	0.0459695	0.078874	0.582822	0.560013	0.808962
		BACE1-AS	22.8313	-0.0626358	0.268511	-0.233271	0.815551	0.999979	24.7644	-0.157383	0.185898	-0.84661	0.397212	0.779494	23.887	-0.112464	0.129846	-0.86614	0.386414	0.701695
		BACE2	140.698	0.114819	0.179446	0.63985	0.52227	0.999979	155.167	0.274879	0.195121	1.40876	0.158905	0.588092	148.634	0.204834	0.137089	1.49417	0.135132	0.452625
		BACH1	516.709	-0.247545	0.149297	-1.65807	0.0973024	0.999979	522.409	-0.344882	0.198964	-1.73339	0.0830272	0.481622	519.406	-0.299459	0.134196	-2.23151	0.0256475	0.22572
		BACH1-IT2	1.30448	0.236186	1.07198	0.220328	0.825616	0.999979	1.1934	-0.311495	0.911992	-0.341555	0.732686	NA	1.24276	-0.0614587	0.591741	-0.103861	0.91728	NA
		BACH2	203.745	0.132771	0.148932	0.891483	0.37267	0.999979	185.972	0.127301	0.197846	0.643434	0.519942	0.838069	193.696	0.132289	0.129483	1.02167	0.306936	0.642819
		BAD	285.411	-0.00668864	0.119082	-0.0561682	0.955208	0.999979	238.533	0.140832	0.141316	0.996577	0.31897	0.727731	259.137	0.0756476	0.0910127	0.831176	0.405874	0.715028
		BAG1	2408.85	-0.070711	0.0820106	-0.862218	0.388568	0.999979	2105.07	-0.0215055	0.102582	-0.209642	0.833947	0.95688	2238.1	-0.0422556	0.0628683	-0.67213	0.501501	0.776429
		BAG2	380.919	0.0237917	0.0998229	0.238339	0.811618	0.999979	319.412	-0.0946118	0.117359	-0.806172	0.420144	0.794485	346.419	-0.0391378	0.0725691	-0.539318	0.589667	0.826296
		BAG3	5510.62	0.00461144	0.101382	0.0454857	0.96372	0.999979	6382.12	-0.215475	0.124853	-1.72582	0.0843794	0.485502	5988.75	-0.11598	0.0845707	-1.3714	0.170249	0.503535
		BAG4	167.281	0.0878842	0.113701	0.772941	0.439557	0.999979	162.076	0.0160315	0.0900188	0.178091	0.858651	0.965033	164.251	0.0488962	0.0574101	0.851701	0.39438	0.707267
		BAG5	391.437	-0.0393921	0.094463	-0.417011	0.67667	0.999979	389.035	-0.0139875	0.0714547	-0.195753	0.844803	0.960118	389.768	-0.0240187	0.0472819	-0.50799	0.61146	0.840639
		BAG6	4002.35	-0.0320825	0.0696346	-0.460726	0.644995	0.999979	3719.44	-0.213699	0.0606505	-3.52345	0.000425974	0.0985284	3841.98	-0.131747	0.0435294	-3.02663	0.00247297	0.0857635
		BAHCC1	286.911	0.0898218	0.14677	0.611992	0.540543	0.999979	296.37	-0.0763588	0.188191	-0.405752	0.684925	0.905214	291.989	-0.00125918	0.1268	-0.00993044	0.992077	0.997725
		BAHD1	208.534	0.0335373	0.143476	0.233749	0.81518	0.999979	213.013	-0.154251	0.132643	-1.16291	0.244866	0.677765	210.827	-0.0697402	0.0952587	-0.732113	0.4641	0.751753
		BAIAP2	46.4553	-0.218268	0.222662	-0.980268	0.326954	0.999979	66.3841	0.0175302	0.190587	0.09198	0.926714	0.981558	57.4573	-0.078149	0.135964	-0.574778	0.565442	0.811513
		BAIAP2-AS1	17.7062	0.685945	0.361623	1.89685	0.0578478	0.999979	25.1794	0.450678	0.280107	1.60895	0.107627	0.520335	21.8456	0.54415	0.209146	2.60177	0.00927431	0.152712
		BAIAP2L1	74.9553	-0.136447	0.17914	-0.761677	0.446253	0.999979	80.7185	-0.00698156	0.193764	-0.0360313	0.971257	0.993212	78.0717	-0.060655	0.127294	-0.476493	0.633723	0.851363
		BAIAP2L2	13.1762	0.130879	0.346239	0.378003	0.705429	0.999979	19.4282	0.158654	0.256628	0.618227	0.536426	0.845995	16.6299	0.151841	0.178777	0.849333	0.395696	0.707549
		BAIAP3	96.2706	-0.124191	0.161204	-0.770394	0.441066	0.999979	89.9025	0.000225138	0.122214	0.00184216	0.99853	0.999305	92.6614	-0.0525637	0.0871924	-0.602848	0.54661	0.80199
		BAK1	201.86	0.0840143	0.130038	0.646074	0.518231	0.999979	138.933	0.0617373	0.142074	0.434542	0.663895	0.896456	166.762	0.0733069	0.0905172	0.809867	0.418017	0.722479
		BAMBI	24.5194	0.176049	0.271084	0.649426	0.516063	0.999979	29.6991	0.177424	0.226616	0.782927	0.43367	0.800732	27.3785	0.177909	0.152689	1.16517	0.243949	0.581122
		BANF1	2157.37	-0.0201594	0.0744994	-0.270598	0.7867	0.999979	2179.37	-0.117785	0.128873	-0.913965	0.360735	0.758213	2167.35	-0.072835	0.0761534	-0.956426	0.338857	0.668856
		BANK1	1.353	-0.264732	1.1822	-0.223932	0.82281	0.999979	1.24456	-0.187234	0.895845	-0.209002	0.834446	NA	1.29108	-0.27446	0.62585	-0.438539	0.660996	NA
		BANP	94.4611	0.146123	0.141261	1.03442	0.300939	0.999979	116.022	0.00212367	0.119821	0.0177237	0.985859	0.996599	106.351	0.0648898	0.0781564	0.830255	0.406394	0.715062
		BAP1	1397.25	0.0111403	0.0858192	0.129811	0.896716	0.999979	1284.85	-0.0819774	0.0530231	-1.54607	0.122088	0.540869	1333.79	-0.0394161	0.0430934	-0.914667	0.360367	0.684013
		BARD1	210.943	0.165369	0.111624	1.48148	0.138479	0.999979	207.873	-0.0497878	0.168554	-0.295381	0.767703	0.935714	209.064	0.0484418	0.104314	0.464386	0.642371	0.854904
		BASP1	8.6382	0.606986	0.470018	1.29141	0.196561	0.999979	19.9954	0.509335	0.297472	1.71221	0.0868582	0.488568	14.9395	0.531147	0.231788	2.29152	0.0219332	0.213382
		BATF	1.43145	0.186982	1.28137	0.145924	0.883982	0.999979	3.26566	-0.0883847	0.642737	-0.137513	0.890625	NA	2.44731	0.00346395	0.55185	0.00627697	0.994992	NA
		BATF2	65.0283	-0.171531	0.197319	-0.869308	0.384679	0.999979	72.0938	-0.353177	0.206003	-1.71443	0.0864502	0.488391	68.906	-0.270463	0.139464	-1.9393	0.0524649	0.306988
		BATF3	8.64819	-0.108981	0.545392	-0.199822	0.84162	0.999979	16.4611	-0.910721	0.621946	-1.46431	0.14311	0.568065	12.9718	-0.541736	0.437407	-1.23852	0.215524	0.55273
		BAX	84.3706	0.296963	0.148553	1.99904	0.0456038	0.999979	92.8896	0.297727	0.132779	2.24227	0.0249438	0.351496	89.0139	0.301693	0.0838062	3.59989	0.000318349	0.0350414
		BAZ1A	247.47	0.175293	0.168772	1.03864	0.298972	0.999979	302.533	0.0789537	0.187103	0.421979	0.67304	0.900474	277.816	0.123306	0.131653	0.9366	0.348964	0.676118
		BAZ1B	979.147	-0.0443977	0.0940365	-0.472132	0.636832	0.999979	1005.56	-0.12738	0.0595938	-2.13747	0.0325595	0.377207	993.019	-0.0894992	0.0482436	-1.85515	0.0635747	0.330832
		BAZ2A	875.951	0.00275524	0.103515	0.0266168	0.978765	0.999979	911.505	-0.110896	0.12536	-0.884619	0.376362	0.767348	895.117	-0.0594081	0.0826125	-0.719117	0.472069	0.756511
		BAZ2B	550.729	0.00321806	0.0929835	0.0346089	0.972392	0.999979	665.98	-0.060002	0.0974242	-0.615884	0.537971	0.845995	614.115	-0.0309273	0.0620701	-0.498264	0.618298	0.84313
		BBC3	64.9704	0.345259	0.189581	1.82117	0.0685816	0.999979	100.983	0.404325	0.285377	1.41681	0.156539	0.584264	84.8533	0.376997	0.18333	2.05639	0.0397451	0.272004
		BBIP1	66.9707	0.163625	0.173807	0.94142	0.34649	0.999979	58.2152	0.191659	0.147841	1.29639	0.194842	0.632138	62.0541	0.178582	0.0968737	1.84345	0.0652636	0.334637
		BBOX1-AS1	2.35125	-0.229611	0.913026	-0.251483	0.801441	0.999979	3.82538	0.598566	0.539187	1.11013	0.266944	NA	3.1684	0.243411	0.442536	0.550036	0.582295	NA
		BBS1	225.625	0.0287684	0.114017	0.252317	0.800796	0.999979	206.194	-0.0552825	0.131016	-0.421951	0.673061	0.900474	214.672	-0.0164598	0.0817201	-0.201417	0.840373	0.942386
		BBS10	121.639	0.00603888	0.159989	0.0377457	0.96989	0.999979	137.805	0.150553	0.167648	0.898032	0.369168	0.762482	130.495	0.0875481	0.112878	0.775601	0.437985	0.735282
		BBS12	6.75044	0.057061	0.460584	0.123888	0.901404	0.999979	7.31159	0.36501	0.406203	0.898589	0.368872	0.76242	7.05429	0.245199	0.262458	0.93424	0.35018	0.677169
		BBS2	656.319	-0.0595898	0.0805326	-0.739946	0.459333	0.999979	659.817	0.00746974	0.154458	0.048361	0.961429	0.990746	657.638	-0.0216133	0.091716	-0.235654	0.813701	0.931153
		BBS4	251.685	0.0574547	0.125506	0.457785	0.647107	0.999979	253.43	-0.130417	0.0979713	-1.33117	0.183133	0.61682	252.412	-0.0465152	0.0737759	-0.630493	0.528372	0.791907
		BBS5	196.791	0.0033591	0.107164	0.0313454	0.974994	0.999979	193.329	-0.115105	0.13177	-0.87353	0.382374	0.77077	194.678	-0.0615852	0.0788897	-0.780649	0.435009	0.733252
		BBS7	100.278	-0.112077	0.149658	-0.748885	0.453926	0.999979	91.8104	-0.0768351	0.119158	-0.644815	0.519047	0.837896	95.4834	-0.0928912	0.0800231	-1.16081	0.245721	0.582931
		BBS9	81.6148	0.0611149	0.186471	0.327745	0.743105	0.999979	70.7447	0.0658995	0.137262	0.480101	0.631156	0.884308	75.5186	0.0651503	0.10281	0.633699	0.526278	0.790591
		BBX	434.02	-0.0291582	0.118143	-0.246803	0.805061	0.999979	430.272	-0.00388202	0.10795	-0.0359614	0.971313	0.993212	431.605	-0.0140915	0.0761753	-0.184988	0.853238	0.94688
		BCAM	723.056	0.19077	0.106934	1.784	0.0744229	0.999979	828.624	0.0589696	0.154586	0.381468	0.702856	0.911661	781.095	0.118689	0.0988072	1.20122	0.229668	0.566064
		BCAN	7.72653	-0.286597	0.505442	-0.567023	0.570699	0.999979	8.81864	-0.30771	0.359005	-0.857119	0.391379	0.776668	8.3232	-0.302491	0.262258	-1.15341	0.248742	0.58616
		BCAP29	1053.46	-0.0252473	0.0792545	-0.318559	0.750061	0.999979	880.661	-0.0736153	0.0941416	-0.781963	0.434236	0.800983	956.653	-0.0505278	0.0561351	-0.900111	0.368061	0.689462
		BCAP31	680.44	0.0817337	0.0813678	1.0045	0.315139	0.999979	651.8	0.0722144	0.0775341	0.931389	0.351652	0.752518	663.854	0.0779602	0.0459266	1.6975	0.089603	0.38312
		BCAR1	1269.64	0.0832466	0.130662	0.637114	0.524051	0.999979	1258.75	-0.207891	0.160462	-1.29557	0.195123	0.632359	1262.5	-0.0767022	0.112411	-0.682339	0.495024	0.772914
		BCAR3	231.72	0.0406366	0.131923	0.308033	0.758057	0.999979	280.095	-0.203408	0.105875	-1.92122	0.0547046	0.43274	258.285	-0.096345	0.080791	-1.19252	0.233057	0.568787
		BCAS1	1.61199	-0.0873778	1.15184	-0.0758592	0.939531	0.999979	4.4588	0.59453	0.656938	0.905002	0.365464	NA	3.19105	0.335642	0.541551	0.619779	0.535404	NA
		BCAS2	805.411	0.277689	0.116715	2.37921	0.0173496	0.999979	684.228	0.181909	0.100214	1.81521	0.0694916	0.460918	737.584	0.225813	0.0745742	3.02803	0.00246155	0.0857037
		BCAS3	332.253	-0.00420542	0.0987246	-0.0425975	0.966022	0.999979	317.705	0.00685285	0.0955811	0.0716967	0.942843	0.986015	323.919	0.00273883	0.0599277	0.0457023	0.963548	0.98847
		BCAS4	10.5203	0.0523639	0.423445	0.123662	0.901583	0.999979	6.95966	0.0826895	0.417801	0.197916	0.843111	0.959676	8.53175	0.0765108	0.268128	0.285352	0.775374	0.915734
		BCAT1	22.8551	-0.418843	0.279644	-1.49777	0.134193	0.999979	31.537	-0.00292363	0.2662	-0.0109829	0.991237	0.99808	27.6478	-0.175586	0.181567	-0.967061	0.333514	0.664403
		BCAT2	498.085	0.00238675	0.14315	0.0166731	0.986697	0.999979	589.274	0.116612	0.132602	0.879414	0.379177	0.768489	548.131	0.0673837	0.0984614	0.684366	0.493744	0.772227
		BCCIP	740.912	-0.00677711	0.0776091	-0.0873236	0.930414	0.999979	685.252	-0.0774064	0.104902	-0.737894	0.460579	0.810539	709.246	-0.0447336	0.0604834	-0.739602	0.459541	0.74842
		BCDIN3D	41.0935	0.0710402	0.196841	0.360901	0.718173	0.999979	32.8675	0.326396	0.189584	1.72164	0.0851342	0.486879	36.4964	0.212622	0.115534	1.84035	0.0657174	0.335884
		BCDIN3D-AS1	28.5644	0.208825	0.303947	0.687045	0.492055	0.999979	25.2306	0.470206	0.250731	1.87534	0.060746	0.445502	26.6935	0.351463	0.186276	1.88678	0.0591893	0.321886
		BCHE	40.3521	-0.0260624	0.233289	-0.111717	0.911048	0.999979	43.6811	0.831512	0.212077	3.92081	8.83e-05	0.0446969	42.1621	0.45187	0.166923	2.70706	0.00678816	0.133392
		BCKDHA	1394.46	-0.100858	0.100257	-1.006	0.314418	0.999979	1703.12	0.0428055	0.108283	0.395313	0.692612	0.908099	1564.23	-0.0196833	0.0731863	-0.268948	0.78797	0.921516
		BCKDHB	180.231	-0.123543	0.150174	-0.822666	0.410698	0.999979	194.826	-0.124805	0.148963	-0.83783	0.402126	0.782818	188.163	-0.123176	0.103055	-1.19525	0.23199	0.567974
		BCKDK	1198.38	-0.0214655	0.083236	-0.257887	0.796494	0.999979	1284.83	-0.0976267	0.109376	-0.892577	0.372084	0.764802	1245.25	-0.0625395	0.0671044	-0.931973	0.351351	0.678268
		BCL10	46.7557	-0.0387408	0.197725	-0.195933	0.844663	0.999979	57.6694	0.150236	0.144945	1.0365	0.299968	0.718508	52.7622	0.0730655	0.101525	0.719681	0.471722	0.756209
		BCL11B	1.45487	0.445372	1.13443	0.392594	0.694619	0.999979	2.74801	-0.433805	0.702707	-0.617334	0.537014	NA	2.17115	-0.0722736	0.534866	-0.135125	0.892513	NA
		BCL2	1282.41	-0.00166333	0.103742	-0.0160333	0.987208	0.999979	977.735	-0.149432	0.199199	-0.750162	0.453157	0.808602	1112.65	-0.0805477	0.124835	-0.645234	0.518776	0.785663
		BCL2A1	1.69072	-0.39448	1.02843	-0.383574	0.701294	0.999979	4.37678	-0.539623	0.877003	-0.615304	0.538354	NA	3.18178	-0.458953	0.622458	-0.737325	0.460925	NA
		BCL2L1	206.004	-0.0368797	0.135253	-0.272672	0.785105	0.999979	261.921	0.181817	0.113689	1.59925	0.109764	0.523359	236.776	0.0877444	0.0841842	1.04229	0.297277	0.633774
		BCL2L11	318.665	-0.0625111	0.150637	-0.414978	0.678158	0.999979	366.799	-0.247405	0.191601	-1.29125	0.196617	0.632446	345.105	-0.163126	0.130597	-1.24908	0.211637	0.547848
		BCL2L12	182.941	-0.0255769	0.130132	-0.196545	0.844183	0.999979	188.09	-0.151609	0.117558	-1.28966	0.197169	0.632446	185.629	-0.0936609	0.0797801	-1.17399	0.240399	0.577131
		BCL2L13	1890.35	0.0866216	0.0781324	1.10865	0.267581	0.999979	1793.93	-0.0881466	0.0706074	-1.2484	0.211883	0.647415	1835.35	-0.00934215	0.0498731	-0.187318	0.851411	0.945943
		BCL2L14	1.16668	1.21024	1.23731	0.97812	0.328015	0.999979	1.43043	0.439523	0.880415	0.499222	0.617623	NA	1.31189	0.753254	0.632851	1.19025	0.233946	NA
		BCL2L15	6.83237	-0.251343	0.528661	-0.475434	0.634478	0.999979	10.5634	0.255658	0.30799	0.830084	0.406491	0.785989	8.89622	0.088553	0.240183	0.36869	0.712359	0.888694
		BCL2L2	300.052	0.047115	0.0982335	0.479623	0.631496	0.999979	321.472	0.0442952	0.0834278	0.530941	0.59546	0.869182	311.682	0.0477706	0.0524042	0.911579	0.36199	0.685516
		BCL3	274.517	0.0583557	0.496765	0.117472	0.906486	0.999979	524.56	-0.925731	0.613986	-1.50774	0.131621	0.552862	413.109	-0.449785	0.411942	-1.09186	0.274893	0.611275
		BCL6	3127.06	-0.305691	0.242934	-1.25833	0.208272	0.999979	4897.74	-0.329926	0.168212	-1.96137	0.0498363	0.42632	4106.73	-0.317952	0.13291	-2.39223	0.0167464	0.19433
		BCL6B	250.973	0.174328	0.147647	1.18071	0.237719	0.999979	246.183	0.250397	0.25185	0.994233	0.32011	0.729264	248.11	0.218558	0.160844	1.35882	0.174205	0.509172
		BCL7A	337.611	-0.0299391	0.112991	-0.26497	0.791032	0.999979	358.241	-0.268958	0.12275	-2.19111	0.0284438	0.361147	348.772	-0.161473	0.0834067	-1.93597	0.0528719	0.308445
		BCL7B	870.785	-0.0448779	0.0812592	-0.552281	0.580756	0.999979	796.899	-0.164111	0.110519	-1.48491	0.137567	0.560531	828.948	-0.109255	0.0662589	-1.64891	0.0991663	0.399227
		BCL7C	152.877	0.059879	0.130743	0.457989	0.64696	0.999979	146.646	0.194561	0.109153	1.78247	0.0746724	0.470055	149.275	0.136547	0.0734688	1.85857	0.0630876	0.329538
		BCL9	251.373	0.132482	0.169269	0.782673	0.433819	0.999979	261.669	-0.325792	0.181211	-1.79786	0.0721996	0.466254	256.894	-0.120714	0.136916	-0.881661	0.37796	0.697172
		BCL9L	701.582	-0.037014	0.151484	-0.244343	0.806965	0.999979	667.378	-0.231273	0.138849	-1.66565	0.0957828	0.502003	682.235	-0.144274	0.108091	-1.33474	0.18196	0.516785
		BCLAF1	1427.24	-0.15559	0.0966673	-1.60954	0.107498	0.999979	1451.45	-0.176732	0.0991487	-1.78249	0.0746686	0.470055	1439.38	-0.166099	0.0660525	-2.51465	0.0119152	0.171022
		BCO1	0.887786	0.269079	1.41405	0.190289	0.849082	0.999979	1.04653	0.618724	0.98145	0.630418	0.528421	NA	0.97476	0.465778	0.70015	0.665254	0.505888	NA
		BCO2	353.785	-0.0304908	0.103693	-0.294049	0.76872	0.999979	384.712	-0.0861923	0.123209	-0.699561	0.484202	0.822662	370.658	-0.0605259	0.0766794	-0.789337	0.429915	0.730635
		BCOR	679.354	0.022497	0.118347	0.190094	0.849236	0.999979	753.707	-0.253146	0.170937	-1.48094	0.138624	0.560981	720.084	-0.127726	0.113339	-1.12694	0.259767	0.597314
		BCORL1	95.5279	0.0837745	0.195247	0.429069	0.667873	0.999979	97.703	-0.0895195	0.192168	-0.465838	0.641331	0.889137	96.6735	-0.0118641	0.136988	-0.0866068	0.930984	0.977849
		BCR	84.5625	0.120648	0.206002	0.585661	0.558103	0.999979	154.775	-0.134881	0.213151	-0.632795	0.526868	0.841216	123.464	-0.023388	0.153101	-0.152762	0.878586	0.95826
		BCRP3	0.611073	-0.992975	2.00842	-0.494406	0.621019	0.999979	1.18644	-0.123775	0.869824	-0.142299	0.886844	NA	0.9293	-0.343731	0.738104	-0.465694	0.641434	NA
		BCS1L	311.182	0.0399247	0.0914271	0.436683	0.662341	0.999979	308.187	0.0524983	0.0957821	0.548101	0.583623	0.864572	309.221	0.0488571	0.0553277	0.88305	0.377209	0.696575
		BDH1	311.825	-0.227326	0.16796	-1.35345	0.175911	0.999979	386.986	-0.510624	0.281585	-1.8134	0.0697709	0.46136	353.221	-0.377883	0.185953	-2.03214	0.0421392	0.278665
		BDH2	217.307	0.0150078	0.109259	0.13736	0.890746	0.999979	223.051	0.127411	0.0984704	1.2939	0.1957	0.632446	220.289	0.0792458	0.0631084	1.25571	0.209221	0.545297
		BDKRB1	0.780501	1.04048	1.541	0.6752	0.499549	0.999979	1.23339	0.590229	0.870178	0.678285	0.497591	NA	1.03187	0.717731	0.660617	1.08646	0.277277	NA
		BDKRB2	11.3561	0.184477	0.530185	0.347948	0.727879	0.999979	26.7429	0.651526	0.483529	1.34744	0.177839	0.611033	19.8795	0.454491	0.365028	1.24509	0.2131	0.549573
		BDNF	2.66212	1.31492	0.812974	1.61742	0.105788	0.999979	18.2098	-0.199576	0.438071	-0.455579	0.648693	0.891386	11.2769	0.286501	0.358863	0.798356	0.424664	0.726833
		BDNF-AS	10.0529	0.24148	0.408684	0.590873	0.554606	0.999979	15.9744	0.624309	0.324915	1.92145	0.0546749	0.43274	13.3258	0.470651	0.230846	2.03881	0.0414694	0.276043
		BDP1	505.759	-0.0989033	0.11648	-0.849098	0.395827	0.999979	524.127	-0.0781345	0.110636	-0.706232	0.480044	0.821815	515.526	-0.0862337	0.0773917	-1.11425	0.265172	0.602288
		BEAN1	4.20091	-0.349198	0.608146	-0.5742	0.565833	0.999979	5.03259	0.431728	0.45353	0.951928	0.341134	NA	4.65821	0.114782	0.321711	0.356786	0.721252	0.891414
		BECN1	817.492	-0.0830333	0.0753132	-1.10251	0.270241	0.999979	731.503	-0.122182	0.0778348	-1.56976	0.11647	0.532838	769.057	-0.103333	0.0452111	-2.28557	0.0222795	0.214271
		BEGAIN	9.4108	0.413329	0.482134	0.857292	0.391283	0.999979	10.1622	0.380099	0.349461	1.08767	0.276739	0.703804	9.81675	0.3853	0.26196	1.47084	0.141335	0.462606
		BEND2	1.28855	-0.919075	1.2926	-0.711028	0.477067	0.999979	1.04579	-0.129379	1.07997	-0.119799	0.904643	NA	1.15218	-0.448259	0.718048	-0.624275	0.532447	NA
		BEND3	40.7923	-0.134875	0.228465	-0.590352	0.554955	0.999979	33.3083	0.0654965	0.191007	0.3429	0.731674	0.924777	36.5958	-0.0254783	0.132034	-0.192968	0.846984	0.944479
		BEND3P3	68.2458	-0.150035	0.178969	-0.83833	0.401845	0.999979	62.3236	-0.262784	0.206612	-1.27187	0.203419	0.638469	64.9172	-0.210179	0.130618	-1.60911	0.107592	0.412506
		BEND5	49.6393	0.0580849	0.215157	0.269966	0.787186	0.999979	68.4943	-0.0569481	0.147775	-0.385369	0.699964	0.910555	60.053	-0.00383519	0.112453	-0.0341049	0.972794	0.991062
		BEND6	5.589	0.484427	0.585687	0.827108	0.408176	0.999979	5.53226	0.89375	0.492256	1.81562	0.0694288	0.460914	5.55095	0.710972	0.343802	2.06797	0.0386431	0.269415
		BEND7	196.747	0.184052	0.111532	1.65022	0.0988979	0.999979	154.427	-0.110529	0.13568	-0.814629	0.415285	0.79192	173.131	0.0259524	0.086605	0.299664	0.764434	0.910135
		BEST1	7.12403	-0.234269	0.480893	-0.487154	0.626149	0.999979	11.0614	-0.0392797	0.294394	-0.133426	0.893857	0.973898	9.3002	-0.106834	0.221326	-0.482698	0.62931	0.848803
		BEST2	1.94175	0.753253	1.06168	0.709491	0.47802	0.999979	2.54475	0.0815659	0.712169	0.114532	0.908816	NA	2.27183	0.32331	0.534873	0.604462	0.545536	NA
		BEST3	889.213	0.119626	0.163993	0.729458	0.465721	0.999979	993.543	0.0376571	0.179205	0.210135	0.833562	0.956733	946.173	0.0759567	0.130143	0.58364	0.559462	0.808512
		BEST4	1.71926	0.227425	0.895979	0.253828	0.799628	0.999979	3.87766	0.995808	0.580782	1.7146	0.0864189	NA	2.91394	0.728945	0.432497	1.68543	0.0919051	NA
		BET1	113.64	0.0798736	0.175057	0.456271	0.648195	0.999979	106.459	0.0814568	0.137253	0.59348	0.55286	0.851084	109.555	0.0819687	0.103153	0.79463	0.426829	0.728192
		BET1L	283.61	-0.0674116	0.112856	-0.597326	0.55029	0.999979	304.448	0.14513	0.0711704	2.03919	0.0414313	0.403548	294.894	0.0535512	0.0584327	0.916459	0.359426	0.684013
		BEX1	0.718457	-0.992774	1.76476	-0.562555	0.573738	0.999979	3.3433	0.357489	0.695627	0.513909	0.607316	NA	2.17258	-0.0771994	0.63591	-0.1214	0.903374	NA
		BEX2	8.09449	-0.118943	0.501241	-0.237298	0.812426	0.999979	54.4714	0.333241	0.409047	0.814675	0.415258	0.79192	33.7456	0.154244	0.307448	0.501691	0.615885	0.842774
		BEX4	38.0788	0.334528	0.244568	1.36783	0.171364	0.999979	46.5603	0.426373	0.1858	2.2948	0.0217448	0.336585	42.7428	0.394102	0.135545	2.90753	0.00364293	0.102921
		BEX5	0.882819	-0.186297	1.45973	-0.127624	0.898446	0.999979	2.84795	-0.641247	0.616597	-1.03998	0.29835	NA	1.97102	-0.481141	0.533913	-0.90116	0.367504	NA
		BFAR	636.862	0.0791951	0.0827813	0.956679	0.338729	0.999979	570.333	-0.0762406	0.0845373	-0.901858	0.367132	0.762256	599.436	-0.00532806	0.0539085	-0.0988354	0.921269	0.973907
		BFSP1	4.56615	-0.0642538	0.577737	-0.111216	0.911445	0.999979	6.44311	0.226039	0.435785	0.518694	0.603974	0.873712	5.60056	0.119067	0.303486	0.39233	0.694814	0.878959
		BGLAP	2.61629	-0.396386	0.842088	-0.470719	0.637842	0.999979	2.11248	0.362798	0.607062	0.597629	0.550087	NA	2.33496	0.0532508	0.428552	0.124258	0.901111	NA
		BGN	141.466	0.734664	0.255394	2.87659	0.00401999	0.845507	283.584	0.80084	0.383911	2.086	0.0369782	0.390601	220.232	0.770355	0.256458	3.00383	0.00266606	0.0882299
		BHLHB9	100.922	-0.028475	0.150964	-0.188621	0.85039	0.999979	91.3385	-0.000425472	0.114578	-0.00371337	0.997037	0.999305	95.5328	-0.0127409	0.0788364	-0.161612	0.871611	0.954562
		BHLHE22	3.9138	0.57417	0.624781	0.918994	0.358099	0.999979	4.27692	1.24241	0.630453	1.97065	0.0487634	NA	4.11114	0.928802	0.401714	2.31209	0.0207725	NA
		BHLHE40	2571.97	-0.02447	0.42376	-0.057745	0.953952	0.999979	3709.71	-0.464978	0.389572	-1.19356	0.23265	0.667134	3200.57	-0.267255	0.287629	-0.929165	0.352803	0.679328
		BHLHE40-AS1	18.3022	0.0683689	0.326746	0.209242	0.83426	0.999979	14.7577	0.0305154	0.280449	0.108809	0.913354	0.97879	16.3262	0.0403522	0.186332	0.216561	0.82855	0.937942
		BHLHE41	2303.91	0.141855	0.0953973	1.48699	0.137017	0.999979	1750.09	-0.236559	0.123306	-1.91848	0.0550503	0.43274	1994.9	-0.0660071	0.0883021	-0.747515	0.454753	0.745654
		BHMT	0.702079	-0.619953	1.49489	-0.414716	0.67835	0.999979	1.44189	0.947262	0.803849	1.17841	0.238634	NA	1.11192	0.403332	0.62147	0.648997	0.51634	NA
		BHMT2	243.245	0.215998	0.168099	1.28495	0.19881	0.999979	246.468	-0.184734	0.139194	-1.32717	0.184452	0.618302	244.85	-0.00561053	0.116493	-0.0481619	0.961587	0.987501
		BICC1	171.082	-0.333667	0.132442	-2.51934	0.0117574	0.999979	220.309	-0.093873	0.147104	-0.638139	0.523383	0.839661	198.284	-0.197942	0.0987137	-2.00522	0.0449399	0.287734
		BICD1	29.2437	0.369392	0.269115	1.37262	0.169871	0.999979	42.3926	-0.110222	0.309535	-0.356089	0.721774	0.919421	36.5179	0.0970796	0.213064	0.455636	0.648652	0.857416
		BICD2	761.216	-0.06009	0.0912421	-0.658577	0.510167	0.999979	627.226	-0.129649	0.0917495	-1.41307	0.157634	0.585858	686.328	-0.0973287	0.0593958	-1.63865	0.101287	0.401815
		BID	164.559	0.131544	0.127899	1.0285	0.303716	0.999979	181.609	0.344372	0.138896	2.47936	0.0131618	0.29475	173.843	0.252078	0.0905418	2.7841	0.00536761	0.120582
		BIN1	34710.4	0.0370766	0.0692788	0.53518	0.592526	0.999979	30240.8	-0.0841085	0.0975766	-0.861973	0.388702	0.774656	32196.6	-0.0287288	0.0581187	-0.494313	0.621085	0.84415
		BIN2	5.80154	0.358773	0.543675	0.659903	0.509316	0.999979	9.89695	0.308813	0.395079	0.78165	0.434421	0.801203	8.06944	0.34364	0.284215	1.20908	0.226631	0.563757
		BIN3	96.7197	-0.02245	0.146536	-0.153205	0.878237	0.999979	106.545	0.0838698	0.197788	0.424039	0.671538	0.900185	102.077	0.0373254	0.122041	0.305843	0.759724	0.908964
		BIN3-IT1	1.551	-0.288171	1.06336	-0.271001	0.786391	0.999979	3.00947	0.737299	0.654029	1.12732	0.259607	NA	2.35871	0.318605	0.510565	0.624023	0.532612	NA
		BIRC2	867.812	0.0507722	0.0803256	0.632079	0.527335	0.999979	784.963	0.027852	0.0745371	0.373666	0.708653	0.913157	821.058	0.0393815	0.0457843	0.860155	0.389704	0.703876
		BIRC3	114.993	-0.0459739	0.209758	-0.219176	0.826513	0.999979	119.185	0.0423177	0.291787	0.14503	0.884688	0.971665	117.25	0.0050259	0.194997	0.0257742	0.979437	0.992623
		BIRC5	1.90859	1.60516	1.16112	1.38243	0.16684	0.999979	2.33143	2.42846	1.03916	2.33695	0.0194417	NA	2.14398	2.03744	0.747427	2.72594	0.00641191	NA
		BIRC6	1068.1	-0.0406075	0.113824	-0.356758	0.721273	0.999979	1124.98	-0.131414	0.159651	-0.823131	0.410434	0.788713	1098.91	-0.089816	0.104163	-0.862266	0.388541	0.702947
		BIRC6-AS2	1.63052	-1.07778	0.979782	-1.10002	0.271325	0.999979	2.31469	-0.1294	0.660168	-0.196011	0.844602	NA	2.00876	-0.4825	0.482233	-1.00055	0.317043	NA
		BISPR	6.4454	-0.0173475	0.503925	-0.0344248	0.972538	0.999979	8.287	0.0304268	0.410735	0.074079	0.940948	0.985255	7.4616	0.0193284	0.276909	0.0698006	0.944352	0.981573
		BIVM	367.557	-0.0328573	0.099931	-0.328799	0.742307	0.999979	339.683	0.0697329	0.100553	0.693493	0.488	0.823788	351.766	0.0245775	0.0638626	0.38485	0.700349	0.882066
		BLACAT1	0.816835	-0.626936	1.6172	-0.387667	0.698263	0.999979	0.737285	-0.22118	1.235	-0.179093	0.857865	NA	0.771396	-0.389619	0.852333	-0.457121	0.647584	NA
		BLCAP	4228.43	0.000679855	0.094651	0.00718275	0.994269	0.999979	4568.13	-0.00394833	0.119958	-0.0329142	0.973743	0.993723	4412.64	-0.000450128	0.0764952	-0.0058844	0.995305	0.998033
		BLM	4.5226	0.621168	0.700514	0.886732	0.375223	0.999979	4.78448	0.585691	0.503303	1.1637	0.244547	NA	4.66434	0.623811	0.364529	1.71128	0.0870294	0.377169
		BLMH	408.34	0.0187861	0.097246	0.193181	0.846817	0.999979	380.313	0.0756259	0.0883283	0.856191	0.391892	0.777084	392.407	0.0521479	0.056983	0.915149	0.360113	0.684013
		BLNK	4.26799	0.338887	0.613588	0.552304	0.58074	0.999979	7.17662	0.821702	0.484941	1.69444	0.0901824	0.492505	5.87699	0.620502	0.345987	1.79342	0.072905	0.350119
		BLOC1S1	141.974	0.021958	0.13988	0.156977	0.875263	0.999979	155.62	0.0667483	0.133007	0.501842	0.615779	0.879257	149.386	0.049117	0.0878438	0.55914	0.576066	0.818897
		BLOC1S2	456.251	0.146754	0.106264	1.38103	0.16727	0.999979	393.297	0.124847	0.132758	0.940413	0.347006	0.749238	420.888	0.13606	0.0833059	1.63326	0.102414	0.404281
		BLOC1S3	54.7889	0.168546	0.171812	0.980992	0.326597	0.999979	52.2903	0.141062	0.162515	0.867992	0.385399	0.77278	53.3461	0.159004	0.0985427	1.61355	0.106624	0.410655
		BLOC1S4	104.674	0.0323937	0.157764	0.20533	0.837314	0.999979	96.2339	0.0290486	0.140939	0.206108	0.836707	0.958213	99.869	0.0315285	0.0946134	0.333235	0.738957	0.899062
		BLOC1S6	778.632	-0.17205	0.091549	-1.87932	0.0602013	0.999979	805.953	-0.121598	0.12376	-0.982536	0.325836	0.734627	793.001	-0.142946	0.0760814	-1.87885	0.060265	0.324274
		BLVRA	396.948	-0.0228377	0.109269	-0.209004	0.834445	0.999979	370.876	0.0704352	0.106938	0.658653	0.510119	0.833764	382.125	0.0301715	0.0713044	0.423137	0.672195	0.868681
		BLVRB	1005.2	-0.0749629	0.118702	-0.631519	0.527701	0.999979	1031.03	-0.190602	0.148593	-1.28271	0.199594	0.634548	1018.52	-0.137649	0.0988244	-1.39286	0.163662	0.495839
		BLZF1	133.242	-0.188147	0.135406	-1.38951	0.164679	0.999979	121.149	-0.0177472	0.113201	-0.156776	0.875421	0.969754	126.414	-0.0934742	0.0774349	-1.20713	0.227381	0.563757
		BMF	96.2464	0.265976	0.279113	0.952935	0.340623	0.999979	81.3526	0.105117	0.306395	0.343077	0.731541	0.924687	87.9198	0.18149	0.223285	0.812816	0.416324	0.722158
		BMI1	89.9768	0.0515778	0.143707	0.358909	0.719663	0.999979	72.8317	-0.19751	0.163864	-1.20532	0.228079	0.663184	80.4135	-0.0824964	0.101528	-0.812551	0.416475	0.722258
		BMP1	233.535	0.0989457	0.163804	0.604048	0.545812	0.999979	206.43	0.488097	0.183202	2.66426	0.00771585	0.255981	218.366	0.315159	0.133359	2.36323	0.0181163	0.199532
		BMP2	40.4388	0.0752795	0.266892	0.28206	0.777898	0.999979	55.5693	-0.0255373	0.256578	-0.0995302	0.920717	0.98073	48.8056	0.0201726	0.183205	0.110109	0.912323	0.971073
		BMP2K	89.1442	-0.136522	0.167824	-0.813482	0.415942	0.999979	81.9469	-0.140555	0.201113	-0.698883	0.484625	0.82269	85.0893	-0.137529	0.128381	-1.07126	0.284053	0.619645
		BMP4	86.3508	0.160855	0.197669	0.813757	0.415784	0.999979	100.419	0.117005	0.152957	0.764955	0.444298	0.804812	94.0837	0.136747	0.117342	1.16538	0.243867	0.581072
		BMP5	54.75	0.253193	0.216395	1.17005	0.241982	0.999979	63.0592	0.143845	0.206829	0.695474	0.486758	0.823788	59.3242	0.191737	0.143976	1.33173	0.182949	0.5181
		BMP6	48.5144	0.170598	0.201541	0.846468	0.397292	0.999979	58.966	0.166341	0.189119	0.879558	0.379099	0.768435	54.2999	0.170806	0.125149	1.36482	0.172309	0.50636
		BMP7	1.5065	0.854705	1.13031	0.756167	0.449549	0.999979	3.18371	0.752923	0.654832	1.1498	0.250228	NA	2.43484	0.780531	0.511327	1.52648	0.12689	NA
		BMP8A	58.8114	-0.0781801	0.189482	-0.412599	0.6799	0.999979	92.3124	-0.255524	0.166521	-1.53449	0.12491	0.544913	77.3417	-0.179189	0.115295	-1.55418	0.120142	0.43441
		BMP8B	6.02536	-0.220364	0.568281	-0.387772	0.698185	0.999979	10.321	-0.547754	0.314522	-1.74155	0.0815879	0.480199	8.40223	-0.411893	0.264348	-1.55815	0.119198	0.432437
		BMPER	53.3939	-0.195308	0.206027	-0.947972	0.343144	0.999979	53.516	0.135616	0.217313	0.624061	0.532588	0.843686	53.4242	-0.0105871	0.146682	-0.0721774	0.942461	0.98114
		BMPR1A	305.963	-0.0672795	0.127937	-0.52588	0.598972	0.999979	297.156	0.031893	0.151584	0.210399	0.833356	0.956644	300.8	-0.0105635	0.100245	-0.105377	0.916077	0.971736
		BMPR1B	67.5667	-0.0554889	0.199174	-0.278595	0.780556	0.999979	76.622	-0.149986	0.196071	-0.764957	0.444297	0.804812	72.5278	-0.105905	0.134487	-0.787472	0.431006	0.731429
		BMPR2	1077.47	-0.115668	0.107973	-1.07127	0.284048	0.999979	1050.39	-0.105814	0.133184	-0.794495	0.426907	0.796774	1061.57	-0.108981	0.0872183	-1.24952	0.211475	0.547688
		BMS1	798.46	-0.0864214	0.0769895	-1.12251	0.261646	0.999979	700.648	-0.123475	0.0698222	-1.76842	0.0769905	0.473477	743.548	-0.105958	0.042376	-2.50043	0.0124042	0.172406
		BMS1P20	139.891	-0.0767146	0.118916	-0.645113	0.518854	0.999979	129.449	-0.0927872	0.104732	-0.885949	0.375645	0.767097	133.982	-0.0833349	0.064235	-1.29734	0.194513	0.531408
		BMS1P21	2.45238	-0.676103	0.821449	-0.823061	0.410473	0.999979	3.83865	-0.0944158	0.559277	-0.168818	0.86594	NA	3.21959	-0.290239	0.400742	-0.724253	0.46891	NA
		BMS1P4	43.7471	-0.188343	0.198737	-0.947699	0.343283	0.999979	48.5926	-0.234486	0.17803	-1.31711	0.187801	0.621304	46.4047	-0.216135	0.115588	-1.86987	0.0615016	0.326574
		BMS1P5	22.1563	-0.0615768	0.295445	-0.208421	0.834901	0.999979	30.7742	-0.00886709	0.22113	-0.040099	0.968014	0.992724	26.9188	-0.0322008	0.159304	-0.202134	0.839812	0.942187
		BMS1P6	10.2076	-0.478587	0.401786	-1.19115	0.233595	0.999979	8.90604	-0.0316328	0.521191	-0.0606933	0.951603	0.987888	9.47793	-0.258025	0.311954	-0.827125	0.408166	0.716327
		BMX	9.10598	0.285723	0.50515	0.565621	0.571651	0.999979	14.3192	-0.0498116	0.380544	-0.130896	0.895858	0.97447	11.9899	0.0901518	0.291667	0.309091	0.757252	0.907916
		BNC1	2.88611	0.249998	0.772752	0.323516	0.746304	0.999979	2.55865	-0.276089	0.660215	-0.41818	0.675815	NA	2.70146	-0.0526734	0.445965	-0.118111	0.90598	NA
		BNC2	130.656	-0.0110067	0.140012	-0.0786122	0.937341	0.999979	168.042	0.103276	0.163724	0.630793	0.528176	0.841847	151.276	0.0549392	0.105597	0.520271	0.602875	0.835181
		BNIP1	84.0584	-0.109208	0.165693	-0.659095	0.509835	0.999979	72.9668	0.0750084	0.174364	0.430183	0.667063	0.898136	77.8239	-0.00621473	0.113395	-0.0548062	0.956293	0.98502
		BNIP2	684.348	-0.109871	0.100169	-1.09686	0.272704	0.999979	662.963	-0.133658	0.0774866	-1.72492	0.0845412	0.485502	671.858	-0.121928	0.0556821	-2.18971	0.028545	0.235779
		BNIP3	1519.58	0.0724033	0.0938167	0.771753	0.440261	0.999979	1531.67	-0.0670506	0.101402	-0.661232	0.508463	0.832571	1525.19	-0.00401479	0.0676059	-0.0593853	0.952645	0.983976
		BNIP3L	285.108	0.015453	0.110878	0.139369	0.889158	0.999979	330.608	0.25647	0.081886	3.13204	0.00173596	0.150991	310.082	0.152264	0.0636323	2.39288	0.0167168	0.194135
		BNIPL	4.03985	0.329949	0.636393	0.518467	0.604133	0.999979	4.62342	0.652259	0.45072	1.44715	0.147855	NA	4.36115	0.529984	0.320981	1.65114	0.098711	0.398886
		BOC	111.653	0.254909	0.158349	1.60979	0.107443	0.999979	157.288	0.414472	0.220663	1.8783	0.0603397	0.445468	136.922	0.343284	0.143676	2.38929	0.0168809	0.194813
		BOD1	957.803	-0.00620168	0.0703416	-0.0881652	0.929745	0.999979	883.654	-0.0824354	0.121623	-0.677795	0.497902	0.827638	915.791	-0.0468496	0.0699338	-0.669913	0.502913	0.777294
		BOD1L1	790.057	0.0238824	0.0954115	0.25031	0.802348	0.999979	874.203	-0.0615539	0.071187	-0.86468	0.387215	0.774022	836.064	-0.0229589	0.0525628	-0.43679	0.662264	0.864238
		BOK	119.781	0.501776	0.211151	2.37639	0.0174831	0.999979	98.0525	0.588223	0.26377	2.23006	0.0257432	0.352739	107.611	0.551794	0.179063	3.08156	0.00205917	0.0790564
		BOLA1	167.011	-0.0443281	0.112314	-0.394681	0.693079	0.999979	146.372	-0.076952	0.131176	-0.586633	0.55745	0.852897	155.39	-0.0599688	0.0766534	-0.782337	0.434017	0.732858
		BOLA3	427.023	-0.0526745	0.113871	-0.462582	0.643664	0.999979	331.392	-0.0463717	0.131978	-0.351359	0.725319	0.921501	373.514	-0.048209	0.0847072	-0.569126	0.569271	0.814501
		BOLA3-AS1	51.0899	0.0959983	0.220755	0.434863	0.663662	0.999979	33.2253	0.352189	0.193118	1.8237	0.0681977	0.458241	41.1407	0.231631	0.134897	1.7171	0.0859608	0.375083
		BOLL	99.4	-0.225017	0.171606	-1.31125	0.189775	0.999979	79.937	-0.175799	0.164538	-1.06844	0.285322	0.709837	88.5337	-0.195921	0.111904	-1.75079	0.0799818	0.363735
		BOP1	841.268	-0.0122006	0.0848312	-0.143823	0.885641	0.999979	807.847	-0.0667448	0.102566	-0.650752	0.515207	0.836119	821.932	-0.0411898	0.0618675	-0.665775	0.505555	0.779365
		BORA	14.5945	-0.209821	0.349709	-0.599988	0.548514	0.999979	16.6457	-0.0729603	0.240942	-0.302813	0.762032	0.934207	15.7164	-0.131187	0.175586	-0.747136	0.454981	0.745863
		BPGM	410.672	-0.287375	0.149684	-1.91988	0.0548732	0.999979	320.253	-0.0319291	0.102481	-0.311562	0.755373	0.932832	360.096	-0.144139	0.0922567	-1.56237	0.1182	0.43098
		BPHL	202.171	0.0894069	0.114439	0.781265	0.434646	0.999979	188.361	0.296661	0.105236	2.81901	0.0048172	0.215433	194.311	0.203436	0.069225	2.93877	0.00329523	0.0973105
		BPNT1	142.043	0.129342	0.115527	1.11958	0.262891	0.999979	152.546	0.037049	0.135643	0.273137	0.784748	0.941014	147.724	0.0798367	0.079599	1.00299	0.315868	0.649435
		BPTF	762.299	0.00338262	0.106529	0.031753	0.974669	0.999979	842.287	-0.122998	0.106827	-1.15138	0.249574	0.681375	806.085	-0.0658421	0.0742082	-0.887262	0.374938	0.694678
		BRAF	73.0515	-0.111275	0.168904	-0.658806	0.51002	0.999979	72.1686	-0.290884	0.182884	-1.59053	0.111714	0.526	72.5091	-0.209275	0.117337	-1.78353	0.0744996	0.35301
		BRAP	379.184	0.048809	0.105737	0.461606	0.644364	0.999979	325.779	-0.0715291	0.0743985	-0.961432	0.336335	0.740651	349.237	-0.0163178	0.055516	-0.29393	0.768811	0.912443
		BRAT1	307.175	0.09728	0.0984022	0.988596	0.322861	0.999979	334.517	0.0788084	0.102213	0.771019	0.440696	0.802664	322.064	0.0886091	0.0620154	1.42882	0.153055	0.482044
		BRCA1	92.5664	-0.165881	0.176486	-0.939908	0.347265	0.999979	82.4605	0.134377	0.1343	1.00057	0.317033	0.727198	86.9009	-0.000191225	0.104398	-0.00183169	0.998539	0.999657
		BRCA2	4.1579	0.0491215	0.605758	0.0810909	0.93537	0.999979	5.21972	-0.067546	0.419884	-0.160868	0.872197	NA	4.74275	-0.0115782	0.297567	-0.0389095	0.968963	0.990017
		BRCAT107	11.3048	0.130426	0.411984	0.316581	0.751561	0.999979	4.53792	-0.173727	0.514992	-0.337339	0.735861	NA	7.53651	-0.0167064	0.287667	-0.0580755	0.953688	0.984139
		BRCAT54	14.3786	-0.329771	0.33393	-0.987547	0.323375	0.999979	14.4145	0.200858	0.293741	0.683791	0.494107	0.826296	14.3804	-0.0279009	0.195948	-0.142389	0.886772	0.960913
		BRCC3	374.541	0.0418764	0.100923	0.414934	0.67819	0.999979	345.517	-0.0621541	0.0822461	-0.755708	0.449824	0.807339	358.154	-0.0155192	0.0567281	-0.273571	0.784414	0.920117
		BRD1	664.523	0.0124857	0.0936876	0.13327	0.89398	0.999979	723.797	-0.069952	0.0907477	-0.77084	0.440802	0.802664	696.769	-0.0319141	0.059311	-0.538081	0.590521	0.82668
		BRD2	1932.42	-0.064424	0.0807589	-0.797733	0.425025	0.999979	2258.64	-0.203936	0.106632	-1.91253	0.0558085	0.434215	2111.68	-0.140671	0.0669343	-2.10164	0.0355852	0.259629
		BRD3	621.893	0.0547404	0.10574	0.517687	0.604677	0.999979	611.632	-0.17976	0.0870149	-2.06585	0.0388422	0.396032	615.663	-0.0744487	0.0671913	-1.10801	0.267857	0.604593
		BRD4	1217.61	0.0632347	0.0893549	0.707681	0.479143	0.999979	1098.94	-0.153279	0.114192	-1.3423	0.1795	0.612843	1150.86	-0.0553139	0.0751254	-0.736288	0.461556	0.749699
		BRD7	618.644	0.00519774	0.0889214	0.0584532	0.953388	0.999979	609.303	0.0260358	0.0693761	0.375284	0.707449	0.913157	612.883	0.0179786	0.0455721	0.394509	0.693206	0.878581
		BRD7P3	1.53703	-0.240314	0.915471	-0.262503	0.792934	0.999979	2.39731	-0.380641	0.670508	-0.567691	0.570245	NA	2.01268	-0.322184	0.469663	-0.685988	0.492721	NA
		BRD8	534.107	-0.0315502	0.10193	-0.309529	0.756919	0.999979	544.641	-0.149258	0.0850028	-1.75592	0.0791022	0.47509	539.454	-0.0958913	0.0601729	-1.5936	0.111026	0.418796
		BRD9	410.382	-0.0616174	0.0920969	-0.669049	0.503464	0.999979	443.509	-0.0950543	0.0946061	-1.00474	0.315023	0.725349	428.348	-0.0786481	0.0575949	-1.36554	0.172084	0.506187
		BRE	512.279	-0.0133665	0.0816663	-0.163672	0.869989	0.999979	508.455	0.0261171	0.0875944	0.29816	0.765581	0.935447	509.637	0.0102187	0.0508898	0.2008	0.840855	0.942487
		BRE-AS1	13.3991	0.341589	0.689955	0.49509	0.620537	0.999979	24.1135	-1.07805	0.779867	-1.38235	0.166864	0.599993	19.3387	-0.416683	0.57731	-0.721767	0.470438	0.755556
		BREA2	0.762313	0.44285	1.48584	0.298046	0.765668	0.999979	1.38481	0.503281	0.800704	0.628548	0.529645	NA	1.10701	0.509037	0.624515	0.815092	0.41502	NA
		BRF1	520.609	-0.00183116	0.0962776	-0.0190196	0.984825	0.999979	575.491	-0.110806	0.0804929	-1.37659	0.168638	0.602475	550.555	-0.0612008	0.0548878	-1.11502	0.264843	0.602241
		BRF2	369.39	-0.145145	0.147154	-0.98635	0.323961	0.999979	337.882	-0.0903494	0.118429	-0.7629	0.445523	0.805273	351.54	-0.113204	0.0925074	-1.22373	0.221055	0.559406
		BRI3	825.29	0.128245	0.121357	1.05676	0.290622	0.999979	820.749	0.0227493	0.116928	0.194558	0.845739	0.960749	821.924	0.0709103	0.0834757	0.849472	0.395619	0.707549
		BRI3BP	9.62616	-0.0131219	0.405417	-0.0323664	0.97418	0.999979	9.64778	-0.609875	0.333627	-1.82801	0.0675476	0.457302	9.62973	-0.352032	0.227805	-1.54532	0.122268	0.437771
		BRICD5	38.8899	-0.131502	0.226036	-0.581774	0.560719	0.999979	44.2877	0.00113229	0.235261	0.00481292	0.99616	0.99915	41.8557	-0.0570476	0.154528	-0.369173	0.711998	0.888629
		BRINP1	4.03485	0.239218	0.779247	0.306987	0.758854	0.999979	5.37119	-0.0252925	0.486339	-0.0520059	0.958524	NA	4.77423	0.0748243	0.383561	0.195078	0.845332	0.94396
		BRINP3	0.793109	-0.642104	1.85332	-0.346461	0.728996	0.999979	2.18355	0.452554	0.694921	0.65123	0.514898	NA	1.56423	0.144145	0.617987	0.233249	0.815568	NA
		BRIP1	2.33628	0.381452	0.850708	0.448393	0.653869	0.999979	2.35031	0.918254	0.672096	1.36625	0.17186	NA	2.34392	0.665224	0.457184	1.45505	0.145656	NA
		BRIX1	140.417	-0.108424	0.131076	-0.827182	0.408134	0.999979	158.089	-0.0968174	0.138827	-0.697398	0.485554	0.822985	150.074	-0.100539	0.0876613	-1.1469	0.251423	0.589615
		BRK1	1239.43	-0.0173007	0.0844558	-0.204849	0.83769	0.999979	1184.93	0.0377075	0.0964276	0.391044	0.695765	0.908606	1207.94	0.0147375	0.0591519	0.249148	0.803247	0.927293
		BRMS1	171.989	0.0121117	0.12837	0.09435	0.924831	0.999979	185.013	-0.0510286	0.129475	-0.39412	0.693492	0.908191	179.038	-0.0210417	0.0837623	-0.251207	0.801654	0.926933
		BRMS1L	308.846	-0.0798473	0.106209	-0.751793	0.452175	0.999979	303.74	-0.155397	0.102886	-1.51038	0.130946	0.551491	305.71	-0.120655	0.0660127	-1.82775	0.0675864	0.338377
		BROX	568.88	-0.00512797	0.107468	-0.0477164	0.961942	0.999979	545.128	-0.038064	0.0896118	-0.424765	0.671008	0.899879	555.174	-0.0221523	0.0635735	-0.348451	0.727501	0.893862
		BRPF1	241.219	-0.0694827	0.126324	-0.550036	0.582295	0.999979	248.105	-0.21989	0.0924317	-2.37895	0.0173621	0.30937	244.838	-0.151429	0.0707299	-2.14095	0.0322782	0.249647
		BRPF3	595.901	-0.102245	0.115992	-0.881479	0.378059	0.999979	516.881	-0.138353	0.128518	-1.07652	0.281693	0.707831	551.694	-0.120926	0.0866204	-1.39605	0.162699	0.494675
		BRSK1	10.5858	0.350575	0.398142	0.880529	0.378573	0.999979	7.98207	0.520034	0.427423	1.21667	0.223728	0.660356	9.13299	0.444489	0.266174	1.66992	0.0949352	0.392562
		BRSK2	6.40047	-0.0694764	0.497307	-0.139705	0.888893	0.999979	10.526	-0.521116	0.367036	-1.4198	0.155667	0.583099	8.68085	-0.331538	0.264577	-1.25309	0.210174	0.546125
		BRWD1	1122.24	0.0232094	0.0872568	0.265989	0.790248	0.999979	1142.13	-0.0404365	0.0960452	-0.421016	0.673744	0.900866	1132.37	-0.0109158	0.0612294	-0.178278	0.858505	0.949588
		BRWD1-IT2	7.04221	0.574541	0.471333	1.21897	0.222856	0.999979	8.10203	0.628268	0.370322	1.69654	0.0897829	0.492505	7.62332	0.599027	0.249303	2.40281	0.0162695	0.191985
		BRWD3	120.24	-0.0759929	0.153773	-0.49419	0.621172	0.999979	146.763	-0.0868948	0.136595	-0.636147	0.524681	0.839783	134.878	-0.0812347	0.0951842	-0.853448	0.393411	0.706373
		BSCL2	21.1846	0.359423	0.273857	1.31245	0.18937	0.999979	19.4652	0.247347	0.272121	0.908958	0.363372	0.758965	20.2187	0.29373	0.168831	1.73978	0.0818968	0.366209
		BSDC1	769.763	-0.0479365	0.0964921	-0.496792	0.619336	0.999979	776.753	-0.118337	0.0791813	-1.49451	0.135042	0.55814	772.981	-0.0859218	0.0559407	-1.53595	0.124552	0.440586
		BSG	6510.44	-0.144172	0.0905816	-1.59162	0.111469	0.999979	4900.38	-0.261995	0.15626	-1.67666	0.0936094	0.497086	5612.09	-0.207946	0.0971245	-2.14103	0.0322717	0.249647
		BSN	17.2011	-0.371594	0.33656	-1.10409	0.269553	0.999979	21.21	0.136045	0.312182	0.435788	0.66299	0.896456	19.4105	-0.0819145	0.21811	-0.375564	0.707241	0.886282
		BSN-AS2	1.27963	0.29314	1.05699	0.277334	0.781524	0.999979	1.97884	0.427852	0.68592	0.623763	0.532783	NA	1.66682	0.345802	0.50327	0.687111	0.492013	NA
		BST1	13.884	0.340502	0.339437	1.00314	0.315795	0.999979	16.5935	0.279412	0.277011	1.00867	0.313133	0.723741	15.3756	0.303792	0.185943	1.63379	0.102303	0.404109
		BST2	294.994	0.136597	0.125997	1.08413	0.278308	0.999979	339.111	0.318985	0.121619	2.62283	0.00872032	0.265102	319.229	0.23961	0.0855919	2.79945	0.00511899	0.118276
		BTAF1	580.123	-0.232731	0.0954074	-2.43934	0.0147142	0.999979	662.695	-0.230285	0.152306	-1.512	0.130535	0.551275	625.531	-0.230029	0.0937223	-2.45436	0.0141135	0.181945
		BTBD1	8463.63	-0.047833	0.0617214	-0.774982	0.43835	0.999979	7760.36	-0.122324	0.0889643	-1.37498	0.169139	0.603032	8065.52	-0.0878778	0.0511856	-1.71685	0.0860073	0.375094
		BTBD10	229.361	0.0542035	0.104608	0.51816	0.604347	0.999979	238.641	-0.0307634	0.0879226	-0.349892	0.72642	0.922351	234.306	0.007191	0.0560297	0.128343	0.897878	0.96512
		BTBD11	7.89185	5.19e-05	0.487138	0.00010649	0.999915	0.999979	7.30273	0.181653	0.44894	0.404626	0.685752	0.905329	7.56017	0.0909352	0.288701	0.314981	0.752776	0.905792
		BTBD16	5.75205	0.417862	0.525444	0.795256	0.426465	0.999979	6.7251	-0.473065	0.397021	-1.19154	0.233443	0.667587	6.28603	-0.0767471	0.280782	-0.273333	0.784597	0.920117
		BTBD18	8.03999	-0.728791	0.48357	-1.5071	0.131784	0.999979	8.53275	-0.139413	0.384093	-0.362966	0.71663	0.916845	8.30639	-0.390493	0.273927	-1.42554	0.154002	0.483981
		BTBD19	15.3344	0.056072	0.34746	0.161377	0.871796	0.999979	20.9548	0.131224	0.228336	0.574699	0.565495	0.855795	18.4409	0.110428	0.170682	0.646982	0.517644	0.784575
		BTBD2	1575.29	-0.0261854	0.078654	-0.33292	0.739195	0.999979	1347.12	-0.134315	0.0840452	-1.59812	0.110015	0.523359	1447.34	-0.0845569	0.0528461	-1.60006	0.109586	0.416173
		BTBD3	465.076	0.081432	0.0909101	0.895742	0.370391	0.999979	418.509	-0.0474565	0.0974263	-0.487102	0.626186	0.883057	438.857	0.0121138	0.0608887	0.198949	0.842302	0.943134
		BTBD6	2421.09	-0.0451687	0.0815275	-0.55403	0.579558	0.999979	2030.38	-0.0944413	0.127355	-0.741562	0.458353	0.810492	2202.2	-0.0708628	0.0764581	-0.926819	0.35402	0.680016
		BTBD7	465.951	0.00677993	0.0979921	0.0691886	0.94484	0.999979	464.063	-0.0281145	0.105367	-0.266825	0.789604	0.941795	464.551	-0.0113235	0.0670532	-0.168873	0.865897	0.952845
		BTBD8	5.72669	1.01835	0.524982	1.93978	0.0524064	0.999979	5.61479	-0.11315	0.466178	-0.242718	0.808224	0.947973	5.66273	0.377906	0.314881	1.20015	0.230079	0.566541
		BTBD9	308.588	-0.0676639	0.116769	-0.57947	0.562272	0.999979	297.669	-0.0695025	0.137273	-0.506308	0.61264	0.877621	302.306	-0.0676961	0.0885336	-0.764637	0.444487	0.73847
		BTC	4.65902	0.0514238	0.611455	0.0841007	0.932976	0.999979	4.91443	-1.05815	0.624943	-1.69319	0.090419	NA	4.79652	-0.566219	0.410599	-1.37901	0.167892	0.499721
		BTD	95.2645	-0.025194	0.163128	-0.154443	0.877261	0.999979	83.4667	0.191511	0.116888	1.63841	0.101336	0.510895	88.6409	0.0949908	0.0871029	1.09056	0.275467	0.611721
		BTF3	3856.12	-0.00469823	0.0837674	-0.0560866	0.955273	0.999979	3852.16	-0.013715	0.0924545	-0.148343	0.882072	0.971469	3849.71	-0.00839835	0.0577829	-0.145343	0.88444	0.959686
		BTF3L4	597.489	-0.0586503	0.101955	-0.575259	0.565116	0.999979	581.64	-0.0902791	0.0944769	-0.955568	0.33929	0.743542	588.077	-0.0748186	0.0631267	-1.18521	0.235933	0.572313
		BTG1	500.012	0.275242	0.124599	2.20903	0.0271725	0.999979	564.493	0.175591	0.198523	0.88449	0.376432	0.767348	535.316	0.22267	0.126785	1.75628	0.0790405	0.361805
		BTG2	4336.09	-0.396922	0.59965	-0.661923	0.508021	0.999979	11434.6	-1.47325	0.607345	-2.42572	0.0152778	0.303878	8272.12	-0.980156	0.432496	-2.26628	0.0234345	0.218789
		BTG3	26.8828	0.0336124	0.269473	0.124734	0.900734	0.999979	34.9125	0.270386	0.26936	1.00381	0.315471	0.725695	31.3145	0.166355	0.181296	0.917588	0.358834	0.683558
		BTK	4.68015	0.323339	0.58938	0.548609	0.583274	0.999979	6.84137	0.500714	0.395048	1.26748	0.204985	0.640994	5.8758	0.457903	0.283463	1.61539	0.106226	0.409746
		BTN1A1	1.48814	0.0665101	1.08816	0.0611214	0.951263	0.999979	2.16433	0.353747	0.805171	0.439344	0.660413	NA	1.86315	0.22781	0.568467	0.400745	0.688608	NA
		BTN2A1	233.624	-0.00386461	0.112717	-0.0342861	0.972649	0.999979	238.312	0.0888588	0.112387	0.790649	0.429149	0.797685	236.026	0.0496962	0.0724339	0.68609	0.492656	0.771569
		BTN2A2	35.2627	0.277844	0.226667	1.22578	0.220281	0.999979	39.1377	0.231458	0.201044	1.15128	0.249616	0.681375	37.3899	0.253648	0.133924	1.89397	0.0582288	0.31989
		BTN2A3P	9.50157	0.496305	0.403722	1.22932	0.21895	0.999979	11.2884	0.144465	0.466126	0.309927	0.756617	0.932836	10.4904	0.303377	0.295294	1.02737	0.304246	0.639969
		BTN3A1	168.059	0.0597949	0.152324	0.39255	0.694652	0.999979	181.432	0.055747	0.165339	0.337168	0.73599	0.92595	175.37	0.0588161	0.111955	0.525356	0.599336	0.832898
		BTN3A2	155.347	0.0791328	0.12857	0.615485	0.538234	0.999979	152.421	0.144397	0.174305	0.828416	0.407435	0.78649	153.609	0.115796	0.106884	1.08338	0.278641	0.614751
		BTN3A3	71.6366	0.140431	0.171076	0.820869	0.411721	0.999979	90.5258	0.31484	0.20452	1.5394	0.123705	0.543307	82.0679	0.240821	0.131649	1.82927	0.0673596	0.338189
		BTNL3	0.582013	-0.492271	2.04934	-0.240209	0.810168	0.999979	2.0518	1.50133	0.893622	1.68005	0.092947	NA	1.39724	0.852689	0.78478	1.08653	0.277243	NA
		BTNL8	0.762593	-0.185863	1.5667	-0.118633	0.905566	0.999979	3.99256	-0.23897	0.570655	-0.418764	0.675389	NA	2.55449	-0.146398	0.505355	-0.289693	0.772051	NA
		BTNL9	1187.98	0.0736281	0.141661	0.519749	0.603239	0.999979	1159.23	0.251313	0.156854	1.60221	0.10911	0.522894	1171.47	0.173369	0.112623	1.53937	0.123714	0.439206
		BTRC	496.148	-0.0374166	0.103787	-0.360513	0.718463	0.999979	451.574	-0.108135	0.102807	-1.05182	0.292883	0.715855	471.117	-0.0755972	0.0688925	-1.09732	0.2725	0.609345
		BUB1	4.50004	0.697688	0.610465	1.14288	0.253089	0.999979	4.47382	0.758736	0.457944	1.65683	0.0975538	NA	4.48306	0.738776	0.318528	2.31935	0.0203763	0.208431
		BUB1B	2.21955	0.638322	0.980269	0.65117	0.514937	0.999979	1.55767	1.24077	0.970476	1.27851	0.201069	NA	1.85153	0.977162	0.609588	1.60299	0.108937	NA
		BUB3	478.198	-0.0710545	0.0899229	-0.790171	0.429428	0.999979	475.512	0.0292223	0.0743904	0.392823	0.69445	0.908191	476.226	-0.0136286	0.0484312	-0.281401	0.778403	0.917509
		BUD13	136.425	-0.0087871	0.129317	-0.06795	0.945825	0.999979	154.369	-0.174201	0.117183	-1.48657	0.137127	0.560386	146.241	-0.0998745	0.0771422	-1.29468	0.195431	0.532102
		BUD31	111.06	-0.152557	0.133689	-1.14113	0.253816	0.999979	122.752	0.0702956	0.132363	0.531082	0.595362	0.869182	117.426	-0.025639	0.0846836	-0.302762	0.762071	0.909759
		BVES	1824.76	-0.0511319	0.0804693	-0.635421	0.525154	0.999979	1674.75	-0.0787689	0.0445408	-1.76847	0.076983	0.473477	1739.97	-0.065376	0.0358968	-1.82122	0.0685727	0.340844
		BVES-AS1	129.205	-0.0150648	0.145924	-0.103237	0.917775	0.999979	109.401	0.0154456	0.11456	0.134826	0.892749	0.973741	118.107	0.00152652	0.0800369	0.0190727	0.984783	0.995092
		BYSL	177.463	-0.017836	0.122178	-0.145984	0.883934	0.999979	191.959	-0.0121467	0.164483	-0.073848	0.941131	0.985255	185.338	-0.0132779	0.10131	-0.131063	0.895726	0.964607
		BZRAP1	252.355	-0.144081	0.117276	-1.22857	0.219234	0.999979	305.138	-0.189244	0.102968	-1.83789	0.0660789	0.455478	281.416	-0.168072	0.0699899	-2.40138	0.0163333	0.192011
		BZRAP1-AS1	1.8882	0.233716	0.932486	0.250638	0.802094	0.999979	3.34354	0.513687	0.528403	0.972151	0.330976	NA	2.69273	0.39966	0.411941	0.970188	0.331953	NA
		BZW1	395.942	-0.175386	0.168037	-1.04373	0.29661	0.999979	430.928	-0.0949	0.167993	-0.564906	0.572138	0.858897	414.883	-0.128962	0.123999	-1.04002	0.298331	0.634751
		BZW2	3347.5	-0.102537	0.0707224	-1.44985	0.147101	0.999979	3579.65	-0.287499	0.152673	-1.8831	0.0596866	0.443528	3473.01	-0.20275	0.0920151	-2.20345	0.0275634	0.232894
		C10orf10	581.232	0.160766	0.184553	0.871112	0.383693	0.999979	780.567	-0.385385	0.22786	-1.69132	0.090775	0.49294	691.224	-0.137453	0.168992	-0.81337	0.416006	0.722104
		C10orf105	8.63728	0.183106	0.435124	0.420814	0.673891	0.999979	10.1402	0.379909	0.345244	1.10041	0.271155	0.697895	9.46799	0.303394	0.236387	1.28346	0.19933	0.535519
		C10orf107	0.798813	0.547611	2.18126	0.251053	0.801773	0.999979	1.33146	1.69113	1.15179	1.46827	0.142032	NA	1.09314	1.24726	1.04307	1.19575	0.231793	NA
		C10orf11	11.8516	0.0282589	0.367652	0.0768632	0.938732	0.999979	14.3422	0.119241	0.278504	0.428149	0.668543	0.898369	13.2182	0.0984659	0.189771	0.518867	0.603853	0.835906
		C10orf111	5.62708	0.49179	0.510889	0.962617	0.33574	0.999979	6.97256	0.0966139	0.427362	0.226071	0.821147	0.953212	6.36393	0.279105	0.282896	0.986602	0.323838	0.655894
		C10orf12	72.2179	-0.280763	0.220175	-1.27518	0.202244	0.999979	61.2477	-0.40335	0.213226	-1.89165	0.0585378	0.442052	66.0863	-0.347565	0.152657	-2.27677	0.0227999	0.216012
		C10orf128	91.5071	0.081961	0.174137	0.470669	0.637877	0.999979	119.863	0.304739	0.139219	2.18892	0.0286026	0.361147	107.165	0.210861	0.103537	2.03659	0.0416914	0.27691
		C10orf131	3.19292	-0.130467	0.710238	-0.183695	0.854252	0.999979	3.38902	0.0897426	0.592032	0.151584	0.879515	NA	3.29859	-0.00465081	0.392751	-0.0118416	0.990552	NA
		C10orf142	7.24847	0.000914027	0.452997	0.00201773	0.99839	0.999979	6.73215	0.122371	0.392788	0.311544	0.755387	0.932832	6.95583	0.0776781	0.252428	0.307724	0.758292	0.908324
		C10orf2	249.138	-0.0399242	0.118858	-0.3359	0.736947	0.999979	223.342	-0.100528	0.128173	-0.784317	0.432854	0.800204	234.61	-0.0721737	0.0825277	-0.874538	0.381825	0.700051
		C10orf25	7.41322	0.35268	0.486003	0.725674	0.468038	0.999979	9.28269	0.328003	0.376797	0.870503	0.384026	0.771966	8.44545	0.346711	0.263995	1.31332	0.189074	0.525147
		C10orf32	392.369	-0.0243832	0.115264	-0.211542	0.832464	0.999979	375.655	-0.0368772	0.140888	-0.261749	0.793515	0.943065	382.62	-0.0299732	0.090014	-0.332984	0.739146	0.899062
		C10orf35	11.1044	-0.0671052	0.417257	-0.160824	0.872232	0.999979	20.0725	-0.133662	0.29146	-0.458595	0.646525	0.890142	16.064	-0.10601	0.217224	-0.488024	0.625533	0.846509
		C10orf54	368.629	-0.00227023	0.0993203	-0.0228576	0.981764	0.999979	296.847	0.226031	0.136305	1.65827	0.0972632	0.504851	328.417	0.123581	0.0857903	1.4405	0.149725	0.476399
		C10orf55	4.50216	0.0966174	0.586053	0.164861	0.869053	0.999979	8.61286	-0.399947	0.381822	-1.04747	0.294883	0.716104	6.779	-0.229354	0.283214	-0.809825	0.418041	0.722479
		C10orf67	3.68524	0.0213603	0.694204	0.0307695	0.975453	0.999979	8.32026	0.00238805	0.577314	0.00413649	0.9967	0.999305	6.25177	0.00492153	0.403729	0.0121902	0.990274	0.996856
		C10orf71	8345.89	0.0503471	0.118122	0.42623	0.66994	0.999979	8939.05	-0.292037	0.160066	-1.82448	0.0680793	0.458063	8671.68	-0.139275	0.112174	-1.2416	0.214385	0.551371
		C10orf71-AS1	393.092	-0.00775608	0.121052	-0.0640722	0.948913	0.999979	302.327	-0.0632133	0.142432	-0.443816	0.657176	0.893546	342.411	-0.0371794	0.0928808	-0.400292	0.688941	0.876518
		C10orf76	595.607	-0.175923	0.100701	-1.74699	0.0806396	0.999979	541.386	-0.207533	0.13962	-1.48641	0.13717	0.560386	565.021	-0.19167	0.0864004	-2.21839	0.026528	0.228695
		C10orf88	113.341	0.185276	0.130597	1.41868	0.155992	0.999979	105.474	0.0146811	0.116822	0.125671	0.899993	0.975416	108.872	0.0922946	0.0732483	1.26002	0.207661	0.54464
		C10orf90	0.713725	0.935156	1.73293	0.539639	0.589446	0.999979	0.793228	0.542363	1.31234	0.413281	0.679401	NA	0.756504	0.712777	0.946999	0.752669	0.451649	NA
		C10orf95	14.8947	0.603664	0.341834	1.76596	0.0774029	0.999979	8.33363	0.285774	0.404211	0.70699	0.479572	0.821451	11.247	0.445733	0.2374	1.87757	0.0604406	0.324759
		C11orf1	56.8983	-0.0149389	0.172861	-0.0864216	0.931131	0.999979	48.7742	0.51671	0.179664	2.87598	0.00402779	0.203708	52.3341	0.27448	0.122553	2.23968	0.0251115	0.223634
		C11orf16	0.967567	1.50443	1.38829	1.08366	0.278516	0.999979	0.814036	0.860112	1.34966	0.637283	0.523941	NA	0.882875	1.0901	0.849954	1.28254	0.199652	NA
		C11orf21	2.70776	-0.111885	0.801438	-0.139605	0.888972	0.999979	3.36127	0.432665	0.664847	0.650774	0.515192	NA	3.07078	0.16553	0.450564	0.367383	0.713333	NA
		C11orf24	144.247	0.0333635	0.135676	0.245906	0.805755	0.999979	157.604	0.0281025	0.134353	0.20917	0.834316	0.957054	151.529	0.0321728	0.0872558	0.368718	0.712338	0.888694
		C11orf30	300.692	-0.17767	0.114546	-1.55109	0.120881	0.999979	279.942	-0.132124	0.118167	-1.11812	0.263517	0.692475	288.957	-0.151816	0.0775292	-1.95818	0.0502083	0.301838
		C11orf31	426.198	0.103317	0.111808	0.924061	0.355455	0.999979	465.241	-0.0131002	0.148452	-0.0882456	0.929682	0.982323	447.342	0.0398579	0.0942975	0.422682	0.672527	0.868681
		C11orf42	1.85918	-1.03697	1.01189	-1.02478	0.305466	0.999979	1.65028	-0.5394	0.825683	-0.653277	0.513578	NA	1.74154	-0.683766	0.554286	-1.2336	0.217352	NA
		C11orf45	1.40465	-0.832561	1.29758	-0.641627	0.521115	0.999979	2.61769	1.11139	0.676931	1.64181	0.100629	NA	2.07642	0.449634	0.550957	0.816097	0.414445	NA
		C11orf49	76.5293	0.0496607	0.160457	0.309494	0.756946	0.999979	73.0988	0.190591	0.168141	1.13352	0.256997	0.688206	74.5453	0.130966	0.105247	1.24438	0.213361	0.549969
		C11orf53	15.1112	-0.277081	0.34212	-0.809894	0.418001	0.999979	11.7462	0.0982877	0.339594	0.289427	0.772255	0.937285	13.2338	-0.0658877	0.212979	-0.309362	0.757046	0.907916
		C11orf54	578.727	-0.0228352	0.102707	-0.222334	0.824054	0.999979	578.625	-0.131962	0.104333	-1.26481	0.205939	0.641725	578.106	-0.0822145	0.0692165	-1.18779	0.234917	0.571056
		C11orf57	483.552	-0.0100763	0.089042	-0.113163	0.909901	0.999979	417.405	0.0195647	0.0972919	0.201093	0.840626	0.959412	446.378	0.007266	0.0581056	0.125048	0.900485	0.965999
		C11orf58	2182.15	-0.0523544	0.0903552	-0.579429	0.5623	0.999979	2060.58	-0.207244	0.0922323	-2.24698	0.0246414	0.348894	2112.46	-0.137077	0.0624123	-2.19631	0.0280695	0.234144
		C11orf63	3.25863	-0.299345	0.709168	-0.422107	0.672947	0.999979	4.33099	0.19244	0.489667	0.393001	0.694319	NA	3.8514	0.00816835	0.355009	0.0230089	0.981643	NA
		C11orf65	4.17758	0.589456	0.607996	0.969507	0.332292	0.999979	3.20638	0.677513	0.540425	1.25367	0.209963	NA	3.63531	0.619607	0.345918	1.79119	0.0732621	NA
		C11orf68	734.329	0.0787835	0.0847339	0.929776	0.352487	0.999979	646.626	-0.0360534	0.0910116	-0.396141	0.692001	0.907978	685.01	0.0166415	0.0565976	0.294032	0.768733	0.912443
		C11orf70	1.76966	-0.0534322	1.02842	-0.0519559	0.958564	0.999979	1.33819	0.242511	0.892545	0.271707	0.785847	NA	1.5288	0.135928	0.596609	0.227834	0.819776	NA
		C11orf71	258.187	0.107171	0.0947718	1.13083	0.258127	0.999979	289.269	0.250893	0.130404	1.92396	0.0543601	0.43274	275.144	0.187993	0.0775857	2.42303	0.0153916	0.187368
		C11orf72	1.06743	1.06852	1.49594	0.714282	0.475053	0.999979	0.903793	1.16024	1.06053	1.09402	0.273947	NA	0.9754	1.08793	0.754379	1.44216	0.149258	NA
		C11orf73	366.559	-0.0329683	0.0978067	-0.337076	0.73606	0.999979	324.836	-0.0300732	0.111189	-0.270469	0.7868	0.941662	343.035	-0.0294803	0.0671154	-0.439248	0.660482	0.86303
		C11orf74	229.691	0.0770764	0.107056	0.719964	0.471547	0.999979	181.665	0.0612197	0.127675	0.479498	0.631584	0.884407	202.817	0.0702427	0.0753727	0.931938	0.351369	0.678268
		C11orf80	8.15161	0.441714	0.464085	0.951794	0.341201	0.999979	11.8618	0.739491	0.29534	2.50386	0.0122846	0.286978	10.2057	0.622019	0.220931	2.81544	0.00487106	0.115723
		C11orf84	74.8917	0.130085	0.206164	0.630977	0.528056	0.999979	76.5529	-0.0698964	0.155977	-0.44812	0.654067	0.8926	75.7408	0.0203978	0.121581	0.167772	0.866763	0.952863
		C11orf91	8.21541	0.538977	0.53226	1.01262	0.311241	0.999979	10.3571	-0.709811	0.536423	-1.32323	0.185759	0.619209	9.39667	-0.110757	0.378776	-0.292408	0.769975	0.912887
		C11orf95	356.436	-0.0396655	0.162671	-0.24384	0.807355	0.999979	379.396	-0.127006	0.14337	-0.88586	0.375693	0.767097	368.837	-0.087308	0.110432	-0.790601	0.429177	0.730268
		C11orf96	279.463	0.14172	0.594057	0.238563	0.811444	0.999979	659.174	-1.32005	0.658698	-2.00402	0.0450675	0.412484	490.132	-0.619341	0.461159	-1.34301	0.179269	0.514243
		C11orf98	1.72446	-0.372407	1.06701	-0.34902	0.727074	0.999979	2.74664	0.456149	0.590865	0.772003	0.440113	NA	2.29021	0.155587	0.478237	0.325333	0.744929	NA
		C12orf10	295.439	-0.0999338	0.107357	-0.930859	0.351927	0.999979	279.397	-0.0182823	0.103945	-0.175884	0.860385	0.965033	286.256	-0.0529555	0.0668671	-0.791952	0.428389	0.729919
		C12orf29	132.962	0.0219675	0.128844	0.170497	0.864619	0.999979	143.426	0.00553108	0.106769	0.0518041	0.958685	0.989828	138.657	0.0125617	0.0690795	0.181844	0.855705	0.948045
		C12orf4	293.075	0.0178809	0.0997238	0.179304	0.857699	0.999979	267.324	-0.0964765	0.111392	-0.866096	0.386438	0.773832	278.548	-0.0437799	0.0682877	-0.641109	0.521452	0.787832
		C12orf43	123.522	-0.0850692	0.153449	-0.55438	0.579319	0.999979	114.126	-0.120517	0.131896	-0.913727	0.36086	0.758218	118.17	-0.10283	0.0912758	-1.12658	0.259919	0.597415
		C12orf45	23.4942	0.323093	0.273305	1.18217	0.237138	0.999979	26.0195	0.142083	0.236564	0.60061	0.5481	0.848415	24.8668	0.226152	0.157327	1.43747	0.150586	0.477636
		C12orf49	114.453	0.0542431	0.168242	0.322411	0.747141	0.999979	151.878	-0.0187743	0.189392	-0.0991296	0.921035	0.98073	135.127	0.0137678	0.127232	0.10821	0.913829	0.971283
		C12orf54	2.8806	-0.148176	0.835856	-0.177275	0.859292	0.999979	2.85537	0.930962	0.632093	1.47282	0.140798	NA	2.86479	0.459971	0.462381	0.994788	0.319839	NA
		C12orf57	582.196	-0.0123275	0.113242	-0.10886	0.913313	0.999979	602.505	-0.00803481	0.124215	-0.0646846	0.948425	0.986693	592.784	-0.00829191	0.0820282	-0.101086	0.919482	0.973212
		C12orf60	17.1265	0.246032	0.298947	0.822995	0.410511	0.999979	16.2519	0.473514	0.240012	1.97288	0.0485092	0.422563	16.6255	0.36975	0.158534	2.33231	0.0196844	0.204939
		C12orf65	126.295	0.125025	0.160589	0.778537	0.436253	0.999979	139.562	-0.00764106	0.164488	-0.0464535	0.962949	0.99115	133.518	0.0520651	0.112096	0.46447	0.642311	0.854904
		C12orf66	67.3074	0.14313	0.174382	0.820783	0.41177	0.999979	60.7762	0.0939947	0.164339	0.571955	0.567353	0.856967	63.6289	0.11715	0.106242	1.10267	0.270171	0.606253
		C12orf71	1.19529	1.2144	1.40345	0.865301	0.386874	0.999979	1.28958	-0.719578	0.966075	-0.744847	0.456364	NA	1.2476	0.0879533	0.750596	0.117178	0.906719	NA
		C12orf73	284.518	0.054363	0.106975	0.508184	0.611324	0.999979	201.236	-0.078199	0.125297	-0.624111	0.532555	0.843686	238.038	-0.0165232	0.0771446	-0.214185	0.830402	0.938807
		C12orf75	105.972	-0.428052	0.463737	-0.92305	0.355981	0.999979	861.135	-0.707277	0.412051	-1.71648	0.0860743	0.487744	525.059	-0.58364	0.30241	-1.92996	0.0536115	0.31052
		C12orf76	57.9471	0.435511	0.202735	2.14817	0.0317	0.999979	55.4475	0.316813	0.190511	1.66297	0.0963184	0.502869	56.5061	0.371209	0.129558	2.86521	0.00416738	0.10789
		C14orf1	155.657	0.00232202	0.133197	0.017433	0.986091	0.999979	159.275	0.0176625	0.127287	0.138762	0.889638	0.973091	157.495	0.0123448	0.0831092	0.148537	0.881919	0.959242
		C14orf119	163.32	0.0422005	0.113898	0.370512	0.711001	0.999979	163.085	0.0840997	0.107954	0.779036	0.435958	0.80165	163.027	0.0675118	0.0649113	1.04006	0.298311	0.634751
		C14orf132	85.1762	0.638748	0.181946	3.51065	0.00044702	0.458141	118.223	0.171373	0.265149	0.646328	0.518067	0.837487	103.396	0.383795	0.176757	2.17132	0.0299072	0.240151
		C14orf142	129.835	0.0201787	0.129674	0.155611	0.87634	0.999979	108.289	0.160649	0.161051	0.997502	0.318521	0.727731	117.756	0.0950658	0.0972553	0.977487	0.328328	0.659236
		C14orf159	2014.04	-0.131798	0.0670606	-1.96536	0.0493724	0.999979	2379.1	-0.0978402	0.0909527	-1.07573	0.28205	0.707831	2214.88	-0.111942	0.0525833	-2.12885	0.0332666	0.253388
		C14orf166	1027.33	0.0136866	0.0866041	0.158037	0.874428	0.999979	970.079	-0.000519424	0.101761	-0.00510437	0.995927	0.999138	994.483	0.00711849	0.0621181	0.114596	0.908765	0.969937
		C14orf169	61.8363	0.141204	0.185548	0.761007	0.446653	0.999979	64.7738	-0.0140599	0.174392	-0.0806226	0.935742	0.98447	63.3983	0.0561943	0.115778	0.485365	0.627418	0.847708
		C14orf178	1.40176	0.0366252	1.09611	0.0334139	0.973345	0.999979	2.29329	0.566314	0.73064	0.775092	0.438285	NA	1.89369	0.376645	0.527376	0.714187	0.475112	NA
		C14orf180	53.9208	-0.560041	0.317511	-1.76385	0.077758	0.999979	148.57	-0.674587	0.303989	-2.21912	0.0264787	0.353331	106.325	-0.625164	0.232307	-2.69111	0.0071215	0.13722
		C14orf2	1494.26	-0.0907966	0.0880403	-1.03131	0.302397	0.999979	1328.51	-0.109016	0.137511	-0.792777	0.427908	0.797283	1400.73	-0.0996797	0.0833791	-1.1955	0.231892	0.567952
		C14orf28	87.1049	0.287216	0.152212	1.88695	0.0591675	0.999979	68.113	0.0813821	0.193989	0.41952	0.674836	0.901209	76.499	0.176702	0.117678	1.50157	0.133207	0.449402
		C14orf37	14.2087	0.160671	0.353943	0.453944	0.649869	0.999979	15.576	0.31594	0.275713	1.1459	0.251836	0.683816	14.956	0.247233	0.193739	1.27611	0.201916	0.538749
		C14orf39	57.6336	-0.113905	0.205155	-0.555215	0.578747	0.999979	82.5698	-0.0085349	0.160926	-0.0530361	0.957703	0.989706	71.387	-0.0503331	0.117017	-0.430134	0.667098	0.866254
		C14orf79	16.8252	0.229133	0.316463	0.724042	0.46904	0.999979	21.7988	0.484004	0.220477	2.19526	0.0281447	0.360578	19.5676	0.379201	0.157567	2.4066	0.0161017	0.191082
		C14orf80	40.3063	0.159542	0.210311	0.758602	0.448091	0.999979	71.2863	-0.108326	0.144547	-0.749415	0.453607	0.808748	57.4587	0.00169276	0.106424	0.0159058	0.98731	0.995799
		C14orf93	66.7364	0.105291	0.15459	0.681101	0.495807	0.999979	70.476	0.0241096	0.123708	0.19489	0.845479	0.960666	68.7502	0.0628905	0.0781145	0.805107	0.420758	0.724393
		C15orf26	1.16451	0.263841	1.45059	0.181885	0.855673	0.999979	0.936905	0.471383	1.17431	0.401413	0.688116	NA	1.03789	0.361034	0.842622	0.428465	0.668313	NA
		C15orf27	294.094	-0.44588	0.162687	-2.74073	0.00613036	0.987534	149.283	-0.367969	0.21383	-1.72085	0.0852779	0.486879	213.537	-0.401082	0.142434	-2.81592	0.00486379	0.115723
		C15orf39	69.7371	-0.020862	0.217887	-0.0957472	0.923721	0.999979	79.1631	-0.0378012	0.257847	-0.146603	0.883445	0.971546	74.9263	-0.0289024	0.174795	-0.165351	0.868668	0.953395
		C15orf40	94.9378	0.0637373	0.145009	0.439542	0.660269	0.999979	86.2257	0.279534	0.125197	2.23276	0.025565	0.352601	90.0053	0.181955	0.0821873	2.21391	0.0268349	0.229856
		C15orf41	172.753	0.0431104	0.144995	0.297324	0.766219	0.999979	171.516	-0.0782876	0.16407	-0.47716	0.633248	0.885493	171.898	-0.0235315	0.109161	-0.215566	0.829326	0.938126
		C15orf48	2.09179	-0.279632	0.954674	-0.292909	0.769592	0.999979	1.82544	0.622787	0.802755	0.775812	0.43786	NA	1.94303	0.220563	0.544572	0.405021	0.685462	NA
		C15orf52	2413.44	-0.0373352	0.0912325	-0.409232	0.682369	0.999979	2454.96	-0.0540852	0.0739794	-0.731085	0.464727	0.812976	2434.74	-0.0456574	0.0536993	-0.850242	0.39519	0.707273
		C15orf56	2.75197	0.127455	0.747385	0.170535	0.864589	0.999979	2.76408	1.00571	0.60683	1.65732	0.0974551	NA	2.75506	0.617463	0.406593	1.51863	0.128856	NA
		C15orf57	131.559	0.0623008	0.133392	0.46705	0.640464	0.999979	122.116	0.00365277	0.141145	0.0258796	0.979353	0.994872	126.215	0.0327254	0.0879448	0.372113	0.709809	0.887553
		C15orf59	21.1248	0.285527	0.314635	0.907487	0.364149	0.999979	52.0891	0.294355	0.260405	1.13037	0.258319	0.68908	38.2638	0.293302	0.188992	1.55193	0.120679	0.43516
		C15orf61	388.479	0.0648908	0.102861	0.630857	0.528134	0.999979	293.361	-0.164474	0.150307	-1.09425	0.273845	0.700603	335.351	-0.0593051	0.0941072	-0.630186	0.528573	0.792051
		C15orf62	31.881	-0.00740428	0.249183	-0.0297142	0.976295	0.999979	36.1918	-0.222984	0.202204	-1.10277	0.270129	0.697118	34.2526	-0.130135	0.142092	-0.915856	0.359742	0.684013
		C15orf65	26.1076	0.117449	0.253613	0.463105	0.643289	0.999979	14.1331	0.455646	0.287221	1.5864	0.112649	0.52764	19.4443	0.278183	0.166237	1.67341	0.0942457	0.391788
		C16orf13	447.606	-0.0585456	0.119904	-0.488269	0.62536	0.999979	433.797	-0.118138	0.154663	-0.763841	0.444962	0.804847	439.492	-0.0901296	0.0997759	-0.903321	0.366356	0.687792
		C16orf45	707.506	-0.076384	0.100504	-0.760011	0.447248	0.999979	759.409	-0.181857	0.095904	-1.89624	0.0579286	0.440346	735.701	-0.134217	0.0659402	-2.03544	0.0418066	0.27719
		C16orf46	23.8593	-0.0479266	0.262631	-0.182487	0.855201	0.999979	24.4656	0.14225	0.230869	0.61615	0.537796	0.845995	24.1728	0.0613128	0.14876	0.412159	0.680223	0.872317
		C16orf52	269.508	0.0167453	0.104607	0.160078	0.87282	0.999979	233.069	-0.00648061	0.0944637	-0.0686042	0.945305	0.986023	249.059	0.00470362	0.0596469	0.0788578	0.937146	0.979551
		C16orf54	2.07455	-0.677918	0.905118	-0.748983	0.453868	0.999979	3.27695	0.451343	0.620789	0.727048	0.467197	NA	2.73892	0.0335562	0.456698	0.0734756	0.941428	NA
		C16orf58	183.998	-0.100192	0.122721	-0.816428	0.414256	0.999979	217.275	0.008104	0.117804	0.0687922	0.945155	0.986023	202.317	-0.037784	0.077667	-0.486488	0.626621	0.847509
		C16orf59	3.65857	0.523007	0.653361	0.800488	0.423428	0.999979	5.798	0.31309	0.398467	0.785737	0.432022	0.799641	4.84121	0.382192	0.302023	1.26544	0.205715	0.542966
		C16orf62	502.914	-0.0406792	0.087274	-0.466109	0.641137	0.999979	490.518	-0.0401795	0.0672885	-0.597123	0.550425	0.85014	495.582	-0.0394047	0.0434319	-0.907274	0.364262	0.686616
		C16orf70	322.433	0.0507019	0.102244	0.495891	0.619971	0.999979	254.505	0.055827	0.082525	0.676486	0.498732	0.828286	284.493	0.0546003	0.0544168	1.00337	0.315682	0.649256
		C16orf71	8.28012	0.586247	0.433851	1.35127	0.17661	0.999979	6.59936	0.127189	0.411481	0.309099	0.757246	0.933018	7.34001	0.355052	0.259758	1.36686	0.17167	0.505574
		C16orf72	1102.26	0.075156	0.0871859	0.86202	0.388677	0.999979	849.428	-0.0976508	0.11048	-0.883882	0.37676	0.767585	961.034	-0.0186281	0.0700581	-0.265895	0.79032	0.922324
		C16orf74	4.95034	-0.0164	0.59523	-0.0275523	0.978019	0.999979	4.52714	0.440809	0.483079	0.912497	0.361507	NA	4.70919	0.211789	0.327701	0.646288	0.518093	0.784875
		C16orf86	118.543	0.105351	0.144888	0.727118	0.467154	0.999979	80.3016	0.292481	0.144991	2.01723	0.0436717	0.40878	97.228	0.20584	0.0935937	2.19929	0.027857	0.233525
		C16orf87	216.864	0.010538	0.10708	0.0984128	0.921605	0.999979	222.092	-0.0513605	0.0998497	-0.514378	0.606988	0.874899	219.56	-0.022735	0.0616147	-0.368986	0.712138	0.888629
		C16orf89	1.07927	1.21087	1.44671	0.836982	0.402603	0.999979	3.31274	0.401143	0.56066	0.715483	0.47431	NA	2.31753	0.704995	0.487846	1.44512	0.148425	NA
		C16orf90	0.909532	-0.929426	1.36755	-0.679628	0.49674	0.999979	0.975152	-0.0477611	1.05022	-0.0454772	0.963727	NA	0.944839	-0.442164	0.71497	-0.618437	0.536287	NA
		C16orf91	122.016	-0.0180744	0.151626	-0.119204	0.905114	0.999979	117.608	-0.00561887	0.142005	-0.0395681	0.968437	0.992836	119.435	-0.00914287	0.0952328	-0.0960055	0.923516	0.974858
		C16orf95	48.8357	0.224424	0.211728	1.05996	0.289161	0.999979	51.0214	0.0845158	0.179689	0.470345	0.638109	0.887553	49.9993	0.147094	0.124464	1.18183	0.237275	0.573978
		C16orf96	5.7852	-0.200709	0.544887	-0.36835	0.712612	0.999979	4.01955	-0.0112948	0.548763	-0.0205823	0.983579	NA	4.80268	-0.106972	0.339803	-0.314806	0.752909	0.905792
		C17orf100	8.65767	0.112738	0.456095	0.247182	0.804768	0.999979	7.02335	0.170992	0.351587	0.486343	0.626724	0.883201	7.7417	0.147477	0.242442	0.608297	0.54299	0.799692
		C17orf104	50.7957	-0.32151	0.193423	-1.66221	0.0964701	0.999979	44.6652	0.0413114	0.184865	0.223468	0.823171	0.953895	47.3398	-0.122376	0.121945	-1.00353	0.315603	0.649244
		C17orf107	2.96091	0.316955	0.854458	0.370943	0.71068	0.999979	4.40549	-0.358601	0.533027	-0.672763	0.501098	NA	3.76168	-0.0749515	0.42779	-0.175206	0.860917	NA
		C17orf112	1.14905	-0.691797	1.57359	-0.439631	0.660205	0.999979	1.72161	-0.0387829	0.810007	-0.0478798	0.961812	NA	1.4666	-0.330071	0.661991	-0.498603	0.618059	NA
		C17orf47	1.32181	-0.0954986	1.15315	-0.0828157	0.933998	0.999979	1.43422	0.363962	0.80313	0.453179	0.65042	NA	1.38294	0.126525	0.577531	0.219079	0.826589	NA
		C17orf50	1.47626	-0.731963	1.21784	-0.601034	0.547818	0.999979	1.39274	-0.914863	0.814605	-1.12308	0.261406	NA	1.42817	-0.800279	0.59534	-1.34424	0.178871	NA
		C17orf51	142.78	-0.0515514	0.160739	-0.320715	0.748426	0.999979	135.995	-0.109808	0.160513	-0.684103	0.49391	0.826151	138.897	-0.0829438	0.111272	-0.745412	0.456022	0.746322
		C17orf53	8.14135	0.500556	0.447691	1.11808	0.263532	0.999979	10.8324	0.430268	0.32526	1.32284	0.185887	0.619209	9.62699	0.450174	0.228957	1.96619	0.0492762	0.301217
		C17orf58	47.7354	0.154381	0.21017	0.734553	0.462612	0.999979	50.7402	0.332961	0.162842	2.04469	0.0408858	0.403358	49.3561	0.256979	0.116087	2.21368	0.026851	0.229856
		C17orf59	289.871	-0.0572122	0.101402	-0.564211	0.57261	0.999979	266.773	-0.0585606	0.133455	-0.438806	0.660802	0.895032	276.763	-0.0557621	0.0794646	-0.701722	0.482852	0.763586
		C17orf62	119.032	0.0527759	0.133859	0.394264	0.693386	0.999979	151.128	0.185855	0.135338	1.37327	0.169668	0.60327	136.726	0.130314	0.0864672	1.50709	0.131788	0.447945
		C17orf67	9.60984	0.551754	0.441024	1.25108	0.210907	0.999979	12.2091	-0.121249	0.375385	-0.322998	0.746697	0.929463	11.0503	0.162129	0.269561	0.601455	0.547537	0.802431
		C17orf75	368.192	-0.0905693	0.111092	-0.815264	0.414921	0.999979	346.442	-0.0366426	0.120833	-0.303251	0.761699	0.934085	355.764	-0.059724	0.078046	-0.765241	0.444128	0.738431
		C17orf80	553.083	-0.016381	0.0845788	-0.193677	0.846429	0.999979	517.146	-0.0622395	0.0759695	-0.819269	0.412633	0.790496	532.702	-0.0412896	0.0472671	-0.873537	0.382371	0.700336
		C17orf82	1.55484	-0.381271	1.00653	-0.378799	0.704837	0.999979	3.52861	1.00827	0.632034	1.59528	0.110651	NA	2.64707	0.504801	0.480382	1.05083	0.293335	NA
		C17orf85	392.036	-0.0703448	0.0944354	-0.744899	0.456333	0.999979	435	-0.141206	0.0680068	-2.07635	0.0378613	0.391723	415.538	-0.108646	0.0463449	-2.34428	0.0190637	0.20236
		C17orf89	544.672	-0.0560561	0.0982912	-0.570306	0.56847	0.999979	467.077	0.117468	0.150972	0.778078	0.436523	0.80165	501.035	0.0404511	0.0929848	0.435029	0.663541	0.864624
		C17orf96	11.0566	0.425794	0.586787	0.725636	0.468062	0.999979	20.1461	-0.49183	0.443006	-1.11021	0.266908	0.694862	16.0898	-0.126654	0.365474	-0.346548	0.728931	0.894694
		C17orf97	34.5788	0.295798	0.246784	1.19861	0.23068	0.999979	30.4061	0.332453	0.194259	1.71139	0.0870083	0.488568	32.2411	0.323449	0.128536	2.51641	0.0118557	0.170986
		C18orf21	223.399	0.0348775	0.118666	0.293914	0.768824	0.999979	194.138	-0.0355555	0.120945	-0.293981	0.768773	0.935962	206.953	-0.00180713	0.0771517	-0.0234231	0.981313	0.993478
		C18orf25	694.66	-0.0958365	0.0948275	-1.01064	0.312189	0.999979	616.821	-0.160467	0.0898389	-1.78616	0.0740727	0.468709	650.893	-0.130576	0.0595607	-2.19232	0.0283567	0.235394
		C18orf32	15.7379	0.0737797	0.30861	0.239071	0.81105	0.999979	17.1031	-0.200471	0.251085	-0.798417	0.424628	0.795677	16.4803	-0.0802304	0.16595	-0.483462	0.628768	0.848373
		C18orf54	13.9459	-0.0475304	0.342713	-0.138689	0.889696	0.999979	14.7019	0.360499	0.304315	1.18462	0.236166	0.670266	14.3571	0.183737	0.20328	0.903863	0.366068	0.687792
		C18orf65	1.82488	1.09353	0.989066	1.10562	0.26889	0.999979	1.70601	-0.248039	0.774897	-0.320094	0.748897	NA	1.75801	0.288919	0.534802	0.540236	0.589034	NA
		C18orf8	149.905	0.0474773	0.128326	0.369975	0.711401	0.999979	127.384	-0.0421931	0.103193	-0.408876	0.682631	0.904817	137.288	0.000315813	0.0690798	0.00457171	0.996352	0.998587
		C19orf12	1031.71	-0.0378117	0.0853425	-0.443058	0.657724	0.999979	918.924	-0.0665837	0.0919492	-0.724135	0.468983	0.814829	968.215	-0.0524159	0.0570027	-0.919534	0.357816	0.682732
		C19orf18	18.3578	-0.131331	0.291386	-0.450711	0.652198	0.999979	30.5448	0.239205	0.236486	1.01149	0.31178	0.723584	25.1007	0.0911991	0.164568	0.554173	0.57946	0.820618
		C19orf24	68.8042	-0.0706721	0.243759	-0.289926	0.771873	0.999979	83.5186	0.111497	0.143141	0.778929	0.436022	0.80165	76.8833	0.0370363	0.13268	0.279139	0.780138	0.918272
		C19orf25	118.552	0.042907	0.136804	0.313638	0.753796	0.999979	139.507	0.0867812	0.123147	0.704697	0.480999	0.822497	130.056	0.0691483	0.0793319	0.871632	0.383409	0.700336
		C19orf35	3.721	-0.254176	0.695399	-0.365511	0.71473	0.999979	3.92335	0.0884247	0.503719	0.175544	0.860652	NA	3.82788	-0.0636988	0.365113	-0.174463	0.861502	NA
		C19orf38	19.9176	-0.349201	0.34905	-1.00043	0.317101	0.999979	19.5812	-0.427703	0.310477	-1.37757	0.168336	0.601941	19.7203	-0.391559	0.219981	-1.77997	0.0750812	0.353381
		C19orf43	1133.89	0.0155982	0.0967304	0.161254	0.871893	0.999979	1090.61	-0.089235	0.106689	-0.836399	0.40293	0.783637	1108.65	-0.0411447	0.0693449	-0.593335	0.552957	0.804788
		C19orf44	63.4085	0.23194	0.179564	1.29169	0.196465	0.999979	60.4694	0.01738	0.141035	0.123232	0.901923	0.975736	61.7328	0.114009	0.09765	1.16753	0.242997	0.580349
		C19orf47	1591.57	-0.0750091	0.073548	-1.01987	0.307792	0.999979	1461.13	-0.172969	0.10751	-1.60886	0.107647	0.520335	1517.61	-0.127942	0.0630966	-2.02772	0.0425886	0.279931
		C19orf48	61.2093	-0.118195	0.172324	-0.685889	0.492783	0.999979	92.8006	0.230089	0.174656	1.31739	0.18771	0.621138	78.654	0.0847826	0.117929	0.71893	0.472184	0.756511
		C19orf52	241.661	-0.0210871	0.135309	-0.155844	0.876156	0.999979	227.623	-0.0458363	0.132468	-0.346017	0.72933	0.92344	233.635	-0.033268	0.0905577	-0.367368	0.713344	0.888755
		C19orf53	753.061	0.0116877	0.0898925	0.130019	0.896551	0.999979	723.315	-0.128702	0.107037	-1.2024	0.229208	0.663866	735.781	-0.0645803	0.0673385	-0.959039	0.337539	0.667352
		C19orf54	201.329	-0.00033012	0.112827	-0.00292588	0.997665	0.999979	222.182	-0.104052	0.127515	-0.815998	0.414501	0.79143	212.723	-0.0576295	0.0793158	-0.726583	0.467482	0.753666
		C19orf57	6.18448	-0.0279566	0.530994	-0.0526495	0.958011	0.999979	8.60728	0.47608	0.329727	1.44386	0.148778	0.574761	7.52342	0.299728	0.251516	1.19169	0.233384	0.569128
		C19orf60	768.13	0.138229	0.127361	1.08533	0.277774	0.999979	762.967	0.0340684	0.126202	0.269952	0.787197	0.941795	764.472	0.0816031	0.0901586	0.905106	0.365409	0.687376
		C19orf66	62.5766	0.0959316	0.177288	0.541106	0.588434	0.999979	77.8183	0.174536	0.172008	1.0147	0.310249	0.723315	70.9849	0.143263	0.112878	1.26918	0.204376	0.541699
		C19orf67	1.15081	-0.0909994	1.18497	-0.0767949	0.938787	0.999979	1.28165	-0.31215	0.931289	-0.33518	0.737489	NA	1.22224	-0.209571	0.628244	-0.333583	0.738694	NA
		C19orf68	220.025	0.198607	0.139869	1.41995	0.155622	0.999979	164.049	0.091242	0.122051	0.747574	0.454717	0.809162	188.798	0.141489	0.0876385	1.61446	0.106428	0.41021
		C19orf70	1000.53	0.0855042	0.112938	0.757088	0.448997	0.999979	809.531	0.0554918	0.117215	0.473418	0.635915	0.886388	893.556	0.0700824	0.0797462	0.878818	0.3795	0.698824
		C19orf71	15.3762	0.296401	0.349083	0.849085	0.395834	0.999979	19.8139	0.25145	0.239796	1.0486	0.294364	0.716104	17.8243	0.272895	0.1766	1.54527	0.122282	0.437771
		C19orf73	5.72119	0.166076	0.530254	0.313201	0.754128	0.999979	6.88783	0.72373	0.398336	1.81688	0.0692349	0.460549	6.36105	0.492886	0.281277	1.75232	0.0797194	0.362991
		C19orf80	3.04358	0.26236	0.75125	0.349232	0.726915	0.999979	2.99164	-0.0172685	0.567355	-0.0304368	0.975719	NA	3.01344	0.103412	0.402659	0.256822	0.797316	NA
		C19orf81	2.02682	1.26404	0.99475	1.27071	0.203833	0.999979	2.26477	0.795308	0.884768	0.898889	0.368712	NA	2.15624	0.963987	0.59587	1.61778	0.10571	NA
		C1D	319.141	-0.0790311	0.109601	-0.721077	0.470862	0.999979	319.908	-0.129055	0.132059	-0.977247	0.328447	0.736273	319.198	-0.105414	0.0824521	-1.27848	0.201079	0.537338
		C1GALT1	361.396	-0.283317	0.114854	-2.46675	0.0136344	0.999979	287.772	-0.130876	0.102113	-1.28168	0.199954	0.634646	320.291	-0.198669	0.0725887	-2.73692	0.00620176	0.129402
		C1GALT1C1	100.65	-0.0758524	0.144584	-0.524624	0.599845	0.999979	95.1532	0.07897	0.135232	0.583959	0.559248	0.853529	97.5017	0.0102919	0.0866909	0.11872	0.905497	0.967822
		C1GALT1C1L	4.68966	-0.391377	0.583026	-0.671286	0.502038	0.999979	6.23148	0.349881	0.364789	0.959131	0.337493	0.741918	5.54139	0.086253	0.270565	0.318789	0.749887	0.904604
		C1orf101	17.3626	-0.123691	0.308977	-0.400323	0.688919	0.999979	19.8626	0.0206206	0.215508	0.095684	0.923772	0.981366	18.7334	-0.0317521	0.151586	-0.209466	0.834084	0.940078
		C1orf105	3.55592	-0.206778	0.755672	-0.273634	0.784366	0.999979	27.8218	1.36957	0.464762	2.94682	0.00321062	0.183759	16.9809	0.742612	0.39143	1.89717	0.0578049	0.318829
		C1orf109	148.009	-0.0585691	0.131785	-0.444427	0.656734	0.999979	147.326	0.114853	0.12624	0.909803	0.362927	0.758965	147.464	0.039702	0.083213	0.477113	0.633282	0.851363
		C1orf110	2.9913	-0.176711	0.829851	-0.212943	0.831371	0.999979	2.60422	-0.116293	0.761395	-0.152736	0.878606	NA	2.77625	-0.136743	0.512595	-0.266767	0.789649	NA
		C1orf112	25.2232	0.182118	0.243773	0.747083	0.455013	0.999979	28.5698	-0.149296	0.187589	-0.795864	0.426111	0.796523	27.0604	-0.00973876	0.12618	-0.0771812	0.938479	0.979781
		C1orf115	189.024	-0.0916765	0.146545	-0.625585	0.531587	0.999979	184.603	-0.0352773	0.134463	-0.262356	0.793047	0.943065	186.405	-0.0592511	0.0949554	-0.623989	0.532635	0.793275
		C1orf116	11.1423	-0.118513	0.424687	-0.27906	0.780199	0.999979	7.05679	-0.0919805	0.363744	-0.252871	0.800368	0.945664	8.867	-0.103094	0.2462	-0.41874	0.675406	0.869958
		C1orf122	509.514	0.00620804	0.095546	0.0649744	0.948194	0.999979	355.783	0.139969	0.1277	1.09608	0.273046	0.699714	423.757	0.0802955	0.0778964	1.0308	0.302636	0.638495
		C1orf123	573.667	-0.0897656	0.113542	-0.790594	0.429181	0.999979	634.579	-0.0410541	0.104703	-0.392099	0.694985	0.908224	606.827	-0.0610826	0.0729383	-0.837456	0.402336	0.712461
		C1orf127	239.27	-0.0824878	0.173181	-0.47631	0.633853	0.999979	370.606	-0.11201	0.211085	-0.53064	0.595668	0.869182	311.99	-0.0971255	0.145998	-0.665252	0.505889	0.779365
		C1orf131	89.6851	0.0712197	0.159402	0.446794	0.655024	0.999979	98.2687	-0.0222214	0.159729	-0.139119	0.889356	0.972853	94.357	0.0208002	0.104044	0.199917	0.841545	0.942912
		C1orf145	4.45238	0.0382373	0.582413	0.0656531	0.947654	0.999979	3.93172	-0.439066	0.495751	-0.885658	0.375802	NA	4.16217	-0.2078	0.327152	-0.63518	0.525311	NA
		C1orf146	1.30284	-1.56083	1.32299	-1.17978	0.238089	0.999979	1.29299	0.208885	0.840234	0.248603	0.803668	NA	1.29532	-0.436439	0.649229	-0.672242	0.50143	NA
		C1orf158	4.73893	-1.50172	1.89109	-0.794102	0.427136	0.999979	4.52274	-0.815375	1.04518	-0.780126	0.435317	NA	4.60958	-1.25415	0.842618	-1.4884	0.136646	0.455228
		C1orf159	32.3794	0.00048343	0.251414	0.00192284	0.998466	0.999979	36.9787	0.188454	0.169492	1.11187	0.266193	0.693914	34.907	0.114836	0.126679	0.906508	0.364667	0.686746
		C1orf162	46.0078	-0.0275593	0.205436	-0.13415	0.893284	0.999979	51.3849	-0.0176642	0.163286	-0.108179	0.913853	0.97879	48.9549	-0.0221834	0.11113	-0.199616	0.841781	0.942968
		C1orf168	103.501	-0.157017	0.190362	-0.824831	0.409467	0.999979	26.7571	-0.517495	0.330579	-1.56542	0.117484	0.534685	60.8402	-0.332925	0.190163	-1.75073	0.0799917	0.363735
		C1orf174	196.499	-0.00761545	0.11151	-0.0682936	0.945552	0.999979	183.577	-0.00416315	0.0980381	-0.0424646	0.966128	0.992156	189.162	-0.00270104	0.0606664	-0.0445227	0.964488	0.988667
		C1orf186	1.05263	0.254829	1.30066	0.195923	0.84467	0.999979	2.36128	1.15609	0.717942	1.61029	0.107335	NA	1.77768	0.849724	0.552592	1.5377	0.124121	NA
		C1orf189	0.736573	1.23855	1.55129	0.798405	0.424635	0.999979	1.559	-0.922664	0.777278	-1.18705	0.23521	NA	1.19186	-0.109654	0.624753	-0.175516	0.860674	NA
		C1orf198	523.337	0.000334263	0.105203	0.00317731	0.997465	0.999979	615.931	-0.0330557	0.107211	-0.308322	0.757837	0.933095	574.166	-0.0173286	0.070837	-0.244626	0.806746	0.929214
		C1orf204	25.9286	-0.20674	0.309354	-0.668296	0.503945	0.999979	24.8028	0.154127	0.273904	0.562703	0.573637	0.859752	25.2722	0.000104083	0.195937	0.000531205	0.999576	0.999698
		C1orf21	4699.97	-0.0576253	0.0745676	-0.772793	0.439645	0.999979	3658.99	-0.201352	0.0850548	-2.36732	0.0179174	0.312247	4118.92	-0.136167	0.0550561	-2.47324	0.0133893	0.178578
		C1orf216	287.039	-0.0344451	0.10349	-0.332834	0.73926	0.999979	296.561	0.0659985	0.101759	0.648577	0.516612	0.836592	292.002	0.0234879	0.0638031	0.368131	0.712775	0.888755
		C1orf220	5.69341	-0.279148	0.548006	-0.509388	0.61048	0.999979	5.16521	0.592379	0.468059	1.26561	0.205653	NA	5.39442	0.206275	0.318526	0.647591	0.517249	0.784575
		C1orf226	10.5689	0.177769	0.428339	0.415019	0.678128	0.999979	12.9356	0.201676	0.359202	0.561455	0.574487	0.860176	11.8787	0.177731	0.245768	0.723164	0.469579	0.755124
		C1orf228	1.975	-0.203657	0.998911	-0.203879	0.838448	0.999979	2.92431	-0.899988	0.582293	-1.54559	0.122203	NA	2.49918	-0.600426	0.457478	-1.31247	0.189362	NA
		C1orf229	13.2336	-0.200917	0.356884	-0.562975	0.573452	0.999979	11.0341	0.901436	0.344423	2.61724	0.00886452	0.265102	12.0016	0.383472	0.241264	1.58943	0.111963	0.420534
		C1orf233	3.73238	-0.162066	0.728019	-0.222613	0.823837	0.999979	7.71711	-0.445431	0.502938	-0.885658	0.375802	0.767097	5.94482	-0.330769	0.380233	-0.869913	0.384348	0.701116
		C1orf27	234.476	-0.11707	0.119631	-0.978593	0.327781	0.999979	221.459	-0.0202714	0.111914	-0.181133	0.856263	0.964162	227.043	-0.0624062	0.0750496	-0.831533	0.405672	0.714868
		C1orf35	128.189	0.138127	0.172395	0.801223	0.423003	0.999979	161.353	0.0174909	0.151241	0.115649	0.90793	0.977213	146.433	0.071707	0.110629	0.648177	0.51687	0.784404
		C1orf43	5825.99	-0.0778393	0.0743225	-1.04732	0.294953	0.999979	4946.87	-0.176069	0.111352	-1.58119	0.113834	0.528714	5332.64	-0.130833	0.0668124	-1.95821	0.0502049	0.301838
		C1orf50	97.6025	-0.159167	0.138568	-1.14865	0.250699	0.999979	92.5874	0.0235255	0.111139	0.211676	0.83236	0.956161	94.7266	-0.0575016	0.072754	-0.790357	0.429319	0.730268
		C1orf52	264.914	-0.121031	0.116645	-1.03761	0.299453	0.999979	235.057	-0.0998973	0.118053	-0.846211	0.397435	0.779494	248.089	-0.10778	0.0761013	-1.41627	0.156697	0.488181
		C1orf53	16.6189	0.138793	0.309829	0.447966	0.654178	0.999979	16.8442	0.103207	0.227195	0.454266	0.649638	0.891781	16.7316	0.12252	0.155877	0.786005	0.431864	0.731786
		C1orf54	61.8193	0.156866	0.220081	0.712764	0.475992	0.999979	57.6383	0.544138	0.165532	3.28721	0.00101187	0.132581	59.452	0.373088	0.132546	2.81478	0.00488112	0.115723
		C1orf56	78.4599	0.199494	0.145286	1.37311	0.169718	0.999979	54.767	0.104673	0.14781	0.708157	0.478848	0.82106	65.2542	0.154167	0.0855012	1.80309	0.0713734	0.347485
		C1orf74	23.4662	-0.0138578	0.285879	-0.0484744	0.961338	0.999979	24.5176	0.515563	0.216822	2.37782	0.0174156	0.30937	24.0347	0.278624	0.162618	1.71336	0.0866455	0.376096
		C1orf95	143.28	-0.155378	0.128814	-1.20622	0.227733	0.999979	114.803	0.115822	0.245408	0.471957	0.636958	0.886943	127.401	-0.00699186	0.151072	-0.0462816	0.963086	0.98821
		C1QA	28.0557	0.404155	0.257774	1.56786	0.116913	0.999979	60.8681	0.777638	0.244175	3.18476	0.00144875	0.14873	46.2298	0.627715	0.170294	3.68606	0.000227754	0.0303472
		C1QB	18.1237	0.103767	0.318287	0.326017	0.744412	0.999979	35.7412	0.431547	0.299841	1.43925	0.150078	0.576202	27.8746	0.304558	0.206749	1.47308	0.140728	0.461312
		C1QBP	1262.64	-0.010769	0.0831036	-0.129586	0.896894	0.999979	1122.95	0.0214532	0.10896	0.196891	0.843913	0.959909	1183.87	0.00823726	0.0653315	0.126084	0.899665	0.965994
		C1QC	32.4814	0.283966	0.269455	1.05385	0.291951	0.999979	63.9136	0.743934	0.234241	3.17593	0.00149357	0.14873	49.8864	0.556041	0.174205	3.19188	0.00141351	0.0658652
		C1QL1	0.620176	0.0656413	1.79233	0.0366234	0.970785	0.999979	0.687251	1.38476	1.89902	0.7292	0.46588	NA	0.656813	0.798797	1.22029	0.654597	0.512727	NA
		C1QL3	19.0549	-0.0296214	0.385021	-0.0769346	0.938676	0.999979	19.218	-0.191291	0.280799	-0.681239	0.49572	0.827134	19.1277	-0.133139	0.201908	-0.659405	0.509636	0.780773
		C1QTNF1	260.102	0.0437191	0.158068	0.276584	0.782099	0.999979	313.968	-0.0595552	0.18753	-0.317577	0.750806	0.931381	289.834	-0.0131839	0.129125	-0.102102	0.918676	0.973062
		C1QTNF1-AS1	1.07702	-0.661577	1.24723	-0.530437	0.595809	0.999979	1.08225	-0.30976	1.0304	-0.30062	0.763705	NA	1.07876	-0.388538	0.678962	-0.572253	0.567151	NA
		C1QTNF2	23.1348	0.195981	0.325778	0.601579	0.547454	0.999979	29.0889	0.210662	0.290562	0.725016	0.468442	0.814829	26.4177	0.205597	0.209255	0.982519	0.325844	0.657314
		C1QTNF3	36.3104	0.17483	0.229882	0.760521	0.446943	0.999979	58.8822	0.394386	0.23422	1.68383	0.0922148	0.495472	48.809	0.303899	0.158019	1.92318	0.0544576	0.311567
		C1QTNF4	6.50715	0.426369	0.581779	0.732872	0.463637	0.999979	6.60234	0.633586	0.42388	1.49473	0.134986	0.55814	6.55272	0.567385	0.314352	1.80493	0.0710852	0.347309
		C1QTNF6	22.4848	-0.101644	0.304906	-0.333363	0.73886	0.999979	39.0657	0.57858	0.218876	2.64342	0.00820742	0.260135	31.6624	0.303002	0.176063	1.72099	0.0852535	0.37363
		C1QTNF7	12.1762	0.51627	0.38123	1.35422	0.175666	0.999979	13.2286	0.519789	0.453111	1.14716	0.251317	0.683489	12.7511	0.520364	0.287639	1.80909	0.0704376	0.345479
		C1QTNF9	57.4076	0.303449	0.245332	1.2369	0.216126	0.999979	52.2354	0.295562	0.167287	1.7668	0.0772619	0.474142	54.5017	0.301508	0.138961	2.16973	0.0300275	0.240151
		C1R	339.708	0.2502	0.131965	1.89596	0.0579651	0.999979	577.629	0.377463	0.162447	2.3236	0.0201468	0.328529	471.385	0.322364	0.108756	2.96409	0.00303575	0.0939011
		C1RL	67.5699	0.15903	0.180808	0.879548	0.379104	0.999979	99.8264	0.31862	0.163656	1.94688	0.051549	0.426775	85.4007	0.252997	0.112352	2.25184	0.0243325	0.221487
		C1RL-AS1	9.17119	-0.475814	0.479528	-0.992255	0.321073	0.999979	12.1139	0.0737016	0.305955	0.240891	0.80964	0.94839	10.8002	-0.161176	0.244765	-0.658493	0.510222	0.781004
		C1S	676.638	0.1584	0.099907	1.58548	0.112857	0.999979	974.262	0.313966	0.125503	2.50166	0.0123612	0.287255	841.095	0.246761	0.0815056	3.02753	0.0024656	0.0857037
		C2	11.3116	0.312756	0.445289	0.702367	0.48245	0.999979	28.6511	0.744589	0.300856	2.4749	0.0133273	0.297436	20.9215	0.589626	0.237879	2.47868	0.0131869	0.177579
		C20orf144	0.897098	1.25359	1.466	0.85511	0.39249	0.999979	0.915701	0.454955	1.18927	0.382549	0.702054	NA	0.905646	0.798509	0.800614	0.997371	0.318584	NA
		C20orf166-AS1	297.413	-0.126396	0.123039	-1.02729	0.304284	0.999979	466.086	-0.123466	0.115434	-1.06958	0.28481	0.709506	390.713	-0.123513	0.0796292	-1.55111	0.120876	0.435303
		C20orf194	1705.41	0.0283712	0.0907799	0.312527	0.75464	0.999979	1433.46	-0.20304	0.172362	-1.17798	0.238804	0.673563	1553.18	-0.0993541	0.108373	-0.916778	0.359259	0.684013
		C20orf196	58.2192	0.220423	0.184299	1.19601	0.231693	0.999979	48.4977	0.171502	0.190428	0.900612	0.367795	0.762324	52.7726	0.197617	0.119694	1.65101	0.0987367	0.398886
		C20orf197	36.6961	-0.142778	0.214494	-0.665652	0.505634	0.999979	26.8775	0.302734	0.226706	1.33536	0.181759	0.615352	31.2243	0.085604	0.141474	0.605084	0.545123	0.800969
		C20orf202	5.13947	0.401061	0.583413	0.687439	0.491806	0.999979	3.64276	0.0398171	0.471981	0.0843616	0.932769	NA	4.30395	0.174103	0.310517	0.560687	0.575011	0.818623
		C20orf203	1.85804	0.993967	0.892304	1.11393	0.265308	0.999979	3.9583	0.491669	0.489341	1.00476	0.315014	NA	3.02163	0.635099	0.384516	1.65169	0.0985985	NA
		C20orf24	330.94	0.0906088	0.101771	0.890321	0.373294	0.999979	260.35	0.109718	0.166394	0.659389	0.509646	0.833292	291.467	0.101074	0.0991711	1.01919	0.308112	0.644037
		C20orf27	173.583	0.0591181	0.128355	0.460581	0.645099	0.999979	182.1	0.11176	0.124668	0.896461	0.370007	0.763263	178.114	0.091009	0.0807072	1.12764	0.259471	0.597027
		C20orf62	0.983294	-1.93233	1.52652	-1.26584	0.20557	0.999979	0.78916	0.266538	1.2954	0.205757	0.836981	NA	0.873953	-0.638389	0.904289	-0.705957	0.480215	NA
		C20orf96	27.5733	0.0718506	0.257145	0.279416	0.779925	0.999979	30.6879	0.529669	0.220383	2.4034	0.0162433	0.30507	29.2793	0.3325	0.153907	2.1604	0.0307417	0.243097
		C21orf2	214.437	0.0211415	0.126036	0.167742	0.866786	0.999979	250.975	0.0874805	0.107437	0.814248	0.415503	0.792071	234.48	0.0606165	0.0740562	0.81852	0.41306	0.719555
		C21orf33	217.43	0.0327115	0.144564	0.226277	0.820986	0.999979	198.695	0.0238774	0.15403	0.155018	0.876807	0.97015	206.83	0.0282226	0.104471	0.270147	0.787047	0.92129
		C21orf58	36.9262	0.380972	0.246563	1.54513	0.122314	0.999979	38.8856	0.268314	0.210647	1.27376	0.202749	0.637516	37.9845	0.318221	0.148072	2.14909	0.0316272	0.247343
		C21orf59	386.758	0.0156274	0.0972869	0.160632	0.872383	0.999979	395.315	-0.112979	0.108687	-1.03949	0.298578	0.717295	391.097	-0.0542326	0.0676395	-0.801788	0.422675	0.72531
		C21orf62	5.30776	0.371268	0.55211	0.672454	0.501295	0.999979	4.6275	0.67743	0.490501	1.3811	0.167248	NA	4.92779	0.5355	0.319287	1.67717	0.0935083	0.389896
		C21orf62-AS1	4.71856	0.489079	0.584967	0.83608	0.40311	0.999979	5.62256	0.291277	0.446966	0.651676	0.51461	0.835712	5.21411	0.349838	0.308847	1.13273	0.25733	0.59595
		C21orf91	119.81	-0.0828944	0.139137	-0.595775	0.551326	0.999979	131.935	0.106195	0.135555	0.783406	0.433389	0.800585	126.391	0.025704	0.089287	0.287881	0.773438	0.91513
		C22orf15	4.8023	-0.250292	0.552068	-0.453371	0.650282	0.999979	3.93674	-0.0973796	0.52829	-0.18433	0.853755	NA	4.31881	-0.171847	0.327871	-0.524129	0.600189	0.833446
		C22orf23	83.3907	-0.123973	0.155897	-0.795223	0.426484	0.999979	86.7936	0.234198	0.126194	1.85586	0.0634741	0.450624	85.211	0.0783097	0.0902555	0.867644	0.385589	0.701596
		C22orf24	0.57014	-0.424917	2.48763	-0.170812	0.864372	0.999979	1.34507	-0.187861	0.842057	-0.223098	0.823459	NA	0.99784	-0.287296	0.737215	-0.389705	0.696755	NA
		C22orf29	186.948	0.068147	0.122035	0.558422	0.576556	0.999979	189.45	0.0109662	0.112228	0.0977138	0.92216	0.981043	188.202	0.0378803	0.0732456	0.517168	0.605039	0.836324
		C22orf31	1.74	1.68952	0.995704	1.6968	0.0897336	0.999979	1.41399	0.764643	0.935548	0.81732	0.413745	NA	1.55836	1.21373	0.577646	2.10116	0.0356266	NA
		C22orf34	9.68457	-0.497336	0.47901	-1.03826	0.29915	0.999979	11.195	0.0563627	0.291053	0.193651	0.846449	0.960811	10.5144	-0.16904	0.236027	-0.716188	0.473875	0.757622
		C22orf39	1194.63	0.0120577	0.0782204	0.154151	0.877491	0.999979	1120.71	-0.128472	0.0803315	-1.59927	0.10976	0.523359	1152.52	-0.0647885	0.0512419	-1.26437	0.206099	0.543137
		C22orf46	182.263	0.186164	0.143939	1.29335	0.195889	0.999979	176.857	0.416095	0.17966	2.31601	0.0205577	0.330894	179.131	0.313409	0.119486	2.62299	0.00871631	0.148598
		C2CD2	84.936	0.157387	0.174842	0.900168	0.368031	0.999979	100.45	0.25794	0.143892	1.79259	0.0730383	0.468028	93.4854	0.215766	0.102565	2.1037	0.0354048	0.259055
		C2CD2L	179.926	0.130896	0.119106	1.09899	0.271773	0.999979	174.258	0.00106495	0.0956337	0.0111357	0.991115	0.99808	176.627	0.0623466	0.0640567	0.973304	0.330402	0.661287
		C2CD3	178.905	-0.0568084	0.127884	-0.444218	0.656885	0.999979	139.679	0.0453435	0.166847	0.271766	0.785802	0.941076	157.002	0.000973768	0.104306	0.00933566	0.992551	0.997725
		C2CD4A	4.07211	0.0480817	0.812881	0.0591497	0.952833	0.999979	7.21893	-0.627113	0.672658	-0.932292	0.351186	0.752246	5.81455	-0.337656	0.510225	-0.661778	0.508114	0.77991
		C2CD4B	36.143	0.325952	0.652217	0.49976	0.617244	0.999979	84.7405	-1.21877	0.74254	-1.64135	0.100725	0.51082	63.1327	-0.486971	0.513299	-0.948709	0.342769	0.671914
		C2CD4C	44.6661	0.184266	0.232844	0.791373	0.428727	0.999979	42.134	0.117135	0.229517	0.510356	0.609802	0.876571	43.2246	0.150985	0.153962	0.980666	0.326757	0.65803
		C2CD4D	0.906767	-0.859812	1.41138	-0.609199	0.542393	0.999979	1.4603	0.975891	0.968536	1.00759	0.31365	NA	1.21348	0.219879	0.720912	0.305001	0.760365	NA
		C2CD5	378.047	0.0402971	0.0876243	0.459885	0.645598	0.999979	406.812	0.109827	0.110627	0.992772	0.320821	0.730058	393.653	0.0804711	0.0657805	1.22333	0.221206	0.559553
		C2orf15	4.02146	0.435918	0.657592	0.6629	0.507394	0.999979	3.29911	0.977198	0.580651	1.68294	0.0923873	NA	3.61598	0.708616	0.386177	1.83495	0.0665134	NA
		C2orf16	3.88139	0.360268	0.651338	0.55312	0.580181	0.999979	3.83832	-0.576123	0.514862	-1.11898	0.263147	NA	3.85477	-0.15909	0.350307	-0.454144	0.649725	NA
		C2orf27A	9.74076	0.270848	0.425866	0.635993	0.524781	0.999979	12.2827	0.448808	0.339083	1.32359	0.185638	0.619209	11.1365	0.385501	0.235983	1.63359	0.102344	0.404109
		C2orf40	26.8392	0.445309	0.313322	1.42125	0.155243	0.999979	34.5108	0.0482695	0.274918	0.175578	0.860626	0.965033	31.0741	0.218569	0.202719	1.07819	0.28095	0.617066
		C2orf42	81.7734	-0.0976883	0.143693	-0.679842	0.496604	0.999979	82.5864	0.0237903	0.119865	0.198475	0.842673	0.959522	82.1485	-0.0293289	0.0756774	-0.387552	0.698348	0.880803
		C2orf44	151.972	0.038895	0.140938	0.275973	0.782569	0.999979	126.778	-0.0392243	0.116482	-0.336741	0.736312	0.92595	137.888	-0.00369233	0.0815388	-0.0452832	0.963882	0.988613
		C2orf47	239.271	0.027113	0.110951	0.244369	0.806945	0.999979	209.516	-0.043933	0.106494	-0.412541	0.679943	0.902863	222.529	-0.0105238	0.0674025	-0.156133	0.875928	0.9566
		C2orf49	416.576	-0.0251745	0.104868	-0.240058	0.810285	0.999979	354.982	-0.152208	0.0933744	-1.63008	0.103085	0.512988	382.014	-0.0939076	0.0636019	-1.47649	0.139812	0.460047
		C2orf61	0.70596	-1.205	1.70527	-0.706636	0.479792	0.999979	1.1415	0.246667	1.0974	0.224774	0.822155	NA	0.947014	-0.405795	0.84074	-0.482664	0.629334	NA
		C2orf68	981.638	0.012414	0.0846804	0.146598	0.883449	0.999979	814.9	0.0733587	0.0760014	0.965228	0.334431	0.73973	888.244	0.0471732	0.0488794	0.965094	0.334498	0.665037
		C2orf69	350.827	-0.118794	0.101816	-1.16675	0.243313	0.999979	296.964	-0.158679	0.102624	-1.54622	0.122052	0.540869	320.608	-0.139659	0.0645975	-2.16199	0.030619	0.242568
		C2orf71	2.93346	-0.152365	0.971698	-0.156803	0.8754	0.999979	3.18434	0.422328	0.632869	0.667323	0.504566	NA	3.07229	0.185214	0.524344	0.35323	0.723916	NA
		C2orf74	90.2251	-0.0655824	0.159004	-0.412457	0.680005	0.999979	82.0753	0.130155	0.151559	0.858777	0.390463	0.775888	85.63	0.0459414	0.0994973	0.461735	0.644271	0.856135
		C2orf76	35.3477	0.0931935	0.224493	0.415128	0.678048	0.999979	37.4571	-0.0709785	0.17271	-0.41097	0.681095	0.90383	36.4801	-0.00192477	0.11792	-0.0163227	0.986977	0.995726
		C2orf81	6.18778	0.387029	0.487428	0.794022	0.427182	0.999979	7.6889	1.12717	0.446102	2.52672	0.0115135	0.284259	7.0149	0.789077	0.284054	2.77791	0.00547091	0.120582
		C2orf82	1.97955	-0.0282243	0.987089	-0.0285935	0.977189	0.999979	3.50518	0.758784	0.59145	1.28292	0.19952	NA	2.82194	0.499253	0.46817	1.06639	0.286247	NA
		C2orf88	387.157	-0.188948	0.143282	-1.31871	0.187266	0.999979	268.896	-0.299929	0.140689	-2.13186	0.0330181	0.379378	321.233	-0.249073	0.101571	-2.45221	0.0141983	0.182398
		C3	585.289	-0.388799	0.147506	-2.63581	0.00839359	0.999979	821.654	-0.0946371	0.217032	-0.436052	0.662799	0.896354	715.883	-0.226527	0.146462	-1.54666	0.121946	0.437082
		C3AR1	6.21715	-0.417755	0.533007	-0.78377	0.433175	0.999979	10.0542	0.738085	0.404063	1.82666	0.0677511	0.457302	8.34062	0.272036	0.307304	0.885235	0.37603	0.696148
		C3orf14	4.54966	0.185173	0.583823	0.317174	0.751112	0.999979	6.15247	0.683393	0.399437	1.71089	0.0871014	0.488568	5.43246	0.481273	0.288742	1.6668	0.0955551	0.393889
		C3orf17	919.935	-0.0697737	0.0753903	-0.9255	0.354706	0.999979	857.062	-0.130291	0.0717241	-1.81655	0.0692853	0.460549	884.22	-0.102446	0.0431099	-2.3764	0.0174826	0.197244
		C3orf18	717.425	-0.100786	0.101249	-0.99543	0.319527	0.999979	511.889	-0.0750099	0.0940836	-0.797269	0.425295	0.79577	602.832	-0.0853763	0.0635903	-1.3426	0.179402	0.51427
		C3orf20	3.80627	0.598076	0.627226	0.953525	0.340324	0.999979	4.962	0.489279	0.46248	1.05795	0.29008	NA	4.44537	0.5215	0.320208	1.62863	0.103392	0.406646
		C3orf22	1.4134	-0.801989	1.11132	-0.721656	0.470506	0.999979	0.60156	-0.750231	1.79955	-0.416899	0.676752	NA	0.961589	-0.726844	0.839619	-0.865683	0.386664	NA
		C3orf33	108.911	-0.170929	0.166264	-1.02806	0.303922	0.999979	96.6819	-0.0627374	0.153243	-0.409399	0.682247	0.904797	102.024	-0.109471	0.106054	-1.03222	0.30197	0.638334
		C3orf35	7.40908	-0.30103	0.447861	-0.672151	0.501488	0.999979	11.0087	-0.242873	0.311661	-0.779286	0.435811	0.801634	9.39721	-0.270298	0.219547	-1.23116	0.218263	0.555381
		C3orf38	152.983	-0.136135	0.137087	-0.993059	0.320681	0.999979	135.237	-0.0659346	0.106863	-0.617002	0.537233	0.845995	143.004	-0.0970934	0.0754029	-1.28766	0.197864	0.534036
		C3orf49	5.15896	-0.583354	0.556871	-1.04756	0.294843	0.999979	6.60686	-0.382054	0.388475	-0.983473	0.325375	0.734253	5.96143	-0.45681	0.278918	-1.63779	0.101466	0.40191
		C3orf52	8.01451	1.07439	0.780253	1.37698	0.16852	0.999979	10.3764	-0.111391	0.580565	-0.191867	0.847846	0.961356	9.31089	0.354984	0.4827	0.735413	0.462088	0.750202
		C3orf58	150.072	0.205169	0.115056	1.78321	0.0745515	0.999979	123.615	0.139538	0.157239	0.887425	0.37485	0.766667	135.241	0.175026	0.0915056	1.91273	0.0557823	0.313651
		C3orf62	52.2809	0.282475	0.198884	1.4203	0.15552	0.999979	63.763	0.240355	0.169479	1.4182	0.156132	0.583913	58.5989	0.262126	0.115242	2.27458	0.0229313	0.21669
		C3orf70	18.4839	0.568351	0.331162	1.71623	0.0861195	0.999979	23.0631	0.0246203	0.209781	0.117362	0.906573	0.976883	21.0079	0.244258	0.166168	1.46994	0.141577	0.463029
		C3orf80	1.09807	0.580257	1.2156	0.477344	0.633118	0.999979	2.96119	0.837379	0.6855	1.22156	0.221874	NA	2.13099	0.672328	0.541838	1.24083	0.214669	NA
		C4BPA	2.23573	-1.30571	0.840902	-1.55275	0.120484	0.999979	2.02457	-0.231161	0.671867	-0.344057	0.730803	NA	2.1168	-0.693906	0.454126	-1.528	0.126512	NA
		C4BPB	0.647818	-0.76271	1.79526	-0.424847	0.670948	0.999979	1.91192	0.00126922	0.697895	0.00181864	0.998549	NA	1.34804	-0.189336	0.600285	-0.315411	0.75245	NA
		C4orf19	2.98684	-0.478295	0.760176	-0.62919	0.529225	0.999979	4.55161	0.127899	0.513534	0.249057	0.803317	NA	3.85227	-0.101388	0.374193	-0.270951	0.786429	NA
		C4orf26	2.40879	0.0464468	0.896499	0.0518091	0.958681	0.999979	2.31885	-0.321497	0.611196	-0.526012	0.59888	NA	2.35635	-0.218836	0.446581	-0.490026	0.624115	NA
		C4orf27	164.299	0.00209765	0.130374	0.0160894	0.987163	0.999979	177.078	0.0495201	0.111605	0.443709	0.657253	0.893546	171.199	0.0306026	0.0748558	0.408821	0.682671	0.873999
		C4orf29	221.567	-0.206129	0.114742	-1.79645	0.0724225	0.999979	184.282	-0.23639	0.186253	-1.26919	0.204374	0.639584	200.718	-0.221568	0.113246	-1.95652	0.0504037	0.301838
		C4orf3	1275.21	-0.062003	0.0992473	-0.624733	0.532146	0.999979	1298.34	0.0956414	0.08801	1.08671	0.277165	0.703804	1286.66	0.0271665	0.0633233	0.429013	0.667914	0.86685
		C4orf32	353.447	0.0688889	0.116824	0.589679	0.555406	0.999979	284.934	0.0580701	0.140343	0.413773	0.67904	0.902665	315.075	0.0647054	0.0896266	0.721944	0.470329	0.755556
		C4orf33	37.314	0.0544842	0.226458	0.240593	0.80987	0.999979	41.0165	0.128187	0.18698	0.685564	0.492988	0.825684	39.3287	0.0942588	0.126615	0.744453	0.456603	0.746518
		C4orf36	1.98179	-0.114661	0.855681	-0.134	0.893403	0.999979	4.01246	-0.787192	0.545344	-1.44348	0.148886	NA	3.10573	-0.521374	0.404306	-1.28955	0.197206	NA
		C4orf46	43.0148	-0.130747	0.212892	-0.614147	0.539118	0.999979	55.7394	0.115506	0.199857	0.577941	0.563304	0.854632	50.0271	0.0110994	0.135276	0.0820497	0.934607	0.979176
		C4orf47	1.21127	-0.46569	1.11749	-0.416727	0.676878	0.999979	2.01297	-0.0542883	0.661532	-0.0820645	0.934595	NA	1.65568	-0.212138	0.497591	-0.426331	0.669867	NA
		C4orf48	2.03907	1.17345	0.871855	1.34592	0.178327	0.999979	4.53411	1.03784	0.513218	2.02223	0.0431528	NA	3.42156	1.0822	0.398126	2.71825	0.00656287	NA
		C5	9.46301	0.298131	0.405948	0.734406	0.462701	0.999979	11.9972	-0.0969052	0.333199	-0.290833	0.771179	0.936893	10.8618	0.0620033	0.226513	0.27373	0.784292	0.920109
		C5AR1	8.79114	0.282642	0.528499	0.5348	0.592788	0.999979	17.1281	0.221263	0.373546	0.59233	0.553629	0.851175	13.4135	0.242936	0.294245	0.825625	0.409017	0.716826
		C5AR2	0.746506	0.69231	1.58153	0.437747	0.66157	0.999979	2.5074	-0.0702095	0.624553	-0.112416	0.910494	NA	1.72344	0.210171	0.542765	0.387222	0.698592	NA
		C5orf15	359.108	0.00733656	0.117994	0.0621774	0.950422	0.999979	353.184	0.0250438	0.0925627	0.27056	0.78673	0.941662	355.501	0.0184361	0.0674778	0.273217	0.784687	0.920132
		C5orf22	402.719	-0.150347	0.0824603	-1.82327	0.0682627	0.999979	392.744	-0.0703643	0.0792605	-0.887759	0.37467	0.766667	396.805	-0.105163	0.0460869	-2.28185	0.0224983	0.214667
		C5orf24	750.569	-0.0602206	0.0814231	-0.739602	0.459542	0.999979	664.128	0.0922356	0.10787	0.855067	0.392514	0.777528	701.889	0.0258973	0.0658617	0.393208	0.694166	0.878959
		C5orf28	70.6039	0.0284114	0.162964	0.174342	0.861597	0.999979	71.9683	0.17098	0.124783	1.37021	0.17062	0.604782	71.3003	0.108274	0.0839426	1.28986	0.1971	0.533806
		C5orf30	227.325	0.254659	0.166656	1.52805	0.1265	0.999979	135.535	0.312072	0.158538	1.96844	0.0490178	0.423225	176.221	0.287285	0.115325	2.4911	0.0127348	0.174779
		C5orf34	4.32997	-0.390665	0.618561	-0.63157	0.527668	0.999979	8.85192	0.200805	0.356368	0.563478	0.573109	0.859421	6.83258	0.0277991	0.276263	0.100626	0.919848	0.97335
		C5orf38	1.80397	-0.447165	1.01257	-0.441614	0.658769	0.999979	2.09085	0.0156911	0.64284	0.0244089	0.980526	NA	1.96247	-0.109179	0.475147	-0.229779	0.818263	NA
		C5orf42	164.115	-0.0417843	0.147113	-0.284029	0.776388	0.999979	191.603	0.00386749	0.196573	0.0196746	0.984303	0.996039	179.235	-0.0151306	0.127551	-0.118624	0.905573	0.967822
		C5orf45	34.6747	-0.218781	0.219342	-0.997441	0.31855	0.999979	40.7074	0.0123618	0.163047	0.0758174	0.939564	0.984654	37.9915	-0.0806438	0.112373	-0.717646	0.472976	0.757037
		C5orf49	0.707379	0.218234	1.57928	0.138186	0.890093	0.999979	1.75205	-0.35939	0.69801	-0.514878	0.606638	NA	1.28653	-0.196413	0.568951	-0.345219	0.72993	NA
		C5orf51	117.974	-0.131742	0.181995	-0.723876	0.469142	0.999979	122.962	0.0194012	0.213871	0.0907148	0.927719	0.981732	120.662	-0.0462572	0.145848	-0.31716	0.751122	0.90507
		C5orf56	52.5005	-0.101767	0.202993	-0.50133	0.616139	0.999979	64.9405	-0.0206198	0.182135	-0.113212	0.909863	0.977742	59.3567	-0.0555865	0.124313	-0.447151	0.654766	0.860514
		C5orf63	73.9986	-0.067387	0.155952	-0.4321	0.665669	0.999979	70.1255	0.0451134	0.136846	0.329666	0.741652	0.927765	71.7815	-0.00567049	0.0870254	-0.0651591	0.948047	0.982389
		C5orf66	25.5279	-0.213892	0.251999	-0.84878	0.396003	0.999979	34.4222	0.283086	0.235568	1.20172	0.229474	0.663947	30.4374	0.0710837	0.161194	0.440983	0.659225	0.862417
		C6	6.2325	-0.53637	0.58522	-0.916526	0.359391	0.999979	9.7109	0.0973264	0.366807	0.265334	0.790752	0.942429	8.15603	-0.13584	0.282856	-0.480245	0.631053	0.849947
		C6orf1	125.179	0.000958139	0.157501	0.00608339	0.995146	0.999979	109.754	0.214122	0.151272	1.41548	0.156927	0.584981	116.488	0.119449	0.104838	1.13937	0.25455	0.592542
		C6orf106	6719.93	0.0828099	0.0878797	0.94231	0.346034	0.999979	5371.33	-0.133855	0.115501	-1.15891	0.246494	0.679068	5967.07	-0.0359117	0.0765696	-0.469007	0.639065	0.853689
		C6orf120	480.317	-0.0644773	0.0866469	-0.744138	0.456793	0.999979	410.722	-0.0978506	0.0684713	-1.42908	0.152983	0.579723	441.298	-0.0821218	0.0432007	-1.90094	0.0573101	0.317914
		C6orf132	2.23272	-0.00771653	0.95378	-0.00809047	0.993545	0.999979	3.31156	0.290791	0.58763	0.494855	0.620703	NA	2.83041	0.1957	0.460156	0.425291	0.670625	NA
		C6orf136	540.182	-0.032101	0.0988893	-0.324615	0.745472	0.999979	444.719	-0.111848	0.120529	-0.927969	0.353423	0.753204	486.807	-0.0756932	0.0756811	-1.00016	0.317233	0.650328
		C6orf141	8.87433	0.00944975	0.523137	0.0180636	0.985588	0.999979	11.2942	0.356761	0.446845	0.798399	0.424639	0.795677	10.2119	0.20826	0.329492	0.632064	0.527345	0.79107
		C6orf163	10.7007	-0.295632	0.392875	-0.752484	0.45176	0.999979	10.9916	0.104483	0.313924	0.33283	0.739263	0.926995	10.8525	-0.0587564	0.214663	-0.273715	0.784304	0.920109
		C6orf165	1.66475	-0.123483	1.03383	-0.119441	0.904926	0.999979	1.64028	0.204383	0.993112	0.205801	0.836947	NA	1.64916	0.0321812	0.644613	0.0499233	0.960183	NA
		C6orf201	27.5732	0.0239075	0.31108	0.0768532	0.93874	0.999979	30.8218	-0.41673	0.244552	-1.70405	0.0883709	0.490289	29.3599	-0.226256	0.188983	-1.19723	0.231217	0.567427
		C6orf203	349.994	0.0516924	0.0889162	0.58136	0.560998	0.999979	297.614	-0.0205896	0.119302	-0.172584	0.862979	0.966062	320.623	0.0130686	0.069071	0.189205	0.849932	0.945509
		C6orf223	0.949053	-0.559403	1.47928	-0.37816	0.705312	0.999979	1.62957	0.498892	0.900287	0.554148	0.579478	NA	1.32584	0.105217	0.69544	0.151295	0.879743	NA
		C6orf226	47.5539	-0.00114899	0.209733	-0.00547836	0.995629	0.999979	49.7254	0.152991	0.163334	0.936676	0.348925	0.750045	48.7033	0.0890593	0.114837	0.775526	0.438029	0.735282
		C6orf25	3.2532	-0.108821	0.684027	-0.159088	0.873599	0.999979	4.06526	-0.256842	0.526431	-0.487894	0.625625	NA	3.70082	-0.167392	0.3645	-0.459238	0.646063	NA
		C6orf47	231.788	-0.0698412	0.0975509	-0.715946	0.474024	0.999979	215.847	-0.0443127	0.0941047	-0.470888	0.637721	0.887179	222.721	-0.0546587	0.054306	-1.00649	0.314178	0.648248
		C6orf48	335.749	0.168175	0.101718	1.65335	0.0982596	0.999979	331.714	0.281832	0.105843	2.66273	0.00775085	0.255981	333.173	0.233154	0.0665742	3.50216	0.000461497	0.0411911
		C6orf52	1.35857	0.621135	1.17799	0.527282	0.597998	0.999979	3.30067	0.0165914	0.566677	0.0292785	0.976643	NA	2.43401	0.167265	0.461151	0.362712	0.71682	NA
		C6orf62	990.922	-0.0310859	0.0995067	-0.3124	0.754736	0.999979	1071.3	0.099686	0.0949594	1.04977	0.293822	0.716104	1034.44	0.0430422	0.0652684	0.659465	0.509597	0.780773
		C6orf89	1173.29	-0.105888	0.0854314	-1.23945	0.215178	0.999979	1147.73	-0.117305	0.0658613	-1.78109	0.0748971	0.470435	1158.12	-0.111398	0.0459368	-2.42503	0.015307	0.187209
		C7	8.97458	-0.009916	0.507861	-0.019525	0.984422	0.999979	15.6031	-0.236498	0.442416	-0.534561	0.592954	0.868075	12.6343	-0.136019	0.321	-0.423736	0.671758	0.868681
		C7orf13	64.1988	0.168477	0.180322	0.934314	0.350142	0.999979	40.8468	-0.125108	0.194104	-0.644544	0.519222	0.837896	51.1903	0.0235127	0.119913	0.196081	0.844547	0.94367
		C7orf25	168.961	0.00264795	0.110124	0.0240451	0.980817	0.999979	136.385	0.219086	0.0990905	2.21096	0.0270383	0.356057	150.745	0.118726	0.0631195	1.88097	0.0599764	0.323499
		C7orf26	257.068	0.0600284	0.128618	0.46672	0.6407	0.999979	243.624	-0.0373391	0.0903739	-0.413162	0.679488	0.902665	249.364	0.0079638	0.0698864	0.113954	0.909275	0.969937
		C7orf31	9.92031	0.0759248	0.397139	0.191179	0.848385	0.999979	10.8873	0.143604	0.309018	0.464713	0.642137	0.88947	10.4514	0.127055	0.206911	0.614055	0.539179	0.796996
		C7orf34	1.81172	0.488831	0.936171	0.522159	0.601559	0.999979	0.57373	-1.03535	2.0274	-0.510679	0.609576	NA	1.1233	-0.22879	0.762491	-0.300057	0.764134	NA
		C7orf43	107.357	0.208095	0.145273	1.43245	0.152016	0.999979	124.011	0.278365	0.134799	2.06504	0.0389193	0.396276	116.495	0.248847	0.0882341	2.8203	0.00479785	0.114952
		C7orf49	314.08	0.0787831	0.125114	0.629689	0.528898	0.999979	308.474	0.0627777	0.111648	0.562282	0.573924	0.859925	310.682	0.0712177	0.078849	0.903217	0.366411	0.687792
		C7orf50	693.817	-0.0291561	0.0940947	-0.309859	0.756668	0.999979	796.268	-0.00946299	0.14382	-0.0657977	0.947539	0.986349	749.814	-0.0164539	0.087584	-0.187864	0.850983	0.945686
		C7orf55	57.9624	-0.0895122	0.185264	-0.483161	0.628981	0.999979	59.6258	-0.065023	0.196725	-0.330527	0.741002	0.927655	58.8213	-0.0725378	0.124971	-0.580438	0.561619	0.80977
		C7orf60	112.245	0.177785	0.142139	1.25078	0.211014	0.999979	91.3538	0.00798582	0.121809	0.0655602	0.947728	0.986358	100.559	0.0868413	0.0805344	1.07831	0.280894	0.617066
		C7orf61	1.49656	-0.664605	1.12536	-0.590573	0.554806	0.999979	1.85656	0.161908	0.678318	0.23869	0.811346	NA	1.69406	-0.0690015	0.517649	-0.133298	0.893958	NA
		C7orf73	1091.2	0.0467271	0.0831498	0.561963	0.574141	0.999979	814.853	0.0108247	0.13941	0.0776464	0.938109	0.98447	936.688	0.0286339	0.0824887	0.347126	0.728497	0.894405
		C8G	29.6143	0.160373	0.316316	0.507003	0.612152	0.999979	33.3644	0.220261	0.311054	0.70811	0.478877	0.82106	31.6738	0.193786	0.222277	0.871822	0.383305	0.700336
		C8orf22	2993.43	0.102408	0.292091	0.350603	0.725886	0.999979	3922.67	-0.25771	0.352478	-0.731138	0.464695	0.812976	3507.59	-0.094358	0.250125	-0.377243	0.705993	0.886023
		C8orf31	6.42995	0.169642	0.486243	0.348883	0.727177	0.999979	6.78587	0.0171774	0.397731	0.0431885	0.965551	0.992119	6.62301	0.0784665	0.264439	0.296728	0.766674	0.911402
		C8orf33	434.262	-0.173845	0.109768	-1.58374	0.113253	0.999979	459.282	-0.0962866	0.0786676	-1.22397	0.220965	0.656817	447.662	-0.129076	0.058966	-2.18899	0.0285978	0.236041
		C8orf34	2.47328	-0.255984	0.814967	-0.314104	0.753442	0.999979	2.89412	0.282277	0.588351	0.479777	0.631386	NA	2.70562	0.0565107	0.410581	0.137636	0.890528	NA
		C8orf37	44.7023	-0.0418449	0.207225	-0.20193	0.839971	0.999979	44.9613	0.182603	0.166699	1.09541	0.273337	0.699714	44.8029	0.0839473	0.114751	0.731558	0.464438	0.751756
		C8orf4	260.359	0.0262867	0.203069	0.129447	0.897004	0.999979	299.643	0.0283891	0.409069	0.0693992	0.944672	0.986023	282.011	0.0289601	0.257226	0.112586	0.910358	0.970385
		C8orf44	35.6773	0.130015	0.240484	0.540639	0.588757	0.999979	38.4602	0.190397	0.179613	1.06004	0.289125	0.712433	37.182	0.163343	0.127641	1.2797	0.20065	0.536931
		C8orf46	31.4204	-0.348493	0.284954	-1.22298	0.221338	0.999979	48.5162	0.0172258	0.248985	0.069184	0.944843	0.986023	40.8572	-0.138205	0.184709	-0.748232	0.45432	0.745654
		C8orf48	1.62052	0.33138	1.02171	0.324337	0.745683	0.999979	1.70897	-0.7935	0.758059	-1.04675	0.295214	NA	1.66836	-0.288667	0.541378	-0.533208	0.59389	NA
		C8orf58	88.3249	0.130514	0.146188	0.892785	0.371972	0.999979	76.2911	0.259331	0.117799	2.20146	0.0277032	0.358958	81.5768	0.202036	0.0761922	2.65166	0.00800973	0.143779
		C8orf59	236.763	0.0496066	0.11919	0.416196	0.677267	0.999979	211.845	0.0233408	0.113888	0.204946	0.837615	0.958438	222.706	0.0368696	0.0741073	0.497517	0.618824	0.843347
		C8orf76	26.9755	0.0228902	0.25969	0.0881443	0.929762	0.999979	30.3982	0.201906	0.236049	0.855357	0.392354	0.777528	28.8437	0.125657	0.157074	0.799987	0.423719	0.726291
		C8orf82	282.303	0.122389	0.133156	0.919143	0.358021	0.999979	215.557	0.250981	0.106415	2.35851	0.0183484	0.315749	245.035	0.194163	0.0801212	2.42336	0.0153775	0.187368
		C8orf88	2.81287	0.328077	0.756269	0.43381	0.664426	0.999979	3.10082	0.790589	0.586169	1.34874	0.177421	NA	2.97165	0.554771	0.400084	1.38664	0.165552	NA
		C9orf106	1.08233	0.457848	1.69854	0.269554	0.787503	0.999979	1.97588	-1.60777	0.958591	-1.67722	0.0934988	NA	1.57648	-0.771551	0.846485	-0.911476	0.362045	NA
		C9orf114	256.935	-0.0556047	0.111735	-0.497647	0.618733	0.999979	313.729	-0.00758303	0.120074	-0.0631532	0.949645	0.98741	288.182	-0.0273416	0.0759844	-0.359833	0.718972	0.890726
		C9orf116	6.4908	0.547743	0.515932	1.06166	0.288391	0.999979	4.25606	0.368798	0.526979	0.699835	0.48403	NA	5.24511	0.486389	0.322492	1.50822	0.131498	0.447704
		C9orf117	4.54846	-0.577576	0.65672	-0.879485	0.379138	0.999979	5.53041	-0.0375391	0.469759	-0.0799115	0.936308	0.98447	5.08909	-0.24274	0.348534	-0.696461	0.48614	0.766182
		C9orf131	15.1964	-0.0519164	0.367251	-0.141365	0.887582	0.999979	19.7466	-0.188228	0.24461	-0.769502	0.441595	0.803522	17.7101	-0.12842	0.185815	-0.691114	0.489494	0.769255
		C9orf135	3.12647	-0.964936	0.740376	-1.3033	0.192471	0.999979	3.54563	-0.170608	0.839857	-0.203139	0.839026	NA	3.35924	-0.547136	0.526125	-1.03994	0.29837	NA
		C9orf139	1.56436	-0.128314	1.08405	-0.118366	0.905778	0.999979	2.0692	0.362637	0.885161	0.409685	0.682037	NA	1.84309	0.182197	0.604947	0.301178	0.763279	NA
		C9orf142	111.422	0.154367	0.138736	1.11266	0.265853	0.999979	119.375	0.258889	0.132053	1.9605	0.0499377	0.42632	115.72	0.214918	0.0842559	2.55077	0.0107485	0.163433
		C9orf153	1.56549	1.01036	0.98084	1.03009	0.302966	0.999979	1.37437	1.21553	0.867646	1.40095	0.161228	NA	1.45867	1.0797	0.553239	1.95161	0.0509851	NA
		C9orf156	71.9605	-0.0957132	0.167007	-0.57311	0.56657	0.999979	89.768	0.0159649	0.132408	0.120574	0.904029	0.976095	81.7527	-0.0287765	0.0898593	-0.320239	0.748787	0.903924
		C9orf16	145.313	0.256783	0.153876	1.66876	0.0951646	0.999979	146.86	0.367733	0.125462	2.93103	0.00337842	0.186339	146.034	0.32041	0.0917607	3.49179	0.000479789	0.042372
		C9orf163	1.44415	0.549459	1.11376	0.493335	0.621776	0.999979	1.84285	1.61796	0.786955	2.05598	0.0397848	NA	1.66374	1.14491	0.55393	2.06689	0.0387446	NA
		C9orf170	4.15918	-0.0238509	0.657553	-0.0362723	0.971065	0.999979	4.36205	0.0601765	0.504275	0.119333	0.905012	NA	4.26854	0.00250833	0.347686	0.00721437	0.994244	NA
		C9orf172	32.26	0.373096	0.29844	1.25016	0.211243	0.999979	32.1778	0.152344	0.242302	0.628735	0.529522	0.842013	32.1944	0.248645	0.184133	1.35036	0.176902	0.512454
		C9orf173	0.869923	-0.718239	1.51984	-0.472576	0.636516	0.999979	1.41724	0.715395	0.944899	0.757112	0.448983	NA	1.17164	0.0948579	0.738689	0.128414	0.897822	NA
		C9orf173-AS1	1.31939	-0.374262	1.24235	-0.301254	0.763221	0.999979	1.75139	1.45007	0.795472	1.8229	0.0683179	NA	1.55723	0.808884	0.607822	1.33079	0.183258	NA
		C9orf24	10.7377	-0.0149842	0.374262	-0.0400367	0.968064	0.999979	8.95674	0.112958	0.341307	0.330956	0.740678	0.927655	9.7421	0.0574784	0.213889	0.26873	0.788138	0.921516
		C9orf3	2181.61	-0.0893227	0.0810982	-1.10141	0.270716	0.999979	1852.23	-0.102193	0.135604	-0.753616	0.45108	0.80779	1996.86	-0.0951727	0.0807975	-1.17792	0.23883	0.575604
		C9orf40	63.9717	-0.0199685	0.168513	-0.118498	0.905673	0.999979	53.8129	-0.0299851	0.158808	-0.188813	0.850239	0.96211	58.2681	-0.0270553	0.0973648	-0.277876	0.781108	0.918869
		C9orf41-AS1	0.927571	-0.494853	1.30431	-0.379397	0.704393	0.999979	1.50787	0.577589	0.792276	0.729025	0.465987	NA	1.24796	0.170157	0.592586	0.287144	0.774002	NA
		C9orf43	2.92602	-0.573252	0.721321	-0.794724	0.426774	0.999979	2.8395	0.673736	0.600273	1.12238	0.2617	NA	2.87439	0.122268	0.401398	0.304605	0.760667	NA
		C9orf47	3.20145	0.302845	0.76003	0.398464	0.690288	0.999979	4.34616	-0.124268	0.508179	-0.244536	0.806816	NA	3.83442	-0.0337624	0.366116	-0.0922177	0.926525	NA
		C9orf64	136.001	0.0930034	0.130687	0.711652	0.47668	0.999979	121.112	0.176183	0.0999157	1.76332	0.0778469	0.474821	127.627	0.139321	0.0671235	2.07559	0.0379316	0.267096
		C9orf66	5.569	0.206682	0.535198	0.386179	0.699364	0.999979	3.39275	0.72543	0.558622	1.29861	0.194079	NA	4.35514	0.440545	0.326207	1.35051	0.176853	0.512454
		C9orf69	688.139	0.0511516	0.0906097	0.564527	0.572396	0.999979	552.287	-0.110527	0.113899	-0.970391	0.331852	0.738813	612.207	-0.0364205	0.0713198	-0.510664	0.609586	0.839189
		C9orf72	272.305	0.0660538	0.109565	0.602872	0.546594	0.999979	246.894	-0.156567	0.121531	-1.28828	0.197647	0.632446	257.955	-0.0556206	0.0797159	-0.697735	0.485343	0.765641
		C9orf78	801.828	-0.0111608	0.0895179	-0.124677	0.900779	0.999979	814.412	-0.10048	0.0958456	-1.04835	0.294478	0.716104	807.977	-0.0594678	0.0604916	-0.983075	0.32557	0.657198
		C9orf84	2.54924	0.541409	0.882384	0.613576	0.539496	0.999979	3.36723	0.121898	0.565207	0.215669	0.829246	NA	3.00055	0.276379	0.430525	0.641957	0.520901	NA
		C9orf85	85.9328	-0.0330897	0.153499	-0.215569	0.829323	0.999979	64.7748	0.166973	0.134328	1.24303	0.213859	0.649338	74.1078	0.0730659	0.0872747	0.837194	0.402483	0.712555
		C9orf89	307.389	0.130981	0.127537	1.027	0.304419	0.999979	257.213	-0.0709128	0.10661	-0.665161	0.505947	0.831939	279.269	0.0214339	0.0799139	0.268212	0.788536	0.921516
		C9orf9	6.46522	-0.0587493	0.509777	-0.115245	0.908251	0.999979	5.18608	0.631623	0.509491	1.23971	0.215082	NA	5.75102	0.314711	0.329156	0.956114	0.339014	0.668957
		C9orf91	162.968	-0.191497	0.131887	-1.45198	0.146507	0.999979	120.066	-0.184441	0.121868	-1.51345	0.130165	0.551275	139.024	-0.18697	0.0791456	-2.36235	0.0181594	0.199532
		CA11	85.2392	0.359694	0.233999	1.53716	0.124254	0.999979	62.2781	0.454587	0.173553	2.61931	0.00881091	0.265102	72.4449	0.413553	0.143328	2.88535	0.00390975	0.105342
		CA12	0.690331	-0.236196	1.88449	-0.125337	0.900257	0.999979	1.89655	0.546717	0.927311	0.589573	0.555477	NA	1.35925	0.259188	0.777676	0.333285	0.738919	NA
		CA13	32.3149	0.100296	0.461198	0.217468	0.827844	0.999979	40.4498	-0.457244	0.655392	-0.697665	0.485387	0.822985	36.7826	-0.175545	0.439978	-0.398985	0.689904	0.876518
		CA14	217.588	-0.382469	0.447926	-0.853868	0.393178	0.999979	200.836	-0.303692	0.326579	-0.929919	0.352413	0.753009	208.11	-0.338407	0.285121	-1.18689	0.235272	0.571165
		CA2	872.089	-0.0363604	0.0894112	-0.406665	0.684254	0.999979	733.733	0.00651598	0.0804315	0.0810127	0.935432	0.98447	794.586	-0.0115587	0.052157	-0.221613	0.824615	0.935886
		CA3	62315.7	0.0463911	0.104366	0.444503	0.656679	0.999979	78688.2	0.255776	0.1846	1.38557	0.165879	0.598198	71322	0.1624	0.117486	1.38229	0.166884	0.498814
		CA3-AS1	26.2337	0.299363	0.245049	1.22164	0.221842	0.999979	26.8882	0.232211	0.226097	1.02704	0.304401	0.720037	26.5758	0.271244	0.143105	1.89542	0.0580371	0.319527
		CA4	183.585	0.0109323	0.132791	0.0823276	0.934386	0.999979	160.048	-0.091393	0.174038	-0.525132	0.599491	0.871409	170.377	-0.0446672	0.109597	-0.407559	0.683598	0.874363
		CA5B	20.3555	0.0990056	0.269374	0.36754	0.713216	0.999979	28.8027	-0.0200115	0.234897	-0.0851924	0.932108	0.983089	25.0265	0.0325465	0.154063	0.211254	0.832689	0.939989
		CA5BP1	99.6829	0.0819346	0.13263	0.617769	0.536728	0.999979	92.2997	0.0383085	0.12311	0.311172	0.75567	0.932836	95.4923	0.0608489	0.0732886	0.830264	0.406389	0.715062
		CA7	0.710528	-0.441417	1.56983	-0.281187	0.778567	0.999979	1.1201	1.02155	0.88676	1.15201	0.249318	NA	0.937741	0.407154	0.662456	0.614612	0.538811	NA
		CA8	40.7063	-0.0360563	0.204508	-0.176308	0.860052	0.999979	35.3244	0.229583	0.218685	1.04983	0.293794	0.716104	37.686	0.110007	0.136375	0.806649	0.419869	0.723627
		CA9	1.19028	1.11169	1.19015	0.934079	0.350263	0.999979	1.73835	-0.732101	0.758644	-0.965012	0.334539	NA	1.49325	0.0349063	0.573292	0.0608874	0.951449	NA
		CAAP1	208.981	-0.0517107	0.125688	-0.41142	0.680765	0.999979	184.88	-0.0523835	0.1192	-0.439458	0.66033	0.894985	195.383	-0.0508852	0.0786222	-0.647212	0.517495	0.784575
		CAB39	5543.82	-0.0173651	0.0628958	-0.276094	0.782476	0.999979	4844.72	-0.0661048	0.069501	-0.951134	0.341536	0.744749	5150.86	-0.0432601	0.0394682	-1.09607	0.273046	0.609926
		CAB39L	157.314	-0.0804674	0.14614	-0.550617	0.581896	0.999979	116.396	0.0333648	0.113598	0.293709	0.76898	0.935963	134.463	-0.0201558	0.0842695	-0.239183	0.810964	0.92973
		CABIN1	378.484	0.0201865	0.109968	0.183566	0.854354	0.999979	398.071	-0.0910004	0.0938043	-0.970109	0.331992	0.738813	389.029	-0.0404581	0.0662612	-0.610585	0.541475	0.798356
		CABLES1	22.6107	0.159403	0.273801	0.582186	0.560442	0.999979	32.8197	0.22978	0.277798	0.827147	0.408154	0.787368	28.2634	0.204611	0.180617	1.13284	0.257279	0.595925
		CABLES2	111.334	-0.129563	0.132622	-0.976936	0.328601	0.999979	113.611	-0.160798	0.130941	-1.22803	0.219437	0.65463	112.514	-0.146062	0.080804	-1.80761	0.0706675	0.346271
		CABP1	16.5334	-0.165626	0.361842	-0.457729	0.647147	0.999979	21.9973	-0.55568	0.387179	-1.4352	0.15123	0.57809	19.5536	-0.371103	0.261893	-1.417	0.156482	0.488093
		CABP4	14.0258	0.30473	0.373671	0.815505	0.414783	0.999979	21.8492	0.709191	0.268575	2.64057	0.00827659	0.260268	18.3504	0.548996	0.20374	2.69459	0.00704746	0.136719
[truncated: 15,966 more rows]
