# Supplementary material for: Resistance exercise training in older men reduces ATF4-activated and senescence-associated mRNAs in skeletal muscle
Source: GeroScience. 2025 Feb 27;47(3):4601–22. doi: 10.1007/s11357-025-01564-2 (PMC12181168; doi:10.1007/s11357-025-01564-2)
Supplement: Supplementary file 3 — Supplementary file3 (XLSX 31 KB) [file 11357_2025_1564_MOESM3_ESM.xlsx]

## Sheet: Young_up_results
	Supplemental Table 3: Gene Ontology (GO) biological processes (BP) enriched following 12 weeks of resistance exercise
			ONTOLOGY	ID	Description	GeneRatio	BgRatio	pvalue	p.adjust	qvalue	geneID	Count
		GO:0048048	BP	GO:0048048	embryonic eye morphogenesis	4/58	28/13750	5.41097e-06	0.00729398	0.00675516	FBN1/EFEMP1/RARG/MFAP5	4
		GO:0030198	BP	GO:0030198	extracellular matrix organization	8/58	279/13750	2.06765e-05	0.00733518	0.00679332	COL22A1/ADAMTS8/NPNT/ELN/ADAMTS10/SERPINH1/MYF5/FGFR4	8
		GO:0043062	BP	GO:0043062	extracellular structure organization	8/58	280/13750	2.12155e-05	0.00733518	0.00679332	COL22A1/ADAMTS8/NPNT/ELN/ADAMTS10/SERPINH1/MYF5/FGFR4	8
		GO:0045229	BP	GO:0045229	external encapsulating structure organization	8/58	281/13750	2.17661e-05	0.00733518	0.00679332	COL22A1/ADAMTS8/NPNT/ELN/ADAMTS10/SERPINH1/MYF5/FGFR4	8
		GO:0031012	CC	GO:0031012	extracellular matrix	12/65	462/14331	9.32268e-07	6.58081e-05	6.27461e-05	COL22A1/OMD/ADAMTS8/NPNT/LRRC3B/ELN/ITIH4/FBN1/ADAMTS10/SERPINH1/EFEMP1/MFAP5	12
		GO:0030312	CC	GO:0030312	external encapsulating structure	12/65	463/14331	9.53741e-07	6.58081e-05	6.27461e-05	COL22A1/OMD/ADAMTS8/NPNT/LRRC3B/ELN/ITIH4/FBN1/ADAMTS10/SERPINH1/EFEMP1/MFAP5	12
		GO:0062023	CC	GO:0062023	collagen-containing extracellular matrix	10/65	360/14331	4.62459e-06	0.000212731	0.000202833	COL22A1/ADAMTS8/NPNT/ELN/ITIH4/FBN1/ADAMTS10/SERPINH1/EFEMP1/MFAP5	10
		GO:0001527	CC	GO:0001527	microfibril	3/65	13/14331	2.46578e-05	0.000850694	0.000811112	FBN1/ADAMTS10/MFAP5	3
		GO:0005201	MF	GO:0005201	extracellular matrix structural constituent	6/61	145/13915	3.9991e-05	0.00643855	0.0059355	COL22A1/NPNT/ELN/FBN1/EFEMP1/MFAP5	6

## Sheet: Old_up_results
	Supplemental Table 3: Gene Ontology (GO) biological processes (BP) enriched following 12 weeks of resistance exercise
			ONTOLOGY	ID	Description	GeneRatio	BgRatio	pvalue	p.adjust	qvalue	geneID	Count
		GO:0030198	BP	GO:0030198	extracellular matrix organization	38/502	288/14227	1.99447e-12	3.50005e-09	3.10496e-09	ADAMTS18/COMP/COL11A1/COL19A1/ADAMTS16/LOX/TPSAB1/ADAMTS14/KAZALD1/SMPD3/ADAMTSL2/CTSK/FSCN1/COL24A1/MATN2/ECM2/MMP2/COL4A1/LOXL3/FKBP10/COL15A1/COL4A2/SH3PXD2B/COL23A1/ADAMTS7/LCP1/MMP11/CST3/FAP/COL18A1/BMP1/EMILIN1/P3H4/DPT/NID1/TGFB2/TGFB1/CTSS	38
		GO:0043062	BP	GO:0043062	extracellular structure organization	38/502	289/14227	2.22249e-12	3.50005e-09	3.10496e-09	ADAMTS18/COMP/COL11A1/COL19A1/ADAMTS16/LOX/TPSAB1/ADAMTS14/KAZALD1/SMPD3/ADAMTSL2/CTSK/FSCN1/COL24A1/MATN2/ECM2/MMP2/COL4A1/LOXL3/FKBP10/COL15A1/COL4A2/SH3PXD2B/COL23A1/ADAMTS7/LCP1/MMP11/CST3/FAP/COL18A1/BMP1/EMILIN1/P3H4/DPT/NID1/TGFB2/TGFB1/CTSS	38
		GO:0045229	BP	GO:0045229	external encapsulating structure organization	38/502	290/14227	2.47528e-12	3.50005e-09	3.10496e-09	ADAMTS18/COMP/COL11A1/COL19A1/ADAMTS16/LOX/TPSAB1/ADAMTS14/KAZALD1/SMPD3/ADAMTSL2/CTSK/FSCN1/COL24A1/MATN2/ECM2/MMP2/COL4A1/LOXL3/FKBP10/COL15A1/COL4A2/SH3PXD2B/COL23A1/ADAMTS7/LCP1/MMP11/CST3/FAP/COL18A1/BMP1/EMILIN1/P3H4/DPT/NID1/TGFB2/TGFB1/CTSS	38
		GO:0006935	BP	GO:0006935	chemotaxis	39/502	391/14227	4.7107e-09	4.2949e-06	3.81008e-06	LRTM1/CYP19A1/PTPRO/SAA1/CMTM1/CCR5/LOX/PTN/CXCL9/AIF1/PIK3CG/SYK/KIT/CCL5/CMTM7/SPI1/PLXNB3/SEMA5B/MMP2/IL34/CORO1A/CSF1R/CMTM3/FCER1G/ENPP2/LPAR1/GPSM3/PDGFD/NOVA2/NINJ1/ANXA1/P2RX4/CXCL14/PLEKHG5/LSP1/TGFB2/TGFB1/GPNMB/ZNF580	39
		GO:0042330	BP	GO:0042330	taxis	39/502	392/14227	5.06235e-09	4.2949e-06	3.81008e-06	LRTM1/CYP19A1/PTPRO/SAA1/CMTM1/CCR5/LOX/PTN/CXCL9/AIF1/PIK3CG/SYK/KIT/CCL5/CMTM7/SPI1/PLXNB3/SEMA5B/MMP2/IL34/CORO1A/CSF1R/CMTM3/FCER1G/ENPP2/LPAR1/GPSM3/PDGFD/NOVA2/NINJ1/ANXA1/P2RX4/CXCL14/PLEKHG5/LSP1/TGFB2/TGFB1/GPNMB/ZNF580	39
		GO:0050900	BP	GO:0050900	leukocyte migration	35/502	339/14227	1.23804e-08	8.75297e-06	7.76493e-06	CYP19A1/PTPRO/SAA1/CCR5/ADORA1/PTN/TNFRSF18/CXCL9/AIF1/PIK3CG/SMPD3/SYK/KIT/CCL5/ITGB7/SPI1/MMP2/IL34/CORO1A/CSF1R/FCER1G/SRC/ITGAL/GPSM3/PDGFD/ST3GAL4/NINJ1/ANXA1/P2RX4/EMILIN1/FYN/SIRPA/TGFB2/PECAM1/ZNF580	35
		GO:0030199	BP	GO:0030199	collagen fibril organization	14/502	63/14227	2.95639e-08	1.79157e-05	1.58934e-05	COMP/COL11A1/LOX/ADAMTS14/LOXL3/FKBP10/ADAMTS7/MMP11/COL18A1/BMP1/EMILIN1/P3H4/DPT/TGFB2	14
		GO:0032963	BP	GO:0032963	collagen metabolic process	16/502	86/14227	4.4973e-08	2.38469e-05	2.11551e-05	ADAMTS14/SMPD3/CTSK/MMP2/TGFB3/MRC2/PCOLCE/MMP11/CST3/FAP/RCN3/EMILIN1/P3H4/TGFB1/CTSS/P3H3	16
		GO:0060326	BP	GO:0060326	cell chemotaxis	29/502	268/14227	8.20384e-08	3.86674e-05	3.43026e-05	CYP19A1/PTPRO/SAA1/CCR5/LOX/PTN/CXCL9/AIF1/PIK3CG/SYK/KIT/CCL5/SPI1/PLXNB3/MMP2/IL34/CORO1A/CSF1R/FCER1G/LPAR1/GPSM3/PDGFD/NINJ1/ANXA1/P2RX4/CXCL14/PLEKHG5/TGFB2/ZNF580	29
		GO:0002366	BP	GO:0002366	leukocyte activation involved in immune response	27/502	249/14227	2.21185e-07	9.38266e-05	8.32354e-05	FCER1A/SCN11A/CD1C/PTGDS/PIK3CG/SYK/KIT/CD84/SPI1/FCGR2B/TYROBP/DOCK10/LOXL3/FGL2/STXBP2/CORO1A/IRF8/FCER1G/TNFSF13/PTPRC/ITGAM/LCP1/ITGAL/PTPN6/ANXA1/RIPK2/TGFB1	27
		GO:0006909	BP	GO:0006909	phagocytosis	24/502	205/14227	2.54885e-07	9.8293e-05	8.71975e-05	ADORA1/COLEC12/NCF4/AIF1/CLEC7A/SYK/C2/FCGR2B/IL2RG/TYROBP/MSR1/CORO1A/IRF8/FCER1G/PTPRC/ITGAM/ABCA7/SRC/ITGAL/SRPX/ANXA1/FYN/SIRPA/PECAM1	24
		GO:0002263	BP	GO:0002263	cell activation involved in immune response	27/502	252/14227	2.81975e-07	9.96783e-05	8.84265e-05	FCER1A/SCN11A/CD1C/PTGDS/PIK3CG/SYK/KIT/CD84/SPI1/FCGR2B/TYROBP/DOCK10/LOXL3/FGL2/STXBP2/CORO1A/IRF8/FCER1G/TNFSF13/PTPRC/ITGAM/LCP1/ITGAL/PTPN6/ANXA1/RIPK2/TGFB1	27
		GO:0022617	BP	GO:0022617	extracellular matrix disassembly	11/502	47/14227	5.20964e-07	0.000169995	0.000150805	TPSAB1/CTSK/FSCN1/MMP2/SH3PXD2B/LCP1/MMP11/CST3/FAP/TGFB1/CTSS	11
		GO:0002274	BP	GO:0002274	myeloid leukocyte activation	23/502	210/14227	1.47315e-06	0.000446366	0.000395979	FCER1A/SCN11A/CD33/PTGDS/AIF1/PIK3CG/SYK/VSIG4/KIT/CD84/C1QA/CCL5/KCNJ8/SPI1/FCGR2B/TYROBP/STXBP2/FCER1G/PTPRC/ITGAM/TSLP/PTPN6/ANXA1	23
		GO:0036230	BP	GO:0036230	granulocyte activation	10/502	43/14227	1.83786e-06	0.00048829	0.000433171	FCER1A/SYK/CCL5/SPI1/FCGR2B/TYROBP/STXBP2/FCER1G/ITGAM/ANXA1	10
		GO:0070663	BP	GO:0070663	regulation of leukocyte proliferation	24/502	229/14227	1.92447e-06	0.00048829	0.000433171	LST1/EPHB2/CSF2RA/AIF1/SYK/HHEX/VSIG4/KIT/IGF1/CCL5/FCGR2B/CD209/TYROBP/IL34/CORO1A/CSF1R/PTPRC/PTPN6/ANXA1/INPP5D/RIPK2/CD276/GPNMB/CCDC88B	24
		GO:0050730	BP	GO:0050730	regulation of peptidyl-tyrosine phosphorylation	22/502	198/14227	1.95684e-06	0.00048829	0.000433171	TNFRSF18/SYK/KIT/IGF1/CCL5/CD4/SFRP1/IL34/CSF1R/PTPRC/ENPP2/SRC/TSLP/RAP2B/PDGFD/PTPN6/SH3BP5/HCLS1/RIPK2/FYN/TGFB1/PECAM1	22
		GO:0030595	BP	GO:0030595	leukocyte chemotaxis	22/502	199/14227	2.12915e-06	0.00050177	0.00044513	CYP19A1/PTPRO/SAA1/CCR5/PTN/CXCL9/AIF1/PIK3CG/SYK/KIT/CCL5/SPI1/MMP2/IL34/CORO1A/CSF1R/FCER1G/GPSM3/NINJ1/ANXA1/TGFB2/ZNF580	22
		GO:0061564	BP	GO:0061564	axon development	36/502	446/14227	3.33661e-06	0.000744942	0.000660852	LRTM1/EPHA8/FOXD1/PTPRO/SCN11A/NRCAM/BHLHE22/LRRC4C/EPHB2/EPHB3/CRABP2/PLP1/PTN/DCLK1/EFNB3/KIAA1755/NRXN3/CHODL/SHOX2/MAP6/PLXNB3/SEMA5B/MMP2/SHTN1/CHN1/NOG/CSF1R/NCAM2/EMB/PTPRF/CDH11/SYNGAP1/NOVA2/ARHGAP4/FYN/STMN1	36
		GO:0043410	BP	GO:0043410	positive regulation of MAPK cascade	33/502	393/14227	3.72129e-06	0.000789286	0.000700191	EPHA8/ADORA1/PIK3R6/PIK3CG/SYK/KIT/IGF1/UNC5CL/CCL5/CD4/SPI1/FCGR2B/PIK3R5/RASSF2/GLIPR2/TGFB3/IL34/LAPTM5/CSF1R/DOK1/PLCE1/PTPRC/ABCA7/KL/LPAR1/SRC/EDA2R/PDGFD/RIPK2/MAP3K12/TGFB2/TGFB1/GPNMB	33
		GO:0042110	BP	GO:0042110	T cell activation	38/502	488/14227	4.16353e-06	0.000841033	0.000746096	CD8A/CD1C/PIK3R6/EFNB3/PRR7/AIF1/PIK3CG/CLEC7A/SYK/VSIG4/KIT/IGF1/CD84/CCL5/CD4/SPI1/FCGR2B/IL2RG/CD209/LOXL3/FGL2/CORO1A/LAPTM5/FCER1G/PTPRC/LCP1/SRC/ITGAL/PTPN6/ANXA1/RIPK2/CASP8/FYN/SIRPA/TGFB1/CD276/GPNMB/CCDC88B	38
		GO:0018108	BP	GO:0018108	peptidyl-tyrosine phosphorylation	24/502	240/14227	4.38868e-06	0.000846216	0.000750695	LTK/EPHB2/TNFRSF18/SYK/KIT/IGF1/CCL5/CD4/SFRP1/IL34/CSF1R/PTPRC/ENPP2/SRC/TSLP/RAP2B/PDGFD/PTPN6/SH3BP5/HCLS1/RIPK2/FYN/TGFB1/PECAM1	24
		GO:0018212	BP	GO:0018212	peptidyl-tyrosine modification	24/502	242/14227	5.06712e-06	0.00087905	0.000779822	LTK/EPHB2/TNFRSF18/SYK/KIT/IGF1/CCL5/CD4/SFRP1/IL34/CSF1R/PTPRC/ENPP2/SRC/TSLP/RAP2B/PDGFD/PTPN6/SH3BP5/HCLS1/RIPK2/FYN/TGFB1/PECAM1	24
		GO:0042119	BP	GO:0042119	neutrophil activation	9/502	38/14227	5.15921e-06	0.00087905	0.000779822	SYK/CCL5/SPI1/FCGR2B/TYROBP/STXBP2/FCER1G/ITGAM/ANXA1	9
		GO:0002697	BP	GO:0002697	regulation of immune effector process	29/502	328/14227	5.37606e-06	0.00087905	0.000779822	CD1E/EPHB2/TWIST1/CD1C/PIK3R6/IRF5/CLEC7A/SYK/VSIG4/KIT/CD84/SPI1/FCGR2B/TYROBP/TGFB3/LOXL3/FGL2/STXBP2/LAPTM5/TNFSF13/PTPRC/ITGAM/PTPN6/ANXA1/LACC1/RIPK2/SVEP1/TGFB2/TGFB1	29
		GO:0043299	BP	GO:0043299	leukocyte degranulation	12/502	70/14227	5.38786e-06	0.00087905	0.000779822	FCER1A/SCN11A/PTGDS/PIK3CG/SYK/KIT/CD84/SPI1/FCGR2B/STXBP2/CORO1A/ITGAM	12
		GO:0097529	BP	GO:0097529	myeloid leukocyte migration	21/502	198/14227	6.98249e-06	0.00109703	0.000973193	CYP19A1/PTPRO/SAA1/CXCL9/AIF1/PIK3CG/SYK/KIT/CCL5/SPI1/MMP2/IL34/CSF1R/FCER1G/PDGFD/ANXA1/P2RX4/EMILIN1/SIRPA/TGFB2/PECAM1	21
		GO:0030574	BP	GO:0030574	collagen catabolic process	8/502	31/14227	8.75247e-06	0.001326	0.00117632	ADAMTS14/CTSK/MMP2/MRC2/MMP11/CST3/FAP/CTSS	8
		GO:0002275	BP	GO:0002275	myeloid cell activation involved in immune response	13/502	86/14227	9.28946e-06	0.00135882	0.00120544	FCER1A/SCN11A/PTGDS/PIK3CG/SYK/KIT/CD84/SPI1/TYROBP/STXBP2/FCER1G/ITGAM/PTPN6	13
		GO:0050731	BP	GO:0050731	positive regulation of peptidyl-tyrosine phosphorylation	17/502	141/14227	9.65976e-06	0.00136589	0.00121171	TNFRSF18/SYK/KIT/IGF1/CCL5/CD4/IL34/CSF1R/PTPRC/ENPP2/SRC/TSLP/HCLS1/RIPK2/FYN/TGFB1/PECAM1	17
		GO:0070661	BP	GO:0070661	leukocyte proliferation	26/502	292/14227	1.45346e-05	0.0019889	0.00176439	LST1/EPHB2/CSF2RA/AIF1/PIK3CG/SYK/HHEX/VSIG4/KIT/IGF1/CCL5/FCGR2B/CD209/TYROBP/IL34/CORO1A/CSF1R/PTPRC/PTPN6/ANXA1/INPP5D/RIPK2/FYN/CD276/GPNMB/CCDC88B	26
		GO:0002761	BP	GO:0002761	regulation of myeloid leukocyte differentiation	14/502	104/14227	1.67034e-05	0.0021702	0.00192523	EVI2B/CD4/SFRP1/C1QC/RASSF2/TYROBP/IL34/LRRC17/TAL1/HCLS1/INPP5D/TMEM178A/CASP8/TGFB1	14
		GO:0051251	BP	GO:0051251	positive regulation of lymphocyte activation	26/502	295/14227	1.73893e-05	0.0021702	0.00192523	EPHB2/PIK3R6/EFNB3/AIF1/CLEC7A/SYK/IGF1/CCL5/CD4/SPI1/IL2RG/CD209/TYROBP/CORO1A/TNFSF13/PTPRC/SRC/PTPN6/ANXA1/INPP5D/RIPK2/FYN/SIRPA/TGFB1/CD276/CCDC88B	26
		GO:0051249	BP	GO:0051249	regulation of lymphocyte activation	34/502	442/14227	1.73944e-05	0.0021702	0.00192523	LST1/EPHB2/PIK3R6/EFNB3/AIF1/CLEC7A/SYK/VSIG4/IGF1/CCL5/CD4/SFRP1/SPI1/FCGR2B/IL2RG/CD209/TYROBP/LOXL3/FGL2/CORO1A/LAPTM5/TNFSF13/PTPRC/SRC/PTPN6/ANXA1/INPP5D/RIPK2/FYN/SIRPA/TGFB1/CD276/GPNMB/CCDC88B	34
		GO:0002696	BP	GO:0002696	positive regulation of leukocyte activation	28/502	332/14227	1.87724e-05	0.00227522	0.00201839	EPHB2/PIK3R6/EFNB3/AIF1/CLEC7A/SYK/IGF1/CCL5/CD4/SPI1/IL2RG/CD209/TYROBP/CORO1A/TNFSF13/PTPRC/ITGAM/SRC/TSLP/PTPN6/ANXA1/INPP5D/RIPK2/FYN/SIRPA/TGFB1/CD276/CCDC88B	28
		GO:1902105	BP	GO:1902105	regulation of leukocyte differentiation	25/502	281/14227	2.14909e-05	0.00253235	0.00224649	PIK3R6/EVI2B/SYK/CD4/SFRP1/C1QC/SPI1/FCGR2B/IL2RG/RASSF2/TYROBP/LOXL3/FGL2/IL34/LRRC17/PTPRC/TAL1/PTPN6/HCLS1/ANXA1/INPP5D/RIPK2/TMEM178A/CASP8/TGFB1	25
		GO:0002443	BP	GO:0002443	leukocyte mediated immunity	28/502	335/14227	2.21208e-05	0.00253612	0.00224984	CD1E/FCER1A/SCN11A/CD8A/CD1C/PIK3R6/PTGDS/PIK3CG/CLEC7A/SYK/KIT/CD84/C1QA/C2/C1QC/SPI1/FCGR2B/TYROBP/STXBP2/CORO1A/FCER1G/TNFSF13/PTPRC/ITGAM/PTPN6/INPP5D/SVEP1/TGFB1	28
		GO:0002250	BP	GO:0002250	adaptive immune response	31/502	391/14227	2.28996e-05	0.00255632	0.00226776	CD1E/FCER1A/CD8A/EPHB2/CD1C/CLEC10A/PRR7/PIK3CG/CLEC7A/SYK/CD84/C1QA/CD4/KCNJ8/C2/C1QC/FCGR2B/CD209/LOXL3/LILRB5/FCER1G/TNFSF13/PTPRC/PTPN6/ANXA1/INPP5D/RIPK2/SVEP1/FYN/TGFB1/CTSS	31
		GO:0002698	BP	GO:0002698	negative regulation of immune effector process	14/502	109/14227	2.86676e-05	0.00311815	0.00276617	TWIST1/VSIG4/CD84/SPI1/FCGR2B/TGFB3/LOXL3/FGL2/PTPRC/PTPN6/ANXA1/SVEP1/TGFB2/TGFB1	14
		GO:0007159	BP	GO:0007159	leukocyte cell-cell adhesion	29/502	359/14227	2.98251e-05	0.00316295	0.00280591	PIK3R6/EFNB3/AIF1/SYK/VSIG4/IGF1/CCL5/CD4/ITGB7/FCGR2B/IL2RG/CD209/LOXL3/FGL2/CORO1A/LAPTM5/PTPRC/SRC/ITGAL/PTPN6/ST3GAL4/ANXA1/RIPK2/FYN/SIRPA/PECAM1/CD276/GPNMB/CCDC88B	29
		GO:0002283	BP	GO:0002283	neutrophil activation involved in immune response	6/502	19/14227	3.43336e-05	0.00355228	0.00315129	SYK/SPI1/TYROBP/STXBP2/FCER1G/ITGAM	6
		GO:0042554	BP	GO:0042554	superoxide anion generation	8/502	37/14227	3.55492e-05	0.00358009	0.00317597	NCF4/CLEC7A/SYK/TYROBP/SH3PXD2B/ITGAM/CYBB/TGFB1	8
		GO:0045576	BP	GO:0045576	mast cell activation	10/502	59/14227	3.62904e-05	0.00358009	0.00317597	FCER1A/SCN11A/PTGDS/PIK3CG/SYK/KIT/CD84/STXBP2/TSLP/PTPN6	10
		GO:0050867	BP	GO:0050867	positive regulation of cell activation	28/502	345/14227	3.75723e-05	0.00360089	0.00319442	EPHB2/PIK3R6/EFNB3/AIF1/CLEC7A/SYK/IGF1/CCL5/CD4/SPI1/IL2RG/CD209/TYROBP/CORO1A/TNFSF13/PTPRC/ITGAM/SRC/TSLP/PTPN6/ANXA1/INPP5D/RIPK2/FYN/SIRPA/TGFB1/CD276/CCDC88B	28
		GO:0002279	BP	GO:0002279	mast cell activation involved in immune response	9/502	48/14227	3.8779e-05	0.00360089	0.00319442	FCER1A/SCN11A/PTGDS/PIK3CG/SYK/KIT/CD84/STXBP2/PTPN6	9
		GO:0002573	BP	GO:0002573	myeloid leukocyte differentiation	20/502	205/14227	3.90479e-05	0.00360089	0.00319442	OSCAR/EVI2B/KIT/CD4/SFRP1/C1QC/SPI1/RASSF2/TYROBP/IL34/LRRC17/CSF1R/TAL1/SRC/HCLS1/INPP5D/TMEM178A/CASP8/UCP2/TGFB1	20
		GO:0070665	BP	GO:0070665	positive regulation of leukocyte proliferation	16/502	144/14227	4.86621e-05	0.00439201	0.00389624	EPHB2/CSF2RA/AIF1/SYK/KIT/IGF1/CCL5/CD209/IL34/CORO1A/CSF1R/PTPRC/ANXA1/RIPK2/CD276/CCDC88B	16
		GO:0002683	BP	GO:0002683	negative regulation of immune system process	32/502	429/14227	5.57914e-05	0.00493056	0.00437399	AURKB/CYP19A1/LST1/TWIST1/ADORA1/CD33/SYK/VSIG4/CD84/SFRP1/C1QC/SPI1/FCGR2B/TYROBP/TGFB3/LOXL3/FGL2/LAPTM5/LRRC17/PTPRC/SRC/PTPN6/ANXA1/INPP5D/TMEM178A/SVEP1/EMILIN1/FYN/TGFB2/TGFB1/GPNMB/LPXN	32
		GO:0032640	BP	GO:0032640	tumor necrosis factor production	16/502	147/14227	6.25541e-05	0.00530709	0.00470802	EPHB2/TWIST1/CD33/CLEC7A/SYK/IGF1/CD84/TYROBP/MC1R/PTPRC/PTPN6/RIPK2/SIRPA/CYBB/TGFB1/GPNMB	16
		GO:0032680	BP	GO:0032680	regulation of tumor necrosis factor production	16/502	147/14227	6.25541e-05	0.00530709	0.00470802	EPHB2/TWIST1/CD33/CLEC7A/SYK/IGF1/CD84/TYROBP/MC1R/PTPRC/PTPN6/RIPK2/SIRPA/CYBB/TGFB1/GPNMB	16
		GO:0007409	BP	GO:0007409	axonogenesis	30/502	395/14227	6.85983e-05	0.00570577	0.00506169	LRTM1/EPHA8/FOXD1/PTPRO/SCN11A/NRCAM/LRRC4C/EPHB2/EPHB3/CRABP2/DCLK1/EFNB3/KIAA1755/NRXN3/CHODL/SHOX2/MAP6/PLXNB3/SEMA5B/SHTN1/CHN1/NOG/CSF1R/EMB/CDH11/SYNGAP1/NOVA2/ARHGAP4/FYN/STMN1	30
		GO:0051897	BP	GO:0051897	positive regulation of phosphatidylinositol 3-kinase/protein kinase B signal transduction	16/502	150/14227	7.98201e-05	0.00651148	0.00577645	LTK/PIK3CG/KIT/IGF1/CCL5/PIK3R5/MC1R/CSF1R/AKR1C3/SRC/PDGFD/PTPN6/HCLS1/P2RX4/TGFB2/TGFB1	16
		GO:0071706	BP	GO:0071706	tumor necrosis factor superfamily cytokine production	16/502	151/14227	8.64387e-05	0.00679024	0.00602375	EPHB2/TWIST1/CD33/CLEC7A/SYK/IGF1/CD84/TYROBP/MC1R/PTPRC/PTPN6/RIPK2/SIRPA/CYBB/TGFB1/GPNMB	16
		GO:1903555	BP	GO:1903555	regulation of tumor necrosis factor superfamily cytokine production	16/502	151/14227	8.64387e-05	0.00679024	0.00602375	EPHB2/TWIST1/CD33/CLEC7A/SYK/IGF1/CD84/TYROBP/MC1R/PTPRC/PTPN6/RIPK2/SIRPA/CYBB/TGFB1/GPNMB	16
		GO:0022407	BP	GO:0022407	regulation of cell-cell adhesion	31/502	420/14227	8.84369e-05	0.0068209	0.00605095	ADAMTS18/EPHB3/PIK3R6/EFNB3/AIF1/SYK/VSIG4/IGF1/CCL5/CD4/SPI1/FCGR2B/IL2RG/CD209/LOXL3/FGL2/CORO1A/LAPTM5/PTPRC/SRC/PTPN6/ST3GAL4/ANXA1/RIPK2/EMILIN1/FYN/SIRPA/TGFB1/CD276/GPNMB/CCDC88B	31
		GO:1903037	BP	GO:1903037	regulation of leukocyte cell-cell adhesion	26/502	326/14227	9.44319e-05	0.00715322	0.00634575	PIK3R6/EFNB3/AIF1/SYK/VSIG4/IGF1/CCL5/CD4/FCGR2B/IL2RG/CD209/LOXL3/FGL2/CORO1A/LAPTM5/PTPRC/SRC/PTPN6/ST3GAL4/ANXA1/RIPK2/FYN/SIRPA/CD276/GPNMB/CCDC88B	26
		GO:0050866	BP	GO:0050866	negative regulation of cell activation	18/502	186/14227	0.00010456	0.00778145	0.00690307	ADAMTS18/LST1/CD33/VSIG4/CD84/SFRP1/SPI1/FCGR2B/TYROBP/LOXL3/FGL2/LAPTM5/PTPRC/PTPN6/ANXA1/INPP5D/EMILIN1/GPNMB	18
		GO:0051896	BP	GO:0051896	regulation of phosphatidylinositol 3-kinase/protein kinase B signal transduction	19/502	204/14227	0.000113086	0.00827085	0.00733722	LTK/TWIST1/PIK3CG/KIT/IGF1/SESN3/CCL5/PIK3R5/MC1R/CSF1R/AKR1C3/SRC/PDGFD/PTPN6/HCLS1/RCN3/P2RX4/TGFB2/TGFB1	19
		GO:0032930	BP	GO:0032930	positive regulation of superoxide anion generation	5/502	15/14227	0.000120022	0.00862935	0.00765526	CLEC7A/SYK/TYROBP/ITGAM/TGFB1	5
		GO:0050670	BP	GO:0050670	regulation of lymphocyte proliferation	19/502	206/14227	0.000128654	0.00899488	0.00797953	LST1/EPHB2/AIF1/SYK/VSIG4/IGF1/CCL5/FCGR2B/CD209/TYROBP/CORO1A/PTPRC/PTPN6/ANXA1/INPP5D/RIPK2/CD276/GPNMB/CCDC88B	19
		GO:0030225	BP	GO:0030225	macrophage differentiation	9/502	56/14227	0.000136378	0.00899488	0.00797953	CD4/C1QC/SPI1/IL34/CSF1R/HCLS1/CASP8/UCP2/TGFB1	9
		GO:0001501	BP	GO:0001501	skeletal system development	33/502	470/14227	0.000136732	0.00899488	0.00797953	COMP/COL11A1/COL19A1/HOXB5/HYAL3/LOX/TWIST1/FST/GSC/SMPD3/WFIKKN1/IGF1/CTSK/SHOX2/SFRP1/RASSF2/ALX4/MMP2/TYROBP/TGFB3/LRRC17/MBOAT2/NOG/SH3PXD2B/PTPRC/ADAMTS7/SRC/CDH11/COL18A1/BMP1/TGFB2/TGFB1/THBS3	33
		GO:0001906	BP	GO:0001906	cell killing	16/502	157/14227	0.000137206	0.00899488	0.00797953	CD1E/CD1C/PIK3R6/CLEC7A/SYK/SPI1/FCGR2B/LYZ/TYROBP/STXBP2/CORO1A/PTPRC/ITGAM/PTPN6/NINJ1/TGFB1	16
		GO:0033627	BP	GO:0033627	cell adhesion mediated by integrin	11/502	82/14227	0.00013745	0.00899488	0.00797953	EPHA8/PIK3CG/SYK/CCL5/ITGB7/ITGAM/ITGAL/PTPN6/EMILIN1/TGFB2/LPXN	11
		GO:0002444	BP	GO:0002444	myeloid leukocyte mediated immunity	12/502	96/14227	0.000137828	0.00899488	0.00797953	FCER1A/SCN11A/PTGDS/PIK3CG/SYK/KIT/CD84/SPI1/FCGR2B/TYROBP/STXBP2/ITGAM	12
		GO:0030183	BP	GO:0030183	B cell differentiation	14/502	126/14227	0.000142607	0.00905027	0.00802866	SYK/HHEX/KIT/CMTM7/SFRP1/SPI1/FCGR2B/IL2RG/DOCK10/IRF8/PTPRC/LYL1/PTPN6/INPP5D	14
		GO:0002699	BP	GO:0002699	positive regulation of immune effector process	20/502	225/14227	0.000142944	0.00905027	0.00802866	CD1E/EPHB2/CD1C/IRF5/CLEC7A/SYK/KIT/CD84/SPI1/TYROBP/STXBP2/LAPTM5/TNFSF13/PTPRC/ITGAM/PTPN6/ANXA1/LACC1/RIPK2/TGFB1	20
		GO:0030335	BP	GO:0030335	positive regulation of cell migration	34/502	492/14227	0.000147052	0.00917347	0.00813796	EPHB2/TWIST1/PLP1/PTN/TNFRSF18/AIF1/PIK3CG/CLEC7A/KIT/IGF1/CCL5/SPI1/SEMA5B/MMP2/GLIPR2/SHTN1/IL34/CORO1A/CSF1R/PTPRC/ENPP2/LPAR1/TRADD/SRC/GPSM3/PDGFD/ANXA1/P2RX4/TGFB2/TGFB1/PECAM1/GPNMB/RHOJ/ZNF580	34
		GO:0043491	BP	GO:0043491	phosphatidylinositol 3-kinase/protein kinase B signal transduction	21/502	244/14227	0.000154671	0.0094262	0.00836216	LTK/LOX/TWIST1/PIK3CG/SMPD3/KIT/IGF1/SESN3/CCL5/PIK3R5/MC1R/CSF1R/AKR1C3/SRC/PDGFD/PTPN6/HCLS1/RCN3/P2RX4/TGFB2/TGFB1	21
		GO:0032944	BP	GO:0032944	regulation of mononuclear cell proliferation	19/502	209/14227	0.000155548	0.0094262	0.00836216	LST1/EPHB2/AIF1/SYK/VSIG4/IGF1/CCL5/FCGR2B/CD209/TYROBP/CORO1A/PTPRC/PTPN6/ANXA1/INPP5D/RIPK2/CD276/GPNMB/CCDC88B	19
		GO:0031012	CC	GO:0031012	extracellular matrix	57/525	483/14840	8.29004e-16	1.82859e-13	1.6567e-13	ADAMTS18/COMP/COL6A6/MXRA5/COL25A1/COL11A1/COL19A1/ADAMTS16/SPON1/LOX/TPSAB1/ADAMTS14/COLEC12/KAZALD1/MFAP2/FBLN7/CPA3/ADAMTSL2/F13A1/C1QA/COL24A1/SFRP1/C1QC/MATN2/ECM2/MMP2/HTRA1/COL4A1/TGFB3/LOXL3/FGL2/COL15A1/LRRC17/COL6A3/COL4A2/COL23A1/LAMA4/PCOLCE/ADAMTS7/MMP11/SRPX/ITIH5/COL6A2/GPC6/COL18A1/ANXA1/EMILIN1/DPT/CILP/NID1/TGFB2/TGFB1/THBS3/S100A10/CTSS/COL6A1/LGALS3BP	57
		GO:0030312	CC	GO:0030312	external encapsulating structure	57/525	484/14840	9.09748e-16	1.82859e-13	1.6567e-13	ADAMTS18/COMP/COL6A6/MXRA5/COL25A1/COL11A1/COL19A1/ADAMTS16/SPON1/LOX/TPSAB1/ADAMTS14/COLEC12/KAZALD1/MFAP2/FBLN7/CPA3/ADAMTSL2/F13A1/C1QA/COL24A1/SFRP1/C1QC/MATN2/ECM2/MMP2/HTRA1/COL4A1/TGFB3/LOXL3/FGL2/COL15A1/LRRC17/COL6A3/COL4A2/COL23A1/LAMA4/PCOLCE/ADAMTS7/MMP11/SRPX/ITIH5/COL6A2/GPC6/COL18A1/ANXA1/EMILIN1/DPT/CILP/NID1/TGFB2/TGFB1/THBS3/S100A10/CTSS/COL6A1/LGALS3BP	57
		GO:0062023	CC	GO:0062023	collagen-containing extracellular matrix	49/525	376/14840	2.02886e-15	2.71867e-13	2.46311e-13	COMP/COL6A6/MXRA5/COL25A1/COL11A1/COL19A1/SPON1/LOX/TPSAB1/COLEC12/KAZALD1/MFAP2/CPA3/F13A1/C1QA/COL24A1/SFRP1/C1QC/MATN2/ECM2/MMP2/HTRA1/COL4A1/TGFB3/LOXL3/FGL2/COL15A1/COL6A3/COL4A2/COL23A1/LAMA4/PCOLCE/SRPX/ITIH5/COL6A2/GPC6/COL18A1/ANXA1/EMILIN1/DPT/CILP/NID1/TGFB2/TGFB1/THBS3/S100A10/CTSS/COL6A1/LGALS3BP	49
		GO:0005581	CC	GO:0005581	collagen trimer	20/525	75/14840	8.67038e-13	8.71373e-11	7.89461e-11	COL6A6/COL25A1/COL11A1/COL19A1/LOX/COLEC12/C1QA/COL24A1/C1QC/COL4A1/MSR1/COL15A1/COL6A3/COL4A2/COL23A1/C1QTNF6/COL6A2/COL18A1/EMILIN1/COL6A1	20
		GO:0005788	CC	GO:0005788	endoplasmic reticulum lumen	29/525	271/14840	1.12356e-07	9.03339e-06	8.18422e-06	FMO1/COL25A1/COL11A1/COL19A1/SPON1/CHRDL1/EVA1A/GPX8/BCHE/CD4/COL24A1/CP/COL4A1/FKBP10/COL15A1/COL6A3/COL4A2/COL23A1/ADAMTS7/COL6A2/PDGFD/CST3/COL18A1/RCN3/CNPY3/STS/MXRA8/ARSA/COL6A1	29
		GO:0009897	CC	GO:0009897	external side of plasma membrane	29/525	329/14840	6.08083e-06	0.000407415	0.000369117	PRND/CD1E/CD8A/NRCAM/CCR5/CD1C/CLEC10A/CD163L1/CSF2RA/CD33/TNFRSF18/MS4A2/CXCL9/ABCG2/KIT/CTSK/CD84/CD4/FCGR2B/IL2RG/CD209/FOLR2/CD163/SLC4A3/FCER1G/PTPRC/ITGAM/ITGAL/CD276	29
		GO:0005201	MF	GO:0005201	extracellular matrix structural constituent	29/513	150/14372	6.98332e-14	4.81151e-11	4.36641e-11	COMP/COL6A6/MXRA5/COL25A1/COL11A1/COL19A1/SPON1/MFAP2/CD4/COL24A1/MATN2/COL4A1/FGL2/COL15A1/COL6A3/COL4A2/COL23A1/LAMA4/PCOLCE/SRPX/COL6A2/TUFT1/COL18A1/EMILIN1/DPT/CILP/NID1/THBS3/COL6A1	29
		GO:0030020	MF	GO:0030020	extracellular matrix structural constituent conferring tensile strength	13/513	43/14372	1.79998e-09	6.20095e-07	5.62732e-07	COL6A6/COL25A1/COL11A1/COL19A1/COL24A1/COL4A1/COL15A1/COL6A3/COL4A2/COL23A1/COL6A2/COL18A1/COL6A1	13
		GO:0043394	MF	GO:0043394	proteoglycan binding	9/513	30/14372	6.4202e-07	0.000147451	0.000133811	COMP/FST/FBLN7/CTSK/PTPRC/PTPRF/NID1/CTSS/GPNMB	9
		GO:0005518	MF	GO:0005518	collagen binding	11/513	64/14372	1.44144e-05	0.00248288	0.0022532	COMP/LOX/CTSK/ECM2/MRC2/PCOLCE/COL6A2/P3H4/NID1/CTSS/COL6A1	11
		GO:0019838	MF	GO:0019838	growth factor binding	15/513	124/14372	3.52177e-05	0.004853	0.00440407	EPHA8/SCN5A/FGFBP2/CHRDL1/KAZALD1/WFIKKN1/KIT/IL10RA/IL2RG/HTRA1/COL4A1/TGFB3/CSF1R/KL/COL6A1	15
		GO:0038024	MF	GO:0038024	cargo receptor activity	10/513	63/14372	7.16834e-05	0.00823165	0.00747017	COLEC12/MSR1/FOLR2/CD163/MRC1/ITGAM/ABCA7/ENPP2/STAB1/LGALS3BP	10

## Sheet: Old_down_results
	Supplemental Table 3: Gene Ontology (GO) biological processes (BP) enriched following 12 weeks of resistance exercise
			ONTOLOGY	ID	Description	GeneRatio	BgRatio	pvalue	p.adjust	qvalue	geneID	Count
		GO:0060537	BP	GO:0060537	muscle tissue development	20/183	379/14227	9.2237e-08	0.000185579	0.000157264	PLN/PRKG1/PLEC/PPARA/VEGFA/SMAD7/MYLK2/EYA2/MYOM2/ALPK3/FHL2/KLHL40/NR4A1/GATA5/BTG2/MAFF/ATF3/EGR1/EGR2/FOS	20
		GO:0035914	BP	GO:0035914	skeletal muscle cell differentiation	9/183	64/14227	1.18619e-07	0.000185579	0.000157264	MYLK2/KLHL40/NR4A1/BTG2/MAFF/ATF3/EGR1/EGR2/FOS	9
		GO:0010565	BP	GO:0010565	regulation of cellular ketone metabolic process	11/183	116/14227	2.87521e-07	0.000299885	0.000254128	PRKG1/H6PD/PPARA/MID1IP1/FABP3/IRS2/SLC45A3/PLIN5/PDK4/NR4A3/EGR1	11
		GO:1905952	BP	GO:1905952	regulation of lipid localization	11/183	142/14227	2.18326e-06	0.00117376	0.000994664	PLIN2/PPARA/NKX3-1/FABP3/IRS2/ITGB3/PLIN5/ATP8A2/APOB/THBS1/IL6	11
		GO:0046320	BP	GO:0046320	regulation of fatty acid oxidation	6/183	31/14227	2.35153e-06	0.00117376	0.000994664	PPARA/FABP3/IRS2/PLIN5/PDK4/NR4A3	6
		GO:0045923	BP	GO:0045923	positive regulation of fatty acid metabolic process	6/183	32/14227	2.86345e-06	0.00117376	0.000994664	PPARA/MID1IP1/IRS2/SLC45A3/PLIN5/NR4A3	6
		GO:0050673	BP	GO:0050673	epithelial cell proliferation	18/183	391/14227	2.98868e-06	0.00117376	0.000994664	NKX3-1/VEGFA/NODAL/ERN1/LGR5/IRS2/ITGB3/UHRF1/HAS2/NR4A1/EPPK1/THBS1/LRG1/MYC/CCL2/NR4A3/ZFP36/IL6	18
		GO:0007517	BP	GO:0007517	muscle organ development	16/183	314/14227	3.00097e-06	0.00117376	0.000994664	FHL3/PLEC/SMTNL1/USP2/SMAD7/SPEG/MYLK2/MYOM2/KLHL40/NR4A1/BTG2/MAFF/ATF3/EGR1/EGR2/FOS	16
		GO:0007519	BP	GO:0007519	skeletal muscle tissue development	11/183	150/14227	3.73026e-06	0.00129426	0.00109678	PLEC/MYLK2/MYOM2/KLHL40/NR4A1/BTG2/MAFF/ATF3/EGR1/EGR2/FOS	11
		GO:0046942	BP	GO:0046942	carboxylic acid transport	15/183	286/14227	4.36065e-06	0.00129426	0.00109678	SLC38A2/PRKG1/PLIN2/PPARA/SLC7A2/SLC22A3/CPT1B/FABP3/IRS2/SLC19A2/SLC38A3/SLC16A7/PLA2G2A/SLC26A3/THBS1	15
		GO:0015849	BP	GO:0015849	organic acid transport	15/183	287/14227	4.54997e-06	0.00129426	0.00109678	SLC38A2/PRKG1/PLIN2/PPARA/SLC7A2/SLC22A3/CPT1B/FABP3/IRS2/SLC19A2/SLC38A3/SLC16A7/PLA2G2A/SLC26A3/THBS1	15
		GO:0042180	BP	GO:0042180	cellular ketone metabolic process	12/183	187/14227	5.38587e-06	0.00138395	0.00117279	PRKG1/H6PD/PPARA/MID1IP1/CYP17A1/FABP3/IRS2/SLC45A3/PLIN5/PDK4/NR4A3/EGR1	12
		GO:0019217	BP	GO:0019217	regulation of fatty acid metabolic process	8/183	76/14227	5.74989e-06	0.00138395	0.00117279	PPARA/MID1IP1/FABP3/IRS2/SLC45A3/PLIN5/PDK4/NR4A3	8
		GO:0060538	BP	GO:0060538	skeletal muscle organ development	11/183	160/14227	6.95368e-06	0.00155415	0.00131702	PLEC/MYLK2/MYOM2/KLHL40/NR4A1/BTG2/MAFF/ATF3/EGR1/EGR2/FOS	11
		GO:0031667	BP	GO:0031667	response to nutrient levels	18/183	421/14227	8.32113e-06	0.00173579	0.00147094	SESN1/SLC38A2/H6PD/PLEC/PLIN2/PPARA/SLC22A3/MN1/SLC25A25/MAP1LC3B2/SLC38A3/TFRC/PDK4/HMGCS2/HTR4/ATF3/ZFP36/FOS	18
		GO:0032890	BP	GO:0032890	regulation of organic acid transport	7/183	61/14227	1.26114e-05	0.00246631	0.00209	SLC38A2/PRKG1/PPARA/FABP3/IRS2/SLC38A3/THBS1	7
		GO:0044703	BP	GO:0044703	multi-organism reproductive process	11/183	172/14227	1.38258e-05	0.00249695	0.00211596	AGO2/SLC38A2/VEGFA/NODAL/ITGB3/SLC38A3/MAFF/THBD/JUNB/FOS/FOSB	11
		GO:0003018	BP	GO:0003018	vascular process in circulatory system	13/183	241/14227	1.4364e-05	0.00249695	0.00211596	SLC38A2/PRKG1/PLEC/SMTNL1/SLC7A2/P2RY2/KCNMA1/SLC22A3/VEGFA/SLC22A5/SLC38A3/SLC16A7/TFRC	13
		GO:0015711	BP	GO:0015711	organic anion transport	16/183	359/14227	1.62466e-05	0.00267556	0.00226733	SLC38A2/PRKG1/PLIN2/PPARA/SLC7A2/SLC22A3/SLC25A25/CPT1B/FABP3/IRS2/SLC19A2/SLC38A3/SLC16A7/PLA2G2A/SLC26A3/THBS1	16
		GO:0009991	BP	GO:0009991	response to extracellular stimulus	18/183	448/14227	1.92633e-05	0.00299463	0.00253771	SESN1/SLC38A2/H6PD/PLEC/PLIN2/PPARA/SLC22A3/MN1/SLC25A25/MAP1LC3B2/SLC38A3/TFRC/PDK4/HMGCS2/HTR4/ATF3/ZFP36/FOS	18
		GO:0044706	BP	GO:0044706	multi-multicellular organism process	11/183	179/14227	2.00982e-05	0.00299463	0.00253771	AGO2/SLC38A2/VEGFA/NODAL/ITGB3/SLC38A3/MAFF/THBD/JUNB/FOS/FOSB	11
		GO:0050678	BP	GO:0050678	regulation of epithelial cell proliferation	15/183	328/14227	2.23504e-05	0.00317883	0.00269381	NKX3-1/VEGFA/NODAL/IRS2/ITGB3/UHRF1/HAS2/NR4A1/EPPK1/THBS1/LRG1/MYC/CCL2/NR4A3/ZFP36	15
		GO:0046321	BP	GO:0046321	positive regulation of fatty acid oxidation	4/183	14/14227	2.39753e-05	0.00326168	0.00276401	PPARA/IRS2/PLIN5/NR4A3	4
		GO:0010743	BP	GO:0010743	regulation of macrophage derived foam cell differentiation	5/183	28/14227	2.57684e-05	0.00335955	0.00284695	PPARA/ITGB3/CSF1/PLA2G2A/APOB	5
		GO:0046890	BP	GO:0046890	regulation of lipid biosynthetic process	10/183	153/14227	2.84284e-05	0.0035581	0.00301521	PRKG1/H6PD/PPARA/MID1IP1/FABP3/SLC45A3/PLIN5/PDK4/APOB/EGR1	10
		GO:1901163	BP	GO:1901163	regulation of trophoblast cell migration	4/183	15/14227	3.23656e-05	0.00375396	0.00318118	AGO2/VEGFA/NODAL/ITGB3	4
		GO:0042594	BP	GO:0042594	response to starvation	11/183	189/14227	3.32646e-05	0.00375396	0.00318118	SESN1/SLC38A2/PLIN2/PPARA/MAP1LC3B2/SLC38A3/PDK4/HMGCS2/ATF3/ZFP36/FOS	11
		GO:0007565	BP	GO:0007565	female pregnancy	10/183	156/14227	3.35925e-05	0.00375396	0.00318118	AGO2/SLC38A2/VEGFA/NODAL/ITGB3/SLC38A3/THBD/JUNB/FOS/FOSB	10
		GO:0010883	BP	GO:0010883	regulation of lipid storage	6/183	49/14227	3.68615e-05	0.00397723	0.00337039	PLIN2/PPARA/ITGB3/PLIN5/APOB/IL6	6
		GO:0015909	BP	GO:0015909	long-chain fatty acid transport	6/183	50/14227	4.14446e-05	0.00431211	0.00365417	PLIN2/CPT1B/FABP3/IRS2/PLA2G2A/THBS1	6
		GO:0061450	BP	GO:0061450	trophoblast cell migration	4/183	16/14227	4.27214e-05	0.00431211	0.00365417	AGO2/VEGFA/NODAL/ITGB3	4
		GO:0003012	BP	GO:0003012	muscle system process	16/183	399/14227	5.82686e-05	0.00569758	0.00482825	PLN/TRIM63/PRKG1/PPARA/KCNMA1/ATP1B1/SMAD7/LMCD1/LMOD1/MYLK2/MYOM2/MYOC/ATP8A2/NR4A1/GATA5/NR4A3	16
		GO:0010742	BP	GO:0010742	macrophage derived foam cell differentiation	5/183	34/14227	6.85363e-05	0.00649849	0.00550695	PPARA/ITGB3/CSF1/PLA2G2A/APOB	5
		GO:0015718	BP	GO:0015718	monocarboxylic acid transport	9/183	138/14227	7.30562e-05	0.00672331	0.00569747	PLIN2/PPARA/SLC22A3/CPT1B/FABP3/IRS2/SLC16A7/PLA2G2A/THBS1	9
		GO:0062012	BP	GO:0062012	regulation of small molecule metabolic process	13/183	283/14227	7.6274e-05	0.0068189	0.00577848	PRKG1/H6PD/PPARA/MID1IP1/FABP3/IRS2/SLC45A3/PLIN5/MIDN/PDK4/APOB/NR4A3/EGR1	13
		GO:0090077	BP	GO:0090077	foam cell differentiation	5/183	35/14227	7.91312e-05	0.00687782	0.0058284	PPARA/ITGB3/CSF1/PLA2G2A/APOB	5
		GO:0090257	BP	GO:0090257	regulation of muscle system process	11/183	209/14227	8.29256e-05	0.00701281	0.0059428	PLN/TRIM63/PRKG1/PPARA/ATP1B1/SMAD7/LMCD1/MYLK2/NR4A1/GATA5/NR4A3	11
		GO:0010232	BP	GO:0010232	vascular transport	7/183	83/14227	9.46355e-05	0.00759268	0.00643419	SLC38A2/SLC7A2/SLC22A3/SLC22A5/SLC38A3/SLC16A7/TFRC	7
		GO:0150104	BP	GO:0150104	transport across blood-brain barrier	7/183	83/14227	9.46355e-05	0.00759268	0.00643419	SLC38A2/SLC7A2/SLC22A3/SLC22A5/SLC38A3/SLC16A7/TFRC	7
		GO:0055001	BP	GO:0055001	muscle cell development	10/183	177/14227	9.75947e-05	0.00760879	0.00644785	PRKG1/PLEC/PPARA/VEGFA/LMOD1/MYOM2/ALPK3/FHL2/FLNC/KLHL40	10
		GO:0044057	BP	GO:0044057	regulation of system process	17/183	463/14227	0.000100923	0.00760879	0.00644785	PLN/TRIM63/PRKG1/SMTNL1/PPARA/NKX3-1/ATP1B1/SMAD7/LMCD1/MYLK2/HSPB7/ATP2B2/SLC22A5/NR4A1/GATA5/NR4A3/EGR2	17
		GO:0014897	BP	GO:0014897	striated muscle hypertrophy	7/183	84/14227	0.000102131	0.00760879	0.00644785	TRIM63/PRKG1/PPARA/LMCD1/MYOC/GATA5/NR4A3	7
		GO:0014896	BP	GO:0014896	muscle hypertrophy	7/183	86/14227	0.000118574	0.00843225	0.00714566	TRIM63/PRKG1/PPARA/LMCD1/MYOC/GATA5/NR4A3	7
		GO:0015908	BP	GO:0015908	fatty acid transport	7/183	86/14227	0.000118574	0.00843225	0.00714566	PLIN2/PPARA/CPT1B/FABP3/IRS2/PLA2G2A/THBS1	7
		GO:0030017	CC	GO:0030017	sarcomere	13/189	206/14840	2.363e-06	0.000673454	0.000624329	FHL3/TRIM63/PLEC/SMTNL1/CMYA5/LMOD1/MYLK2/MYOM2/FHL5/FHL2/FLNC/ABRA/KLHL40	13
		GO:0030016	CC	GO:0030016	myofibril	13/189	226/14840	6.53961e-06	0.00090474	0.000838744	FHL3/TRIM63/PLEC/SMTNL1/CMYA5/LMOD1/MYLK2/MYOM2/FHL5/FHL2/FLNC/ABRA/KLHL40	13
		GO:0043292	CC	GO:0043292	contractile fiber	13/189	234/14840	9.52358e-06	0.00090474	0.000838744	FHL3/TRIM63/PLEC/SMTNL1/CMYA5/LMOD1/MYLK2/MYOM2/FHL5/FHL2/FLNC/ABRA/KLHL40	13
		GO:0031672	CC	GO:0031672	A band	5/189	33/14840	5.64566e-05	0.00402253	0.00372911	TRIM63/SMTNL1/CMYA5/MYOM2/KLHL40	5
		GO:0016528	CC	GO:0016528	sarcoplasm	7/189	88/14840	0.000129362	0.00737362	0.00683574	PLN/PLEC/CMYA5/ART1/HK2/RASD1/THBS1	7
		GO:0031430	CC	GO:0031430	M band	4/189	22/14840	0.000155776	0.00739937	0.00685962	TRIM63/SMTNL1/CMYA5/MYOM2	4
