# Supplementary material for: Resistance exercise training in older men reduces ATF4-activated and senescence-associated mRNAs in skeletal muscle
Source: GeroScience. 2025 Feb 27;47(3):4601–22. doi: 10.1007/s11357-025-01564-2 (PMC12181168; doi:10.1007/s11357-025-01564-2)
Supplement: Supplementary file 4 — Supplementary file4 (XLSX 84 KB) [file 11357_2025_1564_MOESM4_ESM.xlsx]

## Sheet: Sheet1
	Supplemental Table 4: Reactome gene sets enrichment scores following 12 weeks of resistance exercise
			Young		Old		Young + Old
		Reactome Gene Sets	Nominal Encrichment Score (NES)	False Discovery Rate (FDR)	Nominal Encrichment Score (NES)	False Discovery Rate (FDR)	Nominal Encrichment Score (NES)	False Discovery Rate (FDR)
		REACTOME_CHEMOKINE_RECEPTORS_BIND_CHEMOKINES	-1.82353	0.4068	-1.73621	0.0953328	-1.89126	0.0434682
		REACTOME_GLYCOLYSIS	-1.72559	0.659937	-1.02608	0.745556	-1.46862	0.262006
		REACTOME_KERATINIZATION	-1.66322	0.869533	1.12101	1	-0.93424	0.933411
		REACTOME_RESPIRATORY_ELECTRON_TRANSPORT	-1.63484	0.851281	-1.47015	0.210193	-1.7415	0.0841528
		REACTOME_NUCLEAR_PORE_COMPLEX_NPC_DISASSEMBLY	-1.6199	0.778707	-1.15221	0.526916	-1.5205	0.240718
		REACTOME_REGULATION_OF_GLUCOKINASE_BY_GLUCOKINASE_REGULATORY_PROTEIN	-1.59962	0.785146	-1.23587	0.429012	-1.49819	0.252055
		REACTOME_FORMATION_OF_THE_CORNIFIED_ENVELOPE	-1.59639	0.692627	1.10889	1	-1.03614	0.802891
		REACTOME_REGULATION_OF_BETA_CELL_DEVELOPMENT	-1.58922	0.646047	-0.986141	0.815609	-0.814612	1
		REACTOME_TRANSPORT_OF_THE_SLBP_DEPENDANT_MATURE_MRNA	-1.5646	0.706963	-1.59034	0.135568	-1.73229	0.088682
		REACTOME_INTERACTIONS_OF_VPR_WITH_HOST_CELLULAR_PROTEINS	-1.55924	0.665862	-1.65588	0.127519	-1.72167	0.0916981
		REACTOME_FLT3_SIGNALING	-1.55898	0.606471	1.06272	1	0.693632	1
		REACTOME_NGF_STIMULATED_TRANSCRIPTION	-1.55852	0.557548	-2.55731	0	-2.51242	0
		REACTOME_COMPLEX_I_BIOGENESIS	-1.54697	0.567162	-1.45469	0.220531	-1.75777	0.0805798
		REACTOME_FRS_MEDIATED_FGFR2_SIGNALING	-1.54456	0.536654	0.803334	1	-1.0494	0.782201
		REACTOME_DOWNSTREAM_SIGNALING_OF_ACTIVATED_FGFR2	-1.53241	0.550184	0.700854	1	-1.11901	0.641652
		REACTOME_THE_CITRIC_ACID_TCA_CYCLE_AND_RESPIRATORY_ELECTRON_TRANSPORT	-1.50499	0.639656	-1.72098	0.105088	-1.85054	0.0592675
		REACTOME_THE_PHOTOTRANSDUCTION_CASCADE	-1.49458	0.649273	0.69941	1	0.915915	1
		REACTOME_PI_3K_CASCADE_FGFR2	-1.49426	0.615124	0.761886	1	-1.32279	0.388134
		REACTOME_CRISTAE_FORMATION	-1.49266	0.588863	-1.41443	0.240178	-1.63599	0.136074
		REACTOME_SUMOYLATION_OF_SUMOYLATION_PROTEINS	-1.48488	0.591013	-1.6177	0.133538	-1.75053	0.083531
		REACTOME_ACTIVATION_OF_THE_MRNA_UPON_BINDING_OF_THE_CAP_BINDING_COMPLEX_AND_EIFS_AND_SUBSEQUENT_BINDING_TO_43S	-1.47127	0.619823	-1.2109	0.461733	-1.5422	0.220822
		REACTOME_RESPIRATORY_ELECTRON_TRANSPORT_ATP_SYNTHESIS_BY_CHEMIOSMOTIC_COUPLING_AND_HEAT_PRODUCTION_BY_UNCOUPLING_PROTEINS	-1.45995	0.640863	-1.39083	0.258548	-1.69994	0.0989818
		REACTOME_CITRIC_ACID_CYCLE_TCA_CYCLE	-1.45197	0.648849	-1.58087	0.134872	-1.75799	0.0839373
		REACTOME_EXPORT_OF_VIRAL_RIBONUCLEOPROTEINS_FROM_NUCLEUS	-1.44907	0.633905	-1.59877	0.136688	-1.68316	0.109311
		REACTOME_SIGNALING_BY_FLT3_ITD_AND_TKD_MUTANTS	-1.44635	0.619392	-1.02987	0.739593	-1.47399	0.264883
		REACTOME_NEGATIVE_REGULATION_OF_FLT3	-1.43771	0.632266	0.961183	1	-0.789819	1
		REACTOME_SIGNALING_BY_FGFR2_IN_DISEASE	-1.42375	0.669485	-0.842411	0.999676	-1.17872	0.569668
		REACTOME_GLUCOSE_METABOLISM	-1.42196	0.653105	-1.07092	0.673829	-1.18916	0.548124
		REACTOME_FGFR2_MUTANT_RECEPTOR_ACTIVATION	-1.40347	0.710559	0.713483	1	-1.16729	0.5833
		REACTOME_PYRUVATE_METABOLISM_AND_CITRIC_ACID_TCA_CYCLE	-1.40268	0.690218	-1.89998	0.0317476	-1.96617	0.0240865
		REACTOME_NEPHRIN_FAMILY_INTERACTIONS	-1.39968	0.680597	0.790192	1	0.749998	1
		REACTOME_NUCLEAR_IMPORT_OF_REV_PROTEIN	-1.39668	0.671249	-1.54304	0.157571	-1.58589	0.17164
		REACTOME_NS1_MEDIATED_EFFECTS_ON_HOST_PATHWAYS	-1.3952	0.656984	-1.56642	0.140333	-1.82176	0.0680059
		REACTOME_TRANSPORT_OF_MATURE_MRNAS_DERIVED_FROM_INTRONLESS_TRANSCRIPTS	-1.39388	0.643234	-1.52007	0.17223	-1.59944	0.166391
		REACTOME_HEME_SIGNALING	-1.39372	0.625581	-2.03156	0.0109007	-2.06457	0.0108252
		REACTOME_NUCLEAR_EVENTS_KINASE_AND_TRANSCRIPTION_FACTOR_ACTIVATION	-1.38954	0.624652	-2.46016	0	-2.33671	0
		REACTOME_INTERLEUKIN_7_SIGNALING	-1.37375	0.670776	-1.44225	0.230548	-1.63934	0.135727
		REACTOME_NEGATIVE_REGULATION_OF_FGFR2_SIGNALING	-1.36734	0.680458	0.750809	1	-0.930587	0.938939
		REACTOME_TRP_CHANNELS	-1.36039	0.692425	1.34623	0.606119	1.07381	1
		REACTOME_BRANCHED_CHAIN_AMINO_ACID_CATABOLISM	-1.35999	0.676885	-1.04491	0.714332	-1.31693	0.389787
		REACTOME_RESOLUTION_OF_AP_SITES_VIA_THE_MULTIPLE_NUCLEOTIDE_PATCH_REPLACEMENT_PATHWAY	-1.35294	0.688885	-0.68233	1	-0.945087	0.928221
		REACTOME_INTERACTIONS_OF_REV_WITH_HOST_CELLULAR_PROTEINS	-1.35009	0.683375	-1.34547	0.301543	-1.499	0.254619
		REACTOME_PCNA_DEPENDENT_LONG_PATCH_BASE_EXCISION_REPAIR	-1.34786	0.676768	0.634323	1	-0.900389	1
		REACTOME_PROCESSING_OF_CAPPED_INTRON_CONTAINING_PRE_MRNA	-1.34259	0.682936	-1.87759	0.0388445	-1.90787	0.0419474
		REACTOME_RA_BIOSYNTHESIS_PATHWAY	-1.34214	0.66946	0.808439	1	-0.972021	0.873483
		REACTOME_TRANSPORT_OF_MATURE_TRANSCRIPT_TO_CYTOPLASM	-1.33631	0.678144	-1.59528	0.135849	-1.77425	0.0821801
		REACTOME_SNRNP_ASSEMBLY	-1.32748	0.698905	-1.25263	0.410938	-1.40819	0.310118
		REACTOME_MITOCHONDRIAL_TRANSLATION	-1.32385	0.699264	-1.51351	0.175895	-1.61682	0.150101
		REACTOME_TRNA_AMINOACYLATION	-1.32362	0.68579	-0.924884	0.905812	-1.26627	0.464363
		REACTOME_GENERATION_OF_SECOND_MESSENGER_MOLECULES	-1.31919	0.690594	1.30289	0.65834	1.27123	0.767375
		REACTOME_SUMOYLATION_OF_UBIQUITINYLATION_PROTEINS	-1.31634	0.688295	-1.40354	0.250635	-1.51964	0.237662
		REACTOME_TRANSLESION_SYNTHESIS_BY_POLK	-1.31554	0.678253	-0.603616	1	-0.927022	0.943572
		REACTOME_FORMATION_OF_ATP_BY_CHEMIOSMOTIC_COUPLING	-1.31302	0.67528	-1.39443	0.258846	-1.50415	0.250009
		REACTOME_TRANSLATION	-1.31225	0.665231	-1.15755	0.516088	-1.403	0.312673
		REACTOME_RRNA_MODIFICATION_IN_THE_NUCLEUS_AND_CYTOSOL	-1.31087	0.658335	-1.63796	0.125853	-1.72652	0.0898445
		REACTOME_GAP_FILLING_DNA_REPAIR_SYNTHESIS_AND_LIGATION_IN_GG_NER	-1.30858	0.654887	-0.66153	1	-0.987812	0.850574
		REACTOME_GABA_RECEPTOR_ACTIVATION	-1.30751	0.647601	-0.944673	0.873769	-1.27373	0.464659
		REACTOME_NUCLEAR_RECEPTOR_TRANSCRIPTION_PATHWAY	-1.3068	0.638894	-1.41838	0.243273	-1.47393	0.261055
		REACTOME_DUAL_INCISION_IN_GG_NER	-1.3046	0.6357	-0.738596	1	-0.854191	1
		REACTOME_MITOCHONDRIAL_BIOGENESIS	-1.30451	0.625335	-1.67065	0.115645	-1.74615	0.0838985
		REACTOME_SARS_COV_2_MODULATES_HOST_TRANSLATION_MACHINERY	-1.29578	0.644959	-0.888512	0.945257	-1.10403	0.664842
		REACTOME_CD28_DEPENDENT_PI3K_AKT_SIGNALING	-1.28846	0.661965	0.670978	1	-0.826576	1
		REACTOME_MITOCHONDRIAL_TRNA_AMINOACYLATION	-1.2877	0.654154	-0.970313	0.836964	-1.20948	0.514364
		REACTOME_G_ALPHA_Z_SIGNALLING_EVENTS	-1.28408	0.656888	0.933237	1	-0.819724	1
		REACTOME_MICRORNA_MIRNA_BIOGENESIS	-1.2759	0.67504	-1.28765	0.363003	-1.41711	0.30153
		REACTOME_ASPIRIN_ADME	-1.271	0.682714	1.10561	1	1.17225	0.944181
		REACTOME_VIRAL_MESSENGER_RNA_SYNTHESIS	-1.26993	0.67685	-1.59817	0.134963	-1.64323	0.135097
		REACTOME_SIGNALING_BY_RETINOIC_ACID	-1.2666	0.678554	-1.03096	0.739006	-1.11401	0.653859
		REACTOME_INSULIN_RECEPTOR_SIGNALLING_CASCADE	-1.26623	0.669924	-0.881274	0.954425	-1.03289	0.807105
		REACTOME_INTERLEUKIN_RECEPTOR_SHC_SIGNALING	-1.26312	0.67122	0.829808	1	-1.10901	0.659665
		REACTOME_REGULATION_OF_PYRUVATE_DEHYDROGENASE_PDH_COMPLEX	-1.26125	0.668821	-1.85476	0.0412605	-1.79541	0.0779768
		REACTOME_FLT3_SIGNALING_IN_DISEASE	-1.25562	0.679328	-1.14224	0.53988	-1.44759	0.274822
		REACTOME_IRS_MEDIATED_SIGNALLING	-1.25302	0.679316	-0.796247	1	-1.0597	0.761771
		REACTOME_INTRINSIC_PATHWAY_OF_FIBRIN_CLOT_FORMATION	-1.24242	0.710333	1.00893	1	0.779899	1
		REACTOME_FGFR2_ALTERNATIVE_SPLICING	-1.24005	0.709187	-1.35962	0.291473	-1.37319	0.338133
		REACTOME_DEFECTS_IN_VITAMIN_AND_COFACTOR_METABOLISM	-1.23556	0.715505	0.814115	1	-1.01069	0.844993
		REACTOME_DRUG_ADME	-1.23119	0.722553	1.07972	1	0.965356	1
		REACTOME_CELLULAR_HEXOSE_TRANSPORT	-1.23047	0.716044	-1.2526	0.408653	-1.2529	0.46719
		REACTOME_TRANSCRIPTION_COUPLED_NUCLEOTIDE_EXCISION_REPAIR_TC_NER	-1.22975	0.709364	-0.924893	0.908587	-1.20713	0.513502
		REACTOME_CYTOPROTECTION_BY_HMOX1	-1.2297	0.700757	-1.58856	0.135513	-1.65175	0.132227
		REACTOME_TRANSLESION_SYNTHESIS_BY_POLH	-1.228	0.698504	-0.619199	1	-1.04803	0.779321
		REACTOME_LAGGING_STRAND_SYNTHESIS	-1.20828	0.764607	0.862455	1	0.339341	1
		REACTOME_DISEASES_ASSOCIATED_WITH_N_GLYCOSYLATION_OF_PROTEINS	-1.2016	0.781128	-0.747401	1	-0.912454	0.979994
		REACTOME_MRNA_SPLICING	-1.20127	0.77314	-1.96744	0.0172102	-1.91551	0.0447321
		REACTOME_MITOCHONDRIAL_PROTEIN_IMPORT	-1.19978	0.769979	-1.43141	0.237365	-1.38346	0.325615
		REACTOME_POLYMERASE_SWITCHING_ON_THE_C_STRAND_OF_THE_TELOMERE	-1.19594	0.776658	0.886957	1	-0.811649	1
		REACTOME_METABOLIC_DISORDERS_OF_BIOLOGICAL_OXIDATION_ENZYMES	-1.19306	0.778919	-1.02269	0.750277	-1.00062	0.843696
		REACTOME_BIOLOGICAL_OXIDATIONS	-1.18116	0.818915	1.17778	0.931798	1.0939	1
		REACTOME_DNA_STRAND_ELONGATION	-1.17794	0.82263	0.961727	1	0.687079	1
		REACTOME_SHC_MEDIATED_CASCADE_FGFR1	-1.17785	0.813832	1.04043	1	0.565915	1
		REACTOME_SIGNALING_BY_FGFR_IN_DISEASE	-1.1736	0.821436	-1.05448	0.70139	-1.22889	0.492539
		REACTOME_DUAL_INCISION_IN_TC_NER	-1.17237	0.817045	-0.82263	1	-1.12415	0.649953
		REACTOME_GLUTATHIONE_CONJUGATION	-1.1683	0.824356	0.910035	1	-0.614263	1
		REACTOME_SARS_COV_1_MODULATES_HOST_TRANSLATION_MACHINERY	-1.16644	0.823036	0.758055	1	0.604209	1
		REACTOME_CYTOSOLIC_TRNA_AMINOACYLATION	-1.16594	0.816703	-0.848472	0.996799	-1.09893	0.671041
		REACTOME_RESOLUTION_OF_ABASIC_SITES_AP_SITES	-1.16455	0.813498	0.65963	1	-0.836694	1
		REACTOME_CD28_CO_STIMULATION	-1.16198	0.815388	1.12548	1	0.763644	1
		REACTOME_PI3K_AKT_SIGNALING_IN_CANCER	-1.16163	0.808666	-1.45574	0.221144	-1.36925	0.339201
		REACTOME_FOXO_MEDIATED_TRANSCRIPTION_OF_OXIDATIVE_STRESS_METABOLIC_AND_NEURONAL_GENES	-1.16089	0.803333	-1.59132	0.136903	-1.1638	0.586634
		REACTOME_PYRUVATE_METABOLISM	-1.15743	0.809011	-1.86547	0.0383267	-1.87615	0.0480033
		REACTOME_PHASE_0_RAPID_DEPOLARISATION	-1.15108	0.826279	1.19353	0.89316	0.914356	1
		REACTOME_SIGNALING_BY_TYPE_1_INSULIN_LIKE_GROWTH_FACTOR_1_RECEPTOR_IGF1R	-1.14857	0.828082	0.824592	1	-0.696171	1
		REACTOME_ARACHIDONIC_ACID_METABOLISM	-1.1475	0.824088	1.03501	1	0.768315	1
		REACTOME_DOWNSTREAM_SIGNALING_OF_ACTIVATED_FGFR1	-1.1466	0.81992	0.785898	1	-0.804008	1
		REACTOME_SIGNALING_BY_FGFR2_IIIA_TM	-1.14501	0.818561	-1.12384	0.57817	-1.10167	0.665826
		REACTOME_POSTMITOTIC_NUCLEAR_PORE_COMPLEX_NPC_REFORMATION	-1.14339	0.817424	-1.43794	0.232474	-1.4415	0.280628
		REACTOME_METABOLISM_OF_PORPHYRINS	-1.14319	0.810523	0.822458	1	0.507424	1
		REACTOME_PI_3K_CASCADE_FGFR1	-1.13554	0.832457	0.94542	1	-0.736952	1
		REACTOME_INFLUENZA_INFECTION	-1.13286	0.835236	-1.11043	0.593376	-1.34489	0.360266
		REACTOME_FORMATION_OF_INCISION_COMPLEX_IN_GG_NER	-1.13262	0.828742	-0.949324	0.865563	-1.22526	0.494824
		REACTOME_FORMATION_OF_RNA_POL_II_ELONGATION_COMPLEX	-1.13183	0.824402	-1.26788	0.394678	-1.49572	0.247392
		REACTOME_REGULATION_OF_FZD_BY_UBIQUITINATION	-1.13032	0.82297	-1.0411	0.719645	-1.26898	0.469258
		REACTOME_GABA_B_RECEPTOR_ACTIVATION	-1.13007	0.816707	0.791502	1	-0.949339	0.917577
		REACTOME_RNA_POLYMERASE_II_TRANSCRIPTION_TERMINATION	-1.13003	0.809695	-1.29575	0.35884	-1.48467	0.256012
		REACTOME_PHASE_II_CONJUGATION_OF_COMPOUNDS	-1.12545	0.820559	1.29282	0.678369	1.10988	1
		REACTOME_METABOLISM_OF_COFACTORS	-1.1208	0.831312	0.690455	1	-0.878907	1
		REACTOME_CYTOCHROME_P450_ARRANGED_BY_SUBSTRATE_TYPE	-1.11991	0.827742	1.01084	1	1.0105	1
		REACTOME_GLOBAL_GENOME_NUCLEOTIDE_EXCISION_REPAIR_GG_NER	-1.11968	0.821692	-0.847215	0.991632	-1.09481	0.679705
		REACTOME_INFECTION_WITH_MYCOBACTERIUM_TUBERCULOSIS	-1.11852	0.819435	0.770887	1	0.546314	1
		REACTOME_SIGNALING_BY_INSULIN_RECEPTOR	-1.11618	0.821194	-0.856094	0.983747	-0.883977	1
		REACTOME_DAP12_INTERACTIONS	-1.1118	0.83117	1.45093	0.350123	1.19585	0.897382
		REACTOME_IRAK4_DEFICIENCY_TLR2_4	-1.10934	0.83361	1.44157	0.364532	1.26748	0.745228
		REACTOME_INWARDLY_RECTIFYING_K_CHANNELS	-1.10661	0.837368	0.993601	1	-0.774268	1
		REACTOME_NUCLEOTIDE_EXCISION_REPAIR	-1.10496	0.836773	-1.0619	0.687358	-1.26514	0.463424
		REACTOME_FRS_MEDIATED_FGFR1_SIGNALING	-1.10479	0.830765	1.02543	1	0.521643	1
		REACTOME_MRNA_SPLICING_MINOR_PATHWAY	-1.09581	0.860135	-1.6162	0.132638	-1.55061	0.213126
		REACTOME_SIGNALING_BY_FGFR2	-1.09205	0.868486	0.622512	1	-0.82755	1
		REACTOME_PIWI_INTERACTING_RNA_PIRNA_BIOGENESIS	-1.08986	0.870686	0.580139	1	-0.782503	1
		REACTOME_SYNTHESIS_OF_LEUKOTRIENES_LT_AND_EOXINS_EX	-1.0836	0.888509	1.00178	1	0.693438	1
		REACTOME_EUKARYOTIC_TRANSLATION_INITIATION	-1.08336	0.882562	-0.854276	0.985689	-1.14942	0.617637
		REACTOME_REGULATION_OF_LIPID_METABOLISM_BY_PPARALPHA	-1.08119	0.884206	-1.57335	0.137477	-1.62644	0.143938
		REACTOME_NONSENSE_MEDIATED_DECAY_NMD	-1.07973	0.883431	-0.804504	1	-1.12656	0.646259
		REACTOME_OLFACTORY_SIGNALING_PATHWAY	-1.07389	0.900059	0.755441	1	-1.11958	0.643292
		REACTOME_COSTIMULATION_BY_THE_CD28_FAMILY	-1.07112	0.904254	1.31554	0.644027	1.06583	1
		REACTOME_RRNA_PROCESSING	-1.06862	0.907187	-0.951118	0.865565	-1.21717	0.508236
		REACTOME_RESPONSE_OF_MTB_TO_PHAGOCYTOSIS	-1.064	0.919111	0.54181	1	-0.588864	1
		REACTOME_DAP12_SIGNALING	-1.06151	0.922403	1.3557	0.573673	1.33587	0.596419
		REACTOME_FANCONI_ANEMIA_PATHWAY	-1.05778	0.93111	1.09253	1	0.802387	1
		REACTOME_CONSTITUTIVE_SIGNALING_BY_ABERRANT_PI3K_IN_CANCER	-1.05551	0.933393	-1.33062	0.311743	-1.39704	0.317368
		REACTOME_RECOGNITION_OF_DNA_DAMAGE_BY_PCNA_CONTAINING_REPLICATION_COMPLEX	-1.0551	0.928176	0.399245	1	-0.452667	1
		REACTOME_CONSTITUTIVE_SIGNALING_BY_AKT1_E17K_IN_CANCER	-1.05486	0.92246	-1.41724	0.240662	-1.26236	0.466325
		REACTOME_PROCESSIVE_SYNTHESIS_ON_THE_LAGGING_STRAND	-1.05149	0.923115	0.743467	1	0.386902	1
		REACTOME_AQUAPORIN_MEDIATED_TRANSPORT	-1.05106	0.918306	0.61468	1	-1.12228	0.641563
		REACTOME_GENE_SILENCING_BY_RNA	-1.05053	0.914154	-1.39413	0.257195	-1.26834	0.467211
		REACTOME_MISCELLANEOUS_TRANSPORT_AND_BINDING_EVENTS	-1.04839	0.916396	-1.14564	0.535792	-1.17545	0.571352
		REACTOME_SIGNALING_BY_ALK	-1.04807	0.911316	0.973531	1	0.930468	1
		REACTOME_SIGNALING_BY_CTNNB1_PHOSPHO_SITE_MUTANTS	-1.04634	0.912047	-1.33339	0.313525	-1.42515	0.294229
		REACTOME_TNF_RECEPTOR_SUPERFAMILY_TNFSF_MEMBERS_MEDIATING_NON_CANONICAL_NF_KB_PATHWAY	-1.02644	0.986677	1.09519	1	1.06171	1
		REACTOME_RNA_POLYMERASE_II_TRANSCRIBES_SNRNA_GENES	-1.02405	0.990049	-1.33022	0.31038	-1.26172	0.464271
		REACTOME_INTERLEUKIN_2_FAMILY_SIGNALING	-1.01599	1	1.0046	1	0.769794	1
		REACTOME_INTERACTION_BETWEEN_L1_AND_ANKYRINS	-1.01369	1	0.980553	1	0.98062	1
		REACTOME_TRNA_PROCESSING	-1.00894	1	0.351133	1	-0.670022	1
		REACTOME_SENSORY_PERCEPTION_OF_TASTE	-1.00675	1	1.19761	0.880706	0.776638	1
		REACTOME_GLUCAGON_TYPE_LIGAND_RECEPTORS	-1.00405	1	1.00334	1	0.81798	1
		REACTOME_ANTIVIRAL_MECHANISM_BY_IFN_STIMULATED_GENES	-1.0017	1	-1.35884	0.290201	-1.48531	0.258864
		REACTOME_FORMATION_OF_FIBRIN_CLOT_CLOTTING_CASCADE	-1.00124	1	0.931302	1	1.07028	1
		REACTOME_PARACETAMOL_ADME	-1.00006	1	1.1751	0.937097	0.96404	1
		REACTOME_NUCLEAR_ENVELOPE_BREAKDOWN	-0.999529	1	-1.15128	0.527007	-1.25053	0.466556
		REACTOME_SRP_DEPENDENT_COTRANSLATIONAL_PROTEIN_TARGETING_TO_MEMBRANE	-0.997996	1	-0.681144	1	-0.894301	1
		REACTOME_TRNA_PROCESSING_IN_THE_NUCLEUS	-0.997235	1	-0.821512	1	-1.0152	0.843291
		REACTOME_BIOSYNTHESIS_OF_SPECIALIZED_PRORESOLVING_MEDIATORS_SPMS	-0.996721	1	-0.940075	0.879659	-0.949627	0.920071
		REACTOME_RNA_POLYMERASE_II_PRE_TRANSCRIPTION_EVENTS	-0.991267	1	-0.984391	0.815471	-1.24902	0.466566
		REACTOME_TRIGLYCERIDE_METABOLISM	-0.988627	1	-1.08864	0.632769	-0.877767	1
		REACTOME_RORA_ACTIVATES_GENE_EXPRESSION	-0.988153	1	-1.86858	0.0389306	-1.67444	0.112717
		REACTOME_PINK1_PRKN_MEDIATED_MITOPHAGY	-0.987197	1	-1.34252	0.304353	-1.47582	0.26559
		REACTOME_WNT_LIGAND_BIOGENESIS_AND_TRAFFICKING	-0.983087	1	-1.40456	0.250801	-1.34302	0.356979
		REACTOME_NOREPINEPHRINE_NEUROTRANSMITTER_RELEASE_CYCLE	-0.982517	1	0.702922	1	-0.887967	1
		REACTOME_VASOPRESSIN_REGULATES_RENAL_WATER_HOMEOSTASIS_VIA_AQUAPORINS	-0.981961	1	0.736765	1	-0.873724	1
		REACTOME_ENERGY_DEPENDENT_REGULATION_OF_MTOR_BY_LKB1_AMPK	-0.981895	1	-1.35081	0.295065	-1.3643	0.341529
		REACTOME_TRANSCRIPTIONAL_REGULATION_OF_PLURIPOTENT_STEM_CELLS	-0.981215	1	1.02309	1	0.836569	1
		REACTOME_REGULATION_OF_MECP2_EXPRESSION_AND_ACTIVITY	-0.981194	1	1.10845	1	1.0856	1
		REACTOME_NEGATIVE_REGULATION_OF_FGFR1_SIGNALING	-0.978343	1	0.976863	1	0.651317	1
		REACTOME_NEGATIVE_REGULATION_OF_THE_PI3K_AKT_NETWORK	-0.974082	1	-1.44155	0.229437	-1.36888	0.336436
		REACTOME_TCR_SIGNALING	-0.97368	1	0.743745	1	0.609486	1
		REACTOME_INFLAMMASOMES	-0.971134	1	0.844959	1	0.877534	1
		REACTOME_PROCESSING_OF_INTRONLESS_PRE_MRNAS	-0.968221	1	-0.827608	1	-1.00157	0.847483
		REACTOME_ANTIMICROBIAL_PEPTIDES	-0.962322	1	1.36012	0.583298	1.23215	0.845791
		REACTOME_SENSORY_PERCEPTION	-0.962264	1	1.21727	0.864705	1.01718	1
		REACTOME_TRANSCRIPTIONAL_ACTIVATION_OF_MITOCHONDRIAL_BIOGENESIS	-0.960765	1	-1.62076	0.13265	-1.51451	0.237774
		REACTOME_SIGNALING_BY_NODAL	-0.960249	1	-0.989791	0.815587	0.662664	1
		REACTOME_PROCESSING_OF_CAPPED_INTRONLESS_PRE_MRNA	-0.95749	1	-0.895931	0.938489	-0.994894	0.843109
		REACTOME_TP53_REGULATES_METABOLIC_GENES	-0.956208	1	-1.00478	0.79454	-1.25598	0.463425
		REACTOME_TRANSCRIPTION_OF_THE_HIV_GENOME	-0.955242	1	-0.98798	0.812995	-1.19647	0.531345
		REACTOME_HIV_TRANSCRIPTION_ELONGATION	-0.948557	1	-1.28725	0.361552	-1.34963	0.353969
		REACTOME_SIGNALING_BY_FGFR1	-0.947846	1	-0.832586	1	-0.893891	1
		REACTOME_EUKARYOTIC_TRANSLATION_ELONGATION	-0.944692	1	0.508327	1	-0.701963	1
		REACTOME_PEPTIDE_HORMONE_METABOLISM	-0.941093	1	0.802269	1	0.789883	1
		REACTOME_REGULATION_OF_TLR_BY_ENDOGENOUS_LIGAND	-0.938014	1	-1.11518	0.588114	-1.009	0.843707
		REACTOME_PHASE_I_FUNCTIONALIZATION_OF_COMPOUNDS	-0.937997	1	0.964892	1	0.986846	1
		REACTOME_SULFUR_AMINO_ACID_METABOLISM	-0.93757	1	1.3133	0.645547	1.15336	0.968595
		REACTOME_GLUCONEOGENESIS	-0.935786	1	-0.921038	0.903658	0.611298	1
		REACTOME_MTOR_SIGNALLING	-0.928572	1	-1.39794	0.255253	-1.42314	0.294168
		REACTOME_VISUAL_PHOTOTRANSDUCTION	-0.925453	1	1.07886	1	1.08441	1
		REACTOME_MECP2_REGULATES_NEURONAL_RECEPTORS_AND_CHANNELS	-0.920331	1	-1.463	0.215472	-1.46733	0.260316
		REACTOME_IKK_COMPLEX_RECRUITMENT_MEDIATED_BY_RIP1	-0.920069	1	-0.820576	1	-0.941805	0.932311
		REACTOME_ADORA2B_MEDIATED_ANTI_INFLAMMATORY_CYTOKINES_PRODUCTION	-0.908145	1	-1.20292	0.460312	-1.26741	0.465468
		REACTOME_TGF_BETA_RECEPTOR_SIGNALING_IN_EMT_EPITHELIAL_TO_MESENCHYMAL_TRANSITION	-0.905266	1	0.839004	1	0.624132	1
		REACTOME_MITOCHONDRIAL_CALCIUM_ION_TRANSPORT	-0.905188	1	-1.34061	0.305496	-1.25863	0.460195
		REACTOME_G_BETA_GAMMA_SIGNALLING_THROUGH_CDC42	-0.901642	1	0.96174	1	0.557591	1
		REACTOME_SIGNALING_BY_HIPPO	-0.893158	1	-0.459548	1	-0.831693	1
		REACTOME_HDR_THROUGH_HOMOLOGOUS_RECOMBINATION_HRR	-0.892702	1	1.29201	0.673277	1.06211	1
		REACTOME_SYNTHESIS_SECRETION_AND_DEACYLATION_OF_GHRELIN	-0.891674	1	1.09863	1	0.910651	1
		REACTOME_NUCLEOTIDE_CATABOLISM	-0.889321	1	-0.656356	1	-0.595206	1
		REACTOME_INSULIN_PROCESSING	-0.887197	1	-1.12179	0.5783	-1.03502	0.803195
		REACTOME_PROSTACYCLIN_SIGNALLING_THROUGH_PROSTACYCLIN_RECEPTOR	-0.886268	1	0.874731	1	0.536685	1
		REACTOME_MTORC1_MEDIATED_SIGNALLING	-0.881813	1	-1.39054	0.257	-1.45817	0.267941
		REACTOME_RHOH_GTPASE_CYCLE	-0.876803	1	0.612296	1	-0.637545	1
		REACTOME_SIGNALING_BY_NTRKS	-0.875271	1	-2.01853	0.010225	-1.79726	0.0813933
		REACTOME_DOPAMINE_NEUROTRANSMITTER_RELEASE_CYCLE	-0.875043	1	-0.726215	1	-0.945053	0.924914
		REACTOME_SUMOYLATION_OF_RNA_BINDING_PROTEINS	-0.87328	1	-1.08465	0.641795	-1.07556	0.72651
		REACTOME_SYNTHESIS_OF_PIPS_AT_THE_GOLGI_MEMBRANE	-0.87291	1	0.462196	1	-0.735145	1
		REACTOME_SIGNALING_BY_FGFR	-0.866685	1	0.708789	1	-0.710912	1
		REACTOME_ASSOCIATION_OF_TRIC_CCT_WITH_TARGET_PROTEINS_DURING_BIOSYNTHESIS	-0.855802	1	0.665235	1	0.399531	1
		REACTOME_MRNA_CAPPING	-0.854983	1	-1.09927	0.60847	-1.24489	0.470536
		REACTOME_FORMATION_OF_TC_NER_PRE_INCISION_COMPLEX	-0.849573	1	-1.21667	0.453238	-1.28345	0.449145
		REACTOME_HIV_ELONGATION_ARREST_AND_RECOVERY	-0.849552	1	-1.43026	0.234772	-1.41101	0.308636
		REACTOME_CONSTITUTIVE_SIGNALING_BY_EGFRVIII	-0.848942	1	-0.928101	0.90769	-0.887576	1
		REACTOME_MAPK_TARGETS_NUCLEAR_EVENTS_MEDIATED_BY_MAP_KINASES	-0.847901	1	-1.43046	0.236643	-1.28728	0.444111
		REACTOME_SELENOAMINO_ACID_METABOLISM	-0.844744	1	0.307538	0.999992	0.507364	1
		REACTOME_GLUCAGON_SIGNALING_IN_METABOLIC_REGULATION	-0.842905	1	-0.675768	1	-1.07317	0.730726
		REACTOME_CTLA4_INHIBITORY_SIGNALING	-0.841883	1	1.12348	1	0.844401	1
		REACTOME_RNA_POLYMERASE_I_TRANSCRIPTION_TERMINATION	-0.837027	1	-0.554171	1	-0.853314	1
		REACTOME_TRANSCRIPTIONAL_REGULATION_BY_SMALL_RNAS	-0.834956	1	-1.76754	0.0763419	-1.3204	0.389582
		REACTOME_SIGNALING_BY_ERBB2_ECD_MUTANTS	-0.833853	1	-1.02754	0.743459	-0.990125	0.849301
		REACTOME_RUNX1_REGULATES_GENES_INVOLVED_IN_MEGAKARYOCYTE_DIFFERENTIATION_AND_PLATELET_FUNCTION	-0.827592	1	-1.83062	0.0482565	-1.49688	0.249878
		REACTOME_SLC_TRANSPORTER_DISORDERS	-0.826518	1	-1.10341	0.599551	-1.2036	0.519038
		REACTOME_INTRACELLULAR_SIGNALING_BY_SECOND_MESSENGERS	-0.824492	1	-1.23786	0.429779	-1.13305	0.648474
		REACTOME_DISEASES_ASSOCIATED_WITH_GLYCOSYLATION_PRECURSOR_BIOSYNTHESIS	-0.814567	1	-0.588111	1	-0.744161	1
		REACTOME_RESPONSE_OF_EIF2AK4_GCN2_TO_AMINO_ACID_DEFICIENCY	-0.812	1	-0.904311	0.924872	-1.00842	0.842073
		REACTOME_TELOMERE_C_STRAND_LAGGING_STRAND_SYNTHESIS	-0.809197	1	1.07763	1	0.668412	1
		REACTOME_MITOTIC_PROPHASE	-0.808489	1	-1.49959	0.187638	-1.21666	0.506089
		REACTOME_SIGNALING_BY_FLT3_FUSION_PROTEINS	-0.806034	1	-1.61401	0.133208	-1.51535	0.240445
		REACTOME_G_BETA_GAMMA_SIGNALLING_THROUGH_PI3KGAMMA	-0.80475	1	1.34211	0.597355	0.975497	1
		REACTOME_INTERLEUKIN_3_INTERLEUKIN_5_AND_GM_CSF_SIGNALING	-0.804618	1	1.11071	1	0.959205	1
		REACTOME_ADP_SIGNALLING_THROUGH_P2Y_PURINOCEPTOR_12	-0.803775	1	1.29174	0.666425	0.916615	1
		REACTOME_CONSTITUTIVE_SIGNALING_BY_LIGAND_RESPONSIVE_EGFR_CANCER_VARIANTS	-0.794996	1	-0.976282	0.824384	-1.02354	0.825143
		REACTOME_ESTROGEN_DEPENDENT_GENE_EXPRESSION	-0.793073	1	-1.80492	0.0599879	-1.44862	0.276625
		REACTOME_THE_CANONICAL_RETINOID_CYCLE_IN_RODS_TWILIGHT_VISION	-0.791991	1	1.46054	0.32684	1.33805	0.594918
		REACTOME_DISEASES_OF_IMMUNE_SYSTEM	-0.791732	1	1.34618	0.596942	1.14999	0.971774
		REACTOME_NEUROTRANSMITTER_RELEASE_CYCLE	-0.790999	1	0.821003	1	-1.01019	0.843016
		REACTOME_PROTEIN_FOLDING	-0.787597	1	0.745112	1	0.6442	1
		REACTOME_MITOCHONDRIAL_FATTY_ACID_BETA_OXIDATION	-0.7813	1	-0.85761	0.982695	-0.938335	0.930042
		REACTOME_DISORDERS_OF_TRANSMEMBRANE_TRANSPORTERS	-0.777233	1	-0.945345	0.874428	-1.01972	0.834792
		REACTOME_SEROTONIN_NEUROTRANSMITTER_RELEASE_CYCLE	-0.776371	1	-0.688481	1	-0.880033	1
		REACTOME_INTERLEUKIN_37_SIGNALING	-0.768731	1	-0.591747	1	-0.705964	1
		REACTOME_HOMOLOGY_DIRECTED_REPAIR	-0.768231	1	0.841172	1	0.832547	1
		REACTOME_TRANSLESION_SYNTHESIS_BY_Y_FAMILY_DNA_POLYMERASES_BYPASSES_LESIONS_ON_DNA_TEMPLATE	-0.768149	1	0.681485	1	0.736685	1
		REACTOME_BASE_EXCISION_REPAIR	-0.762145	1	-0.75364	1	-0.513031	1
		REACTOME_TP53_REGULATES_TRANSCRIPTION_OF_DNA_REPAIR_GENES	-0.761512	1	-1.17297	0.493507	-1.17541	0.567871
		REACTOME_HDMS_DEMETHYLATE_HISTONES	-0.755606	1	-1.71848	0.10136	-1.31761	0.3919
		REACTOME_COOPERATION_OF_PDCL_PHLP1_AND_TRIC_CCT_IN_G_PROTEIN_BETA_FOLDING	-0.752726	1	0.92338	1	0.70983	1
		REACTOME_REGULATION_OF_RUNX2_EXPRESSION_AND_ACTIVITY	-0.752568	1	0.756394	1	0.628549	1
		REACTOME_SIGNALING_BY_CYTOSOLIC_FGFR1_FUSION_MUTANTS	-0.752518	1	-1.5821	0.139437	-1.42897	0.291208
		REACTOME_EXTENSION_OF_TELOMERES	-0.749796	1	-0.605461	1	-0.56752	1
		REACTOME_ACTIVATION_OF_KAINATE_RECEPTORS_UPON_GLUTAMATE_BINDING	-0.746556	1	0.742789	1	-0.715826	1
		REACTOME_INTRA_GOLGI_TRAFFIC	-0.744325	1	0.669224	1	-0.521658	1
		REACTOME_SIGNALING_BY_CSF1_M_CSF_IN_MYELOID_CELLS	-0.743074	1	1.32222	0.64962	1.18435	0.926485
		REACTOME_TRIGLYCERIDE_CATABOLISM	-0.742283	1	-1.17263	0.492005	-0.824342	1
		REACTOME_FORMATION_OF_THE_EARLY_ELONGATION_COMPLEX	-0.740837	1	-1.01576	0.76646	-1.05749	0.761635
		REACTOME_RND3_GTPASE_CYCLE	-0.73972	1	-0.91631	0.912135	-0.904653	0.997959
		REACTOME_METALLOPROTEASE_DUBS	-0.736314	1	0.441901	1	0.989004	1
		REACTOME_SPHINGOLIPID_DE_NOVO_BIOSYNTHESIS	-0.732759	1	0.667033	1	-0.704741	1
		REACTOME_FOXO_MEDIATED_TRANSCRIPTION_OF_CELL_DEATH_GENES	-0.732607	1	-1.057	0.69661	-1.03038	0.812315
		REACTOME_DEFECTIVE_CFTR_CAUSES_CYSTIC_FIBROSIS	-0.730441	1	-0.922964	0.903412	-0.592543	1
		REACTOME_DNA_DOUBLE_STRAND_BREAK_REPAIR	-0.729916	1	0.767648	1	0.784866	1
		REACTOME_OTHER_INTERLEUKIN_SIGNALING	-0.728104	1	1.13237	0.996675	1.10164	1
		REACTOME_DECTIN_1_MEDIATED_NONCANONICAL_NF_KB_SIGNALING	-0.728089	1	-0.643511	1	-0.516319	1
		REACTOME_NEGATIVE_REGULATION_OF_NOTCH4_SIGNALING	-0.725834	1	-0.578469	1	-0.612956	1
		REACTOME_DNA_REPAIR	-0.721726	1	0.532388	1	0.612619	1
		REACTOME_CYTOSOLIC_SENSORS_OF_PATHOGEN_ASSOCIATED_DNA	-0.718412	1	-0.401752	1	0.334925	1
		REACTOME_GAMMA_CARBOXYLATION_HYPUSINE_FORMATION_AND_ARYLSULFATASE_ACTIVATION	-0.713629	1	1.11738	1	1.20212	0.880513
		REACTOME_FCERI_MEDIATED_MAPK_ACTIVATION	-0.712187	1	0.922254	1	0.959275	1
		REACTOME_TRANSCRIPTIONAL_REGULATION_BY_MECP2	-0.712022	1	1.01522	1	0.902539	1
		REACTOME_ERK_MAPK_TARGETS	-0.709978	1	0.471864	1	0.593736	1
		REACTOME_B_WICH_COMPLEX_POSITIVELY_REGULATES_RRNA_EXPRESSION	-0.706984	1	-1.52859	0.164101	-1.24101	0.472974
		REACTOME_RNA_POLYMERASE_III_TRANSCRIPTION	-0.706804	1	-1.30264	0.34865	-1.15876	0.59784
		REACTOME_G_PROTEIN_ACTIVATION	-0.696736	1	1.11232	1	0.93637	1
		REACTOME_DEADENYLATION_OF_MRNA	-0.692897	1	-1.43008	0.233021	-1.2759	0.46331
		REACTOME_PRESYNAPTIC_FUNCTION_OF_KAINATE_RECEPTORS	-0.691986	1	0.734576	1	-0.703349	1
		REACTOME_TERMINATION_OF_TRANSLESION_DNA_SYNTHESIS	-0.691251	1	0.73024	1	0.786227	1
		REACTOME_CELLULAR_RESPONSE_TO_STARVATION	-0.69102	1	-0.952531	0.864136	-0.935648	0.932148
		REACTOME_DEADENYLATION_DEPENDENT_MRNA_DECAY	-0.687614	1	-1.37595	0.276554	-1.23512	0.484172
		REACTOME_RNA_POLYMERASE_III_TRANSCRIPTION_INITIATION_FROM_TYPE_1_PROMOTER	-0.681698	1	-1.33331	0.311582	-1.16511	0.586318
		REACTOME_RNA_POLYMERASE_I_PROMOTER_ESCAPE	-0.680099	1	-1.39987	0.254135	-1.12232	0.644944
		REACTOME_DEGRADATION_OF_CYSTEINE_AND_HOMOCYSTEINE	-0.679899	1	1.26784	0.744496	1.09156	1
		REACTOME_BIOSYNTHESIS_OF_THE_N_GLYCAN_PRECURSOR_DOLICHOL_LIPID_LINKED_OLIGOSACCHARIDE_LLO_AND_TRANSFER_TO_A_NASCENT_PROTEIN	-0.674471	1	0.605576	1	0.793315	1
		REACTOME_ION_HOMEOSTASIS	-0.670579	1	-0.786187	1	0.587508	1
		REACTOME_VXPX_CARGO_TARGETING_TO_CILIUM	-0.668392	1	-0.653568	1	-0.634394	1
		REACTOME_PKMTS_METHYLATE_HISTONE_LYSINES	-0.666748	1	-1.63139	0.127512	-1.08566	0.700162
		REACTOME_MRNA_DECAY_BY_5_TO_3_EXORIBONUCLEASE	-0.665991	1	-1.05397	0.694733	-1.07861	0.720672
		REACTOME_RAF_INDEPENDENT_MAPK1_3_ACTIVATION	-0.665485	1	-1.69677	0.110512	-1.58356	0.17108
		REACTOME_REGULATION_OF_PTEN_STABILITY_AND_ACTIVITY	-0.663838	1	-0.911214	0.919077	-0.752341	1
		REACTOME_CELLULAR_RESPONSE_TO_CHEMICAL_STRESS	-0.662629	1	-1.20945	0.457744	-1.05485	0.766845
		REACTOME_INITIATION_OF_NUCLEAR_ENVELOPE_NE_REFORMATION	-0.661	1	-0.901255	0.928367	-0.972863	0.87736
		REACTOME_SUMOYLATION_OF_DNA_DAMAGE_RESPONSE_AND_REPAIR_PROTEINS	-0.660107	1	0.545234	1	-0.665957	1
		REACTOME_RNA_POLYMERASE_III_TRANSCRIPTION_INITIATION_FROM_TYPE_3_PROMOTER	-0.658435	1	-1.221	0.445948	-1.04663	0.780402
		REACTOME_CHAPERONE_MEDIATED_AUTOPHAGY	-0.65725	1	-1.19009	0.472888	-1.01396	0.840545
		REACTOME_TELOMERE_MAINTENANCE	-0.656736	1	-0.917101	0.912604	-0.73141	1
		REACTOME_HYALURONAN_METABOLISM	-0.656385	1	-1.4248	0.236349	-1.14452	0.625152
		REACTOME_INACTIVATION_OF_CSF3_G_CSF_SIGNALING	-0.652704	1	-1.69175	0.104698	-1.45969	0.268831
		REACTOME_DNA_DAMAGE_BYPASS	-0.650861	1	0.585436	1	0.635433	1
		REACTOME_TRNA_MODIFICATION_IN_THE_NUCLEUS_AND_CYTOSOL	-0.647863	1	0.801886	1	0.520353	1
		REACTOME_RHOV_GTPASE_CYCLE	-0.647721	1	0.353099	1	0.329281	0.999966
		REACTOME_ESTROGEN_DEPENDENT_NUCLEAR_EVENTS_DOWNSTREAM_OF_ESR_MEMBRANE_SIGNALING	-0.644513	1	-2.33823	0	-2.12507	0.00379473
		REACTOME_RHO_GTPASES_ACTIVATE_NADPH_OXIDASES	-0.64434	1	1.44298	0.367567	1.29982	0.686673
		REACTOME_RAS_PROCESSING	-0.64169	1	0.833774	1	0.705376	1
		REACTOME_G_PROTEIN_BETA_GAMMA_SIGNALLING	-0.639243	1	1.34506	0.593007	1.05894	1
		REACTOME_RNA_POLYMERASE_III_TRANSCRIPTION_TERMINATION	-0.618425	1	-1.23354	0.431726	-1.00798	0.836525
		REACTOME_NRIF_SIGNALS_CELL_DEATH_FROM_THE_NUCLEUS	-0.6165	1	-0.47244	1	0.463664	1
		REACTOME_SIGNALING_BY_ALK_IN_CANCER	-0.61482	1	-0.899504	0.930805	-0.786815	1
		REACTOME_HIV_TRANSCRIPTION_INITIATION	-0.609458	1	-0.593309	1	-0.771734	1
		REACTOME_N_GLYCAN_TRIMMING_IN_THE_ER_AND_CALNEXIN_CALRETICULIN_CYCLE	-0.609265	1	-0.782977	1	-0.626582	1
		REACTOME_ABORTIVE_ELONGATION_OF_HIV_1_TRANSCRIPT_IN_THE_ABSENCE_OF_TAT	-0.607662	1	-1.11948	0.579131	-0.940102	0.934375
		REACTOME_ANTIGEN_PRESENTATION_FOLDING_ASSEMBLY_AND_PEPTIDE_LOADING_OF_CLASS_I_MHC	-0.602397	1	-0.883011	0.952188	-1.12389	0.643504
		REACTOME_RESPONSE_OF_EIF2AK1_HRI_TO_HEME_DEFICIENCY	-0.60207	1	-1.53854	0.160153	-1.39486	0.314465
		REACTOME_RHOG_GTPASE_CYCLE	-0.599192	1	1.01942	1	0.931122	1
		REACTOME_PROCESSING_OF_SMDT1	-0.59796	1	-0.966197	0.84339	-0.889083	1
		REACTOME_TELOMERE_EXTENSION_BY_TELOMERASE	-0.593993	1	-0.960453	0.856171	-0.982981	0.856999
		REACTOME_RNA_POLYMERASE_III_CHAIN_ELONGATION	-0.591721	1	-1.21339	0.458514	-0.999104	0.845407
		REACTOME_SIGNALING_BY_BMP	-0.589708	1	0.892122	1	0.793718	1
		REACTOME_NEGATIVE_REGULATION_OF_MET_ACTIVITY	-0.587683	1	-1.31279	0.334253	-1.22622	0.496002
		REACTOME_TICAM1_RIP1_MEDIATED_IKK_COMPLEX_RECRUITMENT	-0.587671	1	-1.33711	0.309228	-1.26065	0.46287
		REACTOME_SIGNALING_BY_CSF3_G_CSF	-0.586788	1	-1.64952	0.125192	-1.43448	0.288363
		REACTOME_NEGATIVE_EPIGENETIC_REGULATION_OF_RRNA_EXPRESSION	-0.585184	1	-1.19617	0.466657	-1.00828	0.838966
		REACTOME_REGULATION_OF_PTEN_GENE_TRANSCRIPTION	-0.581028	1	-0.980023	0.815443	-0.852619	1
		REACTOME_ANTIGEN_PROCESSING_CROSS_PRESENTATION	-0.578211	1	1.02162	1	0.9858	1
		REACTOME_EPIGENETIC_REGULATION_OF_GENE_EXPRESSION	-0.575719	1	-1.19723	0.466183	-1.0483	0.7821
		REACTOME_CALNEXIN_CALRETICULIN_CYCLE	-0.572804	1	-0.567388	1	-0.581619	1
		REACTOME_ABC_TRANSPORTER_DISORDERS	-0.572233	1	-0.92478	0.903349	-0.465656	1
		REACTOME_RAF_ACTIVATION	-0.568444	1	-1.05412	0.69975	-0.959839	0.89533
		REACTOME_REGULATION_OF_HSF1_MEDIATED_HEAT_SHOCK_RESPONSE	-0.563863	1	-1.53417	0.160907	-1.47368	0.257398
		REACTOME_RNA_POLYMERASE_I_TRANSCRIPTION_INITIATION	-0.559665	1	-0.393759	0.999821	-0.446303	1
		REACTOME_ER_QUALITY_CONTROL_COMPARTMENT_ERQC	-0.558715	1	-0.546183	1	-0.552392	1
		REACTOME_NUCLEAR_EVENTS_STIMULATED_BY_ALK_SIGNALING_IN_CANCER	-0.557574	1	-1.43472	0.235077	-1.25899	0.46306
		REACTOME_PURINE_CATABOLISM	-0.551448	1	-0.695271	1	-0.613313	1
		REACTOME_SYNTHESIS_OF_GLYCOSYLPHOSPHATIDYLINOSITOL_GPI	-0.537414	1	-0.681877	1	-0.726048	1
		REACTOME_EFFECTS_OF_PIP2_HYDROLYSIS	-0.528774	1	0.792921	1	0.679483	1
		REACTOME_ABC_FAMILY_PROTEINS_MEDIATED_TRANSPORT	-0.524458	1	-0.572372	1	0.475506	1
		REACTOME_RHOU_GTPASE_CYCLE	-0.52239	1	0.800342	1	0.678682	1
		REACTOME_SYNTHESIS_OF_PIPS_AT_THE_EARLY_ENDOSOME_MEMBRANE	-0.516235	1	-0.964326	0.846497	-0.891672	1
		REACTOME_CELLULAR_RESPONSE_TO_HEAT_STRESS	-0.513722	1	-1.50391	0.185083	-1.35944	0.347915
		REACTOME_DEGRADATION_OF_AXIN	-0.51161	1	-0.912036	0.919415	-0.687077	1
		REACTOME_RHOBTB1_GTPASE_CYCLE	-0.510135	1	-0.914154	0.915711	-0.840691	1
		REACTOME_SIGNALING_BY_EGFR_IN_CANCER	-0.508524	1	-2.03789	0.0115579	-1.99248	0.0204911
		REACTOME_SUMOYLATION_OF_CHROMATIN_ORGANIZATION_PROTEINS	-0.499724	1	-1.26111	0.403561	-0.823886	1
		REACTOME_SIGNALING_BY_PDGFR_IN_DISEASE	-0.495862	1	-0.670072	1	-0.478346	1
		REACTOME_DOWNREGULATION_OF_TGF_BETA_RECEPTOR_SIGNALING	-0.495136	1	-0.994101	0.808201	-0.881149	1
		REACTOME_SARS_COV_2_HOST_INTERACTIONS	-0.492187	1	0.486667	1	0.42669	1
		REACTOME_SUMOYLATION_OF_TRANSCRIPTION_COFACTORS	-0.490492	1	-1.35864	0.288517	-1.20136	0.521621
		REACTOME_PTEN_REGULATION	-0.489928	1	-1.11041	0.590957	-0.965182	0.889672
		REACTOME_RHOBTB2_GTPASE_CYCLE	-0.483423	1	-0.716796	1	-0.747057	1
		REACTOME_MAPK6_MAPK4_SIGNALING	-0.475024	1	-0.777008	1	-0.757684	1
		REACTOME_BETA_CATENIN_PHOSPHORYLATION_CASCADE	-0.474941	1	-1.29461	0.35656	-1.06978	0.731469
		REACTOME_CHOLESTEROL_BIOSYNTHESIS	-0.470581	1	-0.785295	1	-0.831992	1
		REACTOME_DOWNSTREAM_SIGNALING_EVENTS_OF_B_CELL_RECEPTOR_BCR	-0.4683	1	-1.03508	0.729225	-0.832171	1
		REACTOME_TRAF6_MEDIATED_INDUCTION_OF_TAK1_COMPLEX_WITHIN_TLR4_COMPLEX	-0.454066	1	0.416042	1	-0.576184	1
		REACTOME_AUF1_HNRNP_D0_BINDS_AND_DESTABILIZES_MRNA	-0.449523	1	-0.988881	0.812935	-0.733976	1
		REACTOME_SUMOYLATION_OF_INTRACELLULAR_RECEPTORS	-0.44113	1	-1.36305	0.288507	-0.986926	0.850029
		REACTOME_FC_EPSILON_RECEPTOR_FCERI_SIGNALING	-0.426476	1	-0.714853	1	0.482841	1
		REACTOME_APC_C_CDH1_MEDIATED_DEGRADATION_OF_CDC20_AND_OTHER_APC_C_CDH1_TARGETED_PROTEINS_IN_LATE_MITOSIS_EARLY_G1	-0.409037	1	0.782665	1	0.798629	1
		REACTOME_PROTEIN_METHYLATION	-0.39996	1	0.901973	1	0.795368	1
		REACTOME_AMINO_ACIDS_REGULATE_MTORC1	-0.397757	1	-0.924315	0.902099	-0.909093	0.987397
		REACTOME_OVARIAN_TUMOR_DOMAIN_PROTEASES	-0.371322	1	0.755537	1	0.603854	1
		REACTOME_TRISTETRAPROLIN_TTP_ZFP36_BINDS_AND_DESTABILIZES_MRNA	-0.359556	0.999878	-1.68112	0.108857	-1.30816	0.400815
		REACTOME_FCERI_MEDIATED_NF_KB_ACTIVATION	0.308516	0.999984	0.612308	1	0.537625	1
		REACTOME_SIGNALING_BY_NOTCH4	0.331366	1	-0.869663	0.968861	-0.616702	1
		REACTOME_DEGRADATION_OF_DVL	0.338583	1	-0.878088	0.957556	-0.642418	1
		REACTOME_RHOBTB_GTPASE_CYCLE	0.346433	1	-0.95437	0.864015	-0.833697	1
		REACTOME_REGULATION_OF_PLK1_ACTIVITY_AT_G2_M_TRANSITION	0.35129	1	0.569508	1	0.515017	1
		REACTOME_CELL_EXTRACELLULAR_MATRIX_INTERACTIONS	0.356277	1	-0.910832	0.917462	-0.831903	1
		REACTOME_SYNTHESIS_OF_PIPS_AT_THE_PLASMA_MEMBRANE	0.38601	1	0.83657	1	0.70906	1
		REACTOME_DEGRADATION_OF_BETA_CATENIN_BY_THE_DESTRUCTION_COMPLEX	0.386988	1	-1.26438	0.399242	-0.939522	0.932695
		REACTOME_CLASS_I_MHC_MEDIATED_ANTIGEN_PROCESSING_PRESENTATION	0.389935	1	-0.937334	0.885096	-0.850346	1
		REACTOME_DNA_DAMAGE_RECOGNITION_IN_GG_NER	0.407387	1	-0.860007	0.982207	-0.816017	1
		REACTOME_MRNA_DECAY_BY_3_TO_5_EXORIBONUCLEASE	0.411758	1	-0.522413	1	-0.443399	1
		REACTOME_EGFR_DOWNREGULATION	0.412446	1	-2.135	0.0025997	-2.01379	0.0189037
		REACTOME_JNK_C_JUN_KINASES_PHOSPHORYLATION_AND_ACTIVATION_MEDIATED_BY_ACTIVATED_HUMAN_TAK1	0.414145	1	-0.905115	0.925485	-0.690734	1
		REACTOME_REGULATION_OF_MRNA_STABILITY_BY_PROTEINS_THAT_BIND_AU_RICH_ELEMENTS	0.424901	1	-1.22884	0.439197	-0.914275	0.977221
		REACTOME_PEROXISOMAL_LIPID_METABOLISM	0.428675	1	0.605596	1	0.451609	1
		REACTOME_VLDLR_INTERNALISATION_AND_DEGRADATION	0.428722	1	-0.695951	1	-0.57903	1
		REACTOME_ORGANELLE_BIOGENESIS_AND_MAINTENANCE	0.431447	1	-0.553276	1	0.401717	1
		REACTOME_RETROGRADE_TRANSPORT_AT_THE_TRANS_GOLGI_NETWORK	0.43569	1	-1.19167	0.471584	-0.964348	0.889433
		REACTOME_SARS_COV_2_ACTIVATES_MODULATES_INNATE_AND_ADAPTIVE_IMMUNE_RESPONSES	0.440356	1	0.710662	1	0.654636	1
		REACTOME_SMOOTH_MUSCLE_CONTRACTION	0.442619	1	0.816758	1	0.549611	1
		REACTOME_ACTIVATED_TAK1_MEDIATES_P38_MAPK_ACTIVATION	0.443002	1	-0.873126	0.962699	-0.776505	1
		REACTOME_NOTCH1_INTRACELLULAR_DOMAIN_REGULATES_TRANSCRIPTION	0.44454	1	-1.69347	0.105786	-1.35086	0.354563
		REACTOME_RECRUITMENT_OF_MITOTIC_CENTROSOME_PROTEINS_AND_COMPLEXES	0.448508	1	0.649117	1	0.638374	1
		REACTOME_UNFOLDED_PROTEIN_RESPONSE_UPR	0.451487	1	-1.69539	0.109054	-1.39659	0.314502
		REACTOME_TRANSLATION_OF_SARS_COV_1_STRUCTURAL_PROTEINS	0.452413	1	0.367376	1	0.388665	1
		REACTOME_INTERLEUKIN_17_SIGNALING	0.455361	1	-1.37257	0.276916	-1.10377	0.662294
		REACTOME_ANTIGEN_PROCESSING_UBIQUITINATION_PROTEASOME_DEGRADATION	0.455804	1	-1.35173	0.295794	-1.07215	0.730404
		REACTOME_LISTERIA_MONOCYTOGENES_ENTRY_INTO_HOST_CELLS	0.457543	1	0.820823	1	1.10819	1
		REACTOME_SIGNALING_BY_ERBB2_IN_CANCER	0.45797	1	-1.64377	0.122343	-1.59094	0.173211
		REACTOME_PROTEIN_LOCALIZATION	0.459068	1	-1.10638	0.596755	-0.840535	1
		REACTOME_HEDGEHOG_LIGAND_BIOGENESIS	0.462615	1	-0.630613	1	0.340754	1
		REACTOME_SCF_BETA_TRCP_MEDIATED_DEGRADATION_OF_EMI1	0.463573	1	-0.57555	1	0.362207	1
		REACTOME_SPRY_REGULATION_OF_FGF_SIGNALING	0.465535	1	0.455252	1	0.575787	1
		REACTOME_REGULATION_OF_RAS_BY_GAPS	0.468487	1	-0.534849	1	0.551628	1
		REACTOME_GOLGI_ASSOCIATED_VESICLE_BIOGENESIS	0.470567	1	-0.725639	1	-0.852602	1
		REACTOME_MITOPHAGY	0.471371	1	-0.892215	0.937899	-0.868212	1
		REACTOME_DEGRADATION_OF_GLI1_BY_THE_PROTEASOME	0.472477	1	-0.708016	1	-0.622643	1
		REACTOME_METABOLISM_OF_POLYAMINES	0.475405	1	-0.487536	1	-0.487755	1
		REACTOME_SIGNALLING_TO_ERKS	0.476531	1	-0.66032	1	0.639454	1
		REACTOME_REGULATION_OF_TP53_EXPRESSION_AND_DEGRADATION	0.479768	1	-0.780812	1	0.593426	1
		REACTOME_CROSS_PRESENTATION_OF_SOLUBLE_EXOGENOUS_ANTIGENS_ENDOSOMES	0.483013	1	0.65802	1	0.688119	1
		REACTOME_ATF4_ACTIVATES_GENES_IN_RESPONSE_TO_ENDOPLASMIC_RETICULUM_STRESS	0.486568	1	-2.07509	0.0097552	-1.71081	0.094287
		REACTOME_VEGFR2_MEDIATED_VASCULAR_PERMEABILITY	0.48833	1	0.832773	1	0.745529	1
		REACTOME_DEPOLYMERISATION_OF_THE_NUCLEAR_LAMINA	0.489626	1	-0.729552	1	-0.615778	1
		REACTOME_REGULATION_OF_EXPRESSION_OF_SLITS_AND_ROBOS	0.489804	1	0.331762	1	0.457094	1
		REACTOME_COPII_MEDIATED_VESICLE_TRANSPORT	0.497317	1	-0.808068	1	-0.806179	1
		REACTOME_RHOD_GTPASE_CYCLE	0.498613	1	0.805073	1	0.772078	1
		REACTOME_GLYOXYLATE_METABOLISM_AND_GLYCINE_DEGRADATION	0.50058	1	-1.53007	0.164346	-1.43078	0.29121
		REACTOME_PERK_REGULATES_GENE_EXPRESSION	0.50058	1	-2.07086	0.00889089	-1.76503	0.0863884
		REACTOME_DOWNREGULATION_OF_SMAD2_3_SMAD4_TRANSCRIPTIONAL_ACTIVITY	0.507944	1	-1.51494	0.176368	-1.17616	0.572751
		REACTOME_INTERFERON_ALPHA_BETA_SIGNALING	0.510415	1	-1.69349	0.108201	-1.2711	0.467094
		REACTOME_REGULATION_OF_TP53_ACTIVITY_THROUGH_ACETYLATION	0.511296	1	-0.744484	1	-0.787276	1
		REACTOME_NOTCH3_ACTIVATION_AND_TRANSMISSION_OF_SIGNAL_TO_THE_NUCLEUS	0.513003	1	-0.893414	0.942656	-0.705145	1
		REACTOME_CHROMATIN_MODIFYING_ENZYMES	0.515387	1	-1.31498	0.332623	-0.9631	0.887142
		REACTOME_GASTRIN_CREB_SIGNALLING_PATHWAY_VIA_PKC_AND_MAPK	0.515809	1	-1.61012	0.132549	-1.3583	0.346444
		REACTOME_RMTS_METHYLATE_HISTONE_ARGININES	0.516796	1	-1.16821	0.499952	0.500869	1
		REACTOME_SCF_SKP2_MEDIATED_DEGRADATION_OF_P27_P21	0.519109	1	-0.588971	1	-0.556101	1
		REACTOME_KSRP_KHSRP_BINDS_AND_DESTABILIZES_MRNA	0.519582	1	-0.632832	1	-0.401876	1
		REACTOME_ASYMMETRIC_LOCALIZATION_OF_PCP_PROTEINS	0.521725	1	-0.533862	1	0.446582	1
		REACTOME_DISEASES_OF_SIGNAL_TRANSDUCTION_BY_GROWTH_FACTOR_RECEPTORS_AND_SECOND_MESSENGERS	0.52783	1	-1.18859	0.473903	-0.95074	0.919595
		REACTOME_RUNX1_INTERACTS_WITH_CO_FACTORS_WHOSE_PRECISE_EFFECT_ON_RUNX1_TARGETS_IS_NOT_KNOWN	0.528289	1	-0.87408	0.963093	-0.629428	1
		REACTOME_SIGNALING_BY_NOTCH3	0.531013	1	0.560828	1	0.542273	1
		REACTOME_CLASS_I_PEROXISOMAL_MEMBRANE_PROTEIN_IMPORT	0.531573	1	-0.612455	1	-0.683899	1
		REACTOME_STABILIZATION_OF_P53	0.534138	1	0.49487	1	0.545088	1
		REACTOME_UCH_PROTEINASES	0.535593	1	-0.774248	1	-0.471324	1
		REACTOME_REGULATION_OF_TP53_ACTIVITY	0.536133	1	0.775311	1	0.829584	1
		REACTOME_NOTCH_HLH_TRANSCRIPTION_PATHWAY	0.536662	1	-1.39097	0.260335	-1.10444	0.666899
		REACTOME_REGULATION_OF_TP53_ACTIVITY_THROUGH_PHOSPHORYLATION	0.536803	1	1.03097	1	1.05714	1
		REACTOME_AURKA_ACTIVATION_BY_TPX2	0.538616	1	0.650547	1	0.687894	1
		REACTOME_PI_METABOLISM	0.539013	1	0.877341	1	0.805055	1
		REACTOME_NEDDYLATION	0.539182	1	-1.12335	0.576911	-0.820124	1
		REACTOME_BUTYRATE_RESPONSE_FACTOR_1_BRF1_BINDS_AND_DESTABILIZES_MRNA	0.540507	1	-0.954563	0.866233	-0.575875	1
		REACTOME_RIP_MEDIATED_NFKB_ACTIVATION_VIA_ZBP1	0.541116	1	-0.456363	1	0.457824	1
		REACTOME_SUMOYLATION_OF_TRANSCRIPTION_FACTORS	0.542402	1	0.953107	1	0.874038	1
		REACTOME_MAP3K8_TPL2_DEPENDENT_MAPK1_3_ACTIVATION	0.54539	1	-1.18123	0.484221	-0.886862	1
		REACTOME_FCERI_MEDIATED_CA_2_MOBILIZATION	0.5493	1	1.30532	0.655434	1.35434	0.565428
		REACTOME_ANCHORING_OF_THE_BASAL_BODY_TO_THE_PLASMA_MEMBRANE	0.549411	1	0.735737	1	0.75016	1
		REACTOME_SPHINGOLIPID_METABOLISM	0.54985	1	0.974975	1	0.892851	1
		REACTOME_NOTCH4_INTRACELLULAR_DOMAIN_REGULATES_TRANSCRIPTION	0.554451	1	-1.06307	0.686361	-0.885011	1
		REACTOME_TRANSLATION_OF_SARS_COV_2_STRUCTURAL_PROTEINS	0.555288	1	0.449409	1	0.484945	1
		REACTOME_DISEASES_OF_DNA_REPAIR	0.5581	1	1.36654	0.584607	1.23655	0.84056
		REACTOME_RHO_GTPASES_ACTIVATE_WASPS_AND_WAVES	0.559063	1	1.02267	1	1.06989	1
		REACTOME_G1_S_DNA_DAMAGE_CHECKPOINTS	0.559872	1	0.509591	1	0.587276	1
		REACTOME_SIGNALING_BY_FGFR1_IN_DISEASE	0.56079	1	-1.1765	0.490493	-1.12787	0.653192
		REACTOME_IRE1ALPHA_ACTIVATES_CHAPERONES	0.562165	1	-1.0703	0.67306	-0.749711	1
		REACTOME_HIV_LIFE_CYCLE	0.562876	1	-0.89222	0.940602	-0.894247	1
		REACTOME_SYNTHESIS_OF_DNA	0.56547	1	0.529127	1	0.633462	1
		REACTOME_RHOQ_GTPASE_CYCLE	0.565833	1	-0.805996	1	0.748929	1
		REACTOME_METABOLISM_OF_ANGIOTENSINOGEN_TO_ANGIOTENSINS	0.567752	1	1.25657	0.765183	1.23095	0.836088
		REACTOME_DARPP_32_EVENTS	0.567872	1	-1.16514	0.505336	-1.24601	0.471215
		REACTOME_ONCOGENE_INDUCED_SENESCENCE	0.569936	1	0.546702	1	0.498184	1
		REACTOME_PROCESSIVE_SYNTHESIS_ON_THE_C_STRAND_OF_THE_TELOMERE	0.570537	1	1.00594	1	1.03498	1
		REACTOME_POSITIVE_EPIGENETIC_REGULATION_OF_RRNA_EXPRESSION	0.573681	1	-1.22185	0.449049	-1.07056	0.732282
		REACTOME_RNA_POLYMERASE_I_TRANSCRIPTION	0.57423	1	-1.06529	0.685414	-0.890992	1
		REACTOME_HDR_THROUGH_SINGLE_STRAND_ANNEALING_SSA	0.574281	1	1.24345	0.802839	1.26755	0.752744
		REACTOME_PKA_ACTIVATION_IN_GLUCAGON_SIGNALLING	0.576028	1	-0.674183	1	-0.872286	1
		REACTOME_CYTOSOLIC_SULFONATION_OF_SMALL_MOLECULES	0.576293	1	1.50684	0.269233	1.3166	0.626302
		REACTOME_TRANSCRIPTIONAL_ACTIVITY_OF_SMAD2_SMAD3_SMAD4_HETEROTRIMER	0.57768	1	-1.70927	0.10439	-1.38808	0.319177
		REACTOME_RHOJ_GTPASE_CYCLE	0.577717	1	0.823414	1	0.744136	1
		REACTOME_HOMOLOGOUS_DNA_PAIRING_AND_STRAND_EXCHANGE	0.579449	1	1.44073	0.359874	1.31436	0.628258
		REACTOME_NOTCH3_INTRACELLULAR_DOMAIN_REGULATES_TRANSCRIPTION	0.581205	1	0.835289	1	0.80522	1
		REACTOME_SMAD2_SMAD3_SMAD4_HETEROTRIMER_REGULATES_TRANSCRIPTION	0.585788	1	-1.57823	0.135761	-1.31457	0.390983
		REACTOME_HOST_INTERACTIONS_OF_HIV_FACTORS	0.587039	1	0.461493	1	0.526308	1
		REACTOME_P75NTR_SIGNALS_VIA_NF_KB	0.589109	1	0.683141	1	0.883554	1
		REACTOME_MATURATION_OF_SARS_COV_2_NUCLEOPROTEIN	0.589475	1	-0.617307	1	-0.663366	1
		REACTOME_REGULATION_OF_RUNX3_EXPRESSION_AND_ACTIVITY	0.593776	1	0.627511	1	0.707348	1
		REACTOME_DEUBIQUITINATION	0.594574	1	-0.999097	0.803793	-0.770809	1
		REACTOME_HATS_ACETYLATE_HISTONES	0.595769	1	-1.1261	0.574421	-0.976778	0.87078
		REACTOME_KEAP1_NFE2L2_PATHWAY	0.598422	1	-1.12075	0.578455	-0.737889	1
		REACTOME_FGFR1_MUTANT_RECEPTOR_ACTIVATION	0.603923	1	-1.2099	0.461444	-1.21195	0.514703
		REACTOME_NEGATIVE_REGULATION_OF_MAPK_PATHWAY	0.605629	1	-1.3324	0.310901	-1.24259	0.47263
		REACTOME_DAG_AND_IP3_SIGNALING	0.60866	1	0.686824	1	0.786184	1
		REACTOME_THROMBOXANE_SIGNALLING_THROUGH_TP_RECEPTOR	0.612373	1	1.01036	1	0.822949	1
		REACTOME_CLEC7A_DECTIN_1_SIGNALING	0.613248	1	0.578539	1	0.530529	1
		REACTOME_RHO_GTPASES_ACTIVATE_PAKS	0.613493	1	0.458702	1	0.547414	1
		REACTOME_RECRUITMENT_OF_NUMA_TO_MITOTIC_CENTROSOMES	0.613738	1	0.770125	1	0.775025	1
		REACTOME_TRANSCRIPTIONAL_REGULATION_BY_RUNX3	0.613821	1	-1.10518	0.597411	-0.791366	1
		REACTOME_TBC_RABGAPS	0.617862	1	-0.568547	1	-0.459533	1
		REACTOME_TRANS_GOLGI_NETWORK_VESICLE_BUDDING	0.618887	1	-0.67172	1	-0.683905	1
		REACTOME_DOWNREGULATION_OF_ERBB2_SIGNALING	0.619563	1	-1.55599	0.146775	-1.39783	0.319454
		REACTOME_UB_SPECIFIC_PROCESSING_PROTEASES	0.62161	1	-1.18442	0.480934	-0.806815	1
		REACTOME_SIGNALING_BY_NOTCH1_PEST_DOMAIN_MUTANTS_IN_CANCER	0.623345	1	-1.57707	0.135123	-1.13179	0.64876
		REACTOME_THE_ROLE_OF_GTSE1_IN_G2_M_PROGRESSION_AFTER_G2_CHECKPOINT	0.624564	1	0.583305	1	0.620367	1
		REACTOME_METABOLISM_OF_WATER_SOLUBLE_VITAMINS_AND_COFACTORS	0.628192	1	0.541047	1	-0.608854	1
		REACTOME_METABOLISM_OF_NUCLEOTIDES	0.628303	1	0.655245	1	0.763178	1
		REACTOME_TNF_SIGNALING	0.628566	1	-1.0641	0.685971	-0.706722	1
		REACTOME_ASPARAGINE_N_LINKED_GLYCOSYLATION	0.629785	1	0.446456	1	0.598771	1
		REACTOME_RHOC_GTPASE_CYCLE	0.63147	1	0.953059	1	0.915588	1
		REACTOME_SIGNALING_BY_VEGF	0.632223	1	0.876201	1	0.897686	1
		REACTOME_INTERLEUKIN_20_FAMILY_SIGNALING	0.632297	1	-2.00151	0.0118827	-1.82179	0.0723976
		REACTOME_S_PHASE	0.633785	1	-0.552551	1	0.467443	1
		REACTOME_SIGNALING_BY_KIT_IN_DISEASE	0.633993	1	1.07937	1	1.09801	1
		REACTOME_RAC1_GTPASE_CYCLE	0.634188	1	1.21059	0.881166	1.09729	1
		REACTOME_INTERFERON_SIGNALING	0.63452	1	-1.1774	0.490794	-1.089	0.692434
		REACTOME_OPIOID_SIGNALLING	0.635309	1	0.765727	1	0.768841	1
		REACTOME_MATURATION_OF_SARS_COV_2_SPIKE_PROTEIN	0.635454	1	0.59369	1	0.673442	1
		REACTOME_EGR2_AND_SOX10_MEDIATED_INITIATION_OF_SCHWANN_CELL_MYELINATION	0.6369	1	-0.952584	0.866707	-0.927646	0.94471
		REACTOME_FOXO_MEDIATED_TRANSCRIPTION_OF_CELL_CYCLE_GENES	0.637812	1	-1.29072	0.362009	-1.09301	0.682282
		REACTOME_REGULATION_OF_CHOLESTEROL_BIOSYNTHESIS_BY_SREBP_SREBF	0.638682	1	-1.20978	0.459347	-1.04134	0.791274
		REACTOME_TRANSCRIPTIONAL_REGULATION_OF_WHITE_ADIPOCYTE_DIFFERENTIATION	0.640811	1	-1.99578	0.0124178	-1.7078	0.0947074
		REACTOME_SIGNALING_BY_ROBO_RECEPTORS	0.642878	1	0.459237	1	0.620839	1
		REACTOME_DETOXIFICATION_OF_REACTIVE_OXYGEN_SPECIES	0.643436	1	0.751198	1	0.632683	1
		REACTOME_TNFR1_INDUCED_NFKAPPAB_SIGNALING_PATHWAY	0.643737	1	-1.20617	0.459865	-0.93725	0.930345
		REACTOME_SYNTHESIS_OF_BILE_ACIDS_AND_BILE_SALTS	0.644882	1	0.684218	1	0.795646	1
		REACTOME_SARS_COV_2_INFECTION	0.645917	1	0.393335	1	0.536416	1
		REACTOME_RESOLUTION_OF_D_LOOP_STRUCTURES	0.651619	1	1.6414	0.0887426	1.4573	0.33354
		REACTOME_SYNTHESIS_OF_SUBSTRATES_IN_N_GLYCAN_BIOSYTHESIS	0.656999	1	0.700575	1	0.951046	1
		REACTOME_ESR_MEDIATED_SIGNALING	0.658146	1	-1.87227	0.0393047	-1.58841	0.172368
		REACTOME_SUMOYLATION	0.659082	1	0.764352	1	0.859998	1
		REACTOME_SIGNALING_BY_PTK6	0.661071	1	-1.56209	0.142441	-1.3361	0.367546
		REACTOME_SIGNALING_BY_TGF_BETA_RECEPTOR_COMPLEX	0.662258	1	-1.29475	0.358509	-0.991197	0.849192
		REACTOME_PRE_NOTCH_PROCESSING_IN_GOLGI	0.664455	1	-0.674547	1	-0.53751	1
		REACTOME_IRON_UPTAKE_AND_TRANSPORT	0.664487	1	0.667746	1	0.633424	1
		REACTOME_E2F_MEDIATED_REGULATION_OF_DNA_REPLICATION	0.664659	1	-0.746437	1	-0.632475	1
		REACTOME_SIGNALING_BY_NOTCH1_HD_DOMAIN_MUTANTS_IN_CANCER	0.664666	1	-0.690868	1	-0.592161	1
		REACTOME_GLUCAGON_LIKE_PEPTIDE_1_GLP1_REGULATES_INSULIN_SECRETION	0.665192	1	0.684889	1	0.582293	1
		REACTOME_SIGNALING_BY_ERYTHROPOIETIN	0.665712	1	0.881151	1	1.00517	1
		REACTOME_SEMA3A_PAK_DEPENDENT_AXON_REPULSION	0.66875	1	1.18672	0.911513	1.09006	1
		REACTOME_GENE_AND_PROTEIN_EXPRESSION_BY_JAK_STAT_SIGNALING_AFTER_INTERLEUKIN_12_STIMULATION	0.669206	1	0.930533	1	0.709629	1
		REACTOME_PKA_MEDIATED_PHOSPHORYLATION_OF_CREB	0.671496	1	-0.637722	1	-0.808199	1
		REACTOME_TRANSCRIPTIONAL_REGULATION_BY_RUNX1	0.671689	1	-1.37561	0.274962	-1.17531	0.564657
		REACTOME_BILE_ACID_AND_BILE_SALT_METABOLISM	0.672125	1	-0.949553	0.867588	0.805963	1
		REACTOME_APOPTOTIC_FACTOR_MEDIATED_RESPONSE	0.673516	1	0.938836	1	0.992801	1
		REACTOME_CARGO_CONCENTRATION_IN_THE_ER	0.676716	1	-0.76086	1	0.661161	1
		REACTOME_RAC3_GTPASE_CYCLE	0.679548	1	1.14785	0.964987	1.10147	1
		REACTOME_DISASSEMBLY_OF_THE_DESTRUCTION_COMPLEX_AND_RECRUITMENT_OF_AXIN_TO_THE_MEMBRANE	0.680641	1	-0.860335	0.984188	-0.738982	1
		REACTOME_SARS_COV_1_TARGETS_HOST_INTRACELLULAR_SIGNALLING_AND_REGULATORY_PATHWAYS	0.681153	1	-1.58152	0.138037	-1.40728	0.307864
		REACTOME_SYNTHESIS_OF_BILE_ACIDS_AND_BILE_SALTS_VIA_7ALPHA_HYDROXYCHOLESTEROL	0.68189	1	1.09447	1	1.19473	0.896014
		REACTOME_ADRENALINE_NORADRENALINE_INHIBITS_INSULIN_SECRETION	0.682861	1	0.975875	1	0.742444	1
		REACTOME_SIGNALLING_TO_RAS	0.683018	1	0.684351	1	0.998851	1
		REACTOME_SIGNALING_BY_FGFR3	0.68358	1	-0.841969	0.995306	-0.634117	1
		REACTOME_SHC1_EVENTS_IN_ERBB2_SIGNALING	0.683661	1	-1.65189	0.125755	-1.34401	0.358534
		REACTOME_LDL_CLEARANCE	0.684177	1	-1.64687	0.12518	-1.38827	0.32245
		REACTOME_SARS_COV_1_HOST_INTERACTIONS	0.685233	1	0.589829	1	0.695232	1
		REACTOME_TOLL_LIKE_RECEPTOR_TLR1_TLR2_CASCADE	0.691854	1	0.635402	1	0.627452	1
		REACTOME_RAC2_GTPASE_CYCLE	0.692012	1	1.18102	0.923782	1.06242	1
		REACTOME_SARS_COV_INFECTIONS	0.692572	1	0.492766	1	0.634971	1
		REACTOME_GAB1_SIGNALOSOME	0.693879	1	-1.92992	0.0233675	-1.78039	0.0820273
		REACTOME_APC_C_MEDIATED_DEGRADATION_OF_CELL_CYCLE_PROTEINS	0.694866	1	0.887897	1	0.953588	1
		REACTOME_SENSORY_PROCESSING_OF_SOUND_BY_OUTER_HAIR_CELLS_OF_THE_COCHLEA	0.696438	1	1.00955	1	0.914898	1
		REACTOME_TRANSLOCATION_OF_SLC2A4_GLUT4_TO_THE_PLASMA_MEMBRANE	0.700239	1	-1.0587	0.694437	-1.01676	0.841304
		REACTOME_ACTIVATION_OF_GENE_EXPRESSION_BY_SREBF_SREBP	0.701141	1	-1.08396	0.640983	-0.968085	0.883274
		REACTOME_NICOTINAMIDE_SALVAGING	0.701251	1	-1.05408	0.697133	-0.79423	1
		REACTOME_ER_TO_GOLGI_ANTEROGRADE_TRANSPORT	0.702353	1	-0.593627	1	0.572122	1
		REACTOME_METABOLISM_OF_CARBOHYDRATES	0.702378	1	0.911776	1	0.891913	1
		REACTOME_METABOLISM_OF_VITAMINS_AND_COFACTORS	0.702489	1	-0.783523	1	0.604032	1
		REACTOME_SIGNALING_BY_TGFB_FAMILY_MEMBERS	0.704295	1	-1.01623	0.767449	0.627322	1
		REACTOME_ABERRANT_REGULATION_OF_MITOTIC_EXIT_IN_CANCER_DUE_TO_RB1_DEFECTS	0.704845	1	0.795776	1	0.747252	1
		REACTOME_ENDOGENOUS_STEROLS	0.707447	1	1.01224	1	1.15749	0.962039
		REACTOME_PEROXISOMAL_PROTEIN_IMPORT	0.708932	1	-1.19168	0.473898	-0.904021	0.996531
		REACTOME_SENESCENCE_ASSOCIATED_SECRETORY_PHENOTYPE_SASP	0.70921	1	-2.02546	0.0107263	-1.45132	0.275472
		REACTOME_CELLULAR_SENESCENCE	0.709801	1	-1.68501	0.108327	-1.22191	0.499115
		REACTOME_PRC2_METHYLATES_HISTONES_AND_DNA	0.710031	1	-1.4533	0.22035	-0.976918	0.87366
		REACTOME_CONDENSATION_OF_PROPHASE_CHROMOSOMES	0.713037	1	-1.44772	0.225618	-0.986147	0.849338
		REACTOME_ACTIVATION_OF_IRF3_IRF7_MEDIATED_BY_TBK1_IKK_EPSILON	0.720553	1	0.891985	1	0.918389	1
		REACTOME_CYCLIN_A_CDK2_ASSOCIATED_EVENTS_AT_S_PHASE_ENTRY	0.720669	1	-0.955989	0.864692	-0.792133	1
		REACTOME_CARGO_TRAFFICKING_TO_THE_PERICILIARY_MEMBRANE	0.722575	1	0.489695	1	0.543991	1
		REACTOME_INOSITOL_PHOSPHATE_METABOLISM	0.723303	1	1.10828	1	0.851902	1
		REACTOME_ROS_AND_RNS_PRODUCTION_IN_PHAGOCYTES	0.724166	1	0.813098	1	0.983388	1
		REACTOME_SIGNALING_BY_ERBB4	0.724385	1	-1.20519	0.459935	-1.03996	0.792334
		REACTOME_FOXO_MEDIATED_TRANSCRIPTION	0.728007	1	-1.4849	0.193552	-1.11254	0.651782
		REACTOME_TRANSCRIPTIONAL_REGULATION_BY_TP53	0.728488	1	0.483102	1	0.60693	1
		REACTOME_PLATELET_SENSITIZATION_BY_LDL	0.728502	1	-0.909901	0.917412	-0.822786	1
		REACTOME_CILIUM_ASSEMBLY	0.728829	1	0.775342	1	0.818071	1
		REACTOME_NEGATIVE_REGULATORS_OF_DDX58_IFIH1_SIGNALING	0.729175	1	0.682736	1	0.826397	1
		REACTOME_SARS_COV_1_INFECTION	0.729464	1	0.369521	1	0.567209	1
		REACTOME_COPI_MEDIATED_ANTEROGRADE_TRANSPORT	0.731363	1	0.586417	1	0.78704	1
		REACTOME_NUCLEOTIDE_SALVAGE	0.732023	1	-0.596853	1	0.68426	1
		REACTOME_ROLE_OF_PHOSPHOLIPIDS_IN_PHAGOCYTOSIS	0.732221	1	1.35703	0.587191	1.28291	0.753374
		REACTOME_TRANSPORT_OF_INORGANIC_CATIONS_ANIONS_AND_AMINO_ACIDS_OLIGOPEPTIDES	0.734023	1	0.989433	1	0.782708	1
		REACTOME_SELECTIVE_AUTOPHAGY	0.734103	1	-0.808576	1	-0.730698	1
		REACTOME_GLYCOSPHINGOLIPID_METABOLISM	0.734339	1	1.14818	0.970719	1.14935	0.96843
		REACTOME_GPER1_SIGNALING	0.739735	1	1.06448	1	0.938462	1
		REACTOME_INSULIN_RECEPTOR_RECYCLING	0.74023	1	0.540681	1	0.420733	1
		REACTOME_INTEGRIN_SIGNALING	0.740386	1	0.711017	1	0.745009	1
		REACTOME_HSP90_CHAPERONE_CYCLE_FOR_STEROID_HORMONE_RECEPTORS_SHR_IN_THE_PRESENCE_OF_LIGAND	0.740767	1	-1.09251	0.624434	-0.994882	0.839805
		REACTOME_HIV_INFECTION	0.747323	1	-0.558117	1	-0.518903	1
		REACTOME_INHIBITION_OF_DNA_RECOMBINATION_AT_TELOMERE	0.747677	1	-1.37084	0.278068	-0.861281	1
		REACTOME_RHOF_GTPASE_CYCLE	0.748787	1	0.889043	1	0.921428	1
		REACTOME_TRANSPORT_OF_BILE_SALTS_AND_ORGANIC_ACIDS_METAL_IONS_AND_AMINE_COMPOUNDS	0.751022	1	1.13918	0.992574	0.894443	1
		REACTOME_DNA_REPLICATION	0.75161	1	-0.751259	1	0.562496	1
		REACTOME_CIRCADIAN_CLOCK	0.756086	1	-1.94926	0.0187635	-1.72075	0.0893056
		REACTOME_SIRT1_NEGATIVELY_REGULATES_RRNA_EXPRESSION	0.756551	1	-1.60444	0.133254	-1.11315	0.653301
		REACTOME_ROLE_OF_LAT2_NTAL_LAB_ON_CALCIUM_MOBILIZATION	0.75718	1	1.47683	0.323599	1.45246	0.335622
		REACTOME_ONCOGENIC_MAPK_SIGNALING	0.759644	1	-0.66897	1	0.574136	1
		REACTOME_SLC_MEDIATED_TRANSMEMBRANE_TRANSPORT	0.76157	1	1.07371	1	0.841028	1
		REACTOME_ION_TRANSPORT_BY_P_TYPE_ATPASES	0.763494	1	-0.903434	0.924731	0.831043	1
		REACTOME_TRANSPORT_TO_THE_GOLGI_AND_SUBSEQUENT_MODIFICATION	0.763904	1	0.515627	1	0.591756	1
		REACTOME_CHONDROITIN_SULFATE_DERMATAN_SULFATE_METABOLISM	0.764907	1	1.57668	0.162353	1.38692	0.465387
		REACTOME_PHOSPHOLIPID_METABOLISM	0.768304	1	0.8163	1	0.671421	1
		REACTOME_TRANSPORT_OF_CONNEXONS_TO_THE_PLASMA_MEMBRANE	0.769005	1	-0.864947	0.975366	-0.933881	0.93133
		REACTOME_FORMATION_OF_PARAXIAL_MESODERM	0.769965	1	-0.582824	1	0.433504	1
		REACTOME_MEIOTIC_RECOMBINATION	0.770349	1	-1.25325	0.412029	-0.988812	0.850332
		REACTOME_DOWNSTREAM_SIGNALING_OF_ACTIVATED_FGFR3	0.77234	1	-1.16442	0.504491	-0.997723	0.843635
		REACTOME_DNA_METHYLATION	0.774628	1	-1.70527	0.105294	-1.10804	0.658932
		REACTOME_GLUTAMATE_NEUROTRANSMITTER_RELEASE_CYCLE	0.775455	1	0.836308	1	0.599586	1
		REACTOME_NOTCH2_ACTIVATION_AND_TRANSMISSION_OF_SIGNAL_TO_THE_NUCLEUS	0.77611	1	-0.421901	1	0.564681	1
		REACTOME_OXIDATIVE_STRESS_INDUCED_SENESCENCE	0.776737	1	-1.53721	0.159396	-1.01129	0.846461
		REACTOME_CHONDROITIN_SULFATE_BIOSYNTHESIS	0.777512	1	1.58379	0.161159	1.39949	0.425125
		REACTOME_C_TYPE_LECTIN_RECEPTORS_CLRS	0.778483	1	0.867351	1	0.97833	1
		REACTOME_CA2_PATHWAY	0.780401	1	0.761617	1	0.764983	1
		REACTOME_POTENTIAL_THERAPEUTICS_FOR_SARS	0.780855	1	0.715276	1	0.911636	1
		REACTOME_NUCLEAR_EVENTS_MEDIATED_BY_NFE2L2	0.783907	1	-0.881005	0.952411	-0.438187	1
		REACTOME_TRANSFERRIN_ENDOCYTOSIS_AND_RECYCLING	0.786281	1	-1.11329	0.590647	-0.973408	0.879046
		REACTOME_GROWTH_HORMONE_RECEPTOR_SIGNALING	0.786521	1	-1.62517	0.130874	-1.37066	0.339629
		REACTOME_PLATELET_CALCIUM_HOMEOSTASIS	0.786581	1	0.885786	1	0.878929	1
		REACTOME_MEIOSIS	0.787555	1	-1.45696	0.221327	-1.12414	0.646375
		REACTOME_HEDGEHOG_OFF_STATE	0.78792	1	0.545961	1	0.778997	1
		REACTOME_CRMPS_IN_SEMA3A_SIGNALING	0.788265	1	0.925686	1	1.00773	1
		REACTOME_TOLL_LIKE_RECEPTOR_9_TLR9_CASCADE	0.78869	1	-0.674289	1	0.585473	1
		REACTOME_E3_UBIQUITIN_LIGASES_UBIQUITINATE_TARGET_PROTEINS	0.788766	1	-0.940636	0.88058	-1.12659	0.649808
		REACTOME_SYNTHESIS_OF_ACTIVE_UBIQUITIN_ROLES_OF_E1_AND_E2_ENZYMES	0.789391	1	-0.521928	1	0.661421	1
		REACTOME_EPHRIN_SIGNALING	0.789484	1	1.76054	0.0214419	1.62618	0.115238
		REACTOME_NUCLEOTIDE_BINDING_DOMAIN_LEUCINE_RICH_REPEAT_CONTAINING_RECEPTOR_NLR_SIGNALING_PATHWAYS	0.791779	1	0.756012	1	0.938548	1
		REACTOME_TRANSMISSION_ACROSS_CHEMICAL_SYNAPSES	0.793038	1	0.813477	1	0.764343	1
		REACTOME_AUTOPHAGY	0.793907	1	-1.10702	0.597632	-0.812998	1
		REACTOME_METABOLISM_OF_NITRIC_OXIDE_NOS3_ACTIVATION_AND_REGULATION	0.79604	1	-0.570932	1	0.46602	1
		REACTOME_SIGNALING_BY_NOTCH	0.797776	1	-0.980319	0.817351	0.572958	1
		REACTOME_CD209_DC_SIGN_SIGNALING	0.798465	1	0.995171	1	1.15247	0.966024
		REACTOME_FORMATION_OF_THE_BETA_CATENIN_TCF_TRANSACTIVATING_COMPLEX	0.798733	1	-1.71373	0.102517	-1.13498	0.64643
		REACTOME_RAB_GEFS_EXCHANGE_GTP_FOR_GDP_ON_RABS	0.803593	1	-0.614276	1	0.544837	1
		REACTOME_ORC1_REMOVAL_FROM_CHROMATIN	0.80373	1	-0.654085	1	-0.596193	1
		REACTOME_REGULATION_OF_KIT_SIGNALING	0.803926	1	1.3192	0.644999	1.33056	0.596373
		REACTOME_N_GLYCAN_ANTENNAE_ELONGATION_IN_THE_MEDIAL_TRANS_GOLGI	0.804692	1	1.0058	1	0.696224	1
		REACTOME_FERTILIZATION	0.804913	1	0.882326	1	0.910096	1
		REACTOME_P75_NTR_RECEPTOR_MEDIATED_SIGNALLING	0.806775	1	0.799017	1	0.902891	1
		REACTOME_SYNTHESIS_OF_PC	0.808519	1	1.04364	1	0.694268	1
		REACTOME_SWITCHING_OF_ORIGINS_TO_A_POST_REPLICATIVE_STATE	0.809182	1	-0.477427	1	0.568765	1
		REACTOME_INTERLEUKIN_12_FAMILY_SIGNALING	0.809209	1	0.742864	1	0.700699	1
		REACTOME_RAB_REGULATION_OF_TRAFFICKING	0.809464	1	-0.535084	1	0.517634	1
		REACTOME_FATTY_ACID_METABOLISM	0.811732	1	0.75737	1	0.682605	1
		REACTOME_SIGNALING_BY_BRAF_AND_RAF1_FUSIONS	0.813067	1	-0.79004	1	0.525287	1
		REACTOME_SIGNAL_TRANSDUCTION_BY_L1	0.816093	1	-0.763721	1	0.577853	1
		REACTOME_LATE_SARS_COV_2_INFECTION_EVENTS	0.816663	1	-0.576183	1	0.417859	1
		REACTOME_RHOA_GTPASE_CYCLE	0.818746	1	1.08076	1	1.0417	1
		REACTOME_SIGNALING_BY_ERBB2	0.818835	1	-1.20056	0.460838	-0.972137	0.876456
		REACTOME_ADHERENS_JUNCTIONS_INTERACTIONS	0.819493	1	0.750653	1	0.905683	1
		REACTOME_GLYCEROPHOSPHOLIPID_BIOSYNTHESIS	0.820641	1	0.707087	1	0.567395	1
		REACTOME_METABOLISM_OF_FOLATE_AND_PTERINES	0.821337	1	1.03677	1	0.852987	1
		REACTOME_MYOGENESIS	0.821735	1	-0.847697	0.993341	-0.722595	1
		REACTOME_MUSCLE_CONTRACTION	0.822171	1	1.09915	1	1.16674	0.957568
		REACTOME_TGF_BETA_RECEPTOR_SIGNALING_ACTIVATES_SMADS	0.823392	1	-0.642831	1	0.637109	1
		REACTOME_ACTIVATED_PKN1_STIMULATES_TRANSCRIPTION_OF_AR_ANDROGEN_RECEPTOR_REGULATED_GENES_KLK2_AND_KLK3	0.825293	1	-1.77125	0.0764698	-1.11964	0.646516
		REACTOME_AMINO_ACID_TRANSPORT_ACROSS_THE_PLASMA_MEMBRANE	0.826088	1	-0.927861	0.905462	-0.809442	1
		REACTOME_NONHOMOLOGOUS_END_JOINING_NHEJ	0.826384	1	-1.14893	0.530362	-0.938922	0.931586
		REACTOME_SIGNALING_BY_NOTCH1	0.826972	1	-1.23903	0.429672	-0.836146	1
		REACTOME_NUCLEAR_ENVELOPE_NE_REASSEMBLY	0.827907	1	-0.974392	0.827155	-0.796332	1
		REACTOME_SIGNALING_BY_EGFR	0.828558	1	-1.41509	0.241356	-1.23043	0.491909
		REACTOME_CELL_DEATH_SIGNALLING_VIA_NRAGE_NRIF_AND_NADE	0.829211	1	0.730869	1	0.852529	1
		REACTOME_SIGNALING_BY_NUCLEAR_RECEPTORS	0.830179	1	-1.58131	0.136342	-1.32875	0.378704
		REACTOME_MAPK_FAMILY_SIGNALING_CASCADES	0.830182	1	-1.16312	0.505102	-1.01448	0.842272
		REACTOME_RUNX1_REGULATES_TRANSCRIPTION_OF_GENES_INVOLVED_IN_DIFFERENTIATION_OF_HSCS	0.83213	1	-0.981209	0.817065	-0.671312	1
		REACTOME_CARDIAC_CONDUCTION	0.833962	1	1.11329	1	1.23953	0.834352
		REACTOME_PROCESSING_OF_DNA_DOUBLE_STRAND_BREAK_ENDS	0.834215	1	0.751963	1	0.924408	1
		REACTOME_ADP_SIGNALLING_THROUGH_P2Y_PURINOCEPTOR_1	0.834765	1	1.06102	1	0.899892	1
		REACTOME_SIGNALING_BY_THE_B_CELL_RECEPTOR_BCR	0.836058	1	0.683694	1	0.832915	1
		REACTOME_NOD1_2_SIGNALING_PATHWAY	0.837494	1	0.731384	1	0.920469	1
		REACTOME_NEUROTRANSMITTER_RECEPTORS_AND_POSTSYNAPTIC_SIGNAL_TRANSMISSION	0.83902	1	0.81048	1	0.82803	1
		REACTOME_PLATELET_HOMEOSTASIS	0.839551	1	0.857819	1	0.845213	1
		REACTOME_PROTEIN_UBIQUITINATION	0.841248	1	-0.642196	1	-0.697	1
		REACTOME_METABOLISM_OF_STEROIDS	0.841341	1	-1.00214	0.799875	0.682993	1
		REACTOME_MYD88_INDEPENDENT_TLR4_CASCADE	0.844732	1	-0.720835	1	0.565901	1
		REACTOME_ACTIVATION_OF_AMPK_DOWNSTREAM_OF_NMDARS	0.845218	1	-0.810769	1	0.763069	1
		REACTOME_SIGNALING_BY_WNT	0.845886	1	-0.783799	1	0.608207	1
		REACTOME_GASTRULATION	0.845913	1	1.31791	0.642253	1.16601	0.954163
		REACTOME_TP53_REGULATES_TRANSCRIPTION_OF_ADDITIONAL_CELL_CYCLE_GENES_WHOSE_EXACT_ROLE_IN_THE_P53_PATHWAY_REMAIN_UNCERTAIN	0.846928	1	-0.996621	0.803154	-0.858319	1
		REACTOME_TP53_REGULATES_TRANSCRIPTION_OF_GENES_INVOLVED_IN_CYTOCHROME_C_RELEASE	0.848692	1	1.03174	1	0.981251	1
		REACTOME_RHO_GTPASES_ACTIVATE_ROCKS	0.848917	1	0.523627	1	0.6141	1
		REACTOME_DNA_DOUBLE_STRAND_BREAK_RESPONSE	0.849991	1	-1.29043	0.360284	-1.00742	0.834551
		REACTOME_INTERCONVERSION_OF_NUCLEOTIDE_DI_AND_TRIPHOSPHATES	0.851974	1	1.09163	1	1.10606	1
		REACTOME_ERCC6_CSB_AND_EHMT2_G9A_POSITIVELY_REGULATE_RRNA_EXPRESSION	0.856289	1	-1.3245	0.31828	-0.851858	1
		REACTOME_TRANSCRIPTIONAL_REGULATION_BY_THE_AP_2_TFAP2_FAMILY_OF_TRANSCRIPTION_FACTORS	0.856718	1	0.985008	1	0.866154	1
		REACTOME_POST_CHAPERONIN_TUBULIN_FOLDING_PATHWAY	0.860126	1	0.624331	1	0.7659	1
		REACTOME_NRAGE_SIGNALS_DEATH_THROUGH_JNK	0.863825	1	0.840543	1	0.905184	1
		REACTOME_CDC42_GTPASE_CYCLE	0.864122	1	1.21369	0.874484	1.1616	0.955275
		REACTOME_BASE_EXCISION_REPAIR_AP_SITE_FORMATION	0.86474	1	-1.02411	0.748912	0.532569	1
		REACTOME_COOPERATION_OF_PREFOLDIN_AND_TRIC_CCT_IN_ACTIN_AND_TUBULIN_FOLDING	0.865802	1	-0.656509	1	0.688786	1
		REACTOME_TRANSCRIPTIONAL_REGULATION_BY_NPAS4	0.868963	1	-1.48524	0.195223	-1.18059	0.56824
		REACTOME_REPRODUCTION	0.87267	1	-1.24331	0.425069	-0.914971	0.978334
		REACTOME_CELLULAR_RESPONSE_TO_HYPOXIA	0.873461	1	-0.983055	0.814152	-0.560011	1
		REACTOME_INITIAL_TRIGGERING_OF_COMPLEMENT	0.87468	1	1.66261	0.0731063	1.49745	0.270345
		REACTOME_DNA_REPLICATION_PRE_INITIATION	0.875789	1	-0.728804	1	0.556617	1
		REACTOME_DOWNSTREAM_SIGNAL_TRANSDUCTION	0.875876	1	-0.826343	1	-0.541861	1
		REACTOME_AGGREPHAGY	0.876874	1	-0.740268	1	0.756218	1
		REACTOME_ACTIVATION_OF_BAD_AND_TRANSLOCATION_TO_MITOCHONDRIA	0.878871	1	-1.17497	0.491355	-0.781144	1
		REACTOME_PHOSPHORYLATION_OF_THE_APC_C	0.881476	1	0.954482	1	0.962966	1
		REACTOME_SIGNALING_BY_WNT_IN_CANCER	0.881502	1	-0.62108	1	-0.607741	1
		REACTOME_SENSORY_PROCESSING_OF_SOUND	0.882356	1	1.20603	0.863464	1.06778	1
		REACTOME_VOLTAGE_GATED_POTASSIUM_CHANNELS	0.882894	1	1.19935	0.880398	1.04419	1
		REACTOME_UPTAKE_AND_ACTIONS_OF_BACTERIAL_TOXINS	0.883035	1	-0.925338	0.910006	-0.635479	1
		REACTOME_METABOLISM_OF_AMINO_ACIDS_AND_DERIVATIVES	0.884507	1	0.705505	1	0.728775	1
		REACTOME_CHROMOSOME_MAINTENANCE	0.884935	1	0.540889	1	0.796339	1
		REACTOME_DEACTIVATION_OF_THE_BETA_CATENIN_TRANSACTIVATING_COMPLEX	0.888437	1	-0.678133	1	0.540702	1
		REACTOME_TNFR1_INDUCED_PROAPOPTOTIC_SIGNALING	0.88969	1	-0.968877	0.838183	0.548639	1
		REACTOME_RIPK1_MEDIATED_REGULATED_NECROSIS	0.889877	1	0.752437	1	1.00691	1
		REACTOME_TRANSCRIPTIONAL_REGULATION_OF_GRANULOPOIESIS	0.889964	1	-1.63215	0.129001	-1.13939	0.636607
		REACTOME_RESPONSE_TO_ELEVATED_PLATELET_CYTOSOLIC_CA2	0.893284	1	0.801507	1	0.946472	1
		REACTOME_SIGNAL_AMPLIFICATION	0.894332	1	1.16675	0.94721	1.0381	1
		REACTOME_TRANSCRIPTIONAL_REGULATION_BY_VENTX	0.896338	1	-1.35327	0.295162	-1.05759	0.764989
		REACTOME_RHO_GTPASE_CYCLE	0.897543	1	0.895191	1	0.960654	1
		REACTOME_BETA_CATENIN_INDEPENDENT_WNT_SIGNALING	0.898713	1	0.627253	1	0.806139	1
		REACTOME_CA_DEPENDENT_EVENTS	0.901747	1	0.73692	1	0.951386	1
		REACTOME_TCF_DEPENDENT_SIGNALING_IN_RESPONSE_TO_WNT	0.901999	1	-0.933403	0.89423	-0.736601	1
		REACTOME_THROMBIN_SIGNALLING_THROUGH_PROTEINASE_ACTIVATED_RECEPTORS_PARS	0.904209	1	1.46707	0.321514	1.27114	0.759541
		REACTOME_RECOGNITION_AND_ASSOCIATION_OF_DNA_GLYCOSYLASE_WITH_SITE_CONTAINING_AN_AFFECTED_PURINE	0.904305	1	-1.23595	0.431262	0.601521	1
		REACTOME_MITOTIC_G2_G2_M_PHASES	0.905388	1	0.702673	1	0.860326	1
		REACTOME_EXTRA_NUCLEAR_ESTROGEN_SIGNALING	0.907076	1	-1.76134	0.0779409	-1.53276	0.23107
		REACTOME_AZATHIOPRINE_ADME	0.9077	1	1.14882	0.974961	1.17066	0.945305
		REACTOME_SIGNALING_BY_SCF_KIT	0.909596	1	0.998654	1	1.1024	1
		REACTOME_FORMATION_OF_TUBULIN_FOLDING_INTERMEDIATES_BY_CCT_TRIC	0.909915	1	-0.663297	1	0.808678	1
		REACTOME_DEATH_RECEPTOR_SIGNALING	0.910115	1	0.674086	1	0.880985	1
		REACTOME_MEIOTIC_SYNAPSIS	0.910242	1	-1.49725	0.18821	-1.02513	0.823229
		REACTOME_G_PROTEIN_MEDIATED_EVENTS	0.911836	1	0.902015	1	0.991343	1
		REACTOME_INTEGRATION_OF_ENERGY_METABOLISM	0.914367	1	0.614367	1	0.637794	1
		REACTOME_NEUTROPHIL_DEGRANULATION	0.915094	1	0.825354	1	0.934063	1
		REACTOME_ZBP1_DAI_MEDIATED_INDUCTION_OF_TYPE_I_IFNS	0.915965	1	0.58813	1	0.895381	1
		REACTOME_RESOLUTION_OF_D_LOOP_STRUCTURES_THROUGH_SYNTHESIS_DEPENDENT_STRAND_ANNEALING_SDSA	0.91689	1	1.58144	0.159114	1.55797	0.178957
		REACTOME_INTERLEUKIN_6_FAMILY_SIGNALING	0.919801	1	-2.28171	0	-2.25487	0.000787
		REACTOME_NICOTINATE_METABOLISM	0.922945	1	-1.13168	0.562161	-0.616661	1
		REACTOME_L1CAM_INTERACTIONS	0.923298	1	1.18604	0.906852	1.08975	1
		REACTOME_OTHER_SEMAPHORIN_INTERACTIONS	0.923346	1	1.13196	0.991353	1.115	1
		REACTOME_ACTIVATION_OF_ATR_IN_RESPONSE_TO_REPLICATION_STRESS	0.926197	1	1.07638	1	1.10113	1
		REACTOME_ACTIVATION_OF_ANTERIOR_HOX_GENES_IN_HINDBRAIN_DEVELOPMENT_DURING_EARLY_EMBRYOGENESIS	0.926236	1	-1.65532	0.125318	-1.15571	0.603037
		REACTOME_APC_C_CDC20_MEDIATED_DEGRADATION_OF_CYCLIN_B	0.927342	1	0.913591	1	0.943857	1
		REACTOME_ASSEMBLY_OF_THE_ORC_COMPLEX_AT_THE_ORIGIN_OF_REPLICATION	0.927409	1	-1.61046	0.134301	-0.883283	1
		REACTOME_ATTACHMENT_AND_ENTRY	0.927929	1	0.845038	1	1.0726	1
		REACTOME_RAP1_SIGNALLING	0.927931	1	0.4614	1	0.638077	1
		REACTOME_G_ALPHA_12_13_SIGNALLING_EVENTS	0.929246	1	0.991311	1	0.987256	1
		REACTOME_HSF1_DEPENDENT_TRANSACTIVATION	0.931263	1	-1.48991	0.193553	-1.21124	0.512968
		REACTOME_RUNX2_REGULATES_OSTEOBLAST_DIFFERENTIATION	0.934507	1	1.25322	0.764304	1.24772	0.802044
		REACTOME_ASSEMBLY_OF_THE_HIV_VIRION	0.936023	1	-0.69244	1	-0.515627	1
		REACTOME_EARLY_SARS_COV_2_INFECTION_EVENTS	0.939563	1	0.463539	1	0.778154	1
		REACTOME_HCMV_EARLY_EVENTS	0.94131	1	-1.18242	0.483554	-0.952593	0.916698
		REACTOME_METABOLISM_OF_FAT_SOLUBLE_VITAMINS	0.94154	1	-1.00158	0.798971	0.774645	1
		REACTOME_COMPLEMENT_CASCADE	0.942227	1	1.51272	0.277695	1.4197	0.38907
		REACTOME_SIALIC_ACID_METABOLISM	0.942251	1	0.988857	1	1.21619	0.85549
		REACTOME_POTASSIUM_CHANNELS	0.94596	1	1.16481	0.949124	1.13341	1
		REACTOME_STRIATED_MUSCLE_CONTRACTION	0.949736	1	0.982786	1	0.997332	1
		REACTOME_NEGATIVE_REGULATION_OF_FGFR3_SIGNALING	0.950647	1	-0.989562	0.813538	-0.705625	1
		REACTOME_SIGNALING_BY_NOTCH2	0.952207	1	-0.877048	0.957764	-0.662027	1
		REACTOME_STIMULI_SENSING_CHANNELS	0.953191	1	0.957403	1	0.926836	1
		REACTOME_ION_CHANNEL_TRANSPORT	0.953497	1	0.845614	1	0.924008	1
		REACTOME_CLATHRIN_MEDIATED_ENDOCYTOSIS	0.955055	1	-1.64632	0.123148	-1.14749	0.619573
		REACTOME_CELL_CELL_COMMUNICATION	0.958714	1	1.12749	1	1.27313	0.766393
		REACTOME_TRANSCRIPTIONAL_REGULATION_BY_RUNX2	0.958882	1	1.16818	0.94794	1.15675	0.958848
		REACTOME_REGULATION_OF_INSULIN_SECRETION	0.959801	1	0.867297	1	0.794806	1
		REACTOME_SUMOYLATION_OF_DNA_METHYLATION_PROTEINS	0.962158	1	0.52981	1	0.723113	1
		REACTOME_SIGNALING_BY_MODERATE_KINASE_ACTIVITY_BRAF_MUTANTS	0.962411	1	-0.743401	1	0.580983	1
		REACTOME_PRE_NOTCH_EXPRESSION_AND_PROCESSING	0.962939	1	-1.20384	0.460435	0.64317	1
		REACTOME_TNFS_BIND_THEIR_PHYSIOLOGICAL_RECEPTORS	0.965633	1	1.20692	0.866929	1.2094	0.859223
		REACTOME_BASIGIN_INTERACTIONS	0.967723	1	-0.865723	0.976055	0.616448	1
		REACTOME_DISEASES_OF_PROGRAMMED_CELL_DEATH	0.969525	1	-0.983805	0.814508	0.838725	1
		REACTOME_INTRAFLAGELLAR_TRANSPORT	0.969556	1	0.858742	1	1.03284	1
		REACTOME_LATE_ENDOSOMAL_MICROAUTOPHAGY	0.972427	1	-1.24054	0.42899	-0.806454	1
		REACTOME_PLATELET_ACTIVATION_SIGNALING_AND_AGGREGATION	0.978505	1	1.21775	0.870757	1.22216	0.83355
		REACTOME_SIGNALING_BY_HEDGEHOG	0.979579	1	0.729807	1	0.922919	1
		REACTOME_RUNX2_REGULATES_BONE_DEVELOPMENT	0.984681	1	1.29436	0.679826	1.21565	0.850448
		REACTOME_SARS_COV_1_ACTIVATES_MODULATES_INNATE_IMMUNE_RESPONSES	0.98565	1	1.02562	1	1.22725	0.831416
		REACTOME_RET_SIGNALING	0.985757	1	0.897798	1	1.1364	0.997962
		REACTOME_LEISHMANIA_INFECTION	0.986364	1	0.951828	1	1.11946	1
		REACTOME_SYNTHESIS_OF_IP3_AND_IP4_IN_THE_CYTOSOL	0.986922	1	1.20234	0.873763	1.02014	1
		REACTOME_PURINERGIC_SIGNALING_IN_LEISHMANIASIS_INFECTION	0.987704	1	-0.921146	0.906074	0.896783	1
		REACTOME_RHO_GTPASES_ACTIVATE_PKNS	0.990074	1	-1.40558	0.25121	-0.818146	1
		REACTOME_REGULATION_OF_SIGNALING_BY_CBL	0.992086	1	1.08892	1	1.20715	0.862779
		REACTOME_ANTI_INFLAMMATORY_RESPONSE_FAVOURING_LEISHMANIA_PARASITE_INFECTION	0.993593	1	0.943234	1	1.0188	1
		REACTOME_ACTIVATION_OF_THE_PRE_REPLICATIVE_COMPLEX	1.00102	1	0.919354	1	1.04972	1
		REACTOME_A_TETRASACCHARIDE_LINKER_SEQUENCE_IS_REQUIRED_FOR_GAG_SYNTHESIS	1.00254	1	1.28326	0.697021	1.23068	0.829996
		REACTOME_RECYCLING_PATHWAY_OF_L1	1.0027	1	0.692908	1	0.861274	1
		REACTOME_TRAF6_MEDIATED_IRF7_ACTIVATION	1.00275	1	0.406731	1	0.761437	1
		REACTOME_RND2_GTPASE_CYCLE	1.005	1	0.749223	1	0.91637	1
		REACTOME_SIGNALING_BY_RECEPTOR_TYROSINE_KINASES	1.0051	1	0.811935	1	0.857217	1
		REACTOME_DNA_DAMAGE_TELOMERE_STRESS_INDUCED_SENESCENCE	1.00577	1	-1.25489	0.413465	-0.852485	1
		REACTOME_PLATELET_AGGREGATION_PLUG_FORMATION	1.00579	1	1.14433	0.974893	1.25552	0.7801
		REACTOME_REGULATION_OF_TP53_ACTIVITY_THROUGH_METHYLATION	1.00671	1	0.67661	1	0.845009	1
		REACTOME_HS_GAG_BIOSYNTHESIS	1.00826	1	0.99699	1	1.08644	1
		REACTOME_RHOB_GTPASE_CYCLE	1.01575	1	1.0174	1	1.11741	1
		REACTOME_SURFACTANT_METABOLISM	1.01639	1	0.880044	1	0.986098	1
		REACTOME_ATTENUATION_PHASE	1.02067	1	-1.41761	0.242268	-1.0438	0.786261
		REACTOME_INTERLEUKIN_1_FAMILY_SIGNALING	1.0225	1	-0.760544	1	0.668449	1
		REACTOME_HEDGEHOG_ON_STATE	1.02614	1	0.651721	1	0.894424	1
		REACTOME_TOLL_LIKE_RECEPTOR_CASCADES	1.02681	1	0.934493	1	0.954661	1
		REACTOME_THE_NLRP3_INFLAMMASOME	1.02712	1	0.674567	1	0.978734	1
		REACTOME_CONVERSION_FROM_APC_C_CDC20_TO_APC_C_CDH1_IN_LATE_ANAPHASE	1.02776	1	1.13414	0.995367	1.13105	1
		REACTOME_VEGFR2_MEDIATED_CELL_PROLIFERATION	1.03137	1	0.557538	1	0.760786	1
		REACTOME_FCGAMMA_RECEPTOR_FCGR_DEPENDENT_PHAGOCYTOSIS	1.03355	1	1.41297	0.431907	1.43709	0.357238
		REACTOME_TRAFFICKING_OF_AMPA_RECEPTORS	1.03618	1	1.16434	0.943819	1.12614	1
		REACTOME_ACTIVATED_NOTCH1_TRANSMITS_SIGNAL_TO_THE_NUCLEUS	1.03839	1	0.528735	1	0.791889	1
		REACTOME_TRAFFICKING_OF_GLUR2_CONTAINING_AMPA_RECEPTORS	1.03945	1	0.968978	1	1.0157	1
		REACTOME_REGULATION_OF_INSULIN_LIKE_GROWTH_FACTOR_IGF_TRANSPORT_AND_UPTAKE_BY_INSULIN_LIKE_GROWTH_FACTOR_BINDING_PROTEINS_IGFBPS	1.04097	1	0.969298	1	1.0617	1
		REACTOME_METABOLISM_OF_STEROID_HORMONES	1.0448	1	0.924472	1	0.973002	1
		REACTOME_CLASS_C_3_METABOTROPIC_GLUTAMATE_PHEROMONE_RECEPTORS	1.04505	1	1.13909	0.9859	1.0284	1
		REACTOME_NFE2L2_REGULATING_ANTI_OXIDANT_DETOXIFICATION_ENZYMES	1.04704	1	-1.22291	0.449322	-0.659416	1
		REACTOME_REGULATION_OF_NF_KAPPA_B_SIGNALING	1.04729	1	0.63475	1	0.809981	1
		REACTOME_MHC_CLASS_II_ANTIGEN_PRESENTATION	1.0483	1	0.584976	1	0.960079	1
		REACTOME_NETRIN_1_SIGNALING	1.04895	1	0.852825	1	1.03586	1
		REACTOME_PLASMA_LIPOPROTEIN_CLEARANCE	1.05082	1	-0.842231	0.997413	0.941484	1
		REACTOME_INTERFERON_GAMMA_SIGNALING	1.05389	1	-1.05395	0.692137	0.741552	1
		REACTOME_CYCLIN_D_ASSOCIATED_EVENTS_IN_G1	1.05553	1	0.740238	1	0.926679	1
		REACTOME_GLYCOSAMINOGLYCAN_METABOLISM	1.05615	1	1.2565	0.757226	1.26923	0.76061
		REACTOME_AMINE_LIGAND_BINDING_RECEPTORS	1.05865	1	-1.42543	0.237452	-1.25115	0.468231
		REACTOME_NUCLEAR_SIGNALING_BY_ERBB4	1.06007	1	-1.25452	0.412011	-1.00268	0.847114
		REACTOME_INSERTION_OF_TAIL_ANCHORED_PROTEINS_INTO_THE_ENDOPLASMIC_RETICULUM_MEMBRANE	1.06015	1	0.788577	1	1.02098	1
		REACTOME_TNFR2_NON_CANONICAL_NF_KB_PATHWAY	1.06209	1	0.968938	1	1.07632	1
		REACTOME_SIGNALING_BY_INTERLEUKINS	1.06235	1	-1.71901	0.103805	-1.37338	0.341349
		REACTOME_PCP_CE_PATHWAY	1.06329	1	0.485771	1	0.844219	1
		REACTOME_INTRA_GOLGI_AND_RETROGRADE_GOLGI_TO_ER_TRAFFIC	1.06465	1	0.893671	1	1.05193	1
		REACTOME_NITRIC_OXIDE_STIMULATES_GUANYLATE_CYCLASE	1.06484	1	0.905312	1	1.02953	1
		REACTOME_TRANSCRIPTIONAL_REGULATION_BY_E2F6	1.06525	1	0.795146	1	0.877291	1
		REACTOME_IL_6_TYPE_CYTOKINE_RECEPTOR_LIGAND_INTERACTIONS	1.0654	1	-1.96391	0.0172033	-1.89373	0.0454708
		REACTOME_BBSOME_MEDIATED_CARGO_TARGETING_TO_CILIUM	1.06581	1	-0.598152	1	0.586174	1
		REACTOME_HSF1_ACTIVATION	1.06596	1	-1.07117	0.675931	-0.646232	1
		REACTOME_CARBOXYTERMINAL_POST_TRANSLATIONAL_MODIFICATIONS_OF_TUBULIN	1.06705	1	0.945903	1	1.08896	1
		REACTOME_HCMV_INFECTION	1.06805	1	-1.27584	0.38137	-0.880612	1
		REACTOME_COPI_INDEPENDENT_GOLGI_TO_ER_RETROGRADE_TRAFFIC	1.07004	1	-0.561844	1	0.751587	1
		REACTOME_CARGO_RECOGNITION_FOR_CLATHRIN_MEDIATED_ENDOCYTOSIS	1.07008	1	-1.79979	0.0615368	-1.35181	0.356343
		REACTOME_STING_MEDIATED_INDUCTION_OF_HOST_IMMUNE_RESPONSES	1.07203	1	0.750848	1	0.919906	1
		REACTOME_TRANSPORT_OF_VITAMINS_NUCLEOSIDES_AND_RELATED_MOLECULES	1.07298	1	0.845582	1	0.998375	1
		REACTOME_BMAL1_CLOCK_NPAS2_ACTIVATES_CIRCADIAN_GENE_EXPRESSION	1.07657	1	-1.46535	0.214771	-1.2094	0.511154
		REACTOME_CLASS_B_2_SECRETIN_FAMILY_RECEPTORS	1.07898	1	0.903349	1	0.974003	1
		REACTOME_PEPTIDE_LIGAND_BINDING_RECEPTORS	1.08008	1	-1.30809	0.340471	1.16273	0.956559
		REACTOME_SEALING_OF_THE_NUCLEAR_ENVELOPE_NE_BY_ESCRT_III	1.08032	1	-0.82358	1	0.714597	1
		REACTOME_G_ALPHA_I_SIGNALLING_EVENTS	1.0804	1	1.12156	1	1.13973	0.995303
		REACTOME_G2_M_CHECKPOINTS	1.08404	1	0.843529	1	0.989723	1
		REACTOME_CASPASE_ACTIVATION_VIA_DEATH_RECEPTORS_IN_THE_PRESENCE_OF_LIGAND	1.09033	1	1.33651	0.612631	1.43167	0.362003
		REACTOME_METAL_ION_SLC_TRANSPORTERS	1.09296	1	1.02348	1	0.993815	1
		REACTOME_CYCLIN_A_B1_B2_ASSOCIATED_EVENTS_DURING_G2_M_TRANSITION	1.0931	1	0.868373	1	0.933694	1
		REACTOME_SIGNALING_BY_NTRK3_TRKC	1.09359	1	0.870299	1	0.978241	1
		REACTOME_SYNTHESIS_OF_VERY_LONG_CHAIN_FATTY_ACYL_COAS	1.09627	1	-0.88599	0.949582	0.629842	1
		REACTOME_HCMV_LATE_EVENTS	1.09947	1	-1.57072	0.138113	-0.998584	0.843936
		REACTOME_VITAMIN_B5_PANTOTHENATE_METABOLISM	1.0998	1	1.38532	0.532523	1.27761	0.770596
		REACTOME_O_LINKED_GLYCOSYLATION_OF_MUCINS	1.10424	1	1.06777	1	1.26798	0.758618
		REACTOME_MAP2K_AND_MAPK_ACTIVATION	1.10467	1	0.706416	1	0.804513	1
		REACTOME_RHO_GTPASES_ACTIVATE_IQGAPS	1.10736	1	0.897766	1	1.18978	0.913587
		REACTOME_NEURONAL_SYSTEM	1.10795	1	1.03142	1	1.07941	1
		REACTOME_FRS_MEDIATED_FGFR3_SIGNALING	1.10816	1	-1.05254	0.693735	-0.842587	1
		REACTOME_M_PHASE	1.10938	1	0.800136	1	0.967945	1
		REACTOME_SUMOYLATION_OF_DNA_REPLICATION_PROTEINS	1.11116	1	1.75301	0.0229697	1.6885	0.0639886
		REACTOME_SIGNALING_BY_FGFR4	1.11123	1	-0.731398	1	-0.48222	1
		REACTOME_HDACS_DEACETYLATE_HISTONES	1.11426	1	-0.993496	0.807233	0.656329	1
		REACTOME_EPHB_MEDIATED_FORWARD_SIGNALING	1.11586	1	1.41338	0.438741	1.42247	0.386121
		REACTOME_RND1_GTPASE_CYCLE	1.11715	1	0.773724	1	0.955163	1
		REACTOME_ACYL_CHAIN_REMODELLING_OF_PC	1.11811	1	-0.885318	0.948605	0.614851	1
		REACTOME_CGMP_EFFECTS	1.12532	1	1.12715	1	1.18193	0.931339
		REACTOME_DOWNSTREAM_SIGNALING_OF_ACTIVATED_FGFR4	1.12637	1	-0.758775	1	-0.428491	1
		REACTOME_GAP_JUNCTION_TRAFFICKING_AND_REGULATION	1.12766	1	-0.892248	0.943249	-0.96338	0.889594
		REACTOME_G_ALPHA_S_SIGNALLING_EVENTS	1.12884	1	0.864382	1	0.920172	1
		REACTOME_GAP_JUNCTION_ASSEMBLY	1.13078	1	-0.956349	0.866298	-1.00135	0.844715
		REACTOME_PI_3K_CASCADE_FGFR4	1.13368	1	-0.859306	0.98117	-0.556471	1
		REACTOME_NPAS4_REGULATES_EXPRESSION_OF_TARGET_GENES	1.1347	1	-1.48683	0.195421	-1.13013	0.649851
		REACTOME_TIGHT_JUNCTION_INTERACTIONS	1.14001	1	1.17211	0.936535	1.52007	0.230993
		REACTOME_ACYL_CHAIN_REMODELLING_OF_PE	1.14243	1	-0.997908	0.802014	0.618267	1
		REACTOME_RAB_GERANYLGERANYLATION	1.14462	1	-0.639451	1	0.6877	1
		REACTOME_ASSEMBLY_AND_CELL_SURFACE_PRESENTATION_OF_NMDA_RECEPTORS	1.14751	1	-0.831364	1	0.840852	1
		REACTOME_DISEASES_OF_CARBOHYDRATE_METABOLISM	1.14808	1	-1.03538	0.731037	0.742769	1
		REACTOME_INHIBITION_OF_THE_PROTEOLYTIC_ACTIVITY_OF_APC_C_REQUIRED_FOR_THE_ONSET_OF_ANAPHASE_BY_MITOTIC_SPINDLE_CHECKPOINT_COMPONENTS	1.15032	1	1.32686	0.637073	1.32709	0.596437
		REACTOME_AMYLOID_FIBER_FORMATION	1.15128	1	0.699427	1	1.03991	1
		REACTOME_SYNTHESIS_OF_PA	1.15153	1	-1.14277	0.540815	-0.996819	0.839921
		REACTOME_SIGNALING_BY_NTRK2_TRKB	1.15389	1	-0.449765	1	0.769075	1
		REACTOME_LYSOSOME_VESICLE_BIOGENESIS	1.15812	1	0.604481	1	0.866825	1
		REACTOME_FACTORS_INVOLVED_IN_MEGAKARYOCYTE_DEVELOPMENT_AND_PLATELET_PRODUCTION	1.1586	1	0.707005	1	0.903458	1
		REACTOME_SEMAPHORIN_INTERACTIONS	1.16211	1	1.01742	1	1.21174	0.855093
		REACTOME_DISEASES_OF_MITOTIC_CELL_CYCLE	1.16243	1	0.81126	1	1.15838	0.964332
		REACTOME_MITOTIC_PROMETAPHASE	1.16648	1	1.2071	0.874197	1.33042	0.589492
		REACTOME_PARASITE_INFECTION	1.16785	1	1.46878	0.323886	1.47472	0.301093
		REACTOME_APOPTOSIS	1.17526	1	0.643899	1	0.919151	1
		REACTOME_TIE2_SIGNALING	1.17683	1	-0.729466	1	0.8739	1
		REACTOME_TRANSCRIPTION_OF_E2F_TARGETS_UNDER_NEGATIVE_CONTROL_BY_DREAM_COMPLEX	1.17741	1	-0.998795	0.802048	0.980202	1
		REACTOME_ANTIGEN_ACTIVATES_B_CELL_RECEPTOR_BCR_LEADING_TO_GENERATION_OF_SECOND_MESSENGERS	1.18187	1	1.46466	0.321436	1.53991	0.206958
		REACTOME_CELL_JUNCTION_ORGANIZATION	1.18258	1	0.943602	1	1.23531	0.838429
		REACTOME_G_ALPHA_Q_SIGNALLING_EVENTS	1.18418	1	1.07341	1	1.17781	0.930648
		REACTOME_INTERLEUKIN_1_SIGNALING	1.18422	1	-0.580607	1	0.731728	1
		REACTOME_NEF_MEDIATES_DOWN_MODULATION_OF_CELL_SURFACE_RECEPTORS_BY_RECRUITING_THEM_TO_CLATHRIN_ADAPTERS	1.18704	1	1.15269	0.978311	1.21348	0.853766
		REACTOME_TRANSCRIPTION_OF_E2F_TARGETS_UNDER_NEGATIVE_CONTROL_BY_P107_RBL1_AND_P130_RBL2_IN_COMPLEX_WITH_HDAC1	1.19013	1	0.990295	1	1.01642	1
		REACTOME_IMMUNOREGULATORY_INTERACTIONS_BETWEEN_A_LYMPHOID_AND_A_NON_LYMPHOID_CELL	1.19349	1	1.8341	0.00541961	1.74984	0.0265876
		REACTOME_APOPTOTIC_EXECUTION_PHASE	1.19401	1	0.670964	1	1.01308	1
		REACTOME_INTERLEUKIN_12_SIGNALING	1.19496	1	0.825237	1	0.865045	1
		REACTOME_GPVI_MEDIATED_ACTIVATION_CASCADE	1.19705	1	1.75283	0.0201792	1.64812	0.09998
		REACTOME_NR1H3_NR1H2_REGULATE_GENE_EXPRESSION_LINKED_TO_CHOLESTEROL_TRANSPORT_AND_EFFLUX	1.19754	1	0.883166	1	1.13312	1
		REACTOME_INTRINSIC_PATHWAY_FOR_APOPTOSIS	1.20228	1	0.449825	1	0.706395	1
		REACTOME_CELL_CELL_JUNCTION_ORGANIZATION	1.21431	1	1.10102	1	1.40205	0.429412
		REACTOME_HEPARAN_SULFATE_HEPARIN_HS_GAG_METABOLISM	1.2156	1	1.19311	0.887353	1.18487	0.931155
		REACTOME_COPI_DEPENDENT_GOLGI_TO_ER_RETROGRADE_TRAFFIC	1.21788	1	1.26007	0.756395	1.34515	0.580378
		REACTOME_SEMA4D_IN_SEMAPHORIN_SIGNALING	1.23032	0.97328	-1.00654	0.792332	0.797961	1
		REACTOME_G0_AND_EARLY_G1	1.23218	0.972646	-0.985231	0.815714	1.04056	1
		REACTOME_ABERRANT_REGULATION_OF_MITOTIC_G1_S_TRANSITION_IN_CANCER_DUE_TO_RB1_DEFECTS	1.23224	0.981953	0.775921	1	1.27399	0.771183
		REACTOME_APOPTOTIC_CLEAVAGE_OF_CELLULAR_PROTEINS	1.23406	0.981679	0.67435	1	1.04145	1
		REACTOME_G2_M_DNA_DAMAGE_CHECKPOINT	1.23467	0.988458	0.815736	1	1.04597	1
		REACTOME_INTERLEUKIN_10_SIGNALING	1.23526	0.994554	-2.28729	0	-1.7848	0.0823276
		REACTOME_TRAF6_MEDIATED_NF_KB_ACTIVATION	1.23669	0.996049	0.943566	1	1.14228	0.989289
		REACTOME_TAK1_DEPENDENT_IKK_AND_NF_KAPPA_B_ACTIVATION	1.23687	1	0.985311	1	1.12363	1
		REACTOME_DDX58_IFIH1_MEDIATED_INDUCTION_OF_INTERFERON_ALPHA_BETA	1.23823	1	0.913354	1	1.17789	0.937452
		REACTOME_FATTY_ACYL_COA_BIOSYNTHESIS	1.239	1	0.745155	1	1.02957	1
		REACTOME_FCGR3A_MEDIATED_IL10_SYNTHESIS	1.24045	1	1.32065	0.647678	1.34846	0.582162
		REACTOME_DEFECTIVE_INTRINSIC_PATHWAY_FOR_APOPTOSIS	1.24045	1	0.661384	1	1.04863	1
		REACTOME_SEMA4D_INDUCED_CELL_MIGRATION_AND_GROWTH_CONE_COLLAPSE	1.24805	0.992438	-1.03546	0.733565	0.766872	1
		REACTOME_BINDING_AND_UPTAKE_OF_LIGANDS_BY_SCAVENGER_RECEPTORS	1.24837	1	1.63639	0.0905319	1.62442	0.112271
		REACTOME_TP53_REGULATES_TRANSCRIPTION_OF_CELL_CYCLE_GENES	1.24966	1	-1.11151	0.593049	-0.767472	1
		REACTOME_ACTIVATION_OF_NMDA_RECEPTORS_AND_POSTSYNAPTIC_EVENTS	1.25075	1	0.77686	1	0.991244	1
		REACTOME_GLYCOGEN_METABOLISM	1.25173	1	-1.13615	0.552957	-0.659336	1
		REACTOME_GOLGI_TO_ER_RETROGRADE_TRANSPORT	1.25482	1	1.09131	1	1.26603	0.744231
		REACTOME_SIGNALING_BY_MET	1.25485	1	1.50535	0.266126	1.62046	0.113542
		REACTOME_ACYL_CHAIN_REMODELLING_OF_PS	1.25963	1	-0.848312	0.994524	0.715766	1
		REACTOME_PROGRAMMED_CELL_DEATH	1.26733	0.967603	-0.613677	1	0.854902	1
		REACTOME_ACTIVATION_OF_BH3_ONLY_PROTEINS	1.26919	0.967923	-0.834981	1	0.590043	1
		REACTOME_KINESINS	1.27026	0.973257	1.37839	0.542856	1.45162	0.331557
		REACTOME_DISEASES_OF_METABOLISM	1.27077	0.982324	1.07506	1	1.22899	0.830515
		REACTOME_MITOTIC_METAPHASE_AND_ANAPHASE	1.28009	0.9381	1.16344	0.940599	1.22441	0.830324
		REACTOME_THE_ROLE_OF_NEF_IN_HIV_1_REPLICATION_AND_DISEASE_PATHOGENESIS	1.28221	0.937376	1.36332	0.588958	1.48672	0.280031
		REACTOME_DEPOSITION_OF_NEW_CENPA_CONTAINING_NUCLEOSOMES_AT_THE_CENTROMERE	1.28275	0.94614	0.802888	1	1.22586	0.8306
		REACTOME_HS_GAG_DEGRADATION	1.29117	0.90908	1.09354	1	1.25576	0.786758
		REACTOME_MOLECULES_ASSOCIATED_WITH_ELASTIC_FIBRES	1.29126	0.920563	1.53388	0.245045	1.57695	0.169131
		REACTOME_KERATAN_SULFATE_KERATIN_METABOLISM	1.29959	0.884803	1.5253	0.2598	1.49136	0.274323
		REACTOME_LAMININ_INTERACTIONS	1.30143	0.885624	1.38449	0.526101	1.38144	0.472401
		REACTOME_MITOTIC_G1_PHASE_AND_G1_S_TRANSITION	1.30722	0.863934	0.771897	1	0.969435	1
		REACTOME_DEFECTIVE_B4GALT7_CAUSES_EDS_PROGEROID_TYPE	1.30828	0.869605	1.26618	0.735734	1.35476	0.571681
		REACTOME_REGULATION_OF_RUNX1_EXPRESSION_AND_ACTIVITY	1.30861	0.879741	0.801066	1	0.888898	1
		REACTOME_NEGATIVE_REGULATION_OF_FGFR4_SIGNALING	1.31241	0.870507	0.576265	1	0.38979	1
		REACTOME_BUDDING_AND_MATURATION_OF_HIV_VIRION	1.31969	0.841102	-0.944479	0.871722	-0.395004	1
		REACTOME_CASPASE_ACTIVATION_VIA_EXTRINSIC_APOPTOTIC_SIGNALLING_PATHWAY	1.32076	0.847105	1.35609	0.581769	1.55154	0.186654
		REACTOME_CELL_CYCLE_CHECKPOINTS	1.32167	0.854636	1.26743	0.738052	1.3466	0.582376
		REACTOME_TP53_REGULATES_TRANSCRIPTION_OF_GENES_INVOLVED_IN_G2_CELL_CYCLE_ARREST	1.32824	0.830188	-0.797402	1	0.672556	1
		REACTOME_CLASS_A_1_RHODOPSIN_LIKE_RECEPTORS	1.32876	0.840034	1.17394	0.935286	1.29239	0.715224
		REACTOME_NEGATIVE_REGULATION_OF_NMDA_RECEPTOR_MEDIATED_NEURONAL_TRANSMISSION	1.33242	0.831902	-0.763872	1	1.03983	1
		REACTOME_SEPARATION_OF_SISTER_CHROMATIDS	1.33353	0.839022	1.36142	0.58767	1.40056	0.428161
		REACTOME_ENDOSOMAL_SORTING_COMPLEX_REQUIRED_FOR_TRANSPORT_ESCRT	1.34376	0.792513	-1.20918	0.456008	-0.718889	1
		REACTOME_CELL_SURFACE_INTERACTIONS_AT_THE_VASCULAR_WALL	1.34786	0.782306	0.930219	1	1.14367	0.989142
		REACTOME_GPCR_LIGAND_BINDING	1.34837	0.792306	1.15113	0.978419	1.25476	0.77588
		REACTOME_ACTIVATION_OF_SMO	1.35345	0.776262	1.15286	0.985156	1.33379	0.589939
		REACTOME_RHO_GTPASES_ACTIVATE_CIT	1.35762	0.766466	0.782846	1	1.00519	1
		REACTOME_RHO_GTPASE_EFFECTORS	1.35769	0.77965	1.27118	0.745622	1.44864	0.334637
		REACTOME_EPH_EPHRIN_SIGNALING	1.35946	0.783107	1.21952	0.87025	1.27542	0.772715
		REACTOME_KERATAN_SULFATE_BIOSYNTHESIS	1.36343	0.774416	1.47893	0.324821	1.45564	0.332458
		REACTOME_NEUREXINS_AND_NEUROLIGINS	1.36718	0.767601	0.898944	1	1.11956	1
		REACTOME_NR1H2_AND_NR1H3_MEDIATED_SIGNALING	1.37636	0.728146	0.724233	1	1.16511	0.951377
		REACTOME_PLASMA_LIPOPROTEIN_ASSEMBLY_REMODELING_AND_CLEARANCE	1.37839	0.730682	0.756571	1	1.13794	0.996996
		REACTOME_RESOLUTION_OF_SISTER_CHROMATID_COHESION	1.37847	0.744551	1.51013	0.275896	1.52216	0.238813
		REACTOME_POST_TRANSLATIONAL_MODIFICATION_SYNTHESIS_OF_GPI_ANCHORED_PROTEINS	1.38017	0.74923	1.08904	1	1.3177	0.628949
		REACTOME_REGULATED_NECROSIS	1.38066	0.761418	-0.908909	0.917119	0.886884	1
		REACTOME_APC_CDC20_MEDIATED_DEGRADATION_OF_NEK2A	1.38609	0.746115	1.21025	0.874583	1.49621	0.267382
		REACTOME_RHO_GTPASES_ACTIVATE_FORMINS	1.38637	0.760608	1.50703	0.276749	1.56227	0.17557
		REACTOME_FRS_MEDIATED_FGFR4_SIGNALING	1.38855	0.763409	0.594189	1	-0.376206	0.999925
		REACTOME_ELASTIC_FIBRE_FORMATION	1.3897	0.773114	1.65231	0.0805187	1.64098	0.105251
		REACTOME_TP53_REGULATES_TRANSCRIPTION_OF_CELL_DEATH_GENES	1.39436	0.76283	1.2224	0.864201	1.44134	0.350679
		REACTOME_POLO_LIKE_KINASE_MEDIATED_EVENTS	1.40734	0.703749	1.23964	0.804638	1.40923	0.417585
		REACTOME_ANCHORING_FIBRIL_FORMATION	1.41158	0.695073	1.59267	0.149826	1.57523	0.166117
		REACTOME_MITOTIC_SPINDLE_CHECKPOINT	1.42022	0.662769	1.63581	0.0874923	1.63952	0.101693
		REACTOME_INTERLEUKIN_4_AND_INTERLEUKIN_13_SIGNALING	1.43335	0.610241	-2.10432	0.00612383	-1.64674	0.1344
		REACTOME_CREB1_PHOSPHORYLATION_THROUGH_NMDA_RECEPTOR_MEDIATED_ACTIVATION_OF_RAS_SIGNALING	1.43651	0.608481	-0.675841	1	0.66117	1
		REACTOME_INTEGRIN_CELL_SURFACE_INTERACTIONS	1.4371	0.621994	1.53942	0.238857	1.59516	0.151089
		REACTOME_GLYCOGEN_STORAGE_DISEASES	1.43827	0.632395	-1.20073	0.462833	1.18183	0.924545
		REACTOME_SYNDECAN_INTERACTIONS	1.44426	0.616028	1.24322	0.795617	1.34409	0.576951
		REACTOME_RECEPTOR_TYPE_TYROSINE_PROTEIN_PHOSPHATASES	1.44985	0.602805	0.777732	1	1.10827	1
		REACTOME_RAS_ACTIVATION_UPON_CA2_INFLUX_THROUGH_NMDA_RECEPTOR	1.45761	0.580373	-0.689881	1	0.675258	1
		REACTOME_EICOSANOID_LIGAND_BINDING_RECEPTORS	1.46057	0.582379	1.0898	1	1.48542	0.277289
		REACTOME_EPHA_MEDIATED_GROWTH_CONE_COLLAPSE	1.46667	0.569274	1.04927	1	1.1143	1
		REACTOME_DISEASES_ASSOCIATED_WITH_GLYCOSAMINOGLYCAN_METABOLISM	1.48722	0.487864	1.5128	0.286405	1.56741	0.170516
		REACTOME_SHC_MEDIATED_CASCADE_FGFR4	1.48906	0.495329	0.620394	1	0.372242	1
		REACTOME_PLASMA_LIPOPROTEIN_REMODELING	1.49717	0.475164	0.747022	1	1.17429	0.941033
		REACTOME_SCAVENGING_BY_CLASS_A_RECEPTORS	1.50272	0.466266	1.71774	0.0349127	1.65749	0.0936983
		REACTOME_G1_S_SPECIFIC_TRANSCRIPTION	1.51393	0.432343	1.03589	1	1.19736	0.89724
		REACTOME_EPH_EPHRIN_MEDIATED_REPULSION_OF_CELLS	1.52657	0.395227	1.41888	0.427709	1.53132	0.221162
		REACTOME_LONG_TERM_POTENTIATION	1.53176	0.3894	-0.737561	1	1.06513	1
		REACTOME_UNBLOCKING_OF_NMDA_RECEPTORS_GLUTAMATE_BINDING_AND_ACTIVATION	1.53677	0.385038	-0.698367	1	1.12912	1
		REACTOME_DISEASES_OF_GLYCOSYLATION	1.54217	0.378457	1.3057	0.662297	1.52069	0.235864
		REACTOME_O_LINKED_GLYCOSYLATION	1.54693	0.374953	1.22375	0.866186	1.51545	0.230215
		REACTOME_CROSSLINKING_OF_COLLAGEN_FIBRILS	1.58383	0.259525	1.8675	0.00397418	1.80007	0.0112929
		REACTOME_DISEASES_ASSOCIATED_WITH_O_GLYCOSYLATION_OF_PROTEINS	1.60904	0.202318	1.23907	0.799129	1.56892	0.173329
		REACTOME_PROTEIN_PROTEIN_INTERACTIONS_AT_SYNAPSES	1.61621	0.193779	1.04523	1	1.33469	0.593628
		REACTOME_SYNAPTIC_ADHESION_LIKE_MOLECULES	1.64906	0.135683	1.14952	0.978916	1.43266	0.365118
		REACTOME_NON_INTEGRIN_MEMBRANE_ECM_INTERACTIONS	1.64913	0.143496	1.30757	0.662476	1.4621	0.333056
		REACTOME_PYROPTOSIS	1.66396	0.122677	-1.49675	0.186824	0.61027	1
		REACTOME_MET_PROMOTES_CELL_MOTILITY	1.66527	0.128544	1.79483	0.0122044	1.87732	0.00264864
		REACTOME_ACTIVATION_OF_MATRIX_METALLOPROTEINASES	1.67189	0.125984	1.29888	0.668012	1.71145	0.0480516
		REACTOME_ECM_PROTEOGLYCANS	1.68746	0.106901	1.86702	0.00353261	1.82411	0.00742055
		REACTOME_NCAM1_INTERACTIONS	1.71924	0.0702812	1.93122	0.000783	1.91046	0.00165306
		REACTOME_SIGNALING_BY_PDGF	1.73247	0.0621813	1.3358	0.60674	1.58327	0.162395
		REACTOME_NCAM_SIGNALING_FOR_NEURITE_OUT_GROWTH	1.73526	0.0653158	1.89412	0.00184738	1.89694	0.00185402
		REACTOME_MET_ACTIVATES_PTK2_SIGNALING	1.7403	0.0663454	1.86004	0.00350161	1.91238	0.00178664
		REACTOME_O_GLYCOSYLATION_OF_TSR_DOMAIN_CONTAINING_PROTEINS	1.77227	0.0418215	1.20918	0.871992	1.59367	0.148124
		REACTOME_ASSEMBLY_OF_COLLAGEN_FIBRILS_AND_OTHER_MULTIMERIC_STRUCTURES	1.8504	0.00866707	1.90166	0.00172873	2.02806	0
		REACTOME_EXTRACELLULAR_MATRIX_ORGANIZATION	1.87211	0.00653999	1.68651	0.0532499	1.87532	0.00265884
		REACTOME_DEGRADATION_OF_THE_EXTRACELLULAR_MATRIX	1.89223	0.00430154	1.75284	0.0215245	1.91615	0.00208442
		REACTOME_COLLAGEN_CHAIN_TRIMERIZATION	1.96176	0.000934	2.12081	0	2.17622	0
		REACTOME_COLLAGEN_BIOSYNTHESIS_AND_MODIFYING_ENZYMES	2.03509	0	2.13362	0	2.19209	0
		REACTOME_COLLAGEN_DEGRADATION	2.04919	0	1.98791	0.000431	2.16711	0
		REACTOME_COLLAGEN_FORMATION	2.08072	0	1.98704	0.000323	2.17875	0
