# Supplementary material for: Resistance exercise training in older men reduces ATF4-activated and senescence-associated mRNAs in skeletal muscle
Source: GeroScience. 2025 Feb 27;47(3):4601–22. doi: 10.1007/s11357-025-01564-2 (PMC12181168; doi:10.1007/s11357-025-01564-2)
Supplement: Supplementary file 5 — Supplementary file5 (XLSX 2289 KB) [file 11357_2025_1564_MOESM5_ESM.xlsx]

## Sheet: Sheet1
	Supplemental Table 5. Correlation analysis between muscle phenotypes and gene expression data
				Lean Mass		Extension Force		Flexion Force		CSA Type II Fibers
			Gene Name	r	pvalue	r	pvalue	r	pvalue	r	pvalue
			A1BG	0.348482	0.156417	-0.0535523	0.832854	0.193041	0.457888	-0.596796	0.0114353
			A1BG.AS1	0.490483	0.0387718	-0.282142	0.256657	0.402682	0.109035	0.0292812	0.911175
			A1CF	-0.163709	0.516276	-0.106447	0.674198	-0.0705799	0.787793	0.0979142	0.708508
			A2M	-0.185391	0.461427	-0.378928	0.120965	0.0829179	0.751711	0.136129	0.602395
			A2M.AS1	0.0197062	0.938137	-0.202501	0.420323	-0.180052	0.489244	-0.148971	0.568245
			A2ML1	0.0504296	0.842482	-0.193096	0.442672	-0.240392	0.352685	-0.482362	0.0498825
			A2MP1	0.23081	0.356805	0.124421	0.622792	0.167713	0.519957	0.234973	0.36397
			A3GALT2	0.417113	0.0850459	-0.0431296	0.865069	-0.0272381	0.917352	-0.105625	0.686607
			A4GALT	0.179113	0.476998	0.161474	0.522097	0.209377	0.41994	0.148121	0.570481
			AAAS	0.186146	0.459571	0.202398	0.420565	0.0100041	0.969603	-0.174826	0.502144
			AACS	0.28463	0.252307	-0.111045	0.660905	0.519074	0.0327475	0.0630838	0.809921
			AADAT	-0.000359552	0.99887	-0.185143	0.462035	-0.285815	0.266101	-0.447234	0.0718648
			AAED1	-0.309862	0.210813	0.433774	0.0721031	-0.272409	0.290151	0.423132	0.0905878
			AAGAB	0.327755	0.184261	0.612157	0.00692843	-0.50865	0.0370664	0.0815344	0.755735
			AAK1	-0.0210063	0.934064	0.0580985	0.818878	-0.186104	0.474506	0.17626	0.498589
			AAMDC	0.1236	0.625109	0.0163383	0.948695	-0.128999	0.621707	0.159772	0.540183
			AAMP	0.174853	0.48771	0.512388	0.0296968	-0.128124	0.624091	-0.0431354	0.869432
			AANAT	0.0952853	0.706845	0.340385	0.166927	-0.555357	0.0206498	0.210592	0.417185
			AAR2	-0.0570471	0.822106	0.353871	0.149677	-0.440557	0.0767391	-0.0690155	0.792399
			AARD	-0.290536	0.242166	-0.105712	0.676331	0.0876653	0.737952	-0.189152	0.46717
			AARS	0.354584	0.148801	0.261843	0.293898	0.0850293	0.745583	-0.203821	0.432656
			AARS2	-0.0699368	0.782738	-0.408032	0.0927754	0.392983	0.118654	-0.114127	0.662731
			AARSD1	0.379645	0.120206	0.102891	0.684542	0.298242	0.244943	0.0348421	0.894387
			AASDH	0.259066	0.299234	0.0344732	0.891982	-0.261498	0.310658	-0.28869	0.26111
			AASDHPPT	0.100011	0.692959	0.193989	0.440524	-0.353282	0.164222	-0.245063	0.343119
			AASS	0.186367	0.459029	0.370486	0.130164	-0.0912255	0.727683	0.269943	0.294713
			AATBC	0.210208	0.402465	-0.33753	0.170746	0.00957154	0.970916	0.0309604	0.906102
			AATF	-0.395592	0.104172	0.422665	0.080558	-0.196399	0.449951	0.322614	0.206606
			AATK	0.518076	0.0276349	-0.141276	0.576046	0.214169	0.409131	-0.155739	0.550589
			AATK.AS1	0.0346216	0.891519	-0.302211	0.222891	0.132561	0.61203	-0.0211807	0.935691
			ABALON	0.295598	0.233682	0.0292457	0.908291	0.299613	0.242675	0.415849	0.0968789
			ABAT	0.143185	0.570847	-0.117292	0.643001	-0.0997819	0.703183	0.23186	0.370544
			ABCA1	-0.233227	0.351648	-0.0136667	0.957077	-0.147929	0.570985	0.129843	0.619407
			ABCA10	0.0595078	0.814556	-0.147617	0.558856	0.13603	0.602664	-0.505308	0.0385392
			ABCA11P	-0.0242766	0.923826	0.0682048	0.788001	-0.525404	0.0303197	0.00735327	0.977655
			ABCA12	0.417738	0.0845319	-0.291784	0.240057	-0.149881	0.565858	-0.230126	0.374233
			ABCA13	-0.0115756	0.96364	-0.0804803	0.750901	0.235498	0.362867	-0.426049	0.0881529
			ABCA17P	0.446153	0.0634734	-0.191095	0.447504	0.0152342	0.953724	-0.384736	0.127289
			ABCA2	-0.0224576	0.929519	-0.461136	0.0540871	0.309481	0.226746	0.0525499	0.841244
			ABCA3	-0.0240378	0.924573	-0.519413	0.0271666	0.250477	0.332218	-0.0367422	0.888661
			ABCA4	0.0450401	0.859147	-0.0936958	0.711535	-0.00134428	0.995915	-0.0499778	0.848928
			ABCA5	-0.293181	0.237709	0.506292	0.0320373	-0.447235	0.0718645	0.123224	0.637519
			ABCA6	-0.0189264	0.940581	-0.598806	0.00864578	0.126078	0.629686	-0.51183	0.0357053
			ABCA7	-0.071939	0.776665	-0.199553	0.427263	0.366136	0.148348	-0.13283	0.611301
			ABCA8	0.0364584	0.885799	-0.41695	0.0851807	0.326894	0.200302	-0.448083	0.071262
			ABCA9	-0.0224903	0.929417	-0.342258	0.164454	0.10273	0.694804	-0.258479	0.31648
			ABCB1	-0.12619	0.617817	-0.061276	0.809141	0.421927	0.091608	0.189847	0.465505
			ABCB10	0.265936	0.28614	0.173046	0.492288	-0.17991	0.489592	-0.28431	0.268739
			ABCB4	-0.0311839	0.902239	-0.073985	0.770473	-0.21573	0.405643	0.298723	0.244145
			ABCB5	-0.11067	0.661987	-0.0659682	0.79481	0.0627168	0.811008	0.480188	0.0510744
			ABCB6	0.303391	0.220999	0.112969	0.655371	0.337824	0.18478	-0.281934	0.272933
			ABCB7	-0.296219	0.232655	0.134762	0.593935	-0.248579	0.336016	-0.0364627	0.889503
			ABCB8	0.106588	0.673789	-0.412408	0.0889897	0.269798	0.294983	-0.152378	0.559327
			ABCB9	0.0319021	0.899998	-0.440899	0.0670365	-0.049911	0.849128	0.0707232	0.787372
			ABCC1	0.21496	0.391664	-0.0291162	0.908695	-0.0674628	0.796977	0.0800931	0.759932
			ABCC10	0.314355	0.203924	-0.402682	0.0975607	0.209447	0.419782	-0.427618	0.0868624
			ABCC11	-0.214422	0.392879	-0.480869	0.0433675	0.179798	0.489867	-0.00502417	0.984732
			ABCC12	-0.25546	0.30625	-0.288578	0.245498	-0.1728	0.507188	-0.0840448	0.748439
			ABCC2	-0.023601	0.92594	0.115071	0.649344	-0.0144752	0.956028	0.0344949	0.895435
			ABCC3	0.00407689	0.987191	-0.155975	0.53655	0.00891329	0.972916	-0.529963	0.0286587
			ABCC4	-0.357407	0.145365	-0.383682	0.115993	0.230228	0.374015	0.00352023	0.989302
			ABCC5	-0.172545	0.493563	0.141874	0.574416	-0.348211	0.170787	0.322893	0.206191
			ABCC5.AS1	-0.0434029	0.864221	0.0146102	0.954116	-0.203067	0.434398	0.27533	0.284803
			ABCC6	0.239049	0.339408	-0.198628	0.429453	-0.277498	0.280872	-0.0596751	0.820029
			ABCC6P1	-0.0461112	0.855831	-0.147327	0.559636	0.0172313	0.947665	-0.46506	0.0599675
			ABCC6P2	0.21509	0.391371	-0.0689354	0.78578	-0.18869	0.468278	-0.0212379	0.935518
			ABCC8	-0.25898	0.299401	-0.24399	0.329214	0.0277857	0.915696	0.106708	0.683551
			ABCC9	-0.308781	0.212493	-0.318317	0.197972	-0.235191	0.363511	0.0115928	0.964778
			ABCD1	0.192272	0.444658	-0.256916	0.303407	0.388541	0.123252	-0.0679584	0.795515
			ABCD2	0.19422	0.439969	-0.322447	0.191892	0.294693	0.250875	-0.176547	0.49788
			ABCD3	0.201338	0.423053	0.345801	0.159846	-0.281261	0.274128	-0.304517	0.234674
			ABCD4	0.118041	0.640865	-0.471643	0.0481565	0.424826	0.0891675	-0.0106641	0.967598
			ABCE1	-0.140944	0.576952	0.539576	0.0208267	-0.294083	0.251902	0.341439	0.179827
			ABCF1	0.272184	0.274539	0.592528	0.00956393	-0.160861	0.537389	0.149385	0.567159
			ABCF2	-0.0505849	0.842002	0.588549	0.0101853	-0.195678	0.451649	0.341668	0.179516
			ABCF3	0.303239	0.221243	0.201978	0.421549	-0.00925706	0.971872	-0.27058	0.29353
			ABCG1	-0.40784	0.0929439	0.0611441	0.809544	0.128685	0.622561	0.32489	0.203237
			ABCG2	-0.436814	0.0699078	-0.143861	0.56901	0.100999	0.699719	-0.359836	0.155992
			ABCG4	0.134845	0.593706	0.172683	0.493212	0.224137	0.387132	-0.0963317	0.71303
			ABCG5	0.573101	0.0129112	-0.0657821	0.795377	-0.0907204	0.729137	-0.295075	0.250232
			ABCG8	0.225694	0.367857	0.111381	0.659939	-0.0482469	0.854107	-0.0474222	0.856576
			ABHD1	0.312948	0.206064	0.134274	0.595284	0.149602	0.566588	-0.107122	0.682383
			ABHD10	0.0622061	0.806296	-0.0789291	0.755563	-0.206891	0.425605	-0.00405315	0.987682
			ABHD11	0.272581	0.273811	-0.218209	0.384372	0.273175	0.288743	0.0339309	0.897135
			ABHD11.AS1	0.273672	0.271819	-0.0316929	0.900651	-0.0897584	0.731909	0.0535605	0.838228
			ABHD12	-0.0462719	0.855333	0.170556	0.498632	0.187744	0.470552	0.143065	0.583849
			ABHD12B	0.0628477	0.804334	-0.292636	0.238622	-0.0160938	0.951116	0.0507281	0.846685
			ABHD13	-0.402534	0.0976951	0.298723	0.228541	-0.138436	0.5962	-0.0221838	0.932652
			ABHD14A	0.00709894	0.977697	-0.0690265	0.785503	0.253552	0.326118	0.0299436	0.909173
			ABHD14B	0.0595827	0.814327	0.0251754	0.921014	0.29323	0.253346	0.050953	0.846013
			ABHD15	0.161472	0.522101	-0.311718	0.207949	0.0826272	0.752556	-0.41335	0.0991078
			ABHD16A	0.112602	0.656427	0.257043	0.30316	-0.417438	0.0954799	0.0274458	0.916724
			ABHD16B	0.139497	0.580909	0.237447	0.342751	-0.231746	0.370784	-0.328458	0.19803
			ABHD17A	0.293631	0.236956	0.350034	0.154454	0.029261	0.911236	-0.0330979	0.899649
			ABHD17B	-0.089393	0.724282	0.480138	0.043733	-0.37998	0.132463	0.439068	0.0778575
			ABHD17C	0.178285	0.479071	0.482049	0.042782	0.201716	0.437526	0.320577	0.209651
			ABHD2	-0.314332	0.203959	-0.0518214	0.838188	0.0431877	0.869275	0.25177	0.329644
			ABHD3	-0.282505	0.256019	0.180261	0.47413	-0.132934	0.611018	-0.0871538	0.739431
			ABHD4	-0.0330512	0.896414	0.376953	0.123076	-0.094819	0.717362	0.722621	0.00104988
			ABHD5	-0.0393901	0.876679	0.372321	0.128125	-0.455526	0.0661331	0.27206	0.290794
			ABHD6	-0.0151003	0.952579	-0.26722	0.283731	0.262154	0.309402	0.0427521	0.870583
			ABHD8	0.461507	0.0538692	0.152301	0.546304	0.0411155	0.8755	-0.0483804	0.853707
			ABI1	-0.00960325	0.969832	-0.0133971	0.957923	-0.30584	0.232544	-0.105937	0.685726
			ABI2	0.024008	0.924666	-0.446231	0.0634222	-0.0165333	0.949782	-0.0187735	0.942988
			ABI3	-0.208267	0.406924	0.200257	0.425599	-0.0220048	0.933194	0.183139	0.481699
			ABI3BP	-0.0860567	0.734213	-0.515005	0.0287339	0.445783	0.0729043	-0.183425	0.481003
			ABL1	-0.257226	0.302803	0.161628	0.521695	0.0547936	0.834552	0.463404	0.0610066
			ABL2	-0.229451	0.359722	0.378498	0.121423	-0.231525	0.371254	0.418556	0.0945045
			ABLIM1	-0.171514	0.496186	0.0068528	0.97847	-0.057925	0.82523	0.285941	0.265882
			ABLIM2	0.0208721	0.934485	-0.167272	0.507058	-0.159064	0.542005	0.146947	0.573572
			ABLIM3	0.141088	0.576557	-0.474458	0.0466549	0.152042	0.560203	-0.114582	0.661461
			ABO	-0.136017	0.590471	-0.408623	0.0922577	0.0141023	0.957159	0.0110956	0.966288
			ABR	-0.0282167	0.911505	-0.577784	0.0120298	0.0647472	0.804998	-0.0835342	0.749921
			ABRA	-0.361071	0.140989	0.163687	0.516332	-0.279818	0.276703	0.43143	0.0837853
			ABRACL	0.343052	0.163414	-0.152521	0.545719	0.213886	0.409765	-0.0438837	0.867185
			ABT1	0.0503983	0.842578	0.197296	0.432616	-0.10967	0.675211	-0.107082	0.682496
			ABTB1	0.357184	0.145635	0.11513	0.649177	0.184404	0.478624	-0.137689	0.598204
			ABTB2	-0.317956	0.19851	-0.400888	0.0992041	0.25687	0.319609	0.265697	0.302667
			ACAA1	0.300078	0.226336	0.37087	0.129736	0.0589725	0.822116	-0.00996482	0.969722
			ACAA2	0.297982	0.229754	0.490485	0.0387709	-0.162185	0.534001	0.18894	0.467679
			ACACA	-0.190358	0.44929	-0.392753	0.106908	0.114961	0.660405	0.0382407	0.884148
			ACACB	-0.000653445	0.997947	-0.326708	0.18575	-0.0265352	0.919478	-0.0319774	0.903031
			ACAD10	0.375063	0.125118	-0.578189	0.0119559	0.205905	0.427863	-0.223382	0.388776
			ACAD11	-0.112405	0.656993	-0.155547	0.537683	-0.254324	0.324597	0.275728	0.284078
			ACAD8	0.347965	0.157073	0.331765	0.178633	-0.0496541	0.849896	0.0976939	0.709137
			ACAD9	-0.102613	0.685355	0.262069	0.293468	-0.326921	0.200262	-0.187343	0.471517
			ACADL	0.280578	0.259417	0.00328001	0.989694	0.0295673	0.91031	0.0441796	0.866297
			ACADM	0.227347	0.364264	0.163098	0.517865	-0.200985	0.439224	0.190764	0.463311
			ACADS	0.303086	0.221487	0.29669	0.231879	-0.0512668	0.845076	0.175334	0.500885
			ACADSB	-0.01077	0.966169	-0.137292	0.58696	-0.227905	0.378989	0.0562789	0.830127
			ACADVL	0.506578	0.0319243	0.316198	0.20114	0.046199	0.860241	0.20724	0.424807
			ACAN	0.302878	0.22182	-0.260407	0.296651	0.181613	0.485421	-0.107003	0.682718
			ACAP1	-0.0426053	0.866696	0.0186034	0.941594	0.0308116	0.906551	-0.406147	0.105736
			ACAP2	-0.274528	0.270263	0.24342	0.33038	-0.560057	0.0193817	0.24444	0.344386
			ACAP3	-0.00627867	0.980274	-0.216072	0.389159	0.462042	0.0618713	-0.213885	0.409767
			ACAT1	0.325946	0.186839	0.240168	0.337082	-0.135758	0.603395	0.0456484	0.861892
			ACAT2	-0.0151697	0.952361	0.353817	0.149743	0.142437	0.585518	0.0183032	0.944414
			ACBD3	-0.190174	0.449737	0.0969014	0.702086	-0.408704	0.103348	-0.0632869	0.809319
			ACBD4	0.143114	0.57104	-0.36867	0.132205	0.417461	0.0954597	-0.117847	0.652378
			ACBD5	0.271725	0.27538	-0.154326	0.540917	0.151361	0.561982	-0.184329	0.478805
			ACBD6	-0.260849	0.295802	0.147533	0.559081	-0.335748	0.187665	0.0385975	0.883074
			ACBD7	-0.0238801	0.925066	0.304686	0.218936	-0.30292	0.237261	0.068259	0.794629
			ACCS	0.00575038	0.981933	-0.552763	0.0173539	0.38987	0.121864	-0.0804298	0.758951
			ACD	0.0489434	0.847071	0.270356	0.277902	-0.0714013	0.785377	-0.291702	0.255942
			ACE	0.18941	0.451594	-0.575891	0.0123801	0.303131	0.236917	-0.134426	0.606987
			ACE2	0.0816987	0.747246	-0.319478	0.196251	0.0766437	0.770004	-0.0242196	0.926486
			ACER2	-0.18756	0.456106	-0.0465182	0.854571	-0.0543737	0.835803	0.559511	0.0195258
			ACER3	-0.17235	0.494059	0.583133	0.0110826	-0.295494	0.249528	0.379998	0.132443
			ACHE	0.26741	0.283376	-0.0149927	0.952916	0.587502	0.0131425	0.00883722	0.973147
			ACIN1	0.0404705	0.873322	-0.031697	0.900638	0.636867	0.0059724	0.210969	0.416332
			ACKR1	-0.360886	0.141208	0.209696	0.403639	0.113348	0.664906	0.447851	0.0714263
			ACKR2	0.146169	0.562761	0.401934	0.0982432	-0.460283	0.0630015	0.279021	0.278131
			ACKR3	0.117613	0.642086	0.20702	0.409803	0.0264212	0.919823	0.197841	0.446563
			ACKR4	0.36581	0.135465	0.24233	0.332619	-0.0218902	0.933541	-0.0432739	0.869016
			ACLY	-0.039944	0.874958	-0.207853	0.407879	-0.0255826	0.922361	0.184743	0.477803
			ACMSD	-0.211051	0.400538	-0.223154	0.373416	-0.0585358	0.823414	-0.388813	0.122967
			ACO1	0.207607	0.408446	-0.0872375	0.730693	-0.237567	0.358542	0.21084	0.416624
			ACO2	0.238126	0.341331	-0.300423	0.225776	0.0070695	0.978517	0.179495	0.490612
			ACOT1	0.3451	0.16075	0.0608177	0.810544	-0.223789	0.38789	0.0128097	0.961083
			ACOT11	0.327525	0.184587	-0.0767538	0.762113	-0.19717	0.448138	0.143823	0.581837
			ACOT13	0.44969	0.0611557	-0.123567	0.625201	-0.0688795	0.7928	-0.0945721	0.718069
			ACOT2	0.321439	0.193364	0.0901445	0.722051	-0.23254	0.369102	0.0457172	0.861686
			ACOT4	0.113987	0.652451	-0.229299	0.36005	0.151249	0.562274	0.290805	0.257474
			ACOT6	0.0731528	0.77299	0.121554	0.63089	-0.256806	0.319734	-0.101683	0.697775
			ACOT7	-0.0334195	0.895266	-0.202038	0.42141	-0.108052	0.679761	-0.334524	0.18938
			ACOT8	0.472898	0.0474828	0.370285	0.130389	-0.0130683	0.960298	0.153772	0.555695
			ACOT9	-0.156538	0.53506	0.241457	0.334416	-0.104186	0.690679	0.0139631	0.957582
			ACOX1	0.424445	0.0791567	0.691141	0.00149125	-0.498874	0.0414988	0.370821	0.142833
			ACOX2	0.371854	0.128642	-0.139316	0.581404	0.0536624	0.837924	-0.214255	0.408939
			ACOX3	0.164401	0.514479	-0.148344	0.556899	0.00437735	0.986697	0.0298216	0.909542
			ACOXL	0.0265671	0.916661	-0.345923	0.159688	0.193531	0.456726	0.00164518	0.995
			ACP1	0.131377	0.603321	0.371804	0.128697	-0.477303	0.0526888	0.0398734	0.879235
			ACP2	0.302568	0.222318	-0.0606809	0.810962	-0.273767	0.287658	-0.189815	0.465581
			ACP5	-0.0825179	0.744791	0.0715065	0.777976	0.45292	0.0678972	-0.0812672	0.756512
			ACP6	0.064562	0.799099	-0.454942	0.0578313	-0.0650524	0.804096	-0.0782715	0.765247
			ACPP	-0.22341	0.372854	0.117187	0.643298	-0.028708	0.912907	0.377649	0.135051
			ACPT	-0.261627	0.294311	-0.187347	0.456627	-0.016719	0.949219	-0.118436	0.650744
			ACR	0.61081	0.00708803	0.13893	0.582462	-0.336311	0.186879	-0.348484	0.17043
			ACRBP	0.0912176	0.718868	-0.0686852	0.786541	-0.0522594	0.842111	0.181226	0.486369
			ACRC	0.256935	0.303368	0.197656	0.431759	-0.0210087	0.936212	-0.100118	0.702225
			ACRV1	0.276882	0.266009	0.25125	0.314565	-0.283991	0.269299	0.256403	0.32052
			ACSBG1	-0.190702	0.448455	0.266975	0.28419	-0.541234	0.0248528	0.0549074	0.834213
			ACSBG2	0.231776	0.354739	-0.593817	0.00936928	0.0110592	0.966398	-0.0328505	0.900395
			ACSF2	0.231381	0.355584	-0.244642	0.327883	-0.10513	0.688007	0.0677547	0.796116
			ACSF3	0.249088	0.318886	0.173072	0.492222	0.509151	0.0368496	-0.0371228	0.887514
			ACSL1	0.215239	0.391035	0.440924	0.0670197	-0.134295	0.60734	-0.0230076	0.930156
			ACSL3	-0.375818	0.124299	0.345343	0.160436	-0.384908	0.127105	0.208582	0.421747
			ACSL4	-0.329935	0.181187	0.387556	0.112048	-0.412188	0.100156	0.310221	0.225579
			ACSL5	-0.303306	0.221135	-0.0535284	0.832928	-0.316884	0.215245	0.147486	0.572151
			ACSL6	-0.219996	0.380393	0.0157192	0.950637	-0.256601	0.320133	0.23831	0.356996
			ACSM1	0.216594	0.387988	-0.0560331	0.825222	0.0715971	0.784802	0.00696214	0.978843
			ACSM2A	-0.287611	0.247155	-0.0221385	0.930518	0.0717201	0.78444	-0.286022	0.26574
			ACSM2B	0.15466	0.540033	0.0760424	0.764258	-0.0548245	0.83446	-0.121032	0.643562
			ACSM3	0.278056	0.263904	0.51204	0.0298268	-0.206669	0.426114	0.0744262	0.776497
			ACSM4	-0.133633	0.597058	-0.189986	0.450193	-0.105271	0.687607	-0.392686	0.118958
			ACSM5	-0.123074	0.626593	0.0971014	0.701498	-0.440007	0.0771509	-0.0249641	0.924233
			ACSM6	0.18453	0.463545	0.191672	0.446107	0.107328	0.681801	-0.0357419	0.891675
			ACSS1	0.50167	0.0339048	0.331208	0.179408	-0.120097	0.646147	0.0676239	0.796502
			ACSS2	0.342761	0.163795	0.207534	0.408615	-0.0355266	0.892324	0.253085	0.327039
			ACSS3	0.29036	0.242464	-0.16634	0.509461	-0.00798915	0.975723	0.0321376	0.902547
			ACTA1	0.13545	0.592034	-0.0800032	0.752334	-0.22224	0.391268	0.0487955	0.852465
			ACTA2	-0.212572	0.397072	-0.346112	0.159445	0.577952	0.0151005	0.0351292	0.893522
			ACTA2.AS1	0.199379	0.427674	-0.202547	0.420214	0.086799	0.740457	-0.126967	0.627254
			ACTB	0.000890443	0.997202	0.170391	0.499053	0.301169	0.240117	0.0297945	0.909624
			ACTC1	-0.0908937	0.719828	0.114581	0.650748	0.139808	0.592529	0.0624013	0.811943
			ACTG1	-0.232793	0.352572	0.443109	0.0655205	0.237626	0.35842	0.239835	0.353835
			ACTG1P17	0.0664153	0.793448	0.325548	0.187408	-0.065986	0.801337	0.222323	0.391087
			ACTG1P20	-0.115782	0.647311	-0.105246	0.677685	0.248876	0.335421	0.087332	0.738916
			ACTG1P4	-0.179805	0.475269	-0.275959	0.267672	0.00290554	0.99117	-0.343748	0.17671
			ACTG2	-0.237593	0.342445	-0.387516	0.112088	0.367436	0.146804	-0.0580499	0.824858
			ACTL10	0.142794	0.57191	0.0756004	0.765592	0.0648722	0.804629	0.119599	0.647524
			ACTL6A	-0.435403	0.0709207	0.349278	0.155408	0.120254	0.645711	0.415033	0.0976027
			ACTN1	-0.259953	0.297524	-0.175224	0.486771	0.410998	0.101238	0.170779	0.512244
			ACTN2	0.144369	0.567634	0.151498	0.548448	0.11097	0.671562	0.408798	0.103261
			ACTN3	-0.132323	0.600691	-0.0760517	0.76423	-0.123502	0.636755	0.237339	0.359018
			ACTN4	-0.306574	0.215949	-0.264095	0.289614	0.289397	0.259892	0.0957679	0.714644
			ACTR10	0.0694548	0.784202	0.159562	0.527101	-0.105515	0.686918	-0.186594	0.473323
			ACTR1A	0.468786	0.0497178	0.359654	0.142671	0.0698865	0.789834	-0.303774	0.235875
			ACTR1B	0.275271	0.268916	0.102747	0.684963	0.3442	0.176104	0.227648	0.379542
			ACTR2	-0.0678114	0.789198	0.312304	0.207049	-0.382232	0.129995	-0.0461786	0.860302
			ACTR3	0.132077	0.601374	0.643782	0.00393845	-0.180633	0.487821	0.300362	0.241443
			ACTR3B	0.203283	0.418493	0.337317	0.171032	0.0100357	0.969507	-0.0230136	0.930138
			ACTR3C	-0.393547	0.106138	-0.385168	0.114468	-0.115535	0.658806	0.281652	0.273434
			ACTR5	0.36989	0.130831	-0.139101	0.581994	-0.0789616	0.763232	-0.0988738	0.70577
			ACTR6	0.519953	0.0269792	0.301842	0.223484	-0.241111	0.351202	-0.0336213	0.898069
			ACTR8	0.501888	0.0338149	0.00656843	0.979363	0.418083	0.0949166	-0.0627824	0.810814
			ACTRT3	0.0658408	0.795199	0.237793	0.342026	-0.199882	0.441791	-0.130898	0.616541
			ACVR1	-0.291833	0.239973	-0.441821	0.0664007	-0.359236	0.156733	-0.177797	0.49479
			ACVR1B	-0.171171	0.497062	0.351883	0.152139	-0.45852	0.0641489	0.358357	0.157825
			ACVR1C	-0.20906	0.4051	-0.0849175	0.737613	0.130283	0.618212	0.110807	0.672019
			ACVR2A	-0.0330626	0.896379	-0.312361	0.206963	-0.239443	0.354646	-0.17526	0.501067
			ACVR2B	-0.085527	0.735793	-0.332353	0.177818	-0.0674786	0.79693	0.235528	0.362805
			ACVR2B.AS1	0.137744	0.585716	0.0594538	0.814722	0.155695	0.550702	0.351745	0.166193
			ACVRL1	0.094027	0.710557	-0.208558	0.406253	0.474007	0.05458	0.145228	0.578112
			ACY1	0.230301	0.357896	0.183758	0.465451	-0.229346	0.375899	-0.325485	0.202363
			ACYP1	-0.192099	0.445076	0.142815	0.571852	-0.168283	0.51852	0.0972642	0.710365
			ACYP2	0.373344	0.126997	0.238508	0.340534	-0.143189	0.583518	-0.203392	0.433647
			ADA	-0.116179	0.646177	-0.264164	0.289484	0.109343	0.676129	-0.140402	0.590941
			ADAD2	-0.22138	0.377325	-0.268776	0.28083	-0.134942	0.605595	0.0333397	0.898919
			ADAL	0.018823	0.940905	-0.564757	0.0146085	-0.0337737	0.89761	-0.362294	0.152978
			ADAM10	-0.164364	0.514576	0.0279945	0.912199	-0.231476	0.371358	0.20062	0.440072
			ADAM11	-0.288713	0.245268	-0.200763	0.424408	0.190722	0.46341	-0.30279	0.237473
			ADAM12	-0.293882	0.236537	-0.450485	0.0606436	0.081276	0.756487	-0.138968	0.594776
			ADAM15	-0.0531944	0.833956	0.235863	0.346075	-0.18365	0.480456	0.179905	0.489604
			ADAM17	-0.356372	0.146619	0.067146	0.791223	0.0232206	0.929511	0.44583	0.0728705
			ADAM19	-0.141744	0.574769	-0.473743	0.0470331	-0.0634868	0.808728	-0.0480285	0.854761
			ADAM1A	0.329982	0.18112	-0.0244969	0.923136	0.236366	0.36105	-0.221419	0.393066
			ADAM20	0.361778	0.140155	0.250209	0.316641	-0.287145	0.263785	-0.193537	0.456711
			ADAM20P1	-0.128009	0.612719	-0.140543	0.578047	-0.192442	0.459311	0.154805	0.55301
			ADAM21	0.109037	0.666701	0.200493	0.425044	-0.0299711	0.90909	-0.122486	0.639552
			ADAM21P1	0.00320035	0.989944	-0.0886638	0.726449	0.0527197	0.840737	-0.357378	0.159045
			ADAM22	-0.267022	0.284101	-0.524259	0.0255213	0.172056	0.509047	-0.14034	0.591107
			ADAM23	-0.160692	0.524141	-0.298057	0.229632	0.167065	0.521595	-0.00197462	0.993999
			ADAM28	0.371681	0.128833	-0.259337	0.298711	0.204497	0.431099	-0.374471	0.138636
			ADAM32	0.453071	0.0589999	-0.0790185	0.755294	0.59013	0.0126407	0.0253315	0.92312
			ADAM33	-0.135844	0.590949	-0.454634	0.0580229	0.358756	0.157328	-0.107706	0.680736
			ADAM8	-0.23123	0.355907	0.517757	0.0277475	0.00282489	0.991415	0.245763	0.341698
			ADAM9	0.245801	0.325523	-0.225029	0.369309	0.0435818	0.868092	-0.266628	0.300912
			ADAMTS1	-0.376582	0.123475	0.473811	0.0469968	-0.11415	0.662666	0.490454	0.0456285
			ADAMTS10	0.322336	0.192054	-0.355874	0.147224	0.16039	0.538598	-0.28385	0.269547
			ADAMTS12	-0.0696183	0.783705	-0.518794	0.0273825	0.145503	0.577385	-0.296383	0.248038
			ADAMTS13	-0.203337	0.418366	0.0403425	0.87372	-0.136143	0.602358	0.161728	0.535171
			ADAMTS14	-0.227555	0.363815	-0.301431	0.224146	0.0412308	0.875154	0.265958	0.302174
			ADAMTS15	-0.131683	0.602469	-0.0636833	0.801781	-0.174326	0.503387	0.171699	0.50994
			ADAMTS16	0.120227	0.63465	-0.109542	0.665241	0.167042	0.521653	-0.114082	0.662858
			ADAMTS17	-0.309944	0.210686	-0.224805	0.369797	0.089599	0.732369	-0.0455064	0.862317
			ADAMTS18	0.230187	0.358141	0.122099	0.629348	-0.156233	0.549309	0.137993	0.597389
			ADAMTS19	0.0682365	0.787905	0.24081	0.335754	0.154731	0.553203	0.238995	0.355575
			ADAMTS19.AS1	0.218593	0.383515	-0.145784	0.563803	0.346055	0.173632	0.38258	0.129617
			ADAMTS2	-0.0547185	0.829264	-0.302425	0.222546	0.183746	0.480222	-0.0424105	0.871609
			ADAMTS20	-0.00815728	0.974373	-0.351088	0.153132	0.144559	0.579883	-0.0336363	0.898024
			ADAMTS3	0.00190872	0.994003	-0.178818	0.477735	-0.239778	0.353953	-0.0557618	0.831667
			ADAMTS4	-0.215381	0.390715	0.457553	0.0562303	-0.200796	0.439661	0.499717	0.0411016
			ADAMTS5	0.0516543	0.838703	-0.189055	0.452457	0.166103	0.524031	-0.562119	0.0188451
			ADAMTS6	0.0607324	0.810805	-0.303712	0.220486	-0.0409535	0.875987	-0.0354755	0.892478
			ADAMTS7	0.123781	0.624596	-0.266465	0.285147	0.228626	0.377441	0.0150814	0.954188
			ADAMTS7P1	0.49325	0.0375212	-0.0514816	0.839236	-0.028064	0.914855	-0.0719079	0.783888
			ADAMTS8	-0.193129	0.442592	-0.0241674	0.924167	-0.0689429	0.792613	0.206642	0.426175
			ADAMTS9	-0.152317	0.546263	0.224002	0.371555	-0.15641	0.548853	0.444815	0.0736037
			ADAMTS9.AS1	-0.20181	0.421943	0.0139338	0.956239	-0.0781201	0.765689	0.363815	0.151134
			ADAMTS9.AS2	-0.0518583	0.838074	-0.457193	0.0564489	0.0411725	0.875329	0.0504312	0.847573
			ADAMTSL1	0.0270466	0.915162	-0.451849	0.0597725	0.0468428	0.858312	0.134057	0.607982
			ADAMTSL2	0.0368321	0.884636	-0.48606	0.0408376	0.229968	0.374569	-0.63021	0.00669294
			ADAMTSL3	0.29489	0.234857	-0.242001	0.333295	0.261087	0.311448	-0.332283	0.192545
			ADAMTSL4	0.147588	0.558934	-0.077764	0.759069	-0.0876575	0.737975	0.254362	0.324522
			ADAMTSL4.AS1	-0.248932	0.3192	0.32121	0.1937	-0.389082	0.122685	-0.175911	0.499454
			ADAMTSL5	0.226686	0.365699	0.0252725	0.92071	0.0684747	0.793993	0.0582639	0.824222
			ADAP1	-0.0271043	0.914982	-0.259058	0.29925	0.0702979	0.788623	-0.201168	0.438799
			ADAP2	-0.275009	0.269389	-0.304895	0.218604	0.267413	0.299437	0.0331952	0.899355
			ADAR	-0.239254	0.33898	-0.260041	0.297355	0.0224731	0.931775	0.349923	0.168552
			ADARB1	0.052944	0.834728	-0.0330354	0.896464	0.229625	0.375303	-0.0974484	0.709838
			ADARB2	0.403332	0.0969695	-0.14947	0.553876	-0.104127	0.690844	-0.087362	0.738829
			ADAT1	0.084805	0.737949	-0.0312805	0.901938	0.180099	0.489128	0.184133	0.479283
			ADAT2	-0.4994	0.034852	-0.133351	0.59784	-0.0608732	0.816473	-0.115437	0.659078
			ADAT3	-0.278847	0.262491	-0.188581	0.453612	-0.0097029	0.970517	0.0210032	0.936229
			ADCK1	0.134169	0.595574	0.0444574	0.860953	0.232531	0.36912	-0.0325939	0.90117
			ADCK2	-0.15744	0.532681	-0.301577	0.223911	0.631422	0.00655679	-0.0855924	0.743951
			ADCK3	0.343541	0.162774	-0.00767532	0.975887	-0.0179107	0.945604	0.152431	0.559189
			ADCK4	0.0966644	0.702784	-0.185542	0.461053	0.333925	0.190223	-0.0672076	0.79773
			ADCK5	0.11615	0.646261	0.275659	0.268214	0.11872	0.649958	0.0108025	0.967178
			ADCY1	-0.3288	0.182783	-0.385538	0.11409	-0.114754	0.660983	0.0708041	0.787134
			ADCY10	-0.460035	0.0547389	-0.0549988	0.828402	0.0539536	0.837056	-0.336759	0.186256
			ADCY10P1	-0.11179	0.658761	-0.244559	0.328051	0.199781	0.442026	-0.0179454	0.945499
			ADCY2	0.221187	0.377752	-0.2318	0.354688	-0.10971	0.6751	0.0809695	0.757379
			ADCY3	-0.140039	0.579425	-0.426133	0.0778444	0.453842	0.0672691	0.0907767	0.728975
			ADCY4	-0.187678	0.455816	-0.117389	0.642723	-0.0611292	0.815714	0.345686	0.174122
			ADCY5	-0.119348	0.637147	-0.434497	0.0715765	0.347855	0.171255	-0.115616	0.658581
			ADCY6	-0.172832	0.492832	-0.466709	0.0508771	0.159817	0.540069	-0.00555028	0.983133
			ADCY7	0.0305969	0.904071	-0.479846	0.0438797	0.415325	0.0973429	-0.331476	0.193695
			ADCY8	-0.196356	0.434855	-0.631949	0.00489961	0.17223	0.508612	-0.162429	0.533379
			ADCY9	-0.000986757	0.9969	-0.473122	0.0473634	0.148236	0.570177	0.0711098	0.786234
			ADCYAP1	0.512152	0.029785	0.243376	0.33047	-0.157326	0.546483	0.452817	0.0679671
			ADCYAP1R1	-0.0635476	0.802196	-0.320737	0.194395	0.209934	0.418675	-0.0396866	0.879797
			ADD1	0.136482	0.58919	-0.12038	0.634217	-0.0488664	0.852253	0.152877	0.558027
			ADD2	-0.146284	0.562452	-0.104349	0.680295	-0.228413	0.377899	0.447266	0.0718426
			ADD3	0.157073	0.53365	-0.411793	0.0895153	0.279691	0.27693	-0.367707	0.146483
			ADD3.AS1	0.0954534	0.70635	-0.424248	0.0793114	0.0239884	0.927186	-0.248952	0.335268
			ADGB	-0.449498	0.0612799	-0.258766	0.299816	0.435001	0.0809748	0.418475	0.0945753
			ADGRA1	-0.116295	0.645845	-0.174234	0.489276	0.288476	0.26148	0.221247	0.393443
			ADGRA2	-0.168427	0.504087	-0.542755	0.0199434	0.380806	0.131554	-0.196548	0.4496
			ADGRA3	0.228073	0.362695	0.391323	0.108306	-0.106226	0.68491	0.0516681	0.843877
			ADGRB1	0.431074	0.0740946	0.222572	0.374695	-0.0329627	0.900057	0.0892057	0.733504
			ADGRB2	-0.1658	0.510856	-0.00743213	0.976651	0.251776	0.329632	0.0340318	0.896831
			ADGRB3	-0.128481	0.611398	0.215019	0.391531	-0.149132	0.567822	-0.0124368	0.962215
			ADGRD1	-0.117483	0.642457	0.285674	0.250494	-0.168765	0.517307	0.162461	0.533297
			ADGRE1	-0.375618	0.124516	-0.334199	0.175273	-0.0588562	0.822462	-0.305159	0.233639
			ADGRE2	-0.104175	0.6808	0.0534489	0.833172	0.120705	0.644464	0.241176	0.351068
			ADGRE3	-0.0515955	0.838885	0.300944	0.224934	0.048829	0.852365	-0.127376	0.626134
			ADGRE4P	0.145558	0.564412	-0.090471	0.721082	-0.0427644	0.870546	-0.398311	0.113299
			ADGRE5	0.0205906	0.935367	-0.245174	0.326797	0.472667	0.0553628	0.209222	0.420292
			ADGRF2	-0.23918	0.339135	0.0728403	0.773936	0.0493681	0.850752	0.386923	0.124957
			ADGRF3	-0.35537	0.147839	-0.290424	0.242356	-0.161638	0.5354	0.186336	0.473948
			ADGRF4	0.266102	0.285827	0.0478654	0.850403	0.0676232	0.796504	0.613712	0.00878254
			ADGRF5	-0.142304	0.573245	-0.188747	0.453208	-0.104382	0.690122	0.0589973	0.822042
			ADGRG1	-0.414189	0.0874817	0.0422027	0.867945	0.0680537	0.795234	0.543394	0.0241703
			ADGRG2	-0.263875	0.290031	0.0704397	0.781212	0.507831	0.0374233	0.00768575	0.976645
			ADGRG3	0.207599	0.408464	0.0754452	0.766061	0.1479	0.571061	0.147189	0.572934
			ADGRG4	-0.418505	0.0839044	-0.213686	0.394545	-0.118758	0.649852	-0.336919	0.186033
			ADGRG5	0.008313	0.973884	-0.0281798	0.91162	-0.0195682	0.940579	0.0766967	0.769849
			ADGRG6	-0.412686	0.088753	-0.375739	0.124384	-0.0399733	0.878934	-0.165303	0.526059
			ADGRL1	0.0883543	0.727369	-0.446493	0.0632484	0.262808	0.308152	-0.0558425	0.831427
			ADGRL2	-0.0456336	0.857309	-0.461959	0.0536038	0.165534	0.525474	-0.127835	0.624882
			ADGRL3	-0.28665	0.248809	-0.359633	0.142696	0.563693	0.0184432	0.0627193	0.811001
			ADGRL4	-0.332286	0.17791	-0.0114115	0.964155	-0.161413	0.535975	0.295768	0.249068
			ADGRV1	-0.142487	0.572746	-0.0415365	0.870012	-0.327538	0.199365	-0.387873	0.123954
			ADH1A	0.0604737	0.811597	-0.425279	0.0785068	0.407957	0.104041	-0.625395	0.00725641
			ADH1B	0.0650785	0.797523	-0.206702	0.410538	0.30492	0.234024	-0.402682	0.109034
			ADH1C	0.234828	0.348257	-0.188146	0.454674	0.200885	0.439455	-0.289175	0.260273
			ADH4	-0.0404685	0.873329	6.73185e-05	0.999788	-0.115769	0.658155	-0.0149493	0.954589
			ADH5	0.221928	0.376116	-0.077309	0.760439	-0.209047	0.420689	-0.545537	0.0235076
			ADH6	0.0302717	0.905087	-0.38959	0.110016	-0.0671197	0.797989	-0.0534106	0.838675
			ADHFE1	0.294638	0.235277	0.289509	0.24391	-0.200325	0.440759	0.0833063	0.750583
			ADI1	0.0389523	0.878041	0.330422	0.180505	0.039767	0.879555	-0.130337	0.618065
			ADIPOQ	-0.0373399	0.883056	-0.398638	0.101294	0.312357	0.222232	0.114237	0.662425
			ADIPOR1	0.279982	0.260473	0.0934463	0.712273	-0.177326	0.495953	0.0222454	0.932465
			ADIPOR2	-0.00694992	0.978165	-0.0550575	0.828221	-0.30269	0.237635	0.154849	0.552896
			ADIRF	-0.0929438	0.713758	-0.162803	0.518632	0.580135	0.0146338	-0.112052	0.66853
			ADK	-0.0789748	0.755425	0.318775	0.197292	-0.180545	0.488035	-0.434114	0.0816658
			ADM	-0.237633	0.34236	0.183456	0.466197	-0.0839894	0.7486	0.0332583	0.899165
			ADM2	0.172337	0.494092	0.074312	0.769484	0.186517	0.47351	-0.359255	0.15671
			ADM5	-0.394064	0.105639	0.169994	0.50007	0.208458	0.422029	0.416829	0.0960146
			ADNP	-0.0137226	0.956901	-0.347093	0.158187	0.214754	0.407822	-0.213973	0.409572
			ADNP.AS1	0.089699	0.723373	0.273805	0.271576	0.107886	0.68023	-0.0633641	0.809091
			ADNP2	-0.048961	0.847017	-0.00248017	0.992207	0.197243	0.447966	0.664756	0.00359915
			ADO	0.086137	0.733973	0.281455	0.257866	-0.107603	0.681027	0.11435	0.66211
			ADORA1	-0.0545312	0.829841	-0.15463	0.540112	0.101589	0.698043	-0.509557	0.0366745
			ADORA2A	0.158928	0.528766	0.0446798	0.860264	-0.117925	0.652163	-0.176306	0.498475
			ADORA2A.AS1	-0.144001	0.568631	-0.447969	0.0622759	-0.0113185	0.965611	0.211223	0.415759
			ADORA2B	-0.0743209	0.769457	0.0747429	0.768182	0.0616276	0.814236	0.434019	0.0817405
			ADORA3	0.250975	0.315113	-0.483365	0.0421362	-0.0526158	0.841047	-0.665084	0.0035767
			ADPGK	0.0464044	0.854923	0.149412	0.554031	0.171025	0.511629	-0.115729	0.658267
			ADPGK.AS1	0.0502354	0.843081	0.390715	0.108903	0.174269	0.503529	0.553085	0.0212856
			ADPRH	-0.179953	0.474899	0.15415	0.541386	-0.0563759	0.829839	0.313371	0.220654
			ADPRHL1	-0.287818	0.246799	-0.0704965	0.78104	-0.0722257	0.782955	-0.130105	0.618695
			ADPRHL2	0.160275	0.525233	0.150872	0.55012	0.275741	0.284056	-0.166301	0.523529
			ADPRM	0.173037	0.492313	-0.222052	0.375841	0.0562235	0.830292	0.0852155	0.745043
			ADRA1A	-0.0273555	0.914197	-0.492664	0.0377832	0.188665	0.468338	-0.0345216	0.895354
			ADRA1B	0.0170469	0.946473	-0.314432	0.203806	0.366699	0.147678	-0.340533	0.18106
			ADRA1D	0.075865	0.764794	-0.434513	0.0715644	0.245058	0.343128	0.0235717	0.928448
			ADRA2A	-0.51461	0.0288775	0.172386	0.493966	-0.0527159	0.840748	0.27747	0.280923
			ADRA2B	0.223991	0.371579	-0.0192789	0.939476	0.0812172	0.756658	-0.258455	0.316526
			ADRA2C	-0.134315	0.59517	0.318963	0.197012	0.138843	0.59511	0.253086	0.327037
			ADRB1	-0.136881	0.588091	0.25603	0.305135	-0.633659	0.00631143	0.212422	0.413055
			ADRB2	-0.28839	0.24582	0.12977	0.607798	-0.248391	0.336393	0.575227	0.015699
			ADRBK1	0.510433	0.0304325	-0.0592786	0.815259	0.272664	0.289682	-0.00196555	0.994026
			ADRBK2	-0.334157	0.175331	-0.43786	0.0691645	0.038304	0.883957	-0.138852	0.595086
			ADRM1	0.177316	0.481502	0.576132	0.012335	0.133834	0.608585	0.247701	0.337781
			ADSL	0.116748	0.644553	0.181484	0.471087	-0.182113	0.484201	0.0647174	0.805086
			ADSS	-0.0544599	0.83006	0.336385	0.172293	-0.160932	0.537208	0.284398	0.268584
			ADSSL1	0.103996	0.681323	-0.0397333	0.875613	-0.186172	0.474342	0.101725	0.697655
			ADTRP	-0.335938	0.172899	-0.153221	0.543854	0.0929321	0.722775	0.0882862	0.736158
			AEBP1	-0.0873111	0.730474	-0.295979	0.233051	0.470661	0.056551	0.0809776	0.757356
			AEBP2	-0.232837	0.352477	0.241336	0.334665	-0.157213	0.546776	0.178333	0.493471
			AEN	-0.214883	0.391837	0.385724	0.113901	-0.037978	0.884939	0.473949	0.0546133
			AES	0.170712	0.498233	0.0901714	0.721971	-0.21385	0.409847	0.102248	0.696173
			AFAP1	-0.575302	0.0124907	0.104875	0.678765	-0.368327	0.145752	0.100781	0.70034
			AFAP1.AS1	-0.00390354	0.987735	-0.066373	0.793577	-0.497269	0.0422634	0.247114	0.338964
			AFAP1L1	-0.299796	0.226794	-0.341107	0.165971	-0.147647	0.571729	-0.0983512	0.707261
			AFAP1L2	0.0171359	0.946194	-0.552482	0.0174228	0.583543	0.0139282	0.0281691	0.914537
			AFF1	-0.14413	0.568281	-0.315032	0.202898	-0.128465	0.623163	0.0835524	0.749868
			AFF2	0.184883	0.462677	-0.122343	0.628657	0.115306	0.659445	-0.155643	0.550838
			AFF3	0.00375515	0.988201	-0.194503	0.439288	0.435528	0.0805654	-0.4328	0.0826986
			AFF4	-0.36293	0.138804	0.0264059	0.917165	-0.181274	0.48625	0.208835	0.421171
			AFG3L1P	-0.0896741	0.723447	0.267357	0.283476	0.181938	0.484628	0.267163	0.299906
			AFG3L2	0.241601	0.334119	-0.00929955	0.970786	-0.0900098	0.731185	0.0388738	0.882242
			AFMID	0.484797	0.0414424	0.250015	0.31703	0.017319	0.947399	0.131962	0.613652
			AFP	-0.115895	0.646988	-0.100883	0.690408	-0.145975	0.576138	-0.28555	0.266566
			AFTPH	-0.206822	0.410261	0.132149	0.601174	-0.439099	0.0778344	-0.0529167	0.840149
			AGA	0.0813079	0.748418	-0.104538	0.679744	0.0202071	0.938642	-0.334662	0.189186
			AGAP1	-0.116467	0.645354	-0.418218	0.0841389	0.253491	0.326239	-0.0643588	0.806147
			AGAP1.IT1	-0.056906	0.822539	-0.485591	0.0410612	0.299852	0.242281	-0.280162	0.276088
			AGAP11	-0.0928364	0.714076	-0.448257	0.0620875	0.368692	0.145323	-0.0622123	0.812503
			AGAP2	0.123976	0.624048	-0.403408	0.0969008	0.090513	0.729734	-0.0545548	0.835264
			AGAP2.AS1	0.176761	0.482897	-0.0109804	0.965508	0.199642	0.44235	-0.255371	0.322539
			AGAP3	0.217463	0.38604	-0.266982	0.284177	0.476522	0.0531324	-0.0821843	0.753844
			AGAP4	-0.37498	0.125209	0.157942	0.531358	0.129002	0.621699	-0.0803238	0.75926
			AGAP5	0.340972	0.16615	0.161687	0.52154	-0.234992	0.363929	-0.0653227	0.803297
			AGAP6	0.130507	0.605743	0.38915	0.110453	-0.16294	0.532073	-0.0851949	0.745103
			AGAP7P	0.161812	0.521214	-0.12525	0.620461	0.375686	0.137258	0.11403	0.663001
			AGAP9	0.33259	0.177489	-0.164435	0.51439	0.0531139	0.839561	-0.306147	0.232051
			AGBL1	0.0160488	0.949604	-0.292635	0.238625	0.056063	0.83077	0.150298	0.564765
			AGBL1.AS1	-0.282615	0.255827	0.252693	0.311701	0.29129	0.256645	0.255331	0.322618
			AGBL2	-0.00758754	0.976162	-0.419682	0.0829475	0.0845047	0.747104	-0.497359	0.0422203
			AGBL3	-0.394196	0.105511	-0.183951	0.464973	-0.285484	0.266681	-0.105924	0.685762
			AGBL4	0.22416	0.371209	0.101215	0.689436	0.220439	0.395217	-0.411625	0.100667
			AGBL5	0.469013	0.0495924	-0.15592	0.536694	0.175124	0.501406	-0.31177	0.223148
			AGBL5.AS1	0.222723	0.374364	-0.297385	0.230734	-0.0936261	0.720783	-0.229983	0.374537
			AGER	0.0350587	0.890158	-0.21499	0.391595	-0.032501	0.90145	-0.135981	0.602795
			AGFG1	-0.244942	0.32727	0.256362	0.304487	-0.378933	0.133622	0.105787	0.68615
			AGFG2	0.204772	0.415018	0.0271856	0.914728	0.0257449	0.92187	-0.135196	0.604908
			AGGF1	0.382513	0.117201	0.0493784	0.845727	-0.287956	0.262379	-0.127998	0.624437
			AGK	-0.0906144	0.720656	-0.217552	0.38584	-0.369109	0.144832	-0.0459079	0.861114
			AGL	0.0259223	0.918677	-0.369304	0.131491	-0.131552	0.614764	-0.0866688	0.740834
			AGMAT	-0.212397	0.39747	-0.138582	0.583415	-0.376573	0.136258	0.00783861	0.97618
			AGMO	-0.445323	0.0640272	-0.0225484	0.929235	-0.0564353	0.829662	0.0296757	0.909983
			AGO1	-0.168489	0.503927	-0.405924	0.0946401	0.113781	0.663697	-0.0541437	0.836489
			AGO2	-0.277065	0.26568	-0.0820899	0.746073	0.0352577	0.893134	0.34373	0.176734
			AGO3	0.101555	0.688442	-0.0476848	0.850962	-0.304951	0.233973	0.0136182	0.958629
			AGO4	0.0408518	0.872138	-0.31527	0.202538	-0.0954074	0.715676	-0.0133004	0.959594
			AGPAT1	0.259802	0.297816	-0.135832	0.590981	-0.141167	0.588899	0.125414	0.631504
			AGPAT2	0.372919	0.127464	0.0675381	0.790029	0.140511	0.590651	0.149888	0.565838
			AGPAT3	0.0485839	0.848182	-0.219597	0.381279	-0.106323	0.684635	0.23242	0.369356
			AGPAT4	0.151057	0.549627	-0.433977	0.0719546	0.200906	0.439407	0.0142571	0.956689
			AGPAT4.IT1	0.0932908	0.712732	0.168282	0.50446	-0.238965	0.355637	0.120391	0.645332
			AGPAT5	-0.279661	0.261043	0.0750943	0.76712	0.0328088	0.900521	-0.0513303	0.844886
			AGPS	-0.334422	0.174967	-0.182954	0.467439	-0.0628585	0.810588	-0.160897	0.537297
			AGRN	0.070505	0.781014	-0.497732	0.0355608	0.323225	0.205698	-0.202368	0.436014
			AGRP	-0.0288755	0.909447	-0.348748	0.156079	0.278879	0.278386	-0.367753	0.146429
			AGT	-0.363647	0.137968	0.399621	0.100377	-0.290413	0.258147	0.440236	0.0769793
			AGTPBP1	0.335536	0.173446	-0.137983	0.58506	-0.0102141	0.968965	-0.0286077	0.913211
			AGTR1	0.147585	0.558941	-0.21244	0.397372	0.178726	0.492503	-0.442378	0.0753864
			AGTR2	-0.00406105	0.98724	-0.121719	0.630423	0.241943	0.349492	-0.348727	0.170112
			AGTRAP	0.0381598	0.880505	0.222017	0.375919	0.0825165	0.752878	0.118935	0.649361
			AHCTF1	0.266353	0.285357	0.00849824	0.973302	-0.147666	0.571677	0.131316	0.615404
			AHCTF1P1	-0.340367	0.166952	-0.496366	0.0361497	0.294605	0.251022	-0.0941169	0.719374
			AHCY	-0.0153565	0.951775	0.274434	0.270433	0.116999	0.654732	-0.0384086	0.883642
			AHCYL1	-0.345719	0.159951	-0.0188667	0.940768	-0.135273	0.604702	0.202911	0.434758
			AHCYL2	-0.0965037	0.703257	-0.33951	0.168092	0.0159256	0.951626	-0.0897395	0.731964
			AHDC1	0.331877	0.178478	-0.0912046	0.718907	0.183905	0.479835	-0.123201	0.637582
			AHI1	-0.459243	0.0552118	0.109492	0.665385	-0.505595	0.0384108	0.255164	0.322947
			AHNAK	-0.359262	0.143138	-0.28257	0.255906	0.00771337	0.976561	0.246894	0.339408
			AHNAK2	-0.151722	0.547849	-0.396817	0.103008	0.573046	0.0161916	0.108518	0.678452
			AHR	-0.341459	0.165506	-0.123319	0.625902	-0.133475	0.609555	0.151641	0.561251
			AHRR	-0.314977	0.202982	-0.332109	0.178156	0.36475	0.150008	0.180443	0.488285
			AHSA1	0.210659	0.401434	0.42071	0.0821184	-0.219885	0.396436	-0.0369137	0.888144
			AHSA2	-0.0496289	0.844954	-0.296551	0.232107	0.264309	0.305296	-0.438248	0.0784787
			AICDA	-0.40405	0.0963207	-0.127935	0.612925	0.245708	0.341808	-0.331779	0.193263
			AIDA	0.360074	0.142171	-0.30194	0.223327	0.0467327	0.858642	-0.269422	0.295682
			AIF1	-0.3868	0.11281	-0.229907	0.358741	0.0606923	0.81701	-0.323479	0.205321
			AIF1L	-0.0399441	0.874958	-0.363361	0.138301	0.19461	0.454171	-0.104746	0.689092
			AIFM1	0.434728	0.0714086	0.207251	0.409269	-0.0163296	0.950401	0.109203	0.676522
			AIFM2	0.537965	0.0212858	0.415873	0.0860727	0.0893106	0.733201	0.0215446	0.934588
			AIFM3	-0.0584411	0.817827	0.0453501	0.858187	0.424903	0.0891034	-0.176461	0.49809
			AIG1	0.262111	0.293387	-0.239583	0.338297	0.197764	0.446745	-0.0382403	0.884149
			AIM1	-0.0820767	0.746113	-0.555216	0.0167618	0.416363	0.0964247	0.0660079	0.801272
			AIM1L	-0.275975	0.267643	-0.13815	0.584602	0.254744	0.32377	0.119421	0.648015
			AIM2	0.207583	0.408501	0.27771	0.264524	0.102652	0.695025	-0.396924	0.114676
			AIMP1	0.0487713	0.847603	0.353589	0.150025	-0.505881	0.0382836	0.233868	0.366296
			AIMP2	0.283284	0.254653	0.367907	0.13307	-0.0605446	0.817448	-0.157339	0.546451
			AIP	0.335997	0.172819	0.148698	0.555948	0.206926	0.425525	-0.0760927	0.771616
			AIRE	-0.14173	0.574807	0.0101113	0.968237	-0.229208	0.376194	-0.0664215	0.800051
			AIRN	0.00959708	0.969852	0.219793	0.380842	0.00708108	0.978482	-0.0258845	0.921447
			AJAP1	-0.117873	0.641346	-0.240067	0.337293	0.172542	0.507833	-0.0458409	0.861314
			AJUBA	0.0990445	0.695792	-0.225055	0.369252	0.338171	0.184301	-0.128411	0.623308
			AK1	-0.168577	0.503702	-0.110734	0.661802	-0.135313	0.604594	-0.282717	0.271546
			AK2	-0.0873567	0.730338	-0.032504	0.898121	-0.279258	0.277705	0.155974	0.549981
			AK3	0.484725	0.041477	0.225007	0.369357	-0.0473864	0.856683	0.0901973	0.730644
			AK4	0.0904843	0.721043	-0.217491	0.385976	0.115276	0.659526	0.209449	0.419775
			AK5	-0.156415	0.535385	-0.212038	0.398288	0.0969432	0.711282	0.0827793	0.752114
			AK6	0.00544977	0.982878	0.504171	0.0328842	-0.436498	0.0798165	0.0723104	0.782706
			AK7	0.237135	0.343404	-0.0730523	0.773294	-0.0437394	0.867619	-0.563115	0.01859
			AK8	0.519572	0.0271115	0.0147081	0.953809	0.187976	0.469993	0.0753775	0.77371
			AK9	-0.140867	0.577163	-0.215257	0.390994	-0.0623295	0.812155	-0.243951	0.345382
			AKAP1	0.27547	0.268556	-0.313269	0.205574	0.243864	0.345559	0.00489465	0.985125
			AKAP10	0.317854	0.198661	-0.229673	0.359246	0.0581906	0.82444	-0.282918	0.271191
			AKAP11	-0.190192	0.449693	-0.195358	0.437241	0.10099	0.699745	-0.15293	0.557887
			AKAP12	-0.395672	0.104096	0.269839	0.278858	-0.132975	0.610907	0.536777	0.0263078
			AKAP13	-0.132361	0.600586	-0.162038	0.520624	-0.0607848	0.816736	-0.0310899	0.905711
			AKAP14	0.21382	0.394242	0.155361	0.538174	-0.103558	0.692457	0.0406571	0.876878
			AKAP17A	-0.33476	0.174504	0.0327793	0.897262	0.0837017	0.749435	0.269085	0.296311
			AKAP2	-0.180735	0.47295	0.327406	0.184757	-0.433071	0.082485	0.462972	0.0612797
			AKAP3	-0.105352	0.677379	-0.217283	0.386441	-0.27194	0.291014	0.0540142	0.836875
			AKAP5	0.219663	0.381132	0.597063	0.00889326	-0.00452301	0.986254	0.0694503	0.791118
			AKAP6	-0.0545843	0.829677	-0.338609	0.169296	-0.168812	0.517186	0.00560912	0.982954
			AKAP7	0.239344	0.338793	-0.16285	0.518509	-0.157349	0.546425	-0.0294643	0.910622
			AKAP8	0.0504267	0.842491	0.601652	0.00825366	0.127552	0.625655	0.275258	0.284933
			AKAP8L	-0.0198054	0.937826	-0.0852017	0.736764	0.48658	0.0476299	-0.0173866	0.947194
			AKAP9	-0.089538	0.723851	0.00648225	0.979634	-0.337161	0.185697	-0.289578	0.25958
			AKIP1	0.258337	0.300646	0.509871	0.0306466	-0.224958	0.38535	0.181536	0.485611
			AKIRIN1	-0.162574	0.519228	0.546751	0.0188754	-0.287381	0.263375	0.321273	0.208607
			AKIRIN2	0.0963659	0.703662	0.481399	0.0431039	-0.189532	0.466257	0.24952	0.334129
			AKNA	-0.33818	0.169871	-0.410469	0.0906528	0.321245	0.208648	0.111566	0.669893
			AKNAD1	-0.109691	0.66481	0.0690088	0.785557	0.360752	0.154864	0.0980543	0.708108
			AKR1A1	0.0836941	0.74127	0.199369	0.427697	0.0327601	0.900668	-0.2582	0.317021
			AKR1B1	0.302811	0.221927	0.361868	0.140049	0.0739322	0.777946	-0.140544	0.590562
			AKR1B10	0.425862	0.0780542	0.0594643	0.81469	-0.0649966	0.804261	0.0324504	0.901603
			AKR1B15	0.218041	0.384746	0.168633	0.503557	0.230086	0.374317	0.140594	0.59043
			AKR1C1	0.180372	0.473854	0.207727	0.408168	0.184718	0.477863	-0.245989	0.34124
			AKR1C2	0.20681	0.410289	-0.164366	0.514571	0.341598	0.179611	-0.0452385	0.863121
			AKR1C3	0.124943	0.621324	-0.182438	0.468717	0.11548	0.658959	-0.226443	0.382137
			AKR1C6P	0.0301354	0.905512	-0.273399	0.272316	0.277485	0.280895	-0.0502042	0.848251
			AKR1E2	0.282024	0.256865	-0.103227	0.683563	0.116752	0.655419	0.0526633	0.840905
			AKR7A2	0.17803	0.479711	0.200992	0.423867	0.230078	0.374335	0.172156	0.508798
			AKR7A2P1	-0.0880605	0.728243	-0.14809	0.557582	-0.0530077	0.839878	0.0996667	0.703511
			AKR7A3	-0.0766179	0.762523	0.0528256	0.835093	0.0724756	0.782221	0.00500503	0.98479
			AKR7L	-0.0243714	0.923529	0.0430324	0.865371	0.111266	0.670733	-0.0255639	0.922417
			AKT1	0.297498	0.230548	0.116399	0.645549	0.29635	0.248094	0.141839	0.587108
			AKT1S1	0.406254	0.0943467	0.357906	0.144764	-0.0941916	0.71916	-0.0421947	0.872257
			AKT2	-0.236168	0.345434	-0.154294	0.541002	0.066886	0.798679	-0.251033	0.331109
			AKT3	-0.048154	0.849511	-0.467243	0.0505771	0.135384	0.604403	-0.242061	0.349249
			AKTIP	-0.0295686	0.907282	-0.0147956	0.953535	-0.282184	0.272489	-0.0656554	0.802313
			ALAD	0.240713	0.335953	-0.393943	0.105755	-0.0977991	0.708837	-0.179121	0.491532
			ALAS1	-0.0244337	0.923334	-0.193199	0.442423	0.190963	0.462836	-0.112838	0.666333
			ALAS2	0.157213	0.533281	0.0680278	0.788539	-0.39353	0.118096	0.00463226	0.985922
			ALB	0.00951726	0.970102	0.00221198	0.99305	-0.0446184	0.864981	-0.233856	0.36632
			ALCAM	-0.0435002	0.86392	-0.244514	0.328143	0.764258	0.000354129	-0.0297163	0.90986
			ALDH16A1	0.0506339	0.841851	0.124669	0.622095	0.334019	0.19009	-0.156726	0.548033
			ALDH18A1	-0.0046168	0.985494	-0.0261757	0.917885	0.156848	0.547718	0.0890984	0.733813
			ALDH1A1	0.529032	0.0239778	0.0165458	0.948045	-0.104894	0.688674	-0.111221	0.670858
			ALDH1A2	-0.123369	0.62576	-0.306902	0.215433	0.0824245	0.753146	-0.373411	0.139846
			ALDH1A3	-0.119851	0.635718	0.399798	0.100213	-0.15724	0.546705	0.541238	0.0248514
			ALDH1B1	0.262928	0.29183	0.00894799	0.97189	0.424944	0.0890693	0.0252661	0.923319
			ALDH1L1	-0.119459	0.636831	0.345602	0.160102	0.054965	0.834041	0.393504	0.118122
			ALDH1L1.AS1	0.33267	0.177379	-0.278366	0.26335	0.281219	0.274203	-0.508983	0.0369221
			ALDH1L1.AS2	0.035068	0.890129	0.236384	0.34498	0.164289	0.528635	0.285603	0.266473
			ALDH1L2	-0.0159514	0.949909	-0.40036	0.0996918	0.124807	0.633169	-0.410672	0.101537
			ALDH2	-0.0836341	0.74145	0.242704	0.331849	-0.162528	0.533125	-0.263053	0.307684
			ALDH3A1	-0.00588377	0.981514	-0.240616	0.336155	0.0456687	0.861831	-0.174519	0.502908
			ALDH3A2	-0.00234106	0.992644	-0.118725	0.638918	-0.0178039	0.945928	-0.210077	0.41835
			ALDH3B1	0.00834582	0.973781	-0.393175	0.106498	0.254792	0.323676	0.0308563	0.906416
			ALDH4A1	0.188366	0.454136	0.572494	0.0130292	-0.116829	0.655205	0.137353	0.599105
			ALDH5A1	0.271382	0.276011	-0.204171	0.416419	-0.0880789	0.736757	0.0673493	0.797312
			ALDH6A1	0.415198	0.0866353	0.433601	0.0722293	0.0600387	0.81895	0.232337	0.369531
			ALDH7A1	0.490161	0.0389195	0.0500358	0.843697	0.150615	0.563933	-0.17681	0.497227
			ALDH8A1	0.332443	0.177693	0.421083	0.0818185	-0.216275	0.40443	0.00222414	0.993241
			ALDH9A1	0.0286314	0.910209	0.385837	0.113786	-0.363867	0.151072	-0.135522	0.60403
			ALDOA	-0.139964	0.579631	-0.00852179	0.973228	-0.135726	0.60348	0.138987	0.594724
			ALDOB	0.465253	0.0517014	0.173984	0.489909	0.0412978	0.874952	-0.0930733	0.72237
			ALDOC	0.0669634	0.791779	0.243772	0.329659	0.081661	0.755366	-0.26831	0.297757
			ALG1	0.201643	0.422336	-0.118882	0.638473	0.107939	0.680081	-0.464768	0.0601503
			ALG10	-0.127935	0.612926	-0.329942	0.181177	-0.089808	0.731766	-0.190307	0.464403
			ALG10B	-0.0454096	0.858003	-0.0989553	0.696054	-0.336191	0.187046	-0.283389	0.27036
			ALG11	0.00869291	0.972691	-0.155403	0.538062	-0.101168	0.69924	0.150454	0.564357
			ALG12	-0.215765	0.389851	-0.252814	0.311461	0.368232	0.145864	0.249902	0.333366
			ALG13	-0.0147768	0.953594	-0.458956	0.0553835	0.214843	0.407624	0.0846131	0.74679
			ALG14	0.135397	0.592182	0.385293	0.114341	-0.365279	0.149373	-0.22574	0.383657
			ALG1L	0.0969452	0.701958	-0.0260178	0.918379	-0.416377	0.0964126	0.0538525	0.837358
			ALG1L9P	0.0976638	0.699845	0.423454	0.0799346	-0.0400828	0.878605	0.40607	0.105809
			ALG2	-0.00786578	0.975289	0.44657	0.0631974	-0.0966243	0.712194	0.111473	0.670154
			ALG3	-0.213905	0.394049	-0.0668931	0.791993	0.230487	0.373463	-0.0705195	0.787971
			ALG5	-0.0820167	0.746292	0.136428	0.589339	-0.0663332	0.800311	-0.191356	0.461898
			ALG6	-0.420744	0.0820911	-0.175215	0.486795	-0.098464	0.706939	-0.159031	0.542088
			ALG8	-0.198125	0.430646	-0.0870659	0.731205	0.0841984	0.747993	-0.272298	0.290355
			ALG9	-0.147167	0.56007	-0.0572347	0.82153	-0.120154	0.645988	-0.172148	0.508817
			ALK	0.423953	0.0795422	-0.500644	0.0343302	0.149088	0.567939	-0.0361632	0.890405
			ALKBH1	-0.0608256	0.810519	0.0565091	0.823759	0.14278	0.584604	-0.0966888	0.712009
			ALKBH2	-0.265782	0.286429	0.587144	0.0104123	-0.166332	0.52345	0.419596	0.0936039
			ALKBH3	0.284757	0.252086	-0.0174157	0.945317	-0.146774	0.574029	-0.178958	0.491932
			ALKBH3.AS1	0.017688	0.944463	-0.677116	0.00202363	-0.173905	0.504436	-0.464074	0.0605845
			ALKBH4	0.0650057	0.797745	0.17543	0.486253	0.0295064	0.910494	-0.166025	0.524228
			ALKBH5	0.196916	0.433521	0.174411	0.488827	-0.243208	0.3469	0.0682977	0.794515
			ALKBH6	0.321957	0.192607	-0.0849076	0.737643	0.0331492	0.899494	-0.170639	0.512595
			ALKBH7	0.193023	0.442847	0.218522	0.383673	-0.0143934	0.956276	-0.0309562	0.906114
			ALKBH8	0.410869	0.090308	0.0848349	0.73786	0.156905	0.547571	0.0688257	0.792958
			ALLC	-0.116023	0.646623	-0.206955	0.409952	0.330908	0.194506	-0.0921497	0.725024
			ALMS1	-0.230154	0.358211	-0.277737	0.264474	0.0634462	0.808848	0.00485176	0.985255
			ALMS1.IT1	-0.101046	0.689931	0.153435	0.543285	0.125068	0.632455	-0.0576048	0.826182
			ALMS1P	-0.25755	0.302172	-0.268815	0.280758	-0.0638063	0.807782	-0.195342	0.452442
			ALOX12	-0.0190328	0.940248	-0.62178	0.0058708	0.136117	0.602429	-0.13849	0.596054
			ALOX12.AS1	-0.0274337	0.913952	-0.224698	0.370032	0.0306487	0.907043	-0.373641	0.139583
			ALOX12P2	0.0583633	0.818066	-0.0941821	0.710099	-0.264978	0.304027	-0.305275	0.233452
			ALOX15	0.48547	0.041119	-0.277222	0.265397	-0.140113	0.591712	-0.236854	0.36003
			ALOX15B	-0.320781	0.194329	0.0138527	0.956493	-0.168451	0.518096	0.32682	0.20041
			ALOX5	-0.360122	0.142114	-0.225293	0.368732	0.244813	0.343625	-0.339551	0.182403
			ALOX5AP	-0.102123	0.686784	0.0854944	0.735891	0.0847277	0.746458	0.000190871	0.99942
			ALOXE3	0.42774	0.0766099	0.207921	0.407721	-0.20566	0.428425	0.00143583	0.995636
			ALPK1	-0.305623	0.21745	-0.0961778	0.704216	0.111027	0.671403	0.241473	0.350457
			ALPK2	-0.197661	0.431748	-0.411829	0.0894842	-0.0453425	0.862809	0.157251	0.546677
			ALPK3	0.152982	0.54449	0.128376	0.61169	-0.122256	0.640185	0.358367	0.157812
			ALPL	0.163938	0.51568	0.439271	0.06817	0.132132	0.613191	0.114592	0.661435
			ALS2	0.158808	0.529082	0.140878	0.577131	-0.398492	0.11312	0.0599069	0.819341
			ALS2CL	0.142537	0.572608	-0.638706	0.00432985	0.3549	0.162164	-0.129947	0.619126
			ALS2CR11	-0.0787127	0.756213	-0.0215197	0.932456	-0.0002939	0.999107	-0.0878215	0.737501
			ALS2CR12	-0.338869	0.168947	-0.202159	0.421126	0.0266559	0.919113	-0.0780694	0.765837
			ALX1	0.232935	0.35227	-0.570247	0.0134731	0.261844	0.309996	-0.182084	0.484271
			ALX3	0.208249	0.406966	-0.344303	0.161783	0.460171	0.0630738	-0.152645	0.558631
			ALX4	-0.396584	0.103229	-0.503297	0.0332379	0.0911384	0.727933	-0.314676	0.218635
			ALYREF	0.106852	0.673024	0.548075	0.0185316	-0.165658	0.52516	0.405459	0.106386
			AMACR	0.132724	0.599578	-0.12001	0.635266	0.0687061	0.793311	-0.0576528	0.826039
			AMBP	0.0438914	0.862707	-0.241645	0.334028	0.24261	0.348122	0.206013	0.427615
			AMBRA1	-0.342774	0.163778	-0.472548	0.0476699	0.0603645	0.817983	-0.0555141	0.832405
			AMD1	-0.269295	0.279866	0.451309	0.0601166	-0.195688	0.451626	0.504608	0.0388532
			AMDHD1	0.0370522	0.883951	0.285398	0.250972	-0.0994917	0.704009	-0.145763	0.576697
			AMDHD2	-0.32811	0.183758	0.021072	0.933858	-0.0180948	0.945046	-0.0296059	0.910194
			AMELX	0.201855	0.421839	-0.044682	0.860257	-0.0766308	0.770042	0.00757709	0.976975
			AMER1	0.113417	0.654087	-0.209739	0.403541	0.310035	0.225871	0.0458305	0.861346
			AMER2	0.251316	0.314433	0.170382	0.499076	0.184431	0.478558	0.0340413	0.896802
			AMFR	0.376727	0.123318	0.32696	0.185392	-0.0291803	0.91148	0.00749276	0.977231
			AMH	-0.0950668	0.707489	0.572138	0.0130986	0.192713	0.458667	0.152596	0.558759
			AMHR2	0.0854958	0.735887	0.0489105	0.847173	-0.158169	0.54431	0.17571	0.49995
			AMICA1	-0.229297	0.360054	0.0639487	0.800971	0.0779659	0.766139	0.102551	0.695311
			AMIGO1	-0.00847325	0.973381	-0.39686	0.102967	0.115529	0.658824	0.0999627	0.702668
			AMIGO2	-0.185472	0.461226	-0.408074	0.0927387	0.42682	0.0875166	0.113733	0.663831
			AMIGO3	0.596623	0.00895662	0.292615	0.238657	-0.148456	0.569599	0.0817774	0.755027
			AMMECR1	-0.3159	0.201589	0.42034	0.0824159	-0.451168	0.0691019	0.105554	0.68681
			AMMECR1L	-0.10703	0.672508	0.21645	0.388311	0.173667	0.505028	0.183735	0.480249
			AMN	0.0101997	0.96796	0.123017	0.626752	-0.410522	0.101673	-0.0978362	0.708731
			AMN1	0.310444	0.209912	-0.0377737	0.881706	-0.421851	0.0916725	-0.292088	0.255284
			AMOT	-0.177585	0.480825	-0.1639	0.515779	-0.130517	0.617575	0.238227	0.357168
			AMOTL1	-0.460076	0.054715	-0.412344	0.0890444	0.0704057	0.788306	-0.0188044	0.942894
			AMOTL2	-0.166956	0.507873	-0.12947	0.608634	0.312155	0.222547	-0.370499	0.143208
			AMPD1	-0.0104843	0.967066	-0.0917008	0.717437	-0.328952	0.197316	0.137485	0.59875
			AMPD2	0.0545389	0.829817	-0.147977	0.557888	0.393554	0.118071	0.00718992	0.978151
			AMPD3	-0.290643	0.241984	0.489312	0.0393106	-0.143154	0.583612	0.288973	0.260621
			AMPH	-0.00526445	0.98346	-0.250171	0.316717	0.256478	0.320374	-0.654628	0.00435069
			AMT	0.108213	0.669083	-0.299502	0.227272	0.151773	0.560906	0.116071	0.657315
			AMY2A	-0.345627	0.160069	-0.149286	0.554369	0.212209	0.413534	-0.0328811	0.900303
			AMY2B	-0.201183	0.423418	0.132942	0.598972	-0.394301	0.117313	-0.0213461	0.93519
			AMZ1	0.00237547	0.992536	-0.101404	0.688883	-0.034554	0.895256	0.0247957	0.924742
			AMZ2	0.403484	0.0968321	0.104712	0.67924	0.0548097	0.834504	-0.356241	0.160471
			AMZ2P1	0.0805798	0.750603	-0.0673809	0.790508	-0.0678458	0.795847	-0.13046	0.61773
			ANAPC1	0.0468028	0.85369	-0.57896	0.0118163	0.0801768	0.759688	-0.134022	0.608076
			ANAPC10	0.00668647	0.978993	0.147058	0.560362	-0.110701	0.672317	-0.0725962	0.781866
			ANAPC11	0.26221	0.293197	0.332021	0.178277	0.0019613	0.994039	0.115378	0.659242
			ANAPC13	0.250508	0.316045	0.39252	0.107135	-0.354038	0.163258	-0.25895	0.315567
			ANAPC15	0.158965	0.52867	-0.0114701	0.963971	0.0305048	0.907478	-0.148488	0.569513
			ANAPC16	0.114511	0.650949	0.26973	0.279059	-0.276203	0.283216	-0.0430508	0.869686
			ANAPC1P1	-0.118152	0.640549	-0.392439	0.107214	0.10167	0.697812	0.229876	0.374767
			ANAPC2	0.293713	0.236819	0.315136	0.202742	0.108981	0.677149	0.0341976	0.896331
			ANAPC4	0.255486	0.306199	-0.0208237	0.934636	-0.0983107	0.707377	-0.421187	0.0922384
			ANAPC5	0.313584	0.205095	0.0476947	0.850931	0.0544811	0.835483	-0.121245	0.642973
			ANAPC7	0.0896243	0.723595	0.0194005	0.939095	-0.0808904	0.757609	-0.353608	0.163806
			ANG	-0.132972	0.598891	-0.211001	0.400652	0.186362	0.473884	-0.458807	0.063961
			ANGEL1	0.065168	0.79725	-0.376231	0.123853	0.0872332	0.739201	-0.0996508	0.703556
			ANGEL2	0.192146	0.444963	-0.0942357	0.709941	0.120922	0.643867	-0.428597	0.0860647
			ANGPT1	-0.36378	0.137813	-0.392075	0.107569	-0.0504297	0.847577	-0.0672501	0.797604
			ANGPT2	-0.521674	0.026389	0.0349733	0.890424	0.041013	0.875808	0.42096	0.0924323
			ANGPT4	0.0791975	0.754755	0.0278295	0.912715	0.0431246	0.869464	0.322687	0.206498
			ANGPTL1	0.0224254	0.92962	0.200483	0.425067	-0.168414	0.518189	-0.104391	0.690097
			ANGPTL2	-0.134333	0.595122	0.203552	0.417864	-0.00195834	0.994048	0.0737809	0.778389
			ANGPTL3	0.0529175	0.834809	0.544975	0.0193444	0.039124	0.88149	0.0937046	0.720557
			ANGPTL4	-0.172694	0.493182	0.478002	0.0448151	-0.0301777	0.908466	0.565809	0.0179137
			ANGPTL5	-0.255017	0.307119	-0.181963	0.469896	0.273362	0.288398	0.111666	0.669613
			ANGPTL6	-0.226716	0.365633	0.0225294	0.929294	0.226022	0.383047	0.225701	0.383741
			ANGPTL7	0.19482	0.438529	-0.223855	0.371877	0.00126552	0.996154	-0.045877	0.861206
			ANK1	-0.00550678	0.982698	-0.406625	0.0940168	0.269549	0.295445	-0.0213688	0.935121
			ANK2	0.0559069	0.825609	-0.402863	0.0973959	0.0608997	0.816395	0.0945182	0.718224
			ANK3	0.0458618	0.856603	-0.100777	0.690718	-0.223974	0.387487	-0.0566276	0.829089
			ANKAR	0.0205803	0.935399	-0.636408	0.0045172	0.553493	0.0211704	-0.0989688	0.7055
			ANKDD1A	-0.46571	0.0514414	-0.184049	0.464733	0.137483	0.598757	-0.070268	0.788711
			ANKDD1B	0.449292	0.0614134	-0.130748	0.60507	-0.29433	0.251487	-0.158896	0.542436
			ANKEF1	-0.0884467	0.727094	0.0483138	0.849017	-0.0492695	0.851047	0.0515248	0.844305
			ANKFN1	-0.224974	0.369428	-0.269434	0.279608	0.43874	0.0781058	0.0809328	0.757486
			ANKFY1	-0.199829	0.426609	-0.423594	0.0798249	0.164315	0.52857	-0.170494	0.512958
			ANKH	0.0302904	0.905028	-0.234267	0.349445	-0.146451	0.574881	0.196789	0.449034
			ANKHD1	-0.000494682	0.998446	0.535171	0.022101	-0.227361	0.380158	0.244751	0.343751
			ANKHD1.EIF4EBP3	-0.0062644	0.980318	0.218171	0.384455	0.150208	0.565001	0.0584056	0.823801
			ANKIB1	0.118355	0.639971	-0.108566	0.66806	-0.241095	0.351235	-0.115179	0.659797
			ANKK1	0.0885126	0.726898	-0.00964088	0.969714	0.214283	0.408877	-0.113878	0.663428
			ANKLE1	0.140344	0.578592	-0.0818899	0.746672	0.0988477	0.705845	-0.385911	0.126033
			ANKLE2	-0.469642	0.049246	0.185857	0.46028	-0.154557	0.553655	0.301441	0.239672
			ANKMY1	-0.177386	0.481325	-0.309562	0.211278	0.211544	0.415033	0.0523793	0.841753
			ANKMY2	-0.193511	0.441671	-0.364566	0.1369	0.239267	0.355009	-0.0524583	0.841517
			ANKRA2	-0.083799	0.740956	-0.271239	0.276274	0.108729	0.677856	-0.319507	0.211261
			ANKRD1	-0.360001	0.142258	0.429521	0.0752587	-0.161727	0.535173	0.308968	0.227556
			ANKRD10	-0.435901	0.0705618	0.298367	0.229124	-0.111441	0.670243	0.309991	0.225941
			ANKRD11	0.0687366	0.786384	-0.16047	0.524723	-0.124887	0.632951	0.0408691	0.876241
			ANKRD12	-0.022196	0.930338	0.424056	0.0794615	0.0772511	0.768228	-0.184325	0.478817
			ANKRD13A	-0.375521	0.124621	-0.394076	0.105627	0.0550223	0.83387	0.19677	0.449077
			ANKRD13B	-0.181917	0.470009	-0.458965	0.0553783	0.198319	0.445444	-0.139916	0.592238
			ANKRD13C	0.117598	0.642127	0.560201	0.0156075	-0.297355	0.246417	0.374745	0.138325
			ANKRD13D	0.355442	0.14775	-0.248886	0.319292	0.494519	0.0435981	-0.240001	0.353492
			ANKRD16	0.115708	0.647525	-0.192341	0.44449	0.185707	0.475467	-0.269907	0.29478
			ANKRD17	-0.0746128	0.768575	-0.119855	0.635707	-0.116424	0.656332	0.324332	0.20406
			ANKRD18B	-0.177412	0.481261	-0.100603	0.691226	-0.239721	0.354071	0.233844	0.366345
			ANKRD19P	-0.404661	0.0957704	-0.314095	0.204319	0.001775	0.994606	0.142809	0.584529
			ANKRD2	0.121839	0.630083	0.460222	0.0546282	0.0421707	0.872329	0.0412471	0.875105
			ANKRD20A11P	0.297305	0.230866	0.275314	0.268837	-0.110234	0.673627	0.0902419	0.730516
			ANKRD20A19P	-0.0905023	0.720989	-0.0839245	0.740581	0.440159	0.077037	-0.0514584	0.844503
			ANKRD20A4	-0.586342	0.0105435	-0.12736	0.614536	-0.289078	0.260441	-0.327735	0.199079
			ANKRD20A5P	0.0422632	0.867757	-0.338436	0.169528	-0.0183307	0.944331	-0.0824025	0.75321
			ANKRD20A9P	-0.275238	0.268975	-0.123511	0.62536	0.038094	0.88459	-0.238234	0.357154
			ANKRD22	-0.0283046	0.911231	-0.414212	0.087462	-0.199131	0.443543	-0.341021	0.180396
			ANKRD23	0.151307	0.548959	0.427878	0.0765043	0.0170702	0.948154	0.150989	0.562956
			ANKRD24	-0.0171561	0.946131	-0.448789	0.0617405	-0.473136	0.0550879	-0.359962	0.155836
			ANKRD26	0.468187	0.0500501	-0.264221	0.289376	-0.231931	0.370393	-0.346997	0.172386
			ANKRD26P1	-0.608509	0.00736753	0.0560355	0.825214	0.107628	0.680955	-0.127961	0.624536
			ANKRD26P3	0.177732	0.480457	0.282452	0.256112	0.304336	0.234966	0.122401	0.639787
			ANKRD27	-0.231414	0.355512	0.0302499	0.905155	0.0167147	0.949232	0.193159	0.457608
			ANKRD28	-0.157688	0.532027	-0.277737	0.264474	-0.398857	0.11276	-0.023068	0.929973
			ANKRD29	0.0525254	0.836018	-0.479852	0.0438766	0.21603	0.404975	-0.113256	0.665165
			ANKRD31	0.121024	0.632391	0.166101	0.510078	0.256376	0.320572	-0.139276	0.59395
			ANKRD33	-0.0848147	0.73792	0.381342	0.118422	-0.595732	0.0116214	-0.442139	0.0755625
			ANKRD33B	0.0758493	0.764841	-0.188572	0.453634	0.263141	0.307518	0.187617	0.470858
			ANKRD34A	0.450969	0.0603334	-0.0223902	0.92973	-0.0460929	0.860559	0.242971	0.347385
			ANKRD34B	-0.0216745	0.931971	-0.0338198	0.894018	0.153581	0.556193	-0.0815816	0.755597
			ANKRD35	-0.0163063	0.948796	0.0745205	0.768854	-0.322026	0.207481	-0.0144348	0.95615
			ANKRD36	-0.043013	0.865431	-0.0483037	0.849048	-0.286929	0.26416	0.034267	0.896122
			ANKRD36B	-0.0648858	0.798111	-0.662301	0.00274732	0.273502	0.288143	-0.260556	0.312469
			ANKRD36BP1	-0.0889787	0.725513	-0.256358	0.304494	0.131747	0.614235	-0.264417	0.30509
			ANKRD36BP2	0.193246	0.44231	-0.352694	0.151132	0.396751	0.114848	-0.160692	0.537822
			ANKRD36C	-0.393273	0.106403	-0.221812	0.376371	0.225901	0.383309	-0.187176	0.47192
			ANKRD37	-0.338073	0.170015	0.347742	0.157358	-0.250978	0.33122	0.399195	0.112427
			ANKRD39	0.430825	0.0742808	0.294247	0.235927	0.0739858	0.777789	0.053499	0.838412
			ANKRD40	0.181086	0.472075	-0.0869883	0.731436	-0.076749	0.769696	0.0679132	0.795648
			ANKRD42	0.197109	0.433061	0.0716559	0.777523	0.159559	0.540732	0.168306	0.518462
			ANKRD44	-0.30345	0.220905	-0.118509	0.639533	0.0365188	0.889334	0.0822101	0.753769
			ANKRD44.IT1	-0.146399	0.56214	0.247688	0.321703	0.23144	0.371434	0.0568943	0.828296
			ANKRD45	0.191539	0.446428	0.0864653	0.732994	0.166153	0.523903	-0.0992551	0.704683
			ANKRD46	0.0668122	0.792239	-0.0489691	0.846992	-0.235106	0.363691	-0.0078134	0.976257
			ANKRD49	0.217777	0.385336	-0.124736	0.621905	0.0964745	0.712622	-0.229436	0.375706
			ANKRD50	-0.157897	0.531478	-0.422722	0.0805131	0.170854	0.512055	-0.176894	0.497021
			ANKRD52	0.224106	0.371327	-0.341457	0.165509	0.36355	0.151455	0.0906335	0.729387
			ANKRD53	-0.0707437	0.780289	0.00642656	0.979809	0.402224	0.109476	0.313662	0.220203
			ANKRD54	0.390276	0.109337	0.347646	0.15748	0.318154	0.213309	-0.384527	0.127514
			ANKRD55	-0.011169	0.964916	-0.259124	0.299123	0.182378	0.483554	-0.0913007	0.727466
			ANKRD6	0.132182	0.601083	-0.333901	0.175682	-0.0783469	0.765027	0.142005	0.586668
			ANKRD61	0.116502	0.645254	-0.24741	0.322264	0.0801074	0.759891	-0.17424	0.5036
			ANKRD62	0.109136	0.666413	-0.0257301	0.919278	-0.285619	0.266445	-0.150394	0.564514
			ANKRD62P1.PARP4P3	-0.113295	0.654437	0.448693	0.061803	-0.029253	0.91126	0.00501639	0.984755
			ANKRD65	0.421469	0.0815101	-0.282088	0.256752	0.3387	0.183572	-0.241691	0.350008
			ANKRD7	0.344939	0.160959	0.298553	0.228819	0.0624207	0.811885	0.333932	0.190213
			ANKRD9	0.0829935	0.743367	0.364118	0.13742	-0.192986	0.458019	0.181641	0.485354
			ANKS1A	-0.209715	0.403596	-0.644069	0.00391727	0.071554	0.784928	-0.121193	0.643116
			ANKS1B	-0.36315	0.138547	-0.0936406	0.711699	-0.13793	0.597557	0.0307244	0.906815
			ANKS3	0.0122062	0.96166	-0.00525633	0.983485	-0.192495	0.459186	-0.242293	0.348772
			ANKS4B	-0.282112	0.25671	-0.0972145	0.701166	-0.187794	0.470432	-0.163394	0.530916
			ANKS6	-0.133595	0.597164	-0.586132	0.0105782	0.270045	0.294522	-0.346777	0.172676
			ANKZF1	0.0758952	0.764703	-0.24759	0.321901	0.0136027	0.958676	-0.313247	0.220847
			ANLN	0.0772719	0.760551	-0.0550223	0.82833	0.142623	0.585024	-0.0808646	0.757685
			ANO1	-0.0794134	0.754106	-0.47903	0.0442919	0.141689	0.587509	0.12519	0.632118
			ANO10	-0.344081	0.162072	-0.19704	0.433226	0.26845	0.297495	0.0356316	0.892007
			ANO2	-0.0815106	0.74781	-0.31537	0.202387	-0.127742	0.625134	-0.141051	0.589208
			ANO3	0.133072	0.598612	-0.259445	0.298504	-0.136651	0.600991	-0.11883	0.649653
			ANO4	0.27723	0.265383	0.0248416	0.922058	0.218994	0.398402	0.396813	0.114787
			ANO5	0.0930471	0.713453	-0.126621	0.616607	-0.324869	0.203269	0.0321561	0.902491
			ANO6	-0.168413	0.504124	-0.282548	0.255944	-0.170588	0.512724	0.17688	0.497055
			ANO7	0.31859	0.197566	0.162467	0.519508	0.242405	0.348544	0.396913	0.114687
			ANO8	-0.0378061	0.881605	-0.447884	0.0623316	0.119219	0.648575	0.195138	0.452923
			ANO9	0.0177367	0.944311	0.0344256	0.89213	-0.0629382	0.810352	0.142014	0.586644
			ANOS1	-0.0491398	0.846465	-0.123537	0.625284	-0.251912	0.329363	-0.111973	0.668753
			ANP32A	0.205965	0.412245	0.324452	0.188985	-0.0113434	0.965535	-0.0331808	0.899399
			ANP32A.IT1	0.106291	0.674651	-0.233265	0.351567	0.153836	0.555529	-0.0195349	0.940679
			ANP32AP1	0.110837	0.661506	-0.120402	0.634154	0.128878	0.622036	-0.355936	0.160854
			ANP32B	0.268604	0.28115	0.652194	0.00335374	0.0912844	0.727513	0.102595	0.695186
			ANP32C	0.373279	0.127069	0.111569	0.659397	0.167039	0.521662	0.00332687	0.989889
			ANP32E	0.101109	0.689748	0.314376	0.203891	-0.0788278	0.763623	0.102564	0.695273
			ANPEP	-0.275912	0.267757	0.260256	0.296941	0.154697	0.55329	0.244978	0.343291
			ANTXR1	-0.193931	0.440663	-0.474558	0.0466021	0.415985	0.0967584	-0.289718	0.259339
			ANTXR2	0.0645329	0.799188	-0.237971	0.341654	0.31531	0.217657	-0.145919	0.576286
			ANTXRL	-0.217506	0.385942	-0.090348	0.721447	-0.182509	0.483234	0.0102496	0.968857
			ANXA1	-0.311287	0.208611	-0.303106	0.221455	0.431287	0.0838992	-0.114347	0.662117
			ANXA10	-0.181419	0.471247	-0.0582251	0.81849	-0.369431	0.144455	0.0550647	0.833744
			ANXA11	-0.167383	0.506773	0.275939	0.267708	-0.141713	0.587445	0.487887	0.0469475
			ANXA13	0.0464822	0.854682	0.105338	0.677419	-0.190364	0.464266	0.257417	0.318543
			ANXA2	-0.430891	0.0742315	-0.279019	0.262185	0.317975	0.213582	0.111221	0.67086
			ANXA2P1	0.0791447	0.754914	-0.273472	0.272184	-0.0749122	0.775073	-0.128011	0.624402
			ANXA2P2	-0.170513	0.498742	-0.0437021	0.863294	-0.0630436	0.81004	-0.286132	0.265549
			ANXA2P3	-0.295161	0.234408	0.0874962	0.729923	0.132034	0.613458	0.16381	0.529855
			ANXA2R	-0.0306198	0.904	0.0066183	0.979207	0.40989	0.102254	-0.0238422	0.927629
			ANXA3	0.00296803	0.990674	0.106239	0.674803	-0.538059	0.0258827	0.137302	0.599243
			ANXA4	0.165069	0.512748	-0.288047	0.246408	0.608698	0.00951136	-0.261348	0.310946
			ANXA5	-0.405595	0.0949336	-0.0425155	0.866974	0.236893	0.359948	-0.194214	0.455107
			ANXA6	0.184626	0.46331	-0.201587	0.422468	-0.271842	0.291197	-0.567866	0.0174102
			ANXA7	0.240426	0.336549	0.619859	0.00607069	-0.0741363	0.777347	-0.00544022	0.983467
			ANXA9	0.217306	0.38639	-0.0420029	0.868565	0.452785	0.0679891	-0.283818	0.269603
			AOAH	-0.371736	0.128772	0.00595944	0.981276	-0.106942	0.68289	0.262108	0.30949
			AOC1	-0.106295	0.674641	-0.0858103	0.734948	0.107756	0.680597	-0.551125	0.0218463
			AOC2	0.151771	0.547719	0.314927	0.203058	-0.129212	0.621127	0.249204	0.334762
			AOC3	-0.0280624	0.911987	-0.485637	0.0410392	0.430948	0.0841699	0.182445	0.483392
			AOC4P	0.161584	0.52181	-0.136979	0.587822	0.369947	0.143852	-0.242134	0.349098
			AOX1	0.332079	0.178197	0.0071033	0.977683	0.279756	0.276813	-0.450306	0.0697005
			AOX2P	0.157527	0.532453	0.395136	0.104609	-0.250826	0.331522	0.354999	0.162038
			AP1AR	-0.270477	0.277678	0.376693	0.123355	0.0381968	0.88428	0.261418	0.310812
			AP1B1	0.162113	0.520429	-0.0596993	0.813969	0.353607	0.163807	0.176942	0.496903
			AP1G1	-0.12801	0.612714	-0.168937	0.502779	-0.216534	0.403853	0.0768562	0.769383
			AP1G2	-0.061759	0.807663	-0.373911	0.126375	0.428395	0.0862285	-0.112271	0.667919
			AP1M1	0.13719	0.58724	0.194075	0.440316	0.186157	0.474379	-0.364344	0.150497
			AP1S1	0.199942	0.426343	0.145711	0.563999	-0.0902888	0.73038	-0.167174	0.52132
			AP1S2	0.0512147	0.840059	0.195939	0.435852	-0.357784	0.158537	0.313197	0.220925
			AP1S3	-0.132678	0.599705	-0.223121	0.373489	0.177537	0.495431	0.135515	0.604051
			AP2A1	0.441605	0.0665492	0.0363115	0.886256	0.230185	0.374107	0.257344	0.318684
			AP2A2	-0.312288	0.207074	-0.0272963	0.914381	0.306309	0.231792	0.131508	0.614883
			AP2B1	-0.277791	0.264377	-0.330767	0.180022	-0.238014	0.357613	0.0807907	0.7579
			AP2M1	0.297053	0.231281	-0.443247	0.0654268	0.497093	0.0423479	-0.209532	0.419589
			AP2S1	0.177709	0.480516	0.351556	0.152547	0.0156606	0.95243	0.0277637	0.915763
			AP3B1	-0.176642	0.483197	-0.0884432	0.727105	-0.146055	0.575926	0.0664065	0.800095
			AP3B2	0.204341	0.416021	0.244549	0.328072	-0.176303	0.498483	0.197291	0.447852
			AP3D1	0.45653	0.0568536	-0.050733	0.841545	0.269426	0.295675	0.235903	0.362019
			AP3M1	0.0760455	0.764249	-0.229908	0.358739	0.181963	0.484567	0.0771966	0.768387
			AP3M2	0.193138	0.44257	-0.196557	0.434377	0.16101	0.537006	-0.296022	0.248643
			AP3S1	0.00228371	0.992824	-0.0013605	0.995725	0.159034	0.542082	-0.47449	0.0542997
			AP3S2	-0.0505604	0.842078	-0.308248	0.213324	0.22084	0.394336	-0.410863	0.101362
			AP4B1	0.41521	0.0866259	-0.103772	0.681976	0.0188552	0.94274	-0.292175	0.255137
			AP4B1.AS1	0.219306	0.381925	0.039028	0.877805	0.0753873	0.773681	-0.0669044	0.798625
			AP4E1	0.299025	0.228049	-0.179441	0.476178	-0.235733	0.362376	-0.132906	0.611095
			AP4M1	0.208464	0.406471	-0.247302	0.322483	0.38102	0.13132	-0.469032	0.057529
			AP4S1	-0.0453199	0.858281	0.187935	0.455189	-0.491333	0.0451839	0.36704	0.147274
			AP5B1	0.397588	0.10228	0.271027	0.276664	0.264811	0.304342	-0.279926	0.27651
			AP5M1	0.137187	0.587249	-0.064127	0.800426	0.0385353	0.883261	-0.0891054	0.733793
			AP5S1	0.429715	0.0751122	0.0410116	0.871642	-0.179088	0.491612	-0.395391	0.116212
			AP5Z1	0.152942	0.544596	0.553423	0.0171928	-0.164765	0.527426	0.0366243	0.889016
			APAF1	-0.423486	0.0799098	-0.0437499	0.863146	0.161093	0.536796	-0.128642	0.622678
			APBA1	-0.283247	0.254719	-0.439225	0.0682026	-0.0369381	0.88807	-0.0508793	0.846233
			APBA2	0.0113265	0.964422	-0.258901	0.299553	0.287392	0.263357	-0.373937	0.139245
			APBA3	0.357287	0.145511	0.132085	0.601352	0.401852	0.109836	0.0679391	0.795572
			APBB1	0.599856	0.00849944	-0.186208	0.459419	0.143128	0.583682	-0.110431	0.673075
			APBB1IP	-0.16344	0.516973	-0.312883	0.206163	0.226886	0.381181	-0.458199	0.0643597
			APBB2	-0.231726	0.354845	-0.455943	0.0572139	0.0418868	0.873182	-0.0364013	0.889688
			APBB3	-0.272938	0.273159	0.102682	0.685154	-0.0751986	0.774234	0.152279	0.559585
			APC	-0.0861117	0.734049	-0.300324	0.225937	-0.265926	0.302235	-0.169944	0.51434
			APC2	0.241967	0.333365	-0.212068	0.398219	-0.295527	0.249472	-0.355074	0.161943
			APCDD1	0.143254	0.57066	-0.258695	0.299953	0.441426	0.0760911	-0.465654	0.059598
			APCDD1L	-0.145717	0.563982	-0.240171	0.337075	0.210553	0.417273	-0.449058	0.0705738
			APCDD1L.AS1	-0.0324743	0.898213	0.372946	0.127435	-0.14674	0.574117	0.134108	0.607844
			APEH	0.399678	0.100324	0.320709	0.194435	0.0155316	0.952822	0.222332	0.391067
			APELA	-0.332165	0.178078	-0.28086	0.258918	0.260046	0.313451	-0.097895	0.708563
			APEX1	0.111431	0.659796	0.568629	0.0138001	-0.231136	0.372082	0.011368	0.965461
			APEX2	-0.0978407	0.699325	0.139229	0.581644	-0.0186657	0.943315	-0.135248	0.604769
			APH1A	0.128786	0.610545	0.344538	0.161478	0.0468762	0.858212	-0.0295662	0.910314
			APH1B	-0.0212413	0.933328	-0.521279	0.0265236	0.454641	0.0667281	-0.115773	0.658143
			API5	-0.309759	0.210972	0.217073	0.386912	-0.309765	0.226298	0.123592	0.636508
			APIP	0.130722	0.605142	0.0951295	0.707304	-0.241235	0.350947	-0.12203	0.640807
			APITD1	0.494988	0.0367514	0.140247	0.578857	0.00616967	0.981251	-0.161329	0.536191
			APLF	-0.307352	0.214726	-0.168502	0.503895	0.111918	0.668907	-0.331134	0.194182
			APLN	-0.184787	0.462913	-0.0354511	0.888935	0.108572	0.678298	-0.00986513	0.970025
			APLNR	0.0842448	0.739623	-0.15546	0.537912	-0.229413	0.375755	-0.109309	0.676227
			APLP1	-0.1325	0.600199	0.0160441	0.949618	-0.117863	0.652334	-0.0773439	0.767957
			APLP2	-0.350215	0.154227	-0.434003	0.0719359	0.303486	0.236342	0.070173	0.78899
			APMAP	0.0495461	0.84521	0.398813	0.10113	-0.120906	0.643911	-0.112329	0.667755
			APOA1	0.0938347	0.711125	-0.2683	0.281715	0.289708	0.259357	-0.0617474	0.813881
			APOA1.AS	0.346139	0.15941	-0.141238	0.57615	-0.0772189	0.768322	0.174074	0.504015
			APOA1BP	0.284229	0.253005	0.281208	0.258303	0.21147	0.415201	-0.135965	0.602836
			APOB	-0.156203	0.535947	-0.47073	0.0486516	0.154996	0.552515	0.00539907	0.983592
			APOBEC2	0.0121225	0.961923	0.15244	0.545935	-0.23731	0.359077	0.154812	0.552993
			APOBEC3A	-0.0741646	0.76993	0.210474	0.401857	-0.169774	0.514768	0.0990815	0.705179
			APOBEC3B	-0.00143847	0.99548	-0.0196661	0.938263	0.0343652	0.895826	-0.462105	0.0618313
			APOBEC3C	-0.0698654	0.782955	-0.618417	0.00622439	0.447252	0.0718524	-0.245911	0.341397
			APOBEC3D	0.279297	0.261689	-0.591672	0.00969493	0.169631	0.515127	-0.477223	0.0527341
			APOBEC3F	0.0446403	0.860386	-0.341811	0.165042	0.247983	0.337215	-0.163137	0.531569
			APOBEC3G	0.101372	0.688978	-0.498306	0.0353156	0.150079	0.565337	-0.285957	0.265855
			APOBEC3H	0.15032	0.551596	-0.19457	0.439128	0.114108	0.662784	-0.54538	0.0235559
			APOBR	-0.436463	0.070159	-0.0602388	0.812316	-0.184217	0.479078	-0.0801681	0.759714
			APOC1	-0.098096	0.698576	-0.0735781	0.771703	0.105099	0.688095	-0.291849	0.255691
			APOC1P1	-0.192138	0.44498	-0.55567	0.0166538	0.0289507	0.912174	-0.126422	0.628744
			APOC4.APOC2	-0.318412	0.197832	0.0629191	0.804116	0.0734438	0.779378	0.0674716	0.796951
			APOD	0.170632	0.498438	-0.0283343	0.911138	0.331575	0.193553	-0.0242474	0.926402
			APOE	0.170737	0.498169	-0.292812	0.238327	0.199962	0.441604	-0.221786	0.392261
			APOL1	-0.255296	0.306572	0.237046	0.34359	-0.230588	0.373248	0.499354	0.0412723
			APOL2	-0.221772	0.37646	0.0494527	0.845498	-0.0026955	0.991808	0.418876	0.0942274
			APOL3	-0.0713542	0.778438	-0.484169	0.0417458	0.0268443	0.918543	-0.064997	0.80426
			APOL4	-0.44466	0.0644713	0.301856	0.223461	-0.134252	0.607455	0.620462	0.00787242
			APOL5	0.226383	0.366357	-0.200003	0.426198	-0.24081	0.351822	-0.181962	0.484571
			APOL6	-0.157049	0.533712	0.243183	0.330866	-0.256562	0.320209	0.57617	0.0154898
			APOLD1	-0.291945	0.239786	0.505337	0.0324162	-0.193026	0.457924	0.378478	0.134126
			APOM	-0.0392203	0.877207	0.325377	0.187655	-0.276786	0.28216	0.311015	0.224331
			APOO	0.376467	0.123598	0.103454	0.682902	0.00215741	0.993443	-0.0952863	0.716023
			APOOL	0.52962	0.0237928	-0.085568	0.735671	-0.187502	0.471135	0.0211664	0.935735
			APOPT1	0.206561	0.410864	0.019752	0.937994	-0.102713	0.694852	-0.00558502	0.983027
			APP	0.0471579	0.852592	-0.499254	0.0349138	0.55321	0.0212503	-0.165145	0.52646
			APPBP2	-0.157494	0.532539	-0.115622	0.647768	-0.22596	0.38318	-0.389617	0.122127
			APPL1	-0.0228893	0.928168	-0.261117	0.295288	-0.155672	0.550763	-0.062906	0.810448
			APPL2	-0.0474874	0.851572	-0.0119712	0.962398	-0.086128	0.7424	0.141465	0.588106
			APRT	0.0859894	0.734414	0.228197	0.362427	0.193878	0.455903	-0.255227	0.322822
			APTR	-0.218943	0.382734	0.387323	0.112282	-0.183106	0.481779	0.215259	0.406695
			APTX	-0.0492661	0.846074	0.156435	0.535334	-0.190295	0.464431	0.243907	0.345471
			AQP1	0.0785756	0.756626	0.074338	0.769405	-0.111228	0.67084	0.315256	0.217741
			AQP11	0.132062	0.601417	-0.481749	0.0429305	0.321132	0.208818	-0.597903	0.0112444
			AQP3	-0.122678	0.627711	0.304353	0.219465	-0.0337206	0.89777	0.465999	0.0593847
			AQP4	-0.0959231	0.704966	-0.151802	0.547636	-0.217069	0.402663	0.112583	0.667044
			AQP4.AS1	-0.368314	0.132608	-0.0111511	0.964972	-0.447495	0.0716795	-0.231448	0.371418
			AQP5	-0.406068	0.0945119	-0.401051	0.0990541	-0.194095	0.45539	-0.0223588	0.932122
			AQP6	0.20116	0.423472	0.166589	0.508818	-0.0415332	0.874245	-0.264381	0.305158
			AQP7	0.284667	0.252242	0.19409	0.440279	-0.0869069	0.740145	0.138744	0.595375
			AQP7P1	-0.066769	0.792371	-0.395181	0.104565	0.0770188	0.768907	-0.00654823	0.980101
			AQP7P3	0.160372	0.524978	0.0122198	0.961618	-0.19003	0.465067	0.0812911	0.756443
			AQP8	0.45157	0.0599499	0.11188	0.658502	0.039425	0.880584	-0.199403	0.442908
			AQP9	-0.254813	0.30752	0.350159	0.154298	-0.438655	0.0781702	0.290149	0.258599
			AQR	-0.134958	0.593394	0.0600347	0.812942	-0.274907	0.285573	0.155243	0.551875
			AR	-0.0729335	0.773654	-0.391988	0.107654	0.00848394	0.97422	-0.105505	0.686946
			ARAF	0.418708	0.083739	0.118627	0.639197	0.0325077	0.90143	0.154233	0.554495
			ARAP1	0.291819	0.239997	-0.350937	0.153321	0.290503	0.257991	0.0110804	0.966334
			ARAP2	-0.229745	0.359089	0.180995	0.472302	-0.257045	0.319267	0.503794	0.0392207
			ARAP3	-0.0353282	0.889318	-0.392989	0.106679	0.256976	0.319401	-0.125404	0.631532
			ARC	0.165769	0.510936	0.342367	0.164311	0.0515555	0.844213	0.118571	0.650372
			ARCN1	-0.168608	0.503622	-0.191018	0.44769	-0.0693719	0.791349	0.16811	0.518957
			AREG	-0.478864	0.0443757	0.165022	0.512871	-0.301375	0.239781	0.00435999	0.98675
			AREL1	-0.135503	0.591887	-0.240687	0.336008	0.0657776	0.801952	0.215327	0.406543
			ARF1	0.0078853	0.975227	0.433757	0.0721155	-0.114508	0.661667	0.337405	0.18536
			ARF3	-0.319859	0.195687	-0.202543	0.420224	0.0598463	0.819521	0.15237	0.559348
			ARF4	-0.46097	0.0541849	0.444868	0.0643319	-0.345223	0.174737	0.254722	0.323813
			ARF5	0.216594	0.387987	0.568254	0.0138768	0.0168583	0.948797	-0.00766563	0.976706
			ARF6	0.043433	0.864128	0.372572	0.127847	0.114505	0.661676	0.0775377	0.76739
			ARFGAP1	0.0144851	0.954509	0.314975	0.202984	-0.102785	0.694647	0.00540732	0.983567
			ARFGAP2	0.156947	0.533981	0.615231	0.00657503	0.0545103	0.835396	0.0356246	0.892029
			ARFGAP3	-0.354674	0.148691	0.456632	0.0567912	-0.169345	0.515846	0.355844	0.160971
			ARFGEF1	-0.160787	0.523893	-0.320898	0.194158	-0.0216489	0.934273	0.0634675	0.808785
			ARFGEF2	0.20347	0.418055	-0.220639	0.378967	0.0230789	0.929941	-0.00701781	0.978674
			ARFGEF3	-0.198992	0.428589	-0.108733	0.667578	-0.00883278	0.97316	-0.285862	0.26602
			ARFIP1	0.109158	0.666351	-0.211771	0.398896	0.343777	0.176671	-0.222918	0.389787
			ARFIP2	-0.0307646	0.903548	0.133939	0.59621	0.184186	0.479154	-0.195464	0.452153
			ARFRP1	0.179491	0.476053	0.211961	0.398463	-0.0897675	0.731883	-0.108993	0.677113
			ARG1	0.0917761	0.717213	0.0914463	0.71819	-0.298325	0.244806	0.0341261	0.896547
			ARG2	0.0710192	0.779454	0.00181913	0.994284	0.224937	0.385395	0.17161	0.510163
			ARGFX	-0.177187	0.481825	-0.181127	0.471973	0.074227	0.777081	0.310274	0.225495
			ARGFXP2	-0.190291	0.449453	0.390749	0.108869	-0.105694	0.686413	-0.0967833	0.711739
			ARGLU1	-0.37721	0.1228	0.0479934	0.850007	0.068648	0.793482	0.0333063	0.89902
			ARHGAP1	0.0675385	0.790028	-0.29785	0.22997	0.639417	0.00571355	0.0372126	0.887244
			ARHGAP10	-0.29335	0.237425	-0.0757238	0.76522	-0.385016	0.126988	0.195741	0.451501
			ARHGAP11A	0.213605	0.394728	-0.167359	0.506833	0.126739	0.627878	-0.153376	0.556724
			ARHGAP11B	-0.114348	0.651417	0.0434975	0.863928	-0.297733	0.245788	0.48759	0.0471017
			ARHGAP12	-0.475906	0.0458966	-0.35381	0.149753	-0.00795273	0.975834	-0.215711	0.405685
			ARHGAP15	0.159616	0.526959	-0.0692059	0.784958	0.0621763	0.812609	-0.0400915	0.878579
			ARHGAP17	-0.488118	0.0398663	-0.254669	0.307804	0.120466	0.645124	0.00541761	0.983536
			ARHGAP18	-0.178584	0.478321	-0.40424	0.0961489	-0.0401872	0.878291	0.118697	0.65002
			ARHGAP19	-0.0461798	0.855618	-0.0913295	0.718537	0.0459578	0.860964	-0.324734	0.203468
			ARHGAP20	0.459401	0.0551173	0.216639	0.387885	0.165806	0.524783	-0.260685	0.312219
			ARHGAP21	0.00606088	0.980958	-0.430759	0.0743295	0.00384924	0.988302	-0.0641288	0.806828
			ARHGAP22	-0.43197	0.0734293	-0.540062	0.0206896	0.512742	0.0353223	-0.423186	0.0905424
			ARHGAP23	-0.0180572	0.943306	0.267506	0.283197	-0.045448	0.862493	0.580419	0.0145739
			ARHGAP24	-0.169032	0.502535	-0.126373	0.617305	0.139313	0.593853	-0.256435	0.320457
			ARHGAP25	0.0532242	0.833865	-0.532444	0.0229198	0.332777	0.191845	-0.355592	0.161289
			ARHGAP26	-0.228318	0.362165	-0.0275758	0.913508	-0.224786	0.385723	0.231629	0.371032
			ARHGAP26.IT1	0.219543	0.381398	-0.446676	0.0631272	-0.034006	0.896909	0.160541	0.538209
			ARHGAP27	-0.00931442	0.970739	-0.0221741	0.930407	0.00707851	0.97849	0.162154	0.534081
			ARHGAP28	-0.409798	0.0912336	-0.293286	0.237532	0.0585855	0.823266	-0.0430251	0.869763
			ARHGAP29	0.233604	0.350848	-0.295104	0.234501	-0.153573	0.556212	-0.245985	0.341248
			ARHGAP30	-0.0818198	0.746883	-0.319315	0.196491	0.0360494	0.890748	-0.534921	0.0269328
			ARHGAP31	-0.164583	0.514007	-0.278482	0.263143	0.0905748	0.729557	0.243008	0.347309
			ARHGAP31.AS1	-0.545487	0.0192082	0.106257	0.674749	-0.174964	0.501803	0.453132	0.0677524
			ARHGAP32	-0.138594	0.583384	-0.285442	0.250896	0.164193	0.52888	-0.122153	0.640469
			ARHGAP33	-0.126842	0.615988	-0.537507	0.0214178	0.294685	0.250888	-0.227916	0.378964
			ARHGAP35	0.223535	0.372579	-0.415507	0.0863776	0.0439863	0.866878	-0.0862202	0.742133
			ARHGAP36	-0.0520137	0.837595	-0.0520003	0.837636	0.525153	0.0304132	0.201855	0.437204
			ARHGAP39	0.114163	0.651946	-0.107588	0.670891	-0.0936362	0.720754	-0.1292	0.621159
			ARHGAP4	-0.164293	0.514759	-0.281396	0.25797	0.270464	0.293746	-0.122711	0.638933
			ARHGAP40	0.0971332	0.701405	-0.0704945	0.781046	-0.0665539	0.799659	-0.161657	0.535351
			ARHGAP42	-0.327428	0.184725	-0.444493	0.0645838	-0.0452333	0.863136	-0.0599231	0.819293
			ARHGAP44	-0.195037	0.43801	-0.394129	0.105576	0.194336	0.454818	0.36833	0.145748
			ARHGAP5	-0.203057	0.41902	-0.0541344	0.831062	-0.203496	0.433405	0.123231	0.637502
			ARHGAP5.AS1	0.309308	0.211672	0.120739	0.633198	-0.0747713	0.775486	0.0934517	0.721283
			ARHGAP6	-0.0571988	0.82164	-0.229579	0.359446	-0.0162774	0.950559	-0.013775	0.958153
			ARHGAP9	-0.237862	0.341882	-0.0715009	0.777993	-0.0288264	0.91255	-0.0238659	0.927557
			ARHGDIA	-0.37183	0.128668	0.392647	0.107012	0.105157	0.68793	0.541038	0.0249154
			ARHGDIB	-0.0245136	0.923084	-0.383327	0.116358	0.232911	0.368316	-0.257263	0.318843
			ARHGDIG	0.132281	0.600809	0.0761473	0.763942	0.0404305	0.87756	0.175181	0.501263
			ARHGEF1	-0.0958399	0.705211	-0.144849	0.566332	0.253565	0.326093	0.199588	0.442476
			ARHGEF10	-0.377937	0.122021	-0.34636	0.159126	0.228963	0.376718	0.382077	0.130164
			ARHGEF10L	0.60341	0.00801864	-0.400675	0.0994008	0.263216	0.307374	-0.293834	0.252323
			ARHGEF11	-0.0378757	0.881388	-0.284569	0.252411	-0.172421	0.508135	0.172971	0.506763
			ARHGEF12	-0.235427	0.346993	-0.0718736	0.776864	-0.141023	0.589284	0.0689019	0.792734
			ARHGEF15	-0.269199	0.280044	-0.0477513	0.850756	-0.0735983	0.778925	0.447545	0.0716437
			ARHGEF16	0.0962064	0.704132	-0.148013	0.55779	0.11076	0.672153	0.222861	0.389911
			ARHGEF17	-0.0071543	0.977523	-0.591669	0.00969547	0.345264	0.174683	-0.163285	0.531192
			ARHGEF18	-0.050122	0.843431	0.0291265	0.908663	-0.108627	0.678145	0.118173	0.651474
			ARHGEF19	0.00742232	0.976681	0.198944	0.428704	-0.317464	0.214359	0.312776	0.221579
			ARHGEF2	-0.193847	0.440863	-0.0654941	0.796255	0.376736	0.136075	0.203019	0.434507
			ARHGEF25	0.0429916	0.865497	-0.517198	0.0279455	0.40668	0.105235	-0.183902	0.479844
			ARHGEF26	0.23708	0.34352	-0.573278	0.012877	0.206784	0.42585	-0.0499672	0.84896
			ARHGEF28	-0.149365	0.554157	-0.490046	0.0389724	0.424458	0.0894752	-0.228637	0.377416
			ARHGEF3	0.0431812	0.864909	0.114908	0.649813	-0.306723	0.231128	0.356072	0.160683
			ARHGEF33	-0.143893	0.568924	-0.174197	0.48937	-0.432294	0.0830987	0.15421	0.554556
			ARHGEF34P	-0.0516934	0.838583	-0.371643	0.128876	-0.180513	0.488114	-0.491279	0.045211
			ARHGEF35	-0.0784011	0.757151	-0.0782974	0.757463	0.209547	0.419554	0.0493413	0.850832
			ARHGEF37	0.0241848	0.924113	-0.342364	0.164315	-0.0980854	0.708019	0.0948477	0.717279
			ARHGEF38	0.358429	0.144135	-0.0474624	0.85165	0.372166	0.141277	0.0986423	0.706431
			ARHGEF39	-0.512889	0.0295107	-0.169684	0.500862	-0.199163	0.443469	-0.209477	0.419712
			ARHGEF4	-0.0610814	0.809736	-0.0987052	0.696788	0.0212143	0.935589	-0.309481	0.226746
			ARHGEF40	-0.183819	0.465299	-0.43058	0.0744634	0.228748	0.377179	-0.287162	0.263756
			ARHGEF5	0.299205	0.227755	-0.0708523	0.77996	0.458933	0.0638788	0.230092	0.374305
			ARHGEF6	0.267768	0.282707	-0.0805697	0.750633	-0.0987029	0.706258	0.0665531	0.799662
			ARHGEF7	-0.152626	0.545439	-0.484552	0.0415602	0.237642	0.358385	-0.0746057	0.775971
			ARHGEF7.AS1	-0.49309	0.0375927	0.371606	0.128917	-0.163167	0.531494	0.197635	0.447046
			ARHGEF7.AS2	-0.296018	0.232988	0.0551072	0.828068	-0.29062	0.257791	-0.490856	0.045425
			ARHGEF9	-0.362884	0.138857	-0.573537	0.012827	0.0788497	0.763559	-0.0206613	0.937265
			ARID1A	-0.0771224	0.761002	0.130213	0.606561	-0.0396247	0.879983	0.335905	0.187446
			ARID1B	-0.131562	0.602804	-0.389767	0.10984	0.132441	0.612354	0.173815	0.504658
			ARID2	-0.0528664	0.834967	-0.0356414	0.888343	-0.00373964	0.988635	0.0052913	0.98392
			ARID3A	0.297067	0.231257	-0.100312	0.69208	0.187857	0.470279	-0.120239	0.645754
			ARID3B	-0.358521	0.144025	-0.208928	0.405403	0.392507	0.119141	-0.0417122	0.873707
			ARID3C	-0.326672	0.185802	-0.110302	0.663049	0.0683031	0.794498	0.179149	0.491461
			ARID4A	-0.188783	0.45312	0.0685639	0.786909	-0.341709	0.179461	-0.33077	0.194703
			ARID4B	-0.118866	0.638518	0.60163	0.0082566	-0.46138	0.0622946	0.19175	0.460959
			ARID5A	-0.355616	0.147538	0.336875	0.171629	-0.0729154	0.780929	0.601651	0.0106164
			ARID5B	-0.418985	0.0835133	0.0720403	0.776358	-0.260511	0.312554	0.496567	0.0426012
			ARIH1	-0.243022	0.331195	-0.187199	0.456989	-0.194145	0.455271	0.226022	0.383046
			ARIH2	0.140037	0.579431	0.445518	0.0638967	-0.324159	0.204315	0.122744	0.638842
			ARIH2OS	-0.137109	0.587464	-0.0146189	0.954089	0.0740671	0.77755	-0.327671	0.199172
			ARL1	-0.0669668	0.791768	0.216477	0.388249	-0.174005	0.504185	0.0024784	0.992468
			ARL10	0.122305	0.628764	-0.239082	0.339338	0.157786	0.545295	-0.16827	0.518552
			ARL11	-0.0577643	0.819904	0.269374	0.279719	-0.252708	0.327786	0.289036	0.260513
			ARL13A	0.539067	0.0209708	0.0604004	0.811821	0.374083	0.139078	-0.275942	0.28369
			ARL13B	-0.152344	0.546191	0.188283	0.45434	0.0409583	0.875973	0.311397	0.223732
			ARL14	-0.263699	0.290365	0.0359224	0.887468	-0.52259	0.0313813	0.126215	0.629309
			ARL14EP	-0.104939	0.678579	-0.227631	0.36365	-0.297295	0.246518	-0.123473	0.636836
			ARL15	-0.258212	0.300887	-0.298748	0.2285	0.0061382	0.981347	0.0268254	0.9186
			ARL16	0.0399361	0.874983	0.174298	0.489113	-0.0539997	0.836918	-0.0351645	0.893415
			ARL17A	0.0955584	0.70604	-0.0803786	0.751207	-0.0852358	0.744984	0.207069	0.425199
			ARL2	0.285925	0.250061	0.321205	0.193707	0.246967	0.339262	0.119063	0.649008
			ARL2.SNX15	0.139133	0.581905	0.118194	0.640431	0.20926	0.420206	-0.243912	0.345462
			ARL2BP	0.253137	0.310823	-0.226123	0.366922	0.337667	0.184997	-0.588248	0.0129985
			ARL3	0.153169	0.543992	0.13338	0.59776	-0.152048	0.560188	-0.294063	0.251936
			ARL4A	-0.438061	0.069022	-0.169597	0.501086	0.34818	0.170828	0.0615318	0.81452
			ARL4C	-0.561981	0.015211	0.08813	0.728036	0.233069	0.367983	-0.00195976	0.994044
			ARL4D	0.28244	0.256133	0.306115	0.216674	0.205081	0.429754	0.167093	0.521524
			ARL5A	0.226355	0.366419	0.076667	0.762375	-0.133825	0.608609	-0.0158587	0.951829
			ARL5B	-0.410324	0.0907781	0.0645519	0.79913	-0.0660957	0.801013	0.484645	0.0486535
			ARL5C	0.0836465	0.741412	-0.501333	0.0340442	-0.146035	0.57598	-0.222799	0.390047
			ARL6	0.251784	0.313503	-0.218475	0.383777	-0.027854	0.91549	-0.00301257	0.990845
			ARL6IP1	0.0631357	0.803454	-0.461797	0.053699	0.458431	0.0642074	-0.103528	0.692542
			ARL6IP4	0.178952	0.4774	0.277817	0.264331	-0.0555539	0.832286	0.0074935	0.977229
			ARL6IP5	-0.00558539	0.982451	0.299817	0.22676	-0.100442	0.701303	0.0173653	0.947259
			ARL6IP6	-0.215428	0.39061	0.126586	0.616707	0.222609	0.390461	-0.126488	0.628562
			ARL8A	0.360463	0.141709	0.351279	0.152893	-0.0373422	0.886853	0.0921041	0.725155
			ARL8B	-0.0683324	0.787613	0.406247	0.0943525	-0.533722	0.0273428	0.311298	0.223887
			ARL9	0.103367	0.683154	-0.344228	0.16188	0.19197	0.460434	-0.0994988	0.703989
			ARMC1	0.162926	0.518312	0.260709	0.296071	-0.0976783	0.709182	-0.2673	0.29965
			ARMC10	0.343867	0.16235	0.416321	0.0857007	-0.247689	0.337805	0.427834	0.0866858
			ARMC12	-0.217372	0.386243	-0.125838	0.618807	-0.285318	0.266971	0.444346	0.0739447
			ARMC2	0.0835631	0.741662	-0.43408	0.0718799	0.40049	0.111159	0.00652255	0.980179
			ARMC2.AS1	0.282405	0.256195	-0.256549	0.304122	0.186253	0.474148	-0.004298	0.986938
			ARMC4	-0.0845689	0.738655	-0.379244	0.12063	0.537716	0.025996	-0.150477	0.564295
			ARMC5	0.158712	0.529332	0.255438	0.306293	0.396988	0.114612	-0.0741042	0.777441
			ARMC6	0.351914	0.1521	-0.0743962	0.76923	0.0921165	0.725119	-0.143254	0.583347
			ARMC7	0.323308	0.19064	-0.153383	0.543423	0.223737	0.388002	-0.325235	0.20273
			ARMC8	-0.271069	0.276587	0.0607622	0.810714	-0.388059	0.123759	-0.343481	0.177069
			ARMC9	0.225057	0.369247	-0.0636153	0.801989	0.229463	0.375649	0.0697342	0.790282
			ARMCX1	-0.150117	0.552142	0.0913147	0.71858	-0.0920857	0.725208	-0.238745	0.356093
			ARMCX2	0.00789975	0.975182	-0.475551	0.0460815	0.396201	0.115398	-0.143533	0.582604
			ARMCX3	0.213233	0.395571	-0.0150958	0.952593	0.157237	0.546714	-0.10182	0.697387
			ARMCX4	-0.122702	0.627642	-0.00821968	0.974177	0.21366	0.410272	-0.152061	0.560154
			ARMCX5	0.122248	0.628926	-0.112113	0.657833	-0.275737	0.284062	0.0362992	0.889996
			ARMCX5.GPRASP2	-0.195036	0.438011	-0.671686	0.00226791	-0.108051	0.679766	-0.124833	0.6331
			ARMCX6	0.10349	0.682797	-0.214151	0.393491	0.451613	0.0687943	-0.319871	0.210712
			ARMS2	0.418886	0.0835937	0.242632	0.331996	0.0211869	0.935672	-0.141134	0.588989
			ARMT1	0.103415	0.683014	0.05487	0.828798	-0.295957	0.248751	0.0781197	0.76569
			ARNT	0.0803826	0.751195	-0.221985	0.375989	-0.135862	0.603114	-0.148495	0.569497
			ARNT2	-0.0247002	0.9225	-0.31839	0.197864	-0.237865	0.357923	-0.139228	0.594078
			ARNTL	-0.389069	0.110534	-0.010758	0.966206	-0.335797	0.187596	0.183245	0.481441
			ARNTL2	-0.356795	0.146105	0.135959	0.59063	-0.115406	0.659166	0.346331	0.173266
			ARPC1A	0.301727	0.22367	0.223147	0.373432	0.159124	0.54185	0.0124123	0.96229
			ARPC1B	-0.0586919	0.817058	0.196016	0.435668	0.00847409	0.97425	0.303696	0.236001
			ARPC2	-0.0269866	0.91535	0.447523	0.0625681	-0.1752	0.501217	-0.158987	0.542201
			ARPC3	0.370556	0.130086	0.323596	0.190223	0.192533	0.459096	-0.168024	0.519173
			ARPC4	0.0510969	0.840423	0.474046	0.0468725	0.041469	0.874438	-0.125146	0.632241
			ARPC5	-0.014793	0.953543	-0.0324179	0.898389	0.577297	0.0152426	-0.157874	0.54507
			ARPC5L	0.170188	0.499573	0.39923	0.100741	-0.171058	0.511545	0.13563	0.603738
			ARPIN	-0.103902	0.681597	-0.363733	0.137868	-0.054525	0.835352	-0.010766	0.967289
			ARPP19	-0.113192	0.654731	0.531418	0.0232341	-0.274939	0.285516	0.0905173	0.729722
			ARPP21	-0.457173	0.0564612	0.173891	0.490145	-0.137554	0.598566	0.281254	0.274141
			ARR3	0.024985	0.921609	-0.454445	0.05814	0.426526	0.0877591	-0.609842	0.00934101
			ARRB1	0.111304	0.66016	-0.686361	0.00165775	0.414791	0.0978177	-0.209285	0.420149
			ARRB2	-0.0901886	0.72192	-0.170463	0.49887	0.42866	0.0860132	-0.0314086	0.904748
			ARRDC1	0.033698	0.894398	-0.167628	0.506141	0.122058	0.640733	-0.28087	0.274825
			ARRDC1.AS1	0.293873	0.236552	0.213514	0.394934	0.0191042	0.941985	-0.111138	0.671091
			ARRDC2	0.404395	0.0960095	0.328769	0.182827	-0.356033	0.160732	-0.0404296	0.877562
			ARRDC3	0.0450288	0.859182	0.322334	0.192057	-0.487599	0.0470969	-0.0168871	0.948709
			ARRDC3.AS1	-0.310154	0.210361	-0.175853	0.485183	0.202041	0.436771	0.158009	0.544723
			ARRDC4	-0.195433	0.437061	0.27455	0.270222	-0.0903697	0.730147	0.353674	0.163722
			ARRDC5	0.0745816	0.768669	0.479344	0.0441328	-0.60143	0.0106527	-0.017989	0.945367
			ARSA	0.0713117	0.778567	-0.280976	0.258712	0.36677	0.147594	-0.452245	0.0683591
			ARSB	0.241163	0.335022	-0.171188	0.497019	0.0185118	0.943782	0.0378815	0.885229
			ARSD	-0.141805	0.574604	-0.45438	0.0581805	0.514857	0.0344455	0.0604982	0.817586
			ARSE	0.371008	0.129582	0.0799622	0.752457	0.115901	0.657787	0.531513	0.0281104
			ARSG	-0.328075	0.183807	-0.168813	0.503096	0.0300366	0.908892	0.0388147	0.88242
			ARSI	-0.56769	0.0139927	-0.134466	0.594754	0.123901	0.635657	0.020989	0.936272
			ARSJ	-0.311576	0.208166	-0.142114	0.573762	0.370821	0.142834	-0.155192	0.552007
			ARSK	0.288225	0.246102	-0.0481213	0.849612	-0.314844	0.218375	-0.487752	0.0470175
			ART1	0.0371604	0.883614	-0.369438	0.13134	0.100911	0.69997	0.239471	0.354588
			ART3	-0.0675423	0.790017	0.099837	0.69347	-0.503431	0.0393856	0.0682207	0.794741
			ART4	0.0411962	0.871069	-0.464322	0.0522339	-0.122134	0.640521	-0.250681	0.331811
			ART5	0.188223	0.454487	0.201191	0.4234	-0.261271	0.311093	0.0251737	0.923598
			ARTN	-0.0437325	0.8632	0.20824	0.406985	0.193128	0.457683	-0.123168	0.637674
			ARV1	-0.00847868	0.973364	-0.125221	0.620542	-0.206852	0.425695	-0.23289	0.368361
			ARVCF	0.153159	0.544019	-0.02043	0.935869	0.474759	0.0541439	0.0856798	0.743698
			ARX	-0.0873689	0.730302	-0.272323	0.274284	0.146738	0.574122	-0.312151	0.222553
			AS3MT	-0.540089	0.020682	-0.439571	0.0679604	0.26814	0.298075	0.0377838	0.885524
			ASAH1	0.360666	0.141469	0.103588	0.68251	-0.123067	0.637951	-0.259167	0.315148
			ASAH2	0.242793	0.331667	-0.218403	0.383938	-0.0461922	0.860262	-0.239312	0.354917
			ASAH2B	0.0829693	0.743439	-0.053084	0.834296	-0.0155104	0.952886	0.307382	0.230077
			ASAP1	-0.369383	0.131401	-0.328654	0.182989	0.0631298	0.809785	0.0863878	0.741648
			ASAP1.IT1	0.279622	0.261111	-0.0144507	0.954617	0.085063	0.745485	-0.454031	0.0671407
			ASAP1.IT2	0.326181	0.186503	0.356333	0.146666	0.0595532	0.820391	-0.328641	0.197766
			ASAP2	-0.101852	0.687574	-0.283257	0.254702	0.204986	0.429974	0.140926	0.589544
			ASAP3	0.434041	0.0719082	-0.119065	0.63795	0.1537	0.555882	-0.0107448	0.967353
			ASB1	0.109003	0.666799	-0.170907	0.497736	-0.171434	0.510603	-0.256839	0.319669
			ASB10	0.18228	0.46911	-0.0538289	0.832002	-0.0246276	0.925251	0.00158981	0.995168
			ASB11	0.108858	0.667217	-0.0547	0.829321	-0.241515	0.35037	0.107668	0.680844
			ASB12	0.042709	0.866374	-0.145734	0.563936	0.00838999	0.974505	0.307857	0.22932
			ASB13	0.221834	0.376322	-0.0160802	0.949505	0.359951	0.15585	-0.177536	0.495435
			ASB14	-0.0325972	0.89783	-0.343097	0.163355	-0.0254358	0.922805	0.0355165	0.892354
			ASB15	0.00383744	0.987943	-0.352858	0.150928	-0.0937183	0.720518	0.080634	0.758356
			ASB16	-0.0159122	0.950032	-0.144196	0.568103	-0.101665	0.697828	0.262025	0.309649
			ASB16.AS1	0.0245332	0.923023	0.241388	0.334559	-0.210025	0.418469	0.21442	0.40857
			ASB18	-0.0301067	0.905602	0.168905	0.50286	0.130601	0.617347	0.324726	0.20348
			ASB2	0.190415	0.449151	-0.0120999	0.961994	-0.139876	0.592346	0.0445433	0.865206
			ASB3	0.0489206	0.847142	-0.18379	0.465371	0.208354	0.422265	0.19816	0.445817
			ASB4	-0.221979	0.376002	-0.256207	0.304789	-0.339083	0.183045	-0.0846593	0.746656
			ASB5	-0.516232	0.0282906	0.124633	0.622196	-0.31784	0.213787	0.466307	0.0591943
			ASB6	0.205352	0.413668	0.321747	0.192914	0.250055	0.33306	-0.10349	0.692648
			ASB7	0.418245	0.0841163	-0.264409	0.28902	0.380079	0.132353	-0.275116	0.285193
			ASB8	0.1559	0.536748	0.26149	0.294574	-0.295584	0.249378	-0.0907274	0.729117
			ASB9	-0.204099	0.416587	-0.236361	0.345027	-0.0920358	0.725352	0.223185	0.389204
			ASB9P1	-0.237174	0.343321	0.233801	0.350431	-0.323558	0.205204	0.0469493	0.857993
			ASCC1	-0.143766	0.569268	0.0493291	0.84588	-0.448049	0.0712865	-0.26749	0.299293
			ASCC2	0.308258	0.213308	0.299613	0.227092	0.104338	0.690248	0.480808	0.0507326
			ASCC3	-0.242376	0.332524	-0.186982	0.45752	-0.121861	0.641275	0.0161244	0.951023
			ASCL1	0.378249	0.121688	-0.0179943	0.943503	0.279196	0.277818	0.315093	0.217991
			ASCL2	0.360473	0.141697	-0.0925891	0.714807	-0.12107	0.643457	-0.529238	0.0289182
			ASCL3	-0.210754	0.401217	-0.180886	0.472575	0.231177	0.371994	0.0612829	0.815258
			ASCL4	-0.0657058	0.79561	-0.145401	0.564839	-0.138503	0.596021	-0.0360464	0.890757
			ASCL5	0.239467	0.338538	0.122732	0.627559	0.212129	0.413715	-0.24602	0.341177
			ASF1A	-0.0568112	0.822831	0.00260691	0.991809	-0.2883	0.261783	-0.0940642	0.719526
			ASF1B	0.0484037	0.848739	0.217239	0.386541	0.0770587	0.768791	0.250953	0.331268
			ASGR1	0.111781	0.658786	-0.264771	0.288336	0.123353	0.637165	0.00539702	0.983599
			ASGR2	-0.421434	0.0815379	0.118958	0.638256	-0.390661	0.121043	0.191481	0.461601
			ASH1L	-0.0382996	0.88007	-0.281972	0.256957	-0.0802497	0.759476	0.129521	0.620284
			ASH1L.AS1	0.00144154	0.995471	0.154959	0.53924	-0.295519	0.249485	0.288586	0.261289
			ASH2L	0.264998	0.287907	0.322227	0.192213	-0.437211	0.0792697	-0.256701	0.319937
			ASIC1	-0.0674273	0.790367	-0.336245	0.172482	0.337238	0.185591	-0.422015	0.0915332
			ASIC2	-0.16273	0.518821	0.033428	0.89524	-0.240626	0.352202	-0.191801	0.460838
			ASIC3	0.344259	0.16184	-0.24286	0.331528	0.287034	0.263978	-0.199482	0.442724
			ASIC4	-0.163926	0.515711	-0.0382814	0.880127	0.145551	0.577259	-0.067426	0.797085
			ASIP	-0.192401	0.444346	-0.385884	0.113738	0.207454	0.424318	-0.00892911	0.972868
			ASL	-0.0328817	0.896943	0.301465	0.224091	0.120468	0.645121	-0.0774275	0.767712
			ASMT	-0.0453063	0.858323	0.289724	0.243544	-0.415707	0.0970046	0.12363	0.636403
			ASMTL	0.0478765	0.850369	0.346982	0.158329	0.120867	0.644019	0.0770426	0.768838
			ASMTL.AS1	0.15415	0.541385	-0.137233	0.587121	-0.0445911	0.865063	-0.246641	0.33992
			ASNA1	0.462068	0.0535401	0.33413	0.175368	0.0547848	0.834578	0.0202198	0.938603
			ASNS	0.0322225	0.898999	0.0410682	0.871466	0.15627	0.549214	0.510775	0.0361526
			ASNSD1	0.255539	0.306096	0.358093	0.144539	-0.337516	0.185207	-0.0487901	0.852481
			ASPA	-0.211365	0.399821	-0.493046	0.0376123	-0.0145994	0.955651	-0.298375	0.244723
			ASPDH	0.451176	0.0602015	0.494605	0.0369199	-0.32223	0.207177	0.312987	0.221252
			ASPG	0.385593	0.114035	-0.258798	0.299754	-0.00423132	0.987141	-0.0215216	0.934658
			ASPH	-0.403099	0.0971817	-0.107084	0.672353	-0.452051	0.0684926	-0.0560217	0.830893
			ASPHD1	0.276288	0.267078	0.0191405	0.93991	0.203941	0.432378	-0.159631	0.540546
			ASPHD2	0.00992427	0.968824	0.031738	0.90051	0.151167	0.562488	0.406447	0.105454
			ASPM	-0.0333359	0.895527	0.15076	0.55042	0.176384	0.498282	-0.177813	0.494751
			ASPN	0.115923	0.646909	-0.403262	0.0970337	0.125148	0.632234	-0.415991	0.0967528
			ASPRV1	-0.230832	0.356756	-0.00498553	0.984336	0.113269	0.665129	0.00985101	0.970068
			ASPSCR1	0.33328	0.176537	0.425669	0.0782036	-0.0901459	0.730792	-0.160679	0.537855
			ASRGL1	0.00186325	0.994146	0.559533	0.0157584	-0.362953	0.152177	0.618998	0.0080631
			ASS1	0.230334	0.357825	0.313572	0.205114	0.127757	0.625093	0.0268535	0.918515
			ASTE1	0.379008	0.120881	-0.202841	0.419526	0.0869905	0.739904	-0.295282	0.249884
			ASTL	-0.46927	0.0494509	0.338309	0.169697	0.060599	0.817287	0.329066	0.197153
			ASTN1	-0.182356	0.46892	-0.420104	0.0826059	0.0911754	0.727827	-0.444922	0.0735263
			ASTN2	-0.311706	0.207968	-0.0231253	0.927429	0.0309185	0.906228	-0.0507495	0.846621
			ASUN	0.013457	0.957735	-0.0365035	0.885659	-0.445212	0.0733164	-0.399643	0.111987
			ASXL1	-0.366914	0.1342	-0.0737177	0.771281	0.0495037	0.850346	0.387888	0.123939
			ASXL2	-0.122386	0.628536	-0.356192	0.146837	-0.01723	0.947669	0.0638636	0.807612
			ASXL3	0.0601669	0.812537	-0.232394	0.35342	0.207913	0.423272	0.0660469	0.801157
			ATAD1	-0.0975472	0.700188	-0.246478	0.32415	-0.0990948	0.705141	-0.0296277	0.910128
			ATAD2	0.595835	0.00907105	0.437723	0.0692615	0.129474	0.620412	0.0631373	0.809763
			ATAD2B	-0.301507	0.224024	0.260052	0.297335	-0.251321	0.330538	0.28663	0.264681
			ATAD3A	0.30318	0.221337	0.181558	0.470903	0.153584	0.556185	0.318809	0.212317
			ATAD3B	-0.0640132	0.800774	0.432831	0.0727941	0.25529	0.322699	0.406637	0.105275
			ATAD3C	0.0318488	0.900165	-0.0629478	0.804028	-0.00270774	0.991771	0.118467	0.650659
			ATAD5	0.177092	0.482064	-0.0945099	0.709132	0.461263	0.06237	-0.231362	0.3716
			ATAT1	0.239085	0.339332	0.107512	0.671112	0.405704	0.106154	0.0241211	0.926785
			ATCAY	-0.0499726	0.843892	-0.101848	0.687587	0.203242	0.433991	0.137236	0.599419
			ATE1	0.23401	0.349988	0.268444	0.281447	0.0178427	0.945811	-0.231166	0.372018
			ATE1.AS1	-0.0498744	0.844196	-0.130523	0.605698	-0.00868264	0.973616	0.0453973	0.862645
			ATF1	-0.474721	0.0465164	0.143375	0.57033	-0.173576	0.505254	0.277726	0.280461
			ATF2	-0.185914	0.460139	-0.159758	0.526588	-0.111594	0.669815	-0.0171357	0.947955
			ATF3	-0.25677	0.303691	0.391802	0.107835	-0.0856603	0.743754	0.532891	0.0276294
			ATF4	0.072828	0.773973	0.136172	0.590043	-0.272341	0.290276	0.198825	0.444259
			ATF5	-0.00464943	0.985392	-0.0880191	0.728367	0.336038	0.18726	0.0587744	0.822705
			ATF6	0.0565122	0.823749	0.535254	0.0220765	-0.48582	0.04803	0.236435	0.360905
			ATF6B	0.020825	0.934632	-0.314788	0.203267	0.19366	0.456421	-0.490009	0.0458556
			ATF7	-0.202782	0.419665	-0.482691	0.0424662	0.0468792	0.858203	0.0884386	0.735718
			ATF7IP	-0.142568	0.572526	-0.332572	0.177514	-0.321692	0.20798	-0.110169	0.673811
			ATF7IP2	0.167905	0.505428	-0.126574	0.616741	0.132092	0.6133	0.232659	0.368849
			ATG10	-0.3208	0.194301	-0.00146234	0.995405	-0.228775	0.377121	-0.300378	0.241416
			ATG101	0.0108759	0.965837	0.230272	0.357958	0.0438464	0.867297	0.235936	0.361949
			ATG12	-0.00830151	0.97392	0.132866	0.599185	-0.217253	0.402255	-0.36072	0.154904
			ATG13	0.264929	0.288036	0.374889	0.125308	-0.170224	0.513636	-0.139353	0.593744
			ATG14	-0.22789	0.363089	0.209128	0.404943	-0.22587	0.383375	0.551124	0.0218465
			ATG16L1	-0.0173022	0.945673	0.440308	0.0674468	0.119775	0.647037	0.426958	0.0874035
			ATG16L2	-0.119964	0.635399	-0.144728	0.566659	-0.108632	0.678131	-0.294446	0.251291
			ATG2A	0.464714	0.0520093	-0.0911058	0.719199	0.299912	0.242183	0.257703	0.317987
			ATG2B	-0.0575665	0.820511	-0.114484	0.651025	-0.180126	0.489063	-0.00853068	0.974078
			ATG3	0.0879752	0.728497	0.460005	0.054757	-0.0349263	0.894133	-0.131668	0.61445
			ATG4A	0.323798	0.18993	0.15947	0.527343	-0.197116	0.448263	-0.0433832	0.868688
			ATG4B	0.286786	0.248575	0.491217	0.0384371	0.0500028	0.848854	0.0418523	0.873286
			ATG4C	0.491933	0.0381125	0.0722371	0.775762	-0.0885116	0.735507	-0.333108	0.191376
			ATG4D	0.255826	0.305535	-0.0877923	0.729042	-0.0409787	0.875911	-0.112288	0.667871
			ATG5	0.132094	0.601328	0.116828	0.644324	-0.536337	0.0264549	0.0172009	0.947757
			ATG7	-0.43882	0.0684866	0.0790854	0.755092	-0.137881	0.597688	0.399172	0.112449
			ATG9A	0.0882131	0.727789	0.469179	0.0495007	-0.0770541	0.768804	-0.0338914	0.897255
			ATG9B	-0.158558	0.529737	0.447652	0.0624836	-0.0755407	0.773232	0.294437	0.251305
			ATHL1	-0.326871	0.185518	-0.318933	0.197057	0.125898	0.630178	-0.113734	0.663828
			ATIC	0.371003	0.129587	-0.0280636	0.911983	0.219174	0.398003	-0.057218	0.827333
			ATL1	0.40048	0.0995808	0.165922	0.510542	-0.0116032	0.964746	-0.112297	0.667845
			ATL2	-0.166578	0.508847	0.236316	0.345122	-0.529203	0.0289306	-0.102222	0.696246
			ATL3	-0.246259	0.324594	-0.0766609	0.762393	0.290075	0.258726	0.0285707	0.913322
			ATM	-0.0155427	0.951191	-0.281669	0.25749	-0.111204	0.670908	-0.104618	0.689454
			ATMIN	0.160347	0.525045	0.459603	0.0549968	-0.394399	0.117214	0.069105	0.792135
			ATN1	-0.0632927	0.802974	-0.256918	0.303403	0.234596	0.364761	0.24369	0.345914
			ATOH7	-0.0149034	0.953197	-0.162426	0.519615	0.373691	0.139526	0.0534651	0.838513
			ATOH8	-0.0112855	0.96455	0.505037	0.0325363	0.0478571	0.855274	-0.0774052	0.767778
			ATOX1	0.215078	0.391399	0.097914	0.69911	-0.0524765	0.841463	0.0254274	0.92283
			ATP10A	0.00135482	0.995743	-0.19653	0.434441	0.531158	0.0282352	0.149185	0.567683
			ATP10B	0.0362997	0.886293	-0.0530562	0.834382	-0.255491	0.322305	-0.298256	0.244921
			ATP10D	-0.199038	0.428482	-0.594133	0.00932208	0.187079	0.472153	-0.101599	0.698014
			ATP11A	-0.0868299	0.731908	-0.343302	0.163087	0.0200643	0.939075	0.114311	0.662219
			ATP11A.AS1	-0.240673	0.336037	0.100438	0.691711	-0.58558	0.0135194	-0.00720426	0.978108
			ATP11B	-0.276771	0.266209	0.262839	0.291999	-0.185515	0.475932	0.20148	0.438073
			ATP11C	-0.325608	0.187323	0.138389	0.583946	0.0645459	0.805594	0.447478	0.0716913
			ATP13A1	-0.395813	0.103962	-0.127552	0.613998	0.525526	0.0302742	0.0800698	0.76
			ATP13A2	-0.00904163	0.971596	-0.130322	0.606257	0.264744	0.30447	-0.289434	0.259827
			ATP13A3	-0.445108	0.0641708	0.182235	0.469222	-0.171533	0.510354	0.419079	0.094051
			ATP13A4	0.145155	0.565503	-0.254571	0.307995	-0.0654258	0.802992	-0.460699	0.0627327
			ATP13A5	-0.129716	0.607948	-0.334855	0.174376	-0.263603	0.306637	-0.0249075	0.924404
			ATP13A5.AS1	-0.164519	0.514172	-0.20125	0.423261	-0.124441	0.634174	0.281152	0.274323
			ATP1A1	-0.292218	0.239326	0.156559	0.535006	-0.0617382	0.813908	0.399367	0.112258
			ATP1A1.AS1	-0.0331582	0.896081	-0.237006	0.343675	0.00223185	0.993217	0.065777	0.801954
			ATP1A2	-0.154898	0.539402	-0.209032	0.405165	-0.103659	0.69217	0.179175	0.491397
			ATP1A3	0.0151396	0.952455	-0.265378	0.28719	0.109457	0.67581	-0.219565	0.397142
			ATP1A4	0.142077	0.573861	-0.141694	0.574906	0.166734	0.522433	-0.254306	0.324631
			ATP1B1	-0.414707	0.0870461	-0.0715855	0.777737	-0.0724143	0.782401	0.351944	0.165937
			ATP1B2	-0.182213	0.469275	-0.424342	0.0792375	0.138016	0.597326	-0.229919	0.374674
			ATP1B3	-0.38824	0.111362	0.379038	0.120849	-0.154794	0.553039	0.412434	0.0999334
			ATP1B4	0.176316	0.484017	-0.282955	0.25523	-0.0430723	0.869621	-0.223418	0.388697
			ATP2A1	-0.159829	0.526401	-0.120595	0.633608	-0.0813878	0.756161	0.231967	0.370317
			ATP2A1.AS1	0.00232965	0.99268	-0.469189	0.0494956	0.383456	0.128668	-0.48754	0.0471278
			ATP2A2	0.267749	0.282743	-0.0609641	0.810096	-0.0687724	0.793115	0.0692965	0.791571
			ATP2A3	0.0341386	0.893025	-0.518837	0.0273675	0.499806	0.0410601	-0.185525	0.475908
			ATP2B1	-0.367095	0.133994	0.166666	0.508621	-0.281778	0.273211	0.0307781	0.906652
			ATP2B2	-0.16	0.525952	-0.410685	0.0904668	0.0362151	0.890249	0.138073	0.597173
			ATP2B3	0.193707	0.4412	-0.149726	0.553188	0.407288	0.104666	-0.0610133	0.816058
			ATP2B4	0.0203517	0.936115	-0.565191	0.0145162	0.148353	0.569871	-0.0359668	0.890997
			ATP2C1	-0.24911	0.318843	-0.341574	0.165355	0.087859	0.737392	-0.0500783	0.848628
			ATP2C2	-0.0261946	0.917826	-0.117832	0.641461	0.173954	0.504313	0.290363	0.258231
			ATP5A1	0.356925	0.145948	0.13781	0.585536	-0.117308	0.653875	-0.0117854	0.964193
			ATP5B	0.325126	0.188015	0.237169	0.343332	0.0215473	0.93458	0.0337841	0.897578
			ATP5C1	0.170379	0.499084	0.172419	0.493882	0.00998592	0.969658	-0.131714	0.614326
			ATP5D	0.136036	0.590418	0.263272	0.291176	-0.0948389	0.717305	0.0890325	0.734003
			ATP5E	0.349342	0.155327	0.217945	0.38496	0.140935	0.589519	0.0920227	0.725389
			ATP5EP2	-0.007619	0.976064	-0.388244	0.111357	0.134579	0.606573	-0.680363	0.00265014
			ATP5F1	0.427935	0.0764608	0.407167	0.0935372	-0.138207	0.596815	0.0398359	0.879348
			ATP5G1	0.279415	0.261479	0.0981921	0.698293	0.0235752	0.928437	0.048797	0.85246
			ATP5G2	0.0056887	0.982127	0.29194	0.239792	-0.0822502	0.753652	0.222413	0.39089
			ATP5G3	0.185125	0.462081	0.0662148	0.794059	-0.0741513	0.777303	0.0720341	0.783518
			ATP5H	0.33611	0.172666	0.23336	0.351367	-0.124402	0.634282	0.0240081	0.927127
			ATP5I	0.306024	0.216817	0.361927	0.139979	0.0641864	0.806657	0.178374	0.49337
			ATP5J	0.222923	0.373925	0.185284	0.461689	-0.14078	0.589931	0.0330899	0.899673
			ATP5J2	0.274485	0.27034	0.282413	0.25618	-0.0408268	0.876368	0.0850643	0.745481
			ATP5L	0.277848	0.264276	0.278607	0.262919	-0.102826	0.69453	0.0738384	0.778221
			ATP5L2	-0.2208	0.378608	-0.0232415	0.927065	-0.0702332	0.788813	-0.267245	0.299753
			ATP5O	0.212704	0.396772	0.211321	0.399923	-0.129475	0.62041	0.0318207	0.903504
			ATP5S	0.256717	0.303795	0.525155	0.025226	-0.493924	0.0438907	0.0256301	0.922217
			ATP5SL	0.473617	0.0470999	0.195663	0.436512	0.0803746	0.759112	0.0142876	0.956597
			ATP6AP1	0.351004	0.153237	0.125344	0.620196	0.0500867	0.848603	-0.055891	0.831282
			ATP6AP1L	0.292753	0.238426	-0.13774	0.585727	0.230352	0.373751	-0.273109	0.288863
			ATP6AP2	-0.0766766	0.762346	0.0116601	0.963375	0.313248	0.220845	-0.271296	0.292204
			ATP6V0A1	-0.322916	0.19121	0.263362	0.291005	-0.328865	0.197442	0.337476	0.185261
			ATP6V0A2	0.05972	0.813906	0.509416	0.0308206	-0.470077	0.0569	0.0413437	0.874814
			ATP6V0B	0.191261	0.4471	0.539341	0.0208931	0.0820511	0.754231	0.0791298	0.762741
			ATP6V0C	0.25576	0.305663	0.483939	0.0418573	-0.0646597	0.805257	0.234534	0.364893
			ATP6V0CP3	-0.109751	0.664639	-0.296315	0.232496	0.0146657	0.955449	0.258194	0.317034
			ATP6V0D1	0.104292	0.68046	0.552757	0.0173554	-0.0122068	0.962914	0.0660661	0.8011
			ATP6V0E1	0.369382	0.131403	0.397979	0.101911	-0.128317	0.623567	0.0316635	0.903978
			ATP6V0E2	0.0275838	0.913483	-0.12289	0.627112	0.01117	0.966062	-0.0435821	0.868091
			ATP6V0E2.AS1	0.119972	0.635374	-0.0143518	0.954927	-0.134012	0.608104	-0.473084	0.0551182
			ATP6V1A	0.399055	0.100904	0.164712	0.513672	-0.0705185	0.787974	-0.459854	0.0632791
			ATP6V1B1	0.18303	0.467253	-0.103738	0.682073	-0.135859	0.603123	-0.222327	0.391079
			ATP6V1B1.AS1	0.368376	0.132538	0.0723868	0.775309	-0.210945	0.416388	-0.187349	0.471503
			ATP6V1B2	0.0538886	0.831818	0.620539	0.00599929	-0.494369	0.0436717	0.1782	0.493797
			ATP6V1C1	0.207059	0.409712	0.386144	0.113474	-0.339432	0.182566	-0.240471	0.352521
			ATP6V1C2	-0.0191947	0.93974	-0.0920833	0.716304	0.238685	0.356218	0.0837448	0.74931
			ATP6V1D	0.276447	0.266792	0.621563	0.00589318	-0.222649	0.390374	-0.112355	0.667684
			ATP6V1E1	0.172528	0.493605	0.477524	0.0450599	-0.185318	0.476409	-0.049977	0.848931
			ATP6V1E2	-0.0592783	0.81526	-0.165085	0.512707	-0.0948731	0.717206	0.186797	0.472833
			ATP6V1F	-0.245304	0.326533	0.328979	0.182531	-0.174968	0.501793	0.39024	0.121479
			ATP6V1G1	0.218111	0.38459	0.378896	0.121	-0.191618	0.461273	0.164326	0.528543
			ATP6V1G2	-0.0124811	0.960797	0.266837	0.284448	-0.113171	0.665403	0.0882337	0.73631
			ATP6V1H	0.127583	0.613911	0.151762	0.547743	-0.155078	0.552302	-0.12941	0.620586
			ATP7A	0.199739	0.426824	0.178075	0.479596	-0.126661	0.628091	0.319181	0.211754
			ATP7B	0.156724	0.53457	-0.297304	0.230867	-0.0954849	0.715454	0.0986138	0.706512
			ATP8A1	0.223977	0.371609	-0.0137079	0.956947	-0.243341	0.346628	0.0706224	0.787668
			ATP8A2	0.120173	0.634804	-0.0348857	0.890697	0.00741013	0.977482	0.0404436	0.87752
			ATP8B1	-0.446579	0.0631915	-0.327785	0.184218	0.0802008	0.759618	0.295671	0.249231
			ATP8B2	0.17392	0.490072	-0.433157	0.0725547	0.312984	0.221255	-0.0879153	0.73723
			ATP8B3	0.00563356	0.9823	0.275194	0.269055	-0.145569	0.577211	-0.126419	0.628752
			ATP8B4	-0.15787	0.531548	0.0688185	0.786135	-0.215068	0.407121	-0.0590711	0.821823
			ATP8B5P	-0.272819	0.273376	-0.0460173	0.856121	-0.364674	0.1501	-0.147107	0.573149
			ATP9A	-0.040286	0.873896	-0.335702	0.17322	0.0671396	0.797931	-0.0354952	0.892418
			ATP9B	-0.435269	0.0710172	-0.0961677	0.704246	-0.190197	0.464665	0.227973	0.378843
			ATPAF1	0.153503	0.543105	0.377912	0.122047	-0.477658	0.052488	0.0918916	0.725766
			ATPAF2	0.416746	0.0853493	0.111603	0.6593	-0.157747	0.545397	0.153251	0.557051
			ATPIF1	0.424281	0.079285	0.217924	0.385007	-0.0795395	0.761546	-0.0773012	0.768081
			ATR	0.168377	0.504215	-0.190883	0.448018	0.16039	0.538597	-0.0373025	0.886973
			ATRAID	0.545046	0.0193255	0.122745	0.627522	0.0141621	0.956978	-0.172454	0.508053
			ATRIP	0.223265	0.373173	-0.210635	0.401489	0.115782	0.658117	-0.37509	0.137933
			ATRN	-0.105515	0.676905	-0.236777	0.344154	-0.117597	0.653071	0.0265148	0.91954
			ATRNL1	-0.295811	0.23333	-0.0101936	0.967978	-0.0652612	0.803479	0.024301	0.92624
			ATRX	0.217106	0.386838	-0.201287	0.423174	-0.636238	0.00603768	-0.375857	0.137065
			ATXN1	0.211932	0.398529	0.0277326	0.913018	-0.242363	0.348629	0.25656	0.320213
			ATXN10	0.134397	0.594945	0.271306	0.276152	-0.00926201	0.971857	-0.128777	0.622311
			ATXN1L	-0.0700454	0.782409	-0.295118	0.234478	0.19081	0.4632	-0.0818724	0.754751
			ATXN2	0.0845032	0.738851	-0.168103	0.504921	-0.0624518	0.811793	0.094089	0.719454
			ATXN2L	-0.212876	0.39638	-0.304286	0.219572	0.326364	0.201076	-0.00681714	0.979284
			ATXN3	0.212098	0.398151	0.105571	0.676743	0.153439	0.556563	-0.333654	0.190605
			ATXN7	-0.218661	0.383363	-0.0248289	0.922098	-0.217122	0.402547	0.484092	0.0489492
			ATXN7L1	-0.409074	0.0918632	-0.570543	0.0134138	-0.0851614	0.7452	-0.291094	0.25698
			ATXN7L2	0.111153	0.660596	-0.0919476	0.716706	0.218893	0.398624	-0.0651769	0.803728
			ATXN7L3	0.26154	0.294478	0.0263168	0.917444	0.335557	0.187931	-0.279033	0.278109
			ATXN7L3B	-0.0345002	0.891898	-0.238319	0.340927	-0.372108	0.141344	-0.322565	0.206678
			AUH	0.454432	0.0581484	0.324081	0.189521	-0.238293	0.357032	-0.092292	0.724615
			AUNIP	0.048042	0.849857	-0.421902	0.0811643	0.18229	0.483769	0.0427233	0.870669
			AUP1	0.107319	0.671671	0.510361	0.0304597	0.062066	0.812936	0.117261	0.654005
			AURKA	-0.215853	0.389652	-0.221467	0.377134	0.0107751	0.967261	0.251446	0.330288
			AURKAIP1	0.337428	0.170883	0.378826	0.121073	-0.00475925	0.985537	0.108508	0.678479
			AURKAPS1	-0.323374	0.190544	0.108282	0.668884	-0.345611	0.174221	0.684705	0.00242611
			AURKB	0.0489065	0.847185	-0.355193	0.148055	-0.0346473	0.894975	-0.360817	0.154784
			AURKC	0.0934592	0.712235	-0.0240033	0.924681	0.562503	0.0187463	0.0711422	0.786139
			AUTS2	-0.498897	0.0350648	-0.181053	0.472157	0.0149231	0.954668	0.383009	0.129151
			AVEN	0.307849	0.213948	0.0150504	0.952735	0.0487245	0.852678	-0.140393	0.590965
			AVIL	0.112597	0.656442	0.0726222	0.774596	-0.102817	0.694557	0.216775	0.403317
			AVL9	-0.36228	0.139566	-0.111518	0.659545	0.0603348	0.818071	0.000270405	0.999178
			AVPI1	-0.13254	0.600088	0.0281153	0.911822	0.186932	0.472509	0.0475578	0.85617
			AVPR1A	-0.372169	0.128293	0.04127	0.87084	-0.100665	0.70067	0.436316	0.0799572
			AVPR2	0.261549	0.294461	-0.0808412	0.749818	-0.130293	0.618184	-0.294073	0.251919
			AWAT1	0.269708	0.279101	-0.147412	0.559409	0.00564854	0.982834	0.181855	0.48483
			AXDND1	0.647899	0.00364268	0.150871	0.550124	-0.138286	0.596603	-0.182936	0.482193
			AXIN1	0.343391	0.162971	0.396172	0.10362	0.0611699	0.815593	0.13974	0.59271
			AXIN2	0.201527	0.422608	-0.186813	0.457934	0.180876	0.487224	-0.297997	0.245349
			AXL	-0.303882	0.220216	-0.201678	0.422254	0.593756	0.0119731	0.107252	0.682015
			AZGP1	-0.0951079	0.707368	-0.4982	0.0353611	0.273132	0.288821	-0.339645	0.182273
			AZI2	0.237868	0.34187	0.297367	0.230764	-0.36621	0.14826	-0.156332	0.549052
			AZIN1	-0.263685	0.290391	0.50732	0.031633	-0.385728	0.126227	0.370992	0.142635
			AZIN1.AS1	-0.0939561	0.710767	0.108372	0.668622	-0.234942	0.364034	0.253665	0.325894
			AZIN2	0.298192	0.229409	-0.020669	0.935121	0.0494597	0.850478	-0.380523	0.131865
			B2M	-0.354731	0.148621	0.00311386	0.990216	0.126069	0.62971	0.0507201	0.846709
			B3GALNT1	-0.202913	0.419357	-0.48191	0.0428507	0.249919	0.333333	-0.38384	0.128252
			B3GALNT2	-0.133003	0.598805	-0.0589707	0.816203	-0.147148	0.573043	0.135689	0.603582
			B3GALT1	0.062299	0.806011	-0.280573	0.259424	0.0483608	0.853766	0.315554	0.217283
			B3GALT2	-0.336922	0.171565	-0.391781	0.107856	-0.070151	0.789055	-0.414169	0.0983731
			B3GALT4	0.318031	0.198398	-0.205567	0.41317	0.407379	0.104581	-0.182685	0.482806
			B3GALT5	-0.0991588	0.695457	-0.504313	0.0328268	0.362113	0.153199	-0.365785	0.148768
			B3GALT5.AS1	-0.316736	0.200333	-0.0183204	0.942481	0.100303	0.701699	0.273469	0.288203
			B3GALT6	-0.0518703	0.838037	0.105075	0.678185	0.0852416	0.744968	-0.098818	0.70593
			B3GAT1	-0.246427	0.324252	-0.429197	0.0755031	0.0164202	0.950126	-0.448598	0.0708982
			B3GAT3	-0.23679	0.344128	0.388982	0.110621	-0.081481	0.75589	0.54904	0.022455
			B3GLCT	-0.617763	0.0062951	-0.3445	0.161528	-0.0269375	0.918261	-0.22523	0.384761
			B3GNT2	-0.0307987	0.903442	0.313441	0.205313	-0.0713851	0.785425	0.346166	0.173485
			B3GNT4	-0.587562	0.0103443	-0.195963	0.435794	0.152212	0.559761	0.042686	0.870781
			B3GNT5	-0.375871	0.124242	0.221639	0.376754	-0.0337711	0.897618	0.391972	0.11969
			B3GNT7	-0.0219029	0.931256	0.0946239	0.708796	0.0993536	0.704403	-0.00914779	0.972204
			B3GNT8	0.451045	0.0602847	0.00923142	0.971	-0.132289	0.612767	-0.272252	0.290439
			B3GNT9	0.105885	0.675831	-0.446613	0.0631683	0.240338	0.352796	-0.337966	0.184584
			B3GNTL1	0.14558	0.564353	-0.197681	0.431701	0.534016	0.0272417	0.0987638	0.706084
			B4GALNT1	0.172762	0.493011	-0.203275	0.41851	0.142637	0.584986	-0.177305	0.496005
			B4GALNT3	-0.231666	0.354973	0.258966	0.299429	-0.338901	0.183295	0.280491	0.275501
			B4GALNT4	-0.00701388	0.977964	0.00545545	0.98286	0.370155	0.143609	0.113069	0.665686
			B4GALT1	-0.270955	0.276796	0.434295	0.071723	-0.15006	0.565387	0.338868	0.18334
			B4GALT1.AS1	-0.0867537	0.732135	-0.201792	0.421986	0.349896	0.168587	0.0458575	0.861265
			B4GALT2	0.320786	0.194322	0.155226	0.538531	-0.0341844	0.896371	-0.025708	0.921981
			B4GALT3	-0.248561	0.319944	0.437538	0.0693928	0.0381657	0.884374	0.348201	0.1708
			B4GALT4	-0.101068	0.689868	-0.104798	0.67899	-0.145295	0.577936	-0.139678	0.592877
			B4GALT5	-0.164382	0.514528	0.0492159	0.846229	0.0745924	0.77601	0.521427	0.0318283
			B4GALT6	-0.250667	0.315726	-0.334131	0.175366	0.0506965	0.84678	-0.49096	0.0453723
			B4GALT7	0.0483435	0.848925	0.358223	0.144383	-0.103641	0.69222	-0.104411	0.690041
			B4GAT1	0.179576	0.475839	-0.107942	0.669868	-0.14697	0.57351	-0.356125	0.160617
			B9D1	0.358505	0.144045	0.137501	0.586385	0.20642	0.426682	-0.142066	0.586505
			B9D2	0.290323	0.242526	0.169262	0.501944	0.143002	0.584016	-0.0484981	0.853355
			BAALC	-0.35229	0.151633	0.222775	0.37425	-0.00046822	0.998577	0.228503	0.377705
			BAALC.AS1	-0.594409	0.00928101	-0.112785	0.655901	0.150305	0.564746	-0.155758	0.550539
			BAALC.AS2	0.241736	0.33384	-0.268836	0.280719	0.357528	0.158858	-0.255091	0.323088
			BAAT	0.0340624	0.893262	0.0566923	0.823196	-0.101897	0.697169	-0.0576755	0.825972
			BABAM1	0.384629	0.115019	0.265699	0.286585	0.141724	0.587414	0.0501794	0.848326
			BACE1	-0.0503397	0.842759	-0.329849	0.181307	0.134699	0.606248	-0.0134266	0.95921
			BACE1.AS	0.400636	0.0994367	0.33677	0.171771	-0.233921	0.366184	-0.25975	0.314022
			BACE2	-0.0783136	0.757415	-0.174784	0.487883	0.0498999	0.849161	0.132646	0.611799
			BACH1	-0.298903	0.228247	0.0561012	0.825012	-0.130174	0.618509	0.444862	0.0735699
			BACH1.IT2	0.205384	0.413595	-0.088215	0.727784	0.252212	0.328768	0.237788	0.358082
			BACH2	-0.165937	0.510504	0.0168806	0.946995	-0.115825	0.657998	-0.196377	0.450002
			BAD	0.312547	0.206677	0.020913	0.934356	0.149006	0.568152	-0.204854	0.430277
			BAG1	0.237281	0.343097	0.255896	0.305397	-0.212682	0.41247	-0.0724421	0.782319
			BAG2	0.176332	0.483976	0.0955149	0.706168	-0.228545	0.377615	-0.0407412	0.876625
			BAG3	-0.128464	0.611446	0.38745	0.112155	-0.0882951	0.736132	0.488185	0.0467929
			BAG4	-0.222109	0.375717	-0.159988	0.525984	0.111532	0.669988	-0.058812	0.822593
			BAG5	-0.0792944	0.754464	0.38661	0.113002	-0.18805	0.469817	-0.27826	0.279498
			BAG6	0.415942	0.0860155	-0.013744	0.956834	0.299642	0.242627	0.382731	0.129452
			BAHCC1	-0.142093	0.573819	-0.38933	0.110274	0.090338	0.730239	0.129079	0.621487
			BAHD1	0.257936	0.301424	0.413969	0.0876668	0.143234	0.583399	0.173133	0.506358
			BAIAP2	-0.238466	0.340621	-0.100544	0.6914	0.141042	0.589232	-0.221715	0.392418
			BAIAP2.AS1	-0.058933	0.816318	-0.58069	0.0115074	0.410439	0.101749	0.0113711	0.965451
			BAIAP2L1	-0.273666	0.27183	0.363981	0.137579	-0.275028	0.285352	0.326103	0.201457
			BAIAP2L2	0.221305	0.377491	-0.358566	0.143972	0.375727	0.137211	-0.464423	0.0603661
			BAIAP3	0.000295695	0.999071	-0.52566	0.0250606	0.386137	0.125792	-0.145109	0.578428
			BAK1	0.0416785	0.869572	0.115442	0.648284	-0.240738	0.35197	0.1992	0.443383
			BAMBI	-0.0174515	0.945205	-0.010303	0.967635	-0.186855	0.472694	-0.0242957	0.926256
			BANCR	-0.201707	0.422185	0.112089	0.657901	0.202802	0.435011	-0.10868	0.677994
			BANF1	0.262707	0.292251	0.257161	0.30293	-0.093625	0.720786	0.0932564	0.721844
			BANK1	0.21841	0.383922	-0.0335448	0.894876	0.338592	0.18372	-0.217887	0.400849
			BANP	-0.173869	0.4902	0.121118	0.632124	0.0338641	0.897337	0.0252476	0.923374
			BAP1	0.367219	0.133853	-0.0887724	0.726126	0.154543	0.55369	0.190145	0.46479
			BARD1	-0.0258476	0.918911	0.489501	0.0392235	-0.517237	0.0334792	0.472711	0.055337
			BARX2	0.401834	0.0983351	-0.0305856	0.904107	0.113255	0.665167	-0.10125	0.699006
			BASP1	-0.294419	0.235641	-0.051068	0.840512	0.00373695	0.988643	0.199889	0.441774
			BATF	-0.414582	0.0871517	0.207627	0.408399	0.0410124	0.87581	0.408313	0.103711
			BATF2	-0.154218	0.541206	-0.107261	0.67184	-0.00718889	0.978154	0.516995	0.0335764
			BATF3	0.068292	0.787736	0.181365	0.471382	0.0634049	0.80897	0.123356	0.637156
			BAX	0.24976	0.31754	0.185356	0.461512	-0.0240626	0.926962	-0.1457	0.576866
			BAZ1A	-0.0882262	0.72775	0.503878	0.0330023	-0.0737335	0.778528	0.394619	0.116991
			BAZ1B	0.247183	0.322722	-0.204579	0.415468	0.0717223	0.784434	0.0802613	0.759442
			BAZ2A	-0.194585	0.439091	-0.349597	0.155005	0.144258	0.580681	0.245094	0.343054
			BAZ2B	-0.33937	0.168279	-0.268108	0.282073	-0.0895327	0.73256	0.117047	0.654599
			BBC3	-0.484324	0.0416704	0.28097	0.258723	0.0149168	0.954687	0.300754	0.240799
			BBIP1	0.0285791	0.910373	0.266715	0.284676	-0.440892	0.0764888	-0.272668	0.289673
			BBOX1	-0.0638278	0.80134	0.234213	0.349559	0.152788	0.558257	-0.145803	0.576592
			BBOX1.AS1	0.242382	0.332511	0.00119257	0.996253	-0.229109	0.376406	-0.239741	0.354029
			BBS1	0.461778	0.0537097	-0.440893	0.0670407	0.085307	0.744778	-0.128969	0.621788
			BBS10	0.116086	0.646442	-0.126037	0.618247	0.0971436	0.710709	-0.332782	0.191838
			BBS12	0.126487	0.616985	-0.0407476	0.872462	0.234091	0.365825	-0.158434	0.543626
			BBS2	0.223782	0.372037	0.117164	0.643366	-0.262347	0.309033	-0.323766	0.204896
			BBS4	0.33768	0.170543	0.434719	0.0714153	-0.431905	0.0834074	0.29645	0.247927
			BBS5	0.32159	0.193143	0.381535	0.11822	-0.445432	0.0731571	-0.148068	0.570619
			BBS7	0.113772	0.653067	-0.0421572	0.868086	0.0460691	0.86063	-0.32608	0.20149
			BBS9	0.0184081	0.942206	-0.393783	0.10591	0.204757	0.430501	-0.0854972	0.744227
			BBX	-0.228326	0.362148	-0.423964	0.079534	0.0208494	0.936695	-0.0958935	0.714284
			BCAM	-0.0263744	0.917264	-0.244015	0.329163	0.309928	0.22604	0.061735	0.813917
			BCAN	0.0987411	0.696682	0.00139201	0.995626	-0.112116	0.668353	0.0997847	0.703175
			BCAP29	0.163189	0.517628	0.191837	0.445709	-0.473772	0.0547163	-0.260251	0.313056
			BCAP31	0.195317	0.437338	0.0132093	0.958512	0.0152593	0.953648	-0.2772	0.281411
			BCAR1	0.0656367	0.795821	0.543315	0.019791	0.0117783	0.964215	0.482296	0.0499182
			BCAR3	0.138732	0.583005	0.17927	0.476605	0.0353884	0.89274	0.248194	0.336789
			BCAS1	0.0426758	0.866477	0.102754	0.684944	0.291438	0.256392	0.168805	0.517206
			BCAS2	-0.13326	0.598093	0.0284675	0.910721	-0.0312149	0.905333	-0.255574	0.322141
			BCAS3	-0.205211	0.413996	-0.434932	0.0712609	0.0380854	0.884615	-0.0162131	0.950754
			BCAS4	0.239861	0.337719	-0.0753951	0.766212	0.460996	0.0625416	-0.0200099	0.939239
			BCAT1	-0.304699	0.218916	-0.448918	0.0616561	0.127308	0.626322	-0.497047	0.04237
			BCAT2	0.284	0.253403	0.259689	0.298034	0.0869569	0.740001	-0.219458	0.397377
			BCCIP	0.0962636	0.703963	0.461981	0.0535907	-0.238866	0.355843	0.109675	0.675198
			BCDIN3D	0.113884	0.652746	0.0367766	0.884808	-0.0168112	0.948939	-0.204402	0.431316
			BCDIN3D.AS1	0.237971	0.341656	-0.144934	0.566101	-0.515068	0.0343592	-0.453157	0.0677352
			BCHE	0.0167548	0.947389	-0.321137	0.193806	0.0598605	0.819479	-0.684588	0.00243193
			BCKDHA	0.221304	0.377493	0.456219	0.057044	0.0624014	0.811942	0.0972249	0.710477
			BCKDHB	0.344706	0.161261	0.15578	0.537066	-0.256576	0.320182	0.0532818	0.83906
			BCKDK	0.252809	0.311471	-0.00146994	0.995381	-0.121428	0.642469	0.210641	0.417075
			BCL10	-0.309766	0.210962	-0.349521	0.155101	0.236954	0.35982	0.00488686	0.985149
			BCL11A	-0.0190605	0.940161	-0.138512	0.583608	0.473386	0.0549418	0.0232908	0.929299
			BCL11B	0.33073	0.180074	-0.29759	0.230398	0.141016	0.589303	-0.0635804	0.808451
			BCL2	-0.242816	0.331619	-0.442905	0.0656594	0.0551436	0.833509	0.0551128	0.8336
			BCL2A1	-0.10873	0.667587	0.263548	0.290652	-0.0992067	0.704822	-0.108145	0.679501
			BCL2L1	-0.380268	0.119549	0.493006	0.0376304	-0.163131	0.531585	0.163	0.531919
			BCL2L11	-0.344184	0.161938	0.195663	0.43651	-0.378597	0.133994	0.528109	0.0293256
			BCL2L12	0.138198	0.584469	0.332013	0.178289	-0.00814348	0.975254	0.256622	0.320092
			BCL2L13	0.324095	0.1895	0.0956421	0.705794	-0.0733989	0.77951	0.284023	0.269242
			BCL2L14	-0.152849	0.544843	-0.0107527	0.966223	0.153981	0.555152	0.239435	0.354662
			BCL2L15	0.128466	0.611439	-0.121585	0.630802	-0.0497995	0.849462	-0.254949	0.323367
			BCL2L2	0.0876201	0.729554	0.291933	0.239804	0.235822	0.362189	0.00711542	0.978378
			BCL3	-0.134082	0.595815	0.513524	0.0292758	-0.100424	0.701356	0.567195	0.0175731
			BCL6	0.00367481	0.988454	-0.00502887	0.9842	0.337349	0.185437	0.289695	0.259378
			BCL6B	-0.119992	0.635318	0.28642	0.249204	-0.160122	0.539285	0.464673	0.0602093
			BCL7A	0.119869	0.635667	0.238054	0.341482	-0.0342575	0.89615	0.20855	0.421821
			BCL7B	0.232834	0.352484	0.358718	0.143789	-0.0312118	0.905342	0.196041	0.450794
			BCL7C	0.232573	0.35304	0.0743548	0.769355	0.164724	0.527531	0.0269474	0.918231
			BCL9	-0.225241	0.368846	-0.0581926	0.81859	-0.000607771	0.998153	0.489485	0.0461234
			BCL9L	0.0128982	0.959489	-0.391832	0.107807	0.350444	0.167875	0.0686651	0.793432
			BCLAF1	-0.391296	0.108331	0.335292	0.173778	-0.54164	0.0247233	0.14706	0.573274
			BCO1	0.0172655	0.945788	0.352083	0.15189	0.366611	0.147783	0.100562	0.700963
			BCO2	0.184952	0.462506	0.209412	0.404291	-0.0674253	0.797087	-0.0405424	0.877223
			BCOR	-0.283439	0.254383	0.152297	0.546317	-0.158942	0.542319	0.564416	0.018261
			BCORL1	-0.0762474	0.76364	-0.0764622	0.762992	0.234332	0.365317	0.219594	0.397076
			BCORP1	-0.00625108	0.98036	-0.00911044	0.97138	-0.0127209	0.961353	-0.357469	0.158931
			BCR	-0.262777	0.292118	0.0420798	0.868326	-0.0124893	0.962056	0.485143	0.0483883
			BCRP3	-0.248818	0.319428	0.182802	0.467817	0.0502702	0.848054	-0.342712	0.178104
			BCS1L	0.189379	0.451668	-0.0152974	0.95196	0.0484813	0.853405	0.00103519	0.996854
			BDH1	0.259292	0.298798	0.224198	0.371125	-0.0448704	0.864225	0.124971	0.632721
			BDH2	0.10315	0.683789	-0.0547905	0.829043	-0.0853062	0.74478	-0.227946	0.378901
			BDKRB1	0.0747872	0.768048	-0.0579275	0.819403	0.707522	0.00148787	0.426941	0.0874175
			BDKRB2	-0.62793	0.00526648	0.239477	0.338516	-0.038557	0.883196	0.402101	0.109595
			BDNF	0.69965	0.00122913	0.183584	0.46588	0.14836	0.56985	0.327377	0.199599
			BDNF.AS	0.0192406	0.939596	-0.283755	0.253831	-0.102224	0.69624	-0.188471	0.468803
			BDP1	-0.174257	0.489217	-0.139999	0.579534	-0.181721	0.485158	-0.0844227	0.747342
			BEAN1	-0.00724884	0.977226	-0.356591	0.146353	0.169191	0.516233	-0.306717	0.231138
			BEAN1.AS1	0.297904	0.229883	0.0733512	0.77239	0.198247	0.445612	-0.379565	0.132922
			BECN1	0.271044	0.276632	0.377219	0.12279	-0.358203	0.158016	0.166949	0.521889
			BEGAIN	-0.0533167	0.83358	-0.317868	0.198641	0.233426	0.367228	-0.14691	0.57367
			BEND2	-0.0735905	0.771666	-0.523747	0.0256914	-0.111734	0.669422	-0.415072	0.097568
			BEND3	-0.183118	0.467033	0.130651	0.605341	-0.113	0.665879	-0.172092	0.508957
			BEND3P3	-0.229945	0.358659	-0.315292	0.202505	0.0899924	0.731235	0.125807	0.630427
			BEND4	0.0925454	0.714936	0.196276	0.435046	0.0701653	0.789013	0.302437	0.238047
			BEND5	0.147828	0.558289	0.193295	0.442191	0.0865983	0.741038	-0.1889	0.467773
			BEND6	0.0409128	0.871949	-0.419649	0.082974	0.594809	0.0117846	-0.516924	0.0336051
			BEND7	0.202831	0.41955	-0.117385	0.642734	-0.195211	0.452751	-0.0401036	0.878542
			BEST1	-0.345545	0.160176	0.070236	0.78183	-0.0214952	0.934738	-0.206888	0.425611
			BEST2	0.575149	0.0125196	0.154941	0.539286	0.08341	0.750282	-0.303269	0.236694
			BEST3	-0.165937	0.510502	0.182637	0.468224	-0.351633	0.166339	0.200782	0.439694
			BEST4	-0.179014	0.477245	0.209285	0.404581	0.168707	0.51745	-0.125662	0.630827
			BET1	-0.0677608	0.789352	-0.144655	0.566857	0.15713	0.54699	-0.0564105	0.829736
			BET1L	0.0718331	0.776986	0.447281	0.0627274	0.032067	0.90276	-0.123538	0.636655
			BEX1	0.102682	0.685153	0.28687	0.248429	-0.0918342	0.725931	-0.0414186	0.874589
			BEX2	-0.545585	0.0191822	-0.118771	0.638787	0.0154798	0.952979	0.161451	0.535879
			BEX4	-0.151604	0.548166	-0.157351	0.532916	0.0976558	0.709246	-0.378756	0.133818
			BEX5	-0.285774	0.250321	-0.0239846	0.924739	0.549214	0.0224037	0.27152	0.291791
			BFAR	0.137001	0.58776	0.284673	0.252232	-0.312653	0.221771	0.238144	0.357341
			BFSP1	-0.204833	0.414877	-0.485634	0.0410408	0.533657	0.027365	-0.336884	0.186083
			BGLAP	0.137057	0.587605	0.240224	0.336967	0.0478729	0.855227	-0.112041	0.668563
			BGN	0.027155	0.914823	-0.478864	0.0443762	0.408153	0.103859	-0.252492	0.328214
			BHLHB9	0.0930595	0.713416	-0.0140545	0.95586	-0.189055	0.467402	-0.277524	0.280826
			BHLHE22	-0.0479661	0.850092	0.0605184	0.81146	-0.306962	0.230746	-0.430012	0.0849207
			BHLHE40	-0.435374	0.0709416	0.294371	0.235721	-0.0550601	0.833757	0.453557	0.0674628
			BHLHE40.AS1	-0.255781	0.305623	-0.283899	0.25358	0.046838	0.858326	0.172138	0.508842
			BHLHE41	-0.265718	0.286549	-0.330745	0.180053	0.154006	0.555088	0.102562	0.695281
			BHMG1	-0.425566	0.0782833	0.119871	0.635663	-0.393603	0.118022	-0.276383	0.282889
			BHMT	-0.120068	0.635102	0.312635	0.206543	-0.156427	0.548807	-0.373752	0.139456
			BHMT2	0.511893	0.0298819	0.10103	0.689977	-0.086529	0.741239	0.310426	0.225256
			BICC1	0.187809	0.455497	-0.179038	0.477186	-0.404816	0.106995	-0.411473	0.100805
			BICD1	0.235659	0.346505	-0.0706934	0.780442	0.298267	0.244902	-0.0257478	0.921861
			BICD2	-0.000756867	0.997622	-0.351737	0.152321	-0.139714	0.592779	-0.101433	0.698486
			BID	-0.121946	0.629781	0.126124	0.618003	0.0616238	0.814247	-0.275577	0.284354
			BIK	0.000190457	0.999402	-0.120731	0.633222	0.122778	0.638749	-0.495994	0.0428783
			BIN1	0.332209	0.178016	0.211639	0.399195	0.0985477	0.706701	0.121945	0.641042
			BIN2	-0.303377	0.221022	-0.110844	0.661484	-0.0974697	0.709778	0.108461	0.67861
			BIN3	-0.174546	0.488485	0.65716	0.00304342	-0.257911	0.317582	0.374835	0.138222
			BIN3.IT1	0.23041	0.357661	0.377629	0.12235	-0.152582	0.558794	0.385211	0.12678
			BIRC2	-0.0338632	0.893883	0.0412891	0.87078	-0.244311	0.344648	-0.324904	0.203217
			BIRC3	-0.443034	0.0655712	0.197704	0.431646	-0.225917	0.383274	0.482007	0.0500757
			BIRC5	-0.204604	0.415408	-0.458579	0.0556103	0.276491	0.282694	-0.28447	0.268458
			BIRC6	-0.181017	0.472249	-0.339862	0.167622	-0.106222	0.684922	0.00197685	0.993992
			BIRC6.AS2	-0.0628331	0.804379	-0.00747421	0.976518	0.142988	0.584052	-0.464989	0.0600123
			BIRC7	0.318321	0.197966	-0.215923	0.389495	0.425238	0.0888247	-0.180256	0.488743
			BISPR	0.123134	0.626423	-0.33031	0.180662	0.171799	0.509691	-0.274924	0.285542
			BIVM	0.0414075	0.870413	-0.2203	0.379717	-0.584937	0.0136475	-0.417133	0.0957474
			BLACAT1	0.33434	0.175079	-0.178997	0.477288	0.364306	0.150542	-0.474106	0.0545223
			BLCAP	-0.205954	0.412272	0.316407	0.200827	0.107973	0.679985	0.286718	0.264528
			BLK	0.0107264	0.966306	-0.0885454	0.726801	-0.0195553	0.940618	-0.301469	0.239627
			BLM	0.158036	0.531112	-0.208281	0.406893	0.197562	0.447218	-0.125535	0.631173
			BLMH	0.169223	0.502044	0.227136	0.364723	-0.294493	0.251212	-0.161248	0.536398
			BLNK	-0.135467	0.591987	-0.261724	0.294127	0.20451	0.431069	-0.401596	0.110083
			BLOC1S1	0.244958	0.327237	0.234789	0.34834	0.0384902	0.883397	-0.174953	0.501829
			BLOC1S2	0.327083	0.185215	0.43422	0.071778	-0.126572	0.628333	-0.112504	0.667266
			BLOC1S3	0.451731	0.0598473	-0.128861	0.610334	0.0555092	0.83242	-0.259051	0.315371
			BLOC1S4	0.236583	0.344562	0.571806	0.0131638	0.0863724	0.741692	0.180564	0.48799
			BLOC1S6	-0.447861	0.0623463	0.458422	0.0557047	-0.429687	0.0851823	0.324289	0.204124
			BLVRA	0.0144337	0.95467	0.356348	0.146647	-0.195572	0.451899	0.16615	0.523911
			BLVRB	0.36533	0.136018	0.30082	0.225133	0.00959418	0.970848	0.130964	0.616359
			BLZF1	-0.184064	0.464694	-0.195114	0.437826	-0.466077	0.0593363	-0.434041	0.0817234
			BMF	0.246667	0.323767	0.459226	0.0552221	-0.279539	0.277203	0.0984344	0.707024
			BMI1	0.0716717	0.777476	-0.200072	0.426037	0.241986	0.349403	-0.0326199	0.901091
			BMP1	0.032915	0.896839	-0.331626	0.178826	0.19961	0.442426	-0.15708	0.547118
			BMP2	-0.360439	0.141737	0.365271	0.136086	0.148784	0.568736	0.453518	0.0674892
			BMP2K	-0.144007	0.568614	-0.0671415	0.791237	-0.186177	0.474331	0.33688	0.186088
			BMP3	-0.0183024	0.942537	-0.375726	0.124399	0.045138	0.863422	-0.42491	0.0890974
			BMP4	-0.125692	0.619218	-0.0379944	0.881019	0.0256942	0.922023	-0.193187	0.457542
			BMP5	-0.0616083	0.808124	-0.49127	0.0384132	0.251298	0.330583	-0.0109575	0.966707
			BMP6	-0.484806	0.0414379	-0.0370373	0.883997	0.238943	0.355682	0.147935	0.570969
			BMP7	-0.163044	0.518005	-0.0408249	0.872222	0.0380118	0.884837	0.106728	0.683493
			BMP8A	-0.104686	0.679315	0.208109	0.407289	0.225149	0.384935	0.344954	0.175097
			BMP8B	-0.0546779	0.829389	0.493127	0.0375759	-0.00434631	0.986791	-0.0574598	0.826613
			BMPER	-0.014087	0.955758	-0.101051	0.689917	-0.169017	0.516672	-0.397745	0.113859
			BMPR1A	-0.201508	0.422653	-0.14251	0.572683	-0.1537	0.555883	-0.145541	0.577286
			BMPR1B	-0.26898	0.280451	0.153668	0.542666	-0.131055	0.616113	0.438806	0.078056
			BMPR2	-0.264954	0.287989	0.162723	0.518839	-0.286827	0.264338	0.269809	0.294961
			BMS1	-0.240901	0.335564	-0.0902713	0.721674	-0.304176	0.235224	0.0444227	0.865568
			BMS1P20	-0.0152917	0.951978	-0.283554	0.254181	0.235187	0.363521	-0.0562933	0.830085
			BMS1P21	-0.101335	0.689086	0.0975914	0.700058	-0.0387886	0.882499	0.121927	0.641093
			BMS1P4	0.290225	0.242692	-0.183086	0.467112	0.099421	0.704211	-0.131088	0.616023
			BMS1P5	-0.112487	0.656757	-0.0632566	0.803085	-0.397313	0.114288	-0.0620042	0.813119
			BMS1P6	-0.203134	0.41884	-0.395427	0.10433	0.100679	0.700631	0.0482135	0.854207
			BMX	-0.395836	0.10394	-0.45364	0.0586428	0.234903	0.364117	-0.0678358	0.795876
			BNC1	-0.350373	0.154028	-0.310079	0.210477	-0.037451	0.886526	0.134321	0.60727
			BNC2	-0.289437	0.244033	-0.467796	0.050268	0.190918	0.462943	0.0389304	0.882072
			BNIP1	0.0935995	0.71182	-0.0558368	0.825825	0.0678985	0.795692	0.00632534	0.980778
			BNIP2	-0.0869113	0.731665	0.192828	0.443317	-0.406439	0.105462	-0.0724408	0.782323
			BNIP3	0.276179	0.267274	0.576434	0.0122789	0.0407735	0.876528	0.182316	0.483705
			BNIP3L	-0.0634178	0.802592	-0.0477149	0.850869	-0.179712	0.490078	-0.642632	0.00540011
			BNIPL	0.26161	0.294344	0.295791	0.233362	-0.0540007	0.836915	-0.00582114	0.98231
			BOC	0.185968	0.460008	-0.335094	0.174049	0.366709	0.147667	-0.280916	0.274743
			BOD1	0.103758	0.682016	0.365493	0.13583	-0.262665	0.308425	0.312801	0.22154
			BOD1L1	0.0627925	0.804503	-0.0625072	0.805375	-0.11603	0.657427	-0.309592	0.22657
			BOK	0.383134	0.116558	-0.0148718	0.953296	0.117069	0.654538	-0.240846	0.351748
			BOK.AS1	0.224257	0.370997	-0.0253555	0.92045	-0.276461	0.282749	-0.345864	0.173886
			BOLA1	0.353849	0.149704	0.101423	0.688829	0.179226	0.491271	-0.0728865	0.781014
			BOLA3	0.187372	0.456566	0.270276	0.278051	-0.071028	0.786475	0.125711	0.63069
			BOLA3.AS1	0.012408	0.961027	-0.491766	0.0381878	0.0416295	0.873955	-0.183065	0.48188
			BOLL	-0.172789	0.492942	0.0452857	0.858387	-0.472287	0.0555867	0.15626	0.549239
			BOP1	0.18448	0.463668	0.53342	0.0226242	0.0134661	0.95909	0.185018	0.477135
			BORA	0.148605	0.556197	0.236711	0.344293	0.160778	0.537602	-0.2188	0.398829
			BPGM	-0.233546	0.350971	-0.060243	0.812304	-0.529483	0.02883	-0.360252	0.155479
			BPHL	0.0981088	0.698538	0.149211	0.554569	-0.0610117	0.816062	-0.290767	0.257539
			BPI	0.56814	0.0139003	-0.148252	0.557148	0.0897163	0.732031	-0.171584	0.510228
			BPNT1	0.0792802	0.754507	0.241792	0.333725	-0.301775	0.239127	0.00361495	0.989014
			BPTF	-0.183615	0.465805	-0.119145	0.637724	-0.102257	0.696146	-0.0476661	0.855846
			BRAF	-0.238366	0.340831	-0.0596805	0.814027	-0.278137	0.279721	0.200475	0.44041
			BRAP	0.119032	0.638045	0.42637	0.0776614	-0.437941	0.0787121	0.109545	0.675564
			BRAT1	0.388897	0.110705	-0.0638965	0.80113	0.286875	0.264255	-0.247243	0.338705
			BRCA1	-0.0834333	0.74205	-0.491293	0.0384023	-0.366941	0.147391	-0.256487	0.320356
			BRCA2	0.00970825	0.969503	-0.0123876	0.961091	-0.0848345	0.746148	0.0302455	0.908261
			BRCAT107	0.107791	0.670305	0.396115	0.103674	-0.126754	0.627835	0.107928	0.680111
			BRCAT54	-0.472007	0.0479603	-0.174501	0.488599	-0.0383831	0.883719	-0.0224802	0.931754
			BRCC3	0.332893	0.177071	0.0309617	0.902933	-0.27494	0.285513	-0.0690741	0.792226
			BRD1	-0.0369557	0.884251	0.350633	0.153703	0.0991114	0.705093	0.251015	0.331146
			BRD2	-0.335889	0.172965	-0.00771924	0.975749	0.186132	0.474439	0.358506	0.157639
			BRD3	0.422596	0.0806125	-0.114492	0.651004	0.0612477	0.815362	-0.179955	0.489482
			BRD4	-0.142251	0.573388	-0.0123986	0.961056	-0.149336	0.567286	0.352524	0.165193
			BRD7	-0.0536067	0.832687	0.177265	0.481629	-0.505924	0.0382642	-0.109293	0.67627
			BRD7P3	-0.0350431	0.890206	0.21503	0.391506	-0.165497	0.525566	0.633539	0.00632444
			BRD8	-0.0699451	0.782713	0.236784	0.344139	-0.198864	0.444167	0.198655	0.444656
			BRD9	0.23585	0.346102	0.13832	0.584136	-0.168776	0.517278	-0.0716664	0.784598
			BRE	0.0161353	0.949332	0.269044	0.280332	-0.105574	0.686751	-0.0870696	0.739675
			BRE.AS1	-0.372376	0.128064	0.407748	0.0930254	0.357424	0.158987	0.374325	0.138802
			BREA2	0.00517669	0.983735	0.400136	0.0998994	-0.0028718	0.991272	0.225494	0.384189
			BRF1	0.0649411	0.797942	-0.00224828	0.992936	0.0417053	0.873727	0.0785817	0.764341
			BRF2	0.0973681	0.700714	0.355586	0.147575	-0.173338	0.505847	-0.0677747	0.796057
			BRI3	0.318144	0.19823	0.349658	0.154929	0.212437	0.41302	0.110367	0.673255
			BRI3BP	0.590756	0.00983682	0.00279128	0.99123	0.290679	0.25769	0.239955	0.353587
			BRICD5	0.460888	0.0542333	0.305065	0.218334	0.00275318	0.991633	-0.189672	0.465923
			BRINP1	0.471144	0.0484267	0.0772566	0.760597	0.521302	0.0318765	0.372921	0.140408
			BRINP2	-0.0124965	0.960749	-0.0236687	0.925728	0.134379	0.607114	0.385282	0.126704
			BRINP3	0.0112574	0.964639	0.102919	0.684462	-0.119747	0.647114	0.164594	0.52786
			BRIP1	0.0406135	0.872878	-0.444384	0.0646571	0.190405	0.46417	0.161133	0.536694
			BRIX1	-0.442219	0.066128	0.465952	0.0513042	-0.125339	0.63171	0.426634	0.0876699
			BRK1	0.0477317	0.850817	0.213667	0.394587	0.0247535	0.92487	-0.0448531	0.864277
			BRMS1	0.0230538	0.927653	0.518375	0.0275296	0.0568952	0.828293	0.120933	0.643835
			BRMS1L	0.116461	0.645371	0.433433	0.0723522	-0.454031	0.0671412	0.221021	0.39394
			BROX	0.213425	0.395136	0.260754	0.295985	-0.420897	0.0924864	-0.302941	0.237227
			BRPF1	-0.0480059	0.849969	0.0960592	0.704565	0.455149	0.0663864	0.119499	0.647801
			BRPF3	-0.0740249	0.770352	-0.248729	0.319608	0.084574	0.746903	0.143892	0.581652
			BRSK1	0.175936	0.484975	-0.437454	0.0694523	0.0950306	0.716755	-0.171153	0.511306
			BRSK2	-0.221126	0.377887	-0.328407	0.183338	0.585847	0.0134666	0.157048	0.547202
			BRWD1	0.0294051	0.907793	-0.184959	0.462489	-0.0970195	0.711064	-0.0600556	0.8189
			BRWD1.AS1	0.00216682	0.993192	-0.122895	0.627097	0.125669	0.630805	0.180902	0.48716
			BRWD1.IT2	0.361219	0.140814	-0.181281	0.47159	0.133477	0.609551	-0.35451	0.162658
			BRWD3	-0.089078	0.725218	-0.102492	0.685708	0.0517902	0.843512	0.292265	0.254984
			BSCL2	0.317323	0.199455	-0.506559	0.0319318	0.276727	0.282267	-0.132497	0.612204
			BSDC1	-0.157672	0.532071	0.140829	0.577265	-0.269014	0.296441	0.13331	0.610001
			BSG	0.209873	0.403233	0.076132	0.763988	0.00474316	0.985585	0.115459	0.659017
			BSN	-0.427991	0.0764182	-0.452676	0.0592491	0.232614	0.368944	-0.0577751	0.825676
			BSN.AS2	0.596131	0.00902796	-0.0544456	0.830104	0.154311	0.554293	-0.508592	0.0370916
			BSPRY	-0.114887	0.649871	-0.10455	0.679709	0.0303235	0.908025	-0.300386	0.241403
			BST1	-0.128298	0.611909	-0.372217	0.128239	0.145658	0.576975	-0.114037	0.662982
			BST2	0.127545	0.614016	-0.20446	0.415744	0.0921638	0.724983	-0.0603852	0.817921
			BTAF1	-0.352549	0.151312	-0.152216	0.546532	-0.0514669	0.844478	0.331735	0.193325
			BTBD1	0.0681658	0.78812	0.21987	0.380672	-0.44266	0.0751786	0.148802	0.56869
			BTBD10	0.144206	0.568075	0.411304	0.0899344	-0.321789	0.207835	0.237505	0.358671
			BTBD11	-0.0440678	0.86216	-0.436636	0.070035	0.13506	0.605276	-0.301072	0.240277
			BTBD16	0.0389095	0.878174	0.365643	0.135657	-0.100071	0.702359	0.330425	0.195197
			BTBD18	-0.463413	0.0527579	-0.152812	0.544942	-0.180367	0.488472	-0.174243	0.503595
			BTBD19	-0.314128	0.204268	-0.188878	0.452889	0.211538	0.415046	0.144193	0.580854
			BTBD2	0.187672	0.455833	-0.046296	0.855258	0.314377	0.219096	0.250443	0.332286
			BTBD3	-0.168059	0.505032	0.0849365	0.737556	-0.30737	0.230096	0.206583	0.42631
			BTBD6	0.21708	0.386896	-0.130017	0.607107	-0.1774	0.49577	-0.0388862	0.882205
			BTBD7	-0.163926	0.515711	-0.187175	0.457048	-0.0325073	0.901431	0.176681	0.497547
			BTBD8	0.0313626	0.901682	0.0616446	0.808013	0.0945377	0.718168	0.209593	0.419448
			BTBD9	-0.157647	0.532137	-0.277101	0.265615	0.0297674	0.909706	-0.0831608	0.751006
			BTC	-0.193235	0.442335	-0.339482	0.168128	0.181339	0.486092	0.202823	0.434961
			BTD	-0.160514	0.524606	-0.124436	0.62275	-0.606842	0.0097931	-0.114389	0.662
			BTF3	-0.0553383	0.827358	0.476128	0.045781	-0.127796	0.624988	0.0752371	0.774121
			BTF3L4	-0.064358	0.799721	0.292855	0.238254	-0.364095	0.150796	0.0201982	0.938669
			BTG1	-0.361832	0.140092	0.255348	0.306471	-0.322299	0.207074	0.43395	0.0817943
			BTG2	-0.319076	0.196846	0.345236	0.160574	-0.0236576	0.928188	0.472508	0.0554565
			BTG3	-0.343093	0.16336	0.498837	0.0350902	-0.0464715	0.859425	0.350765	0.167459
			BTK	-0.227609	0.363699	-0.504296	0.0328336	0.586283	0.0133806	-0.269598	0.295354
			BTLA	-0.147824	0.558299	-0.140571	0.577971	0.275203	0.285035	-0.102708	0.694866
			BTN1A1	0.320676	0.194484	0.212214	0.397886	-0.0559535	0.831096	-0.114818	0.660804
			BTN2A1	0.309245	0.211771	-0.29992	0.226592	0.0638841	0.807552	-0.527748	0.0294567
			BTN2A2	0.227353	0.364253	-0.575128	0.0125235	0.191506	0.461539	-0.0801131	0.759874
			BTN2A3P	0.0165299	0.948095	-0.503536	0.0331409	0.334036	0.190066	-0.191436	0.461707
			BTN3A1	-0.0639402	0.800997	-0.732064	0.000552441	0.185324	0.476394	-0.0856241	0.743859
			BTN3A2	0.0616461	0.808008	-0.634428	0.00468393	0.267036	0.300144	-0.335543	0.187952
			BTN3A3	-0.0446738	0.860282	-0.617645	0.00630795	0.345773	0.174007	-0.32123	0.208672
			BTNL2	0.0522721	0.836798	-0.139164	0.581821	0.494859	0.0434312	0.0394234	0.880588
			BTNL3	-0.237785	0.342043	-0.348489	0.156408	-0.262544	0.308656	-0.40377	0.107991
			BTNL8	0.211695	0.399069	-0.120096	0.635022	0.137896	0.597649	0.0322757	0.90213
			BTNL9	0.190045	0.450051	-0.332671	0.177377	0.129486	0.620379	-0.191585	0.461352
			BTRC	0.304844	0.218684	-0.270821	0.277044	-0.184888	0.477451	-0.0810652	0.757101
			BUB1	0.242485	0.332299	0.389154	0.110449	0.13526	0.604736	-0.148567	0.569306
			BUB1B	-0.0547396	0.829199	-0.411421	0.0898334	0.175192	0.501235	-0.185983	0.474799
			BUB3	-0.384278	0.115379	0.299726	0.226907	-0.0548253	0.834457	0.0119537	0.963682
			BUD13	0.324821	0.188454	0.317926	0.198555	0.275906	0.283756	0.0975268	0.709614
			BUD31	0.0945886	0.7089	0.620548	0.0059984	-0.494969	0.0433777	0.0265977	0.919289
			BVES	-0.198886	0.428841	0.0754355	0.76609	-0.673824	0.00301918	0.0292052	0.911405
			BVES.AS1	-0.0894102	0.724231	0.014394	0.954795	-0.411331	0.100935	0.148623	0.569159
			BYSL	-0.241968	0.333363	0.559176	0.0158395	-0.178383	0.493346	0.443075	0.074873
			BZRAP1	-0.142879	0.57168	-0.407484	0.0932579	-0.151701	0.561094	-0.0155492	0.952768
			BZRAP1.AS1	-0.494493	0.0369695	-0.268458	0.281422	-0.0262884	0.920225	-0.00398721	0.987883
			BZW1	-0.44226	0.0660997	0.236529	0.344676	-0.0582711	0.824201	0.30632	0.231774
			BZW2	0.166767	0.508359	0.109116	0.666472	-0.138433	0.596207	0.251786	0.329614
			C10orf10	-0.230206	0.358098	0.0463468	0.855101	-0.0487469	0.85261	0.587563	0.0131306
			C10orf105	0.18403	0.46478	-0.454664	0.0580042	0.36467	0.150104	-0.204999	0.429943
			C10orf107	0.27352	0.272095	0.268309	0.281698	-0.040528	0.877266	0.0173727	0.947236
			C10orf11	0.257271	0.302715	0.354457	0.148957	-0.142837	0.584455	0.0537761	0.837585
			C10orf111	0.245954	0.325212	-0.258812	0.299725	0.340642	0.180911	-0.134794	0.605994
			C10orf12	-0.250984	0.315095	-0.34252	0.164111	0.00996953	0.969708	0.10415	0.690779
			C10orf128	0.0093637	0.970584	-0.148881	0.555455	0.0803029	0.759321	-0.0272127	0.917429
			C10orf131	0.215545	0.390344	0.450311	0.0607555	-0.333202	0.191243	-0.328664	0.197732
			C10orf142	0.171515	0.496184	-0.32782	0.184169	0.0728077	0.781245	-0.214441	0.408523
			C10orf2	-0.128276	0.611972	0.444511	0.0645717	-0.0891915	0.733545	0.505831	0.038306
			C10orf25	-0.156832	0.534285	-0.507646	0.0315055	0.275314	0.284832	-0.138602	0.595755
			C10orf32	0.145799	0.563761	0.377985	0.12197	-0.362399	0.152851	-0.073489	0.779246
			C10orf35	0.283681	0.25396	0.423327	0.0800352	-0.0685978	0.79363	0.0846067	0.746808
			C10orf54	0.135035	0.593179	-0.480149	0.0437277	0.105937	0.685727	-0.255005	0.323258
			C10orf55	-0.341067	0.166025	0.0656392	0.795813	0.0857567	0.743475	0.405226	0.106606
			C10orf62	-0.199979	0.426255	-0.114301	0.65155	0.134944	0.605587	-0.166134	0.523952
			C10orf67	-0.166273	0.509635	0.236268	0.345224	-0.244706	0.343843	0.223516	0.388483
			C10orf71	0.0457692	0.856889	-0.326848	0.18555	0.019145	0.941862	0.0302232	0.908329
			C10orf71.AS1	0.0154906	0.951354	-0.238316	0.340934	-0.268454	0.297488	-0.051773	0.843564
			C10orf76	0.153117	0.544132	-0.0832659	0.742551	-0.386221	0.125703	0.0335688	0.898228
			C10orf82	0.20103	0.423778	-0.21846	0.383811	-0.0788105	0.763673	-0.429401	0.085413
			C10orf88	-0.121324	0.63154	-0.245371	0.326397	0.0022779	0.993077	0.0689558	0.792575
			C10orf90	0.288831	0.245066	-0.356525	0.146433	-0.0594287	0.820761	-0.0292365	0.91131
			C10orf95	0.241058	0.335241	-0.145988	0.563252	0.165993	0.524309	0.16988	0.514502
			C11orf1	0.0668204	0.792214	0.0754887	0.76593	-0.133861	0.608511	-0.417092	0.095783
			C11orf16	0.226456	0.3662	-0.153856	0.542165	-0.0221556	0.932737	0.213452	0.410739
			C11orf21	0.23511	0.347662	-0.175833	0.485235	0.166455	0.52314	-0.550285	0.0220899
			C11orf24	0.207386	0.408956	0.203953	0.416926	0.283213	0.270671	0.0758473	0.772334
			C11orf30	-0.108929	0.667011	-0.507551	0.0315425	0.0162211	0.95073	-0.20485	0.430287
			C11orf31	0.238131	0.341321	0.341197	0.165852	-0.0526884	0.840831	0.102171	0.696391
			C11orf42	0.123779	0.624602	-0.15275	0.545107	0.0753104	0.773907	-0.510973	0.0360683
			C11orf45	-0.126682	0.616436	-0.567516	0.0140287	0.0142598	0.956681	-0.370202	0.143554
			C11orf49	0.297898	0.229891	0.168221	0.504617	0.0374076	0.886657	-0.174915	0.501924
			C11orf53	-0.144128	0.568285	-0.401085	0.0990225	0.10981	0.674818	0.08974	0.731963
			C11orf54	-0.00354417	0.988864	0.366826	0.134301	-0.461087	0.0624828	0.189743	0.465752
			C11orf57	0.221101	0.377943	0.0518126	0.838215	-0.246755	0.339689	-0.230849	0.372692
			C11orf58	0.182145	0.469445	0.507952	0.0313863	-0.328342	0.198198	0.0663017	0.800404
			C11orf63	-0.357933	0.144731	-0.103479	0.68283	-0.323148	0.205812	-0.319537	0.211217
			C11orf65	-0.298177	0.229435	-0.24523	0.326684	-0.21957	0.39713	-0.377951	0.134714
			C11orf68	0.152825	0.544909	0.0248269	0.922104	0.197702	0.446888	-0.0502053	0.848248
			C11orf70	-0.0271734	0.914766	0.000958978	0.996987	0.32743	0.199521	0.192666	0.458779
			C11orf71	0.344064	0.162094	0.406816	0.0938479	-0.200432	0.44051	-0.244418	0.34443
			C11orf72	-0.504643	0.0326941	-0.205023	0.414435	-0.180488	0.488175	0.345361	0.174554
			C11orf73	0.0321979	0.899076	0.0918499	0.716995	-0.0733974	0.779515	-0.0139634	0.957581
			C11orf74	0.145008	0.565903	0.0231165	0.927456	-0.167726	0.519925	-0.117322	0.653836
			C11orf80	-0.0573116	0.821294	-0.375694	0.124433	0.543512	0.0241333	-0.0988497	0.705839
			C11orf84	0.33959	0.167985	0.25721	0.302834	0.443211	0.0747732	0.0645896	0.805464
			C11orf85	-0.305349	0.217883	-0.00976036	0.969339	0.314017	0.219653	0.0699449	0.789662
			C11orf88	0.177364	0.48138	0.290913	0.241528	-0.629939	0.00672373	0.124076	0.635178
			C11orf91	0.118844	0.63858	0.131981	0.601642	-0.184983	0.47722	0.183886	0.479881
			C11orf95	-0.0301144	0.905578	0.0562758	0.824476	0.318695	0.212489	0.22329	0.388976
			C11orf96	-0.199735	0.426832	0.33924	0.168451	0.0628291	0.810675	0.509397	0.0367433
			C11orf98	0.53987	0.0207438	-0.0825563	0.744676	0.156939	0.547484	-0.210991	0.416282
			C12orf10	0.184305	0.4641	0.30748	0.214526	-0.0975095	0.709664	0.033344	0.898906
			C12orf29	-0.0605299	0.811425	0.376653	0.123398	-0.325232	0.202735	0.321259	0.208628
			C12orf4	-0.0875733	0.729693	0.382071	0.117661	-0.54015	0.0252005	0.328952	0.197317
			C12orf43	0.0545103	0.829905	0.195485	0.436936	-0.062639	0.811238	-0.0579801	0.825066
			C12orf45	-0.0757367	0.765181	0.508812	0.0310532	-0.300894	0.240569	0.280503	0.27548
			C12orf49	-0.12931	0.609081	0.39665	0.103166	-0.235102	0.363698	0.404263	0.107521
			C12orf54	-0.596015	0.00904483	-0.0783077	0.757432	-0.124178	0.634897	0.245764	0.341695
			C12orf56	-0.0500005	0.843806	0.417994	0.0843222	-0.300503	0.241211	0.184175	0.47918
			C12orf57	0.160065	0.525783	0.189502	0.451371	0.0690222	0.792379	0.0301971	0.908407
			C12orf60	-0.460949	0.0541976	-0.0417433	0.86937	-0.443738	0.0743877	-0.263301	0.307212
			C12orf65	0.362911	0.138826	0.295515	0.23382	0.202673	0.435309	-0.227243	0.380412
			C12orf66	0.2375	0.34264	0.0960186	0.704685	0.0465582	0.859165	0.0355925	0.892125
			C12orf71	0.399674	0.100328	0.340354	0.166968	-0.0362418	0.890168	0.46783	0.058259
			C12orf73	0.353559	0.150062	0.222175	0.37557	0.0790681	0.762922	0.067861	0.795802
			C12orf75	0.206892	0.410098	0.0977368	0.699631	-0.380949	0.131398	0.123947	0.635533
			C12orf76	0.0743076	0.769497	0.24597	0.325179	-0.102038	0.696767	0.11615	0.657094
			C12orf79	-0.154515	0.540417	-0.224542	0.370373	0.251826	0.329534	-0.0301846	0.908445
			C14orf1	0.119889	0.635609	0.496225	0.0362109	-0.290583	0.257855	0.115621	0.658566
			C14orf119	0.0276383	0.913312	0.10976	0.66461	0.0281544	0.914581	-0.0303551	0.90793
			C14orf132	0.208676	0.405981	-0.112232	0.657489	0.18147	0.485772	-0.0527968	0.840507
			C14orf142	0.0885596	0.726759	-0.0381857	0.880424	-0.132548	0.612065	-0.486237	0.0478099
			C14orf159	0.159461	0.527367	0.0278054	0.91279	-0.308076	0.228972	0.15473	0.553207
			C14orf166	0.0851752	0.736844	0.476784	0.0454411	-0.224957	0.385352	0.0208267	0.936764
			C14orf169	0.257628	0.302021	0.720211	0.000749346	-0.147846	0.571204	0.239637	0.354244
			C14orf178	0.218641	0.383408	0.473097	0.0473766	-0.382471	0.129735	0.202646	0.435371
			C14orf180	0.271429	0.275924	0.135646	0.591494	-0.0780164	0.765992	0.207841	0.423435
			C14orf2	0.259976	0.297481	0.227652	0.363604	-0.184943	0.477317	0.0501947	0.84828
			C14orf28	0.246081	0.324954	-0.50799	0.0313716	0.203168	0.434163	-0.393776	0.117846
			C14orf37	0.081402	0.748135	0.0337405	0.894265	-0.358215	0.158001	0.0881668	0.736503
			C14orf39	0.0768654	0.761776	0.121023	0.632395	-0.28764	0.262925	0.055357	0.832873
			C14orf79	-0.087232	0.73071	-0.460018	0.0547491	0.146683	0.574269	-0.151947	0.560452
			C14orf80	0.0767343	0.762172	-0.0573232	0.821258	0.495238	0.0432463	-0.113615	0.664161
			C14orf93	0.340166	0.167218	-0.349801	0.154748	0.345917	0.173815	-0.11754	0.653231
			C15orf26	-0.414255	0.0874262	-0.0662092	0.794076	0.238555	0.356486	0.122491	0.639538
			C15orf27	-0.202678	0.419908	-0.304275	0.219589	-0.115481	0.658956	0.0170145	0.948323
			C15orf39	-0.386176	0.113442	0.111301	0.66017	-0.0306587	0.907013	0.452639	0.0680891
			C15orf40	-0.105539	0.676834	0.046923	0.853318	-0.260577	0.312427	-0.323737	0.20494
			C15orf41	-0.0202722	0.936364	-0.0864027	0.733181	0.112126	0.668325	-0.0404765	0.877421
			C15orf48	-0.210193	0.4025	-0.127175	0.615053	-0.0883428	0.735995	-0.0912307	0.727668
			C15orf52	0.332534	0.177566	-0.369296	0.1315	-0.245456	0.342319	-0.11534	0.65935
			C15orf56	0.0154944	0.951342	-0.0616776	0.807912	0.149076	0.56797	-0.402409	0.109298
			C15orf57	-0.0433331	0.864438	0.216006	0.389307	-0.541671	0.0247135	0.211685	0.414715
			C15orf59	-0.3744	0.125841	0.0654457	0.796403	0.0485127	0.853311	0.061688	0.814057
			C15orf61	0.28026	0.25998	0.193176	0.442479	0.0750796	0.774583	0.160445	0.538456
			C15orf62	0.421284	0.0816578	-0.45545	0.0575174	0.309639	0.226496	-0.322793	0.20634
			C15orf65	0.23587	0.346061	0.264675	0.288516	0.0373726	0.886762	-0.165378	0.525869
			C16orf13	0.170126	0.49973	0.127629	0.613781	-0.0816907	0.75528	0.0633002	0.80928
			C16orf45	0.106474	0.674121	0.2876	0.247173	-0.339585	0.182356	0.231447	0.37142
			C16orf46	-0.0729047	0.773741	0.112419	0.656953	0.0968281	0.711611	-0.0452959	0.862949
			C16orf47	0.227841	0.363197	-0.0407925	0.872322	0.3565	0.160145	0.148805	0.568682
			C16orf52	-0.4137	0.0878942	0.0658147	0.795278	-0.249872	0.333427	-0.032997	0.899953
			C16orf54	-0.625917	0.00545843	-0.244519	0.328132	0.0661816	0.800759	-0.299418	0.242997
			C16orf58	-0.0482826	0.849113	-0.22062	0.379008	0.281422	0.273842	0.142563	0.585182
			C16orf59	0.0566161	0.82343	0.0266629	0.916362	0.0824646	0.753029	-0.047007	0.85782
			C16orf62	0.138734	0.583	-0.295282	0.234207	-0.130047	0.618854	0.141668	0.587565
			C16orf70	0.0410339	0.871573	0.130936	0.604547	0.275344	0.284777	-0.112902	0.666154
			C16orf71	0.43336	0.0724059	-0.189779	0.450697	0.213994	0.409523	0.0464211	0.859575
			C16orf72	-0.15074	0.550475	0.173254	0.491759	-0.220768	0.394494	0.258869	0.315724
			C16orf74	0.212021	0.398325	-0.383253	0.116435	0.441308	0.076179	-0.573123	0.0161742
			C16orf86	0.397067	0.102771	-0.296494	0.232201	0.104133	0.690828	-0.393834	0.117787
			C16orf87	0.0039792	0.987497	0.171698	0.495717	-0.135889	0.603042	-0.327353	0.199634
			C16orf89	0.613663	0.00675339	0.267565	0.283086	0.144504	0.580031	-0.0346339	0.895015
			C16orf90	0.105546	0.676816	0.289223	0.244397	-0.0946828	0.717752	0.095498	0.715416
			C16orf91	0.363533	0.1381	0.260013	0.297409	0.326651	0.200656	-0.00990477	0.969904
			C16orf93	0.484704	0.0414872	-0.219084	0.382419	-0.0707667	0.787243	-0.134494	0.606804
			C16orf95	0.369915	0.130803	0.238805	0.339916	0.466545	0.0590471	-0.131558	0.614747
			C16orf96	-0.11646	0.645373	-0.335994	0.172824	0.102738	0.694781	0.165549	0.525435
			C17orf100	-0.130852	0.60478	-0.481742	0.0429336	0.0119001	0.963845	-0.337651	0.185019
			C17orf104	-0.111904	0.658434	0.050584	0.842005	-0.065498	0.802779	-0.502281	0.039911
			C17orf105	0.160806	0.523844	-0.379394	0.120471	0.0623332	0.812144	0.332011	0.192933
			C17orf107	0.327958	0.183973	-0.207179	0.409434	0.154101	0.55484	-0.388038	0.123781
			C17orf112	-0.40318	0.0971075	-0.284033	0.253346	0.297216	0.246649	0.0313359	0.904968
			C17orf47	-0.213382	0.395233	-0.160578	0.52444	0.0932855	0.72176	-0.0473997	0.856644
			C17orf50	0.511443	0.0300505	-0.0295025	0.907489	-0.0440456	0.866699	-0.391072	0.120617
			C17orf51	-0.107256	0.671852	-0.0400276	0.874699	0.0867412	0.740625	0.0556122	0.832113
			C17orf53	-0.321742	0.192922	0.0592481	0.815352	0.0578276	0.825519	0.301245	0.239994
			C17orf58	-0.285819	0.250244	0.403567	0.0967574	0.280543	0.275408	-0.0906449	0.729355
			C17orf59	0.356011	0.147057	0.0793808	0.754205	0.0101153	0.969265	-0.175953	0.499348
			C17orf62	0.0331367	0.896148	0.482983	0.042323	-0.064041	0.807087	0.212742	0.412335
			C17orf64	0.0266659	0.916352	-0.0412451	0.870917	-0.0881303	0.736608	-0.0980849	0.708021
			C17orf67	-0.0854222	0.736106	-0.246362	0.324384	0.214201	0.409061	0.511769	0.035731
			C17orf74	-0.0173821	0.945422	0.132419	0.600424	0.290655	0.257731	0.409973	0.102177
			C17orf75	0.181595	0.470811	0.00762335	0.97605	-0.162168	0.534045	-0.268794	0.296852
			C17orf77	-0.214637	0.392393	-0.327319	0.18488	-0.0328032	0.900538	0.0607624	0.816802
			C17orf78	0.137754	0.585688	0.0858444	0.734846	0.0251747	0.923595	-0.149157	0.567758
			C17orf80	0.299518	0.227245	-0.14585	0.563623	-0.0927254	0.723369	-0.0643171	0.80627
			C17orf82	-0.277157	0.265515	-0.194704	0.438806	0.238476	0.356652	-0.337158	0.185703
			C17orf85	0.333656	0.176019	0.199116	0.428295	-0.264523	0.304888	0.138751	0.595357
			C17orf89	0.138959	0.582382	0.32884	0.182727	-0.284862	0.26777	-0.024662	0.925147
			C17orf96	-0.153662	0.542682	0.137365	0.586759	-0.0426368	0.870929	0.303428	0.236436
			C17orf97	0.192409	0.444327	0.0711709	0.778994	0.433423	0.0822075	-0.312512	0.221991
			C18orf21	0.163761	0.516141	0.159471	0.527341	0.124152	0.634969	-0.192086	0.460158
			C18orf25	-0.201229	0.42331	-0.175485	0.486113	-0.124542	0.633897	0.130694	0.617093
			C18orf32	0.405342	0.09516	-0.46027	0.0545994	0.417716	0.0952366	-0.0651341	0.803854
			C18orf54	-0.0852232	0.7367	-0.501058	0.0341582	0.231405	0.371508	-0.42525	0.0888146
			C18orf61	-0.0053792	0.983099	-0.220111	0.380137	0.240377	0.352715	-0.190285	0.464455
			C18orf65	0.336225	0.172509	-0.138385	0.583956	0.0490088	0.851827	0.107973	0.679985
			C18orf8	0.133662	0.596977	0.279246	0.261779	0.116619	0.65579	0.45832	0.0642801
			C19orf12	0.486888	0.0404446	0.533677	0.0225467	-0.0834673	0.750115	0.0206264	0.937371
			C19orf18	0.0212288	0.933367	0.144736	0.566637	-0.0826461	0.752501	-0.0223027	0.932292
			C19orf24	0.258257	0.300801	0.444958	0.0642716	0.351744	0.166195	-0.108608	0.678196
			C19orf25	0.463907	0.0524724	0.34598	0.159614	-0.0380523	0.884715	0.0417397	0.873624
			C19orf35	0.424078	0.0794441	-0.00170919	0.99463	0.510614	0.0362213	0.185216	0.476656
			C19orf38	-0.198247	0.430355	0.101467	0.6887	-0.104842	0.688823	-0.0748635	0.775216
			C19orf43	-0.0261161	0.918071	0.457927	0.0560037	0.0272495	0.917318	0.274468	0.286374
			C19orf44	0.454305	0.0582275	0.0185374	0.941801	0.0340617	0.896741	-0.0679926	0.795414
			C19orf45	0.23258	0.353026	-0.0149264	0.953124	0.210995	0.416273	0.406142	0.105741
			C19orf47	0.113063	0.655103	0.354717	0.148638	-0.122817	0.63864	0.216839	0.403175
			C19orf48	-0.178519	0.478484	0.266924	0.284285	0.0910242	0.728262	0.0150135	0.954394
			C19orf52	0.360865	0.141233	0.595789	0.00907778	-0.183294	0.481323	0.0572547	0.827223
			C19orf53	0.388377	0.111224	0.351443	0.152689	0.0618165	0.813676	0.178801	0.492318
			C19orf54	0.22837	0.362053	-0.304302	0.219547	0.429942	0.0849771	0.104665	0.689323
			C19orf57	-0.00157089	0.995064	-0.147976	0.557891	0.503915	0.039166	-0.00530507	0.983878
			C19orf60	0.364501	0.136976	0.246158	0.324797	0.26208	0.309544	0.0355667	0.892203
			C19orf66	-0.290582	0.242088	0.0851658	0.736872	0.223414	0.388705	0.326744	0.200521
			C19orf67	0.384934	0.114707	-0.386325	0.113291	0.211009	0.416241	0.0732769	0.779868
			C19orf68	0.287125	0.24799	-0.304344	0.219479	0.105267	0.687619	0.0508952	0.846186
			C19orf70	0.298585	0.228767	0.170412	0.498999	0.352865	0.164756	0.0195092	0.940757
			C19orf71	0.0103142	0.9676	-0.082795	0.743961	0.157737	0.545423	-0.0204057	0.93804
			C19orf73	0.18027	0.474109	-0.0766048	0.762562	0.283994	0.269295	-0.169002	0.516709
			C19orf80	0.204295	0.416129	0.206319	0.411425	-0.0324232	0.901685	-0.119266	0.648444
			C19orf81	-0.485758	0.0409813	0.00297725	0.990645	0.203086	0.434352	-0.0142559	0.956693
			C1D	0.304325	0.219509	0.199497	0.427395	-0.133684	0.608989	-0.0666948	0.799243
			C1GALT1	-0.30506	0.218343	-0.0958291	0.705243	-0.203418	0.433585	-0.0935755	0.720928
			C1GALT1C1	-0.22116	0.377812	-0.111521	0.659536	-0.160429	0.538498	-0.241092	0.35124
			C1GALT1C1L	0.181395	0.471306	0.175242	0.486727	-0.297727	0.245798	-0.155757	0.550541
			C1orf101	-0.255946	0.305299	-0.204116	0.416548	-0.046503	0.85933	0.118098	0.651682
			C1orf105	-0.093875	0.711006	0.360706	0.141421	-0.189009	0.467511	-0.0916415	0.726485
			C1orf106	0.187045	0.457365	-0.288587	0.245483	-0.211465	0.415213	-0.196172	0.450484
			C1orf109	0.0152518	0.952103	0.200346	0.425391	-0.068471	0.794003	0.0461814	0.860294
			C1orf110	-0.0727068	0.77434	-0.340165	0.167219	-0.234804	0.364324	-0.0734576	0.779338
			C1orf112	-0.161104	0.523065	-0.0851679	0.736865	-0.02098	0.936299	0.0755526	0.773197
			C1orf115	0.039176	0.877345	-0.271709	0.27541	0.089489	0.732686	-0.0536535	0.837951
			C1orf116	-0.180206	0.474267	-0.133888	0.596353	0.192029	0.460294	0.0982452	0.707564
			C1orf122	0.205322	0.413738	0.0386979	0.878832	-0.19469	0.453982	-0.0571146	0.82764
			C1orf123	0.148481	0.556531	0.384695	0.114952	0.0112606	0.965787	-0.0376663	0.885877
			C1orf127	-0.334868	0.174357	-0.267629	0.282967	-0.0851988	0.745092	0.0642185	0.806562
			C1orf131	0.539378	0.0208826	0.0993766	0.694819	0.0108129	0.967146	-0.204536	0.431009
			C1orf140	0.340055	0.167365	-0.0385703	0.879228	0.0128071	0.961091	0.180993	0.486939
			C1orf145	-0.0290675	0.908847	-0.354921	0.148387	0.198565	0.444868	-0.180917	0.487123
			C1orf146	-0.602631	0.00812217	-0.0308759	0.903201	0.00642139	0.980486	-0.0609675	0.816194
			C1orf158	-0.0636154	0.801988	-0.0398306	0.875311	-0.175091	0.501488	0.296872	0.247223
			C1orf159	-0.2574	0.302465	0.0841735	0.739837	0.234908	0.364105	0.220318	0.395483
			C1orf162	0.226229	0.366693	-0.14385	0.569042	-0.00662234	0.979876	-0.215651	0.40582
			C1orf167	-0.417299	0.0848928	0.256746	0.303738	-0.246691	0.339818	-0.00448607	0.986367
			C1orf168	0.0181381	0.943052	-0.0596607	0.814088	-0.197273	0.447895	0.141556	0.587862
			C1orf174	-0.0113906	0.96422	-0.00205642	0.993539	0.162948	0.532053	-0.189504	0.466325
			C1orf186	0.271422	0.275938	0.016258	0.948947	0.205445	0.42892	-0.561142	0.0190979
			C1orf189	-0.0349263	0.89057	0.0798673	0.752742	-0.331449	0.193734	0.0431464	0.869399
			C1orf198	0.197887	0.431211	0.427791	0.0765711	-0.0560165	0.830909	-0.0312457	0.90524
			C1orf204	-0.313352	0.205449	-0.213317	0.395379	-0.182722	0.482715	-0.327155	0.199922
			C1orf21	0.127074	0.615337	-0.271315	0.276135	0.0203671	0.938157	0.133198	0.610304
			C1orf216	-0.184731	0.46305	-0.107715	0.670523	-0.0201335	0.938865	-0.253177	0.326858
			C1orf220	-0.465982	0.0512871	-0.0529237	0.83479	-0.189194	0.467067	0.204203	0.431775
			C1orf226	-0.195993	0.435721	-0.182099	0.469559	-0.0190639	0.942107	0.0951966	0.71628
			C1orf228	0.171381	0.496525	-0.388341	0.11126	0.629063	0.00682385	-0.0255938	0.922327
			C1orf229	-0.0796317	0.75345	-0.0967351	0.702576	0.0843257	0.747624	-0.404461	0.107332
			C1orf233	0.105951	0.675639	-0.258545	0.300242	0.417973	0.0950129	0.285888	0.265975
			C1orf234	-0.0842926	0.73948	0.0657355	0.79552	-0.216558	0.403799	0.294836	0.250634
			C1orf27	-0.513258	0.0293741	0.163282	0.517385	-0.249661	0.333848	0.1337	0.608947
			C1orf35	0.315257	0.202558	0.174415	0.488816	0.370982	0.142647	-0.213581	0.41045
			C1orf43	0.318014	0.198423	0.169191	0.502125	-0.133469	0.609572	-0.0582362	0.824305
			C1orf50	0.251932	0.313208	-0.140114	0.579221	0.283068	0.270926	-0.207059	0.425221
			C1orf52	0.317339	0.199431	0.283783	0.253783	-0.329638	0.196328	-0.333739	0.190485
			C1orf53	0.331706	0.178715	0.172063	0.494787	-0.359473	0.15644	-0.0685846	0.793669
			C1orf54	0.0327055	0.897493	-0.488316	0.0397734	0.150461	0.564336	-0.147113	0.573133
			C1orf56	0.195699	0.436424	-0.208086	0.407341	0.055318	0.832989	-0.389435	0.122317
			C1orf64	0.0118074	0.962912	-0.35301	0.150741	0.331073	0.19427	0.0395335	0.880257
			C1orf74	0.0721933	0.775895	-0.0791429	0.75492	-0.0408626	0.87626	-0.252821	0.327561
			C1orf87	-0.345001	0.160879	0.055047	0.828254	-0.20659	0.426293	-0.172658	0.507544
			C1orf94	0.132794	0.599384	0.205771	0.412697	0.119794	0.646983	0.360007	0.155781
			C1orf95	-0.0619499	0.807079	-0.564095	0.0147505	0.377952	0.134713	-0.228733	0.377212
			C1QA	0.0764829	0.76293	-0.357104	0.145731	0.347662	0.171509	-0.555713	0.0205515
			C1QB	-0.0153092	0.951923	-0.421723	0.0813075	0.50289	0.0396322	-0.47585	0.0535161
			C1QBP	0.243732	0.32974	0.534177	0.0223969	-0.156035	0.549822	0.0667927	0.798955
			C1QC	-0.0614748	0.808532	-0.338382	0.1696	0.455772	0.0659683	-0.317881	0.213725
			C1QL1	-0.209397	0.404326	-0.147922	0.558034	-0.123361	0.637144	-0.195161	0.452869
			C1QL2	-0.256516	0.304186	0.192117	0.445031	-0.0373136	0.88694	0.085769	0.743439
			C1QL3	0.207289	0.40918	0.308046	0.21364	-0.162658	0.532793	-0.0298984	0.90931
			C1QTNF1	-0.0503102	0.84285	-0.124185	0.623458	0.308358	0.228524	0.396438	0.115162
			C1QTNF1.AS1	-0.131119	0.604037	0.139949	0.579673	-0.132316	0.612692	0.392995	0.118642
			C1QTNF2	-0.148445	0.556629	-0.393226	0.106449	0.732772	0.000820155	-0.184072	0.479432
			C1QTNF3	0.362897	0.138842	-0.0548491	0.828862	0.197442	0.447499	-0.501934	0.0400705
			C1QTNF3.AMACR	-0.110066	0.663728	0.22315	0.373424	-0.0613982	0.814916	0.0331791	0.899404
			C1QTNF4	-0.0811357	0.748934	-0.15789	0.531496	0.129763	0.619625	0.0303395	0.907977
			C1QTNF6	0.0154117	0.951602	-0.414729	0.0870283	0.226928	0.381092	-0.178319	0.493504
			C1QTNF7	0.194807	0.438561	-0.273334	0.272435	0.256321	0.32068	-0.233491	0.36709
			C1QTNF8	0.0327918	0.897223	-0.241688	0.333941	-0.123532	0.636672	-0.256834	0.319679
			C1QTNF9	0.270607	0.277438	-0.434383	0.0716591	0.315817	0.216878	-0.00510993	0.984471
			C1QTNF9B	-0.167663	0.506051	-0.251356	0.314355	0.0300903	0.90873	-0.3352	0.188431
			C1QTNF9B.AS1	-0.0141357	0.955605	0.242505	0.332257	0.131885	0.61386	-0.0191448	0.941862
			C1R	-0.0613892	0.808794	-0.086786	0.732038	0.506015	0.0382239	-0.149465	0.566949
			C1RL	0.266496	0.285089	0.0726053	0.774647	0.302111	0.238579	0.121905	0.641154
			C1RL.AS1	-0.385614	0.114013	-0.365799	0.135478	0.1071	0.682444	0.0857209	0.743579
			C1S	-0.000884735	0.99722	-0.267394	0.283407	0.474808	0.0541159	-0.502287	0.0399084
			C2	-0.296796	0.231703	-0.311067	0.208951	0.33875	0.183503	-0.250996	0.331185
			C20orf144	0.202107	0.421247	0.16113	0.522997	0.251591	0.33	0.251342	0.330494
			C20orf166.AS1	0.34069	0.166523	0.160837	0.523763	0.453976	0.0671783	-0.0712815	0.785729
			C20orf173	0.532469	0.0229123	0.143472	0.570068	0.010634	0.96769	-0.0952641	0.716086
			C20orf194	0.0874452	0.730075	-0.127794	0.61332	0.0487225	0.852683	-0.171848	0.509568
			C20orf195	0.2805	0.259554	-0.379873	0.119965	0.422134	0.0914323	0.130091	0.618732
			C20orf196	-0.185002	0.462383	-0.129681	0.608046	0.0398865	0.879196	-0.505052	0.0386538
			C20orf197	-0.0141689	0.955501	0.162006	0.520709	-0.368538	0.145504	0.248582	0.33601
			C20orf202	-0.177013	0.482264	-0.336847	0.171667	0.0353772	0.892774	0.214112	0.409259
			C20orf203	0.435867	0.0705865	-0.0694344	0.784264	0.049784	0.849508	0.0571836	0.827435
			C20orf24	0.435711	0.0706986	0.370081	0.130618	-0.231988	0.37027	-0.0188021	0.942901
			C20orf27	0.0882741	0.727608	0.0863374	0.733376	0.372821	0.140523	-0.135813	0.603246
			C20orf62	-0.0835622	0.741665	0.0792777	0.754514	-0.24017	0.353142	-0.266216	0.301687
			C20orf96	-0.112453	0.656856	-0.678341	0.00197161	0.228865	0.376929	-0.544962	0.0236842
			C21orf2	0.275504	0.268494	0.353442	0.150206	0.0683058	0.794491	-0.138387	0.596331
			C21orf33	0.409532	0.0914649	0.335329	0.173728	0.0919035	0.725732	0.123674	0.636283
			C21orf58	0.35083	0.153455	-0.182514	0.46853	0.18463	0.478076	-0.222223	0.391305
			C21orf59	0.260037	0.297363	0.324326	0.189168	-0.0901019	0.730919	-0.00789312	0.976015
			C21orf62	-0.0494609	0.845473	-0.516755	0.0281035	0.286096	0.265612	-0.0855706	0.744014
			C21orf62.AS1	0.474082	0.0468533	0.0337789	0.894146	-0.152622	0.558689	0.00539973	0.98359
			C21orf91	0.000300759	0.999055	0.072503	0.774957	0.044211	0.866203	-0.209849	0.418868
			C21orf91.OT1	-0.0396117	0.875991	-0.406681	0.0939671	0.267266	0.299713	-0.148457	0.569595
			C22orf15	-0.342013	0.164777	-0.322933	0.191185	-0.143258	0.583335	-0.324908	0.203212
			C22orf23	0.204528	0.415586	0.25021	0.316639	-0.370007	0.143782	-0.318751	0.212405
			C22orf24	-0.47346	0.0471834	-0.0241073	0.924355	-0.309831	0.226193	-0.047114	0.857499
			C22orf29	0.220274	0.379774	0.0718771	0.776853	0.416975	0.0958861	-0.0388021	0.882458
			C22orf31	0.00666503	0.97906	-0.148125	0.557488	0.108036	0.679806	-0.20157	0.437865
			C22orf34	-0.482616	0.042503	-0.24148	0.334369	-0.0456615	0.861852	0.102153	0.696441
			C22orf39	0.210104	0.402703	0.435837	0.0706077	-0.323759	0.204907	0.0462252	0.860163
			C22orf46	-0.147367	0.559528	-0.287046	0.248127	0.144818	0.579199	-0.260232	0.313092
			C2CD2	-0.161907	0.520967	-0.706895	0.00103722	0.38831	0.123494	-0.157556	0.54589
			C2CD2L	0.0994512	0.6946	0.0479605	0.850109	0.195413	0.452274	-0.0430948	0.869554
			C2CD3	-0.344015	0.162158	-0.146098	0.562954	-0.246323	0.340562	0.0796426	0.761246
			C2CD4A	-0.385636	0.113991	0.424528	0.079092	-0.153657	0.555993	0.40142	0.110254
			C2CD4B	-0.11442	0.65121	0.420651	0.0821658	-0.160526	0.538249	0.488054	0.0468608
			C2CD4C	-0.0409111	0.871954	0.393101	0.10657	-0.435125	0.0808784	0.125107	0.632346
			C2CD4D	0.322375	0.191997	0.0102108	0.967925	-0.126943	0.627318	-0.558156	0.0198871
			C2CD5	-0.351078	0.153144	-0.288252	0.246056	0.0190278	0.942217	-0.185883	0.475042
			C2orf15	-0.0609484	0.810144	0.210347	0.402149	-0.393667	0.117957	0.46365	0.0608513
			C2orf16	0.441376	0.0667074	0.00152855	0.995197	0.50365	0.0392861	0.418776	0.0943142
			C2orf27A	0.103452	0.682909	-0.105423	0.677173	-0.0755404	0.773233	0.233888	0.366253
			C2orf27B	-0.0725516	0.77481	-0.00518767	0.983701	-0.427563	0.0869077	-0.23558	0.362695
			C2orf40	-0.132378	0.600538	-0.538959	0.0210017	0.369667	0.144179	0.151059	0.562773
			C2orf42	0.393075	0.106595	0.165091	0.512691	-0.33483	0.18895	-0.476665	0.0530513
			C2orf44	0.0998536	0.693421	-0.389927	0.109681	0.263392	0.307039	-0.0882602	0.736233
			C2orf47	0.32211	0.192384	0.407507	0.0932371	-0.135817	0.603237	0.074323	0.7768
			C2orf49	0.277561	0.26479	-0.14082	0.577291	-0.000624156	0.998103	-0.244363	0.344542
[truncated: 17,799 more rows]
