# Supplementary material for: Resistance exercise training in older men reduces ATF4-activated and senescence-associated mRNAs in skeletal muscle
Source: GeroScience. 2025 Feb 27;47(3):4601–22. doi: 10.1007/s11357-025-01564-2 (PMC12181168; doi:10.1007/s11357-025-01564-2)
Supplement: Supplementary file 6 — Supplementary file6 (XLSX 76 KB) [file 11357_2025_1564_MOESM6_ESM.xlsx]

## Sheet: Sheet1
	Supplemental Table 6: Reactome gene sets enrichment scores for muscle phenotype
		Lean Mass		Extension Force
	Gene Sets	Nominal Enrichment Score (NES)	False Discovery Rate (FDR)	Nominal Enrichment Score (NES)	False Discovery Rate (FDR)
	REACTOME_RESPIRATORY_ELECTRON_TRANSPORT_ATP_SYNTHESIS_BY_CHEMIOSMOTIC_COUPLING_AND_HEAT_PRODUCTION_BY_UNCOUPLING_PROTEINS	3.15996	0	3.17117	0
	REACTOME_MITOCHONDRIAL_TRANSLATION	3.09729	0	3.05798	0
	REACTOME_THE_CITRIC_ACID_TCA_CYCLE_AND_RESPIRATORY_ELECTRON_TRANSPORT	3.09212	0	2.84082	0
	REACTOME_RESPIRATORY_ELECTRON_TRANSPORT	3.0878	0	3.17991	0
	REACTOME_COMPLEX_I_BIOGENESIS	2.73728	0	2.92413	0
	REACTOME_MITOCHONDRIAL_FATTY_ACID_BETA_OXIDATION	2.50747	0	1.85035	0.00570751
	REACTOME_GLYOXYLATE_METABOLISM_AND_GLYCINE_DEGRADATION	2.4359	0	1.48178	0.0651193
	REACTOME_MITOCHONDRIAL_PROTEIN_IMPORT	2.42934	0	2.17253	0.000198
	REACTOME_PROTEIN_LOCALIZATION	2.34661	0	2.35158	0
	REACTOME_BRANCHED_CHAIN_AMINO_ACID_CATABOLISM	2.26593	0	1.98696	0.00169971
	REACTOME_CRISTAE_FORMATION	2.23829	0.000136	1.93586	0.00278378
	REACTOME_CITRIC_ACID_CYCLE_TCA_CYCLE	2.23538	0.000124	1.58768	0.0353507
	REACTOME_PYRUVATE_METABOLISM_AND_CITRIC_ACID_TCA_CYCLE	2.21952	0.000172	1.26429	0.185035
	REACTOME_PEROXISOMAL_PROTEIN_IMPORT	2.21341	0.000217	1.61467	0.0299285
	REACTOME_TRANSLATION	2.21131	0.000254	3.53678	0
	REACTOME_FATTY_ACID_METABOLISM	2.1865	0.000426	1.24745	0.200191
	REACTOME_DEGRADATION_OF_AXIN	2.15353	0.000668	3.15367	0
	REACTOME_APC_C_CDH1_MEDIATED_DEGRADATION_OF_CDC20_AND_OTHER_APC_C_CDH1_TARGETED_PROTEINS_IN_LATE_MITOSIS_EARLY_G1	2.13844	0.0010033	2.90191	0
	REACTOME_METABOLISM_OF_POLYAMINES	2.11542	0.00114343	3.3164	0
	REACTOME_DEGRADATION_OF_DVL	2.10627	0.00135152	3.17511	0
	REACTOME_PEROXISOMAL_LIPID_METABOLISM	2.10423	0.00132111	1.42029	0.0897339
	REACTOME_SCF_BETA_TRCP_MEDIATED_DEGRADATION_OF_EMI1	2.07742	0.00166931	3.20274	0
	REACTOME_ASYMMETRIC_LOCALIZATION_OF_PCP_PROTEINS	2.07203	0.00185914	2.80948	0
	REACTOME_FORMATION_OF_ATP_BY_CHEMIOSMOTIC_COUPLING	2.06326	0.00193811	2.00295	0.00146218
	REACTOME_AUF1_HNRNP_D0_BINDS_AND_DESTABILIZES_MRNA	2.05627	0.00200955	3.19724	0
	REACTOME_CELLULAR_RESPONSE_TO_HYPOXIA	2.03892	0.00253861	2.98573	0
	REACTOME_TRNA_AMINOACYLATION	2.03657	0.00247284	2.15995	0.000236
	REACTOME_HEDGEHOG_LIGAND_BIOGENESIS	2.03493	0.00241152	2.95722	0
	REACTOME_NEGATIVE_REGULATION_OF_NOTCH4_SIGNALING	2.03339	0.00235417	3.13238	0
	REACTOME_DEFECTIVE_CFTR_CAUSES_CYSTIC_FIBROSIS	2.0283	0.00244828	3.13709	0
	REACTOME_CROSS_PRESENTATION_OF_SOLUBLE_EXOGENOUS_ANTIGENS_ENDOSOMES	2.02067	0.00260961	2.90123	0
	REACTOME_ABC_TRANSPORTER_DISORDERS	2.00139	0.00321281	2.7898	0
	REACTOME_DEGRADATION_OF_GLI1_BY_THE_PROTEASOME	1.99465	0.00343501	3.05471	0
	REACTOME_STABILIZATION_OF_P53	1.97498	0.00413117	3.02964	0
	REACTOME_REGULATION_OF_PTEN_STABILITY_AND_ACTIVITY	1.96453	0.00461725	2.9245	0
	REACTOME_SCF_SKP2_MEDIATED_DEGRADATION_OF_P27_P21	1.95206	0.00504895	3.15005	0
	REACTOME_CELLULAR_RESPONSE_TO_CHEMICAL_STRESS	1.94606	0.0051145	2.58121	0
	REACTOME_REGULATION_OF_RUNX3_EXPRESSION_AND_ACTIVITY	1.94288	0.00511914	3.1194	0
	REACTOME_MRNA_DECAY_BY_3_TO_5_EXORIBONUCLEASE	1.9359	0.00545069	2.25634	4.79e-05
	REACTOME_PCP_CE_PATHWAY	1.93424	0.00546395	2.48874	0
	REACTOME_ABC_FAMILY_PROTEINS_MEDIATED_TRANSPORT	1.9174	0.00627576	2.54237	0
	REACTOME_DECTIN_1_MEDIATED_NONCANONICAL_NF_KB_SIGNALING	1.90526	0.00691121	3.07796	0
	REACTOME_G1_S_DNA_DAMAGE_CHECKPOINTS	1.8883	0.00870395	2.97665	0
	REACTOME_METABOLISM_OF_AMINO_ACIDS_AND_DERIVATIVES	1.88581	0.00879611	2.59048	0
	REACTOME_MITOCHONDRIAL_TRNA_AMINOACYLATION	1.88043	0.00910374	1.42838	0.0862431
	REACTOME_MITOCHONDRIAL_CALCIUM_ION_TRANSPORT	1.85973	0.0112522	1.90056	0.00385397
	REACTOME_GLYCOGEN_STORAGE_DISEASES	1.85392	0.0118497	1.15353	0.297652
	REACTOME_APC_C_MEDIATED_DEGRADATION_OF_CELL_CYCLE_PROTEINS	1.84764	0.0123639	2.75856	0
	REACTOME_UCH_PROTEINASES	1.84152	0.013081	2.43964	0
	REACTOME_PROCESSING_OF_SMDT1	1.81347	0.0174315	1.92372	0.00321532
	REACTOME_ORC1_REMOVAL_FROM_CHROMATIN	1.81213	0.0173266	3.02678	0
	REACTOME_REGULATION_OF_RAS_BY_GAPS	1.81167	0.0170647	3.02084	0
	REACTOME_SWITCHING_OF_ORIGINS_TO_A_POST_REPLICATIVE_STATE	1.81086	0.0168545	2.9087	0
	REACTOME_NUCLEAR_EVENTS_MEDIATED_BY_NFE2L2	1.80207	0.0179151	3.17611	0
	REACTOME_NEDDYLATION	1.79662	0.0184605	2.16998	0.000205
	REACTOME_KEAP1_NFE2L2_PATHWAY	1.78239	0.0211067	2.80673	0
	REACTOME_REGULATION_OF_MRNA_STABILITY_BY_PROTEINS_THAT_BIND_AU_RICH_ELEMENTS	1.7774	0.0218806	3.18081	0
	REACTOME_FCERI_MEDIATED_NF_KB_ACTIVATION	1.76625	0.0238245	2.67636	0
	REACTOME_PYRUVATE_METABOLISM	1.76411	0.0239981	0.920434	0.666235
	REACTOME_HEDGEHOG_ON_STATE	1.75938	0.0246519	2.24234	9.35e-05
	REACTOME_SYNTHESIS_OF_DNA	1.72704	0.0329341	2.85517	0
	REACTOME_DISEASES_OF_CARBOHYDRATE_METABOLISM	1.70262	0.0408055	0.816702	0.837882
	REACTOME_DNA_REPLICATION_PRE_INITIATION	1.69762	0.0420559	2.79259	0
	REACTOME_DETOXIFICATION_OF_REACTIVE_OXYGEN_SPECIES	1.67882	0.049125	1.63483	0.0261226
	REACTOME_CYCLIN_A_CDK2_ASSOCIATED_EVENTS_AT_S_PHASE_ENTRY	1.66344	0.0556155	2.90899	0
	REACTOME_MITOCHONDRIAL_BIOGENESIS	1.65692	0.0579253	1.15521	0.295746
	REACTOME_REGULATION_OF_RUNX2_EXPRESSION_AND_ACTIVITY	1.65424	0.0583695	3.11451	0
	REACTOME_REGULATION_OF_PYRUVATE_DEHYDROGENASE_PDH_COMPLEX	1.65386	0.0576904	-1.05672	0.529611
	REACTOME_BETA_CATENIN_INDEPENDENT_WNT_SIGNALING	1.65203	0.0576704	1.88967	0.00422784
	REACTOME_DEGRADATION_OF_BETA_CATENIN_BY_THE_DESTRUCTION_COMPLEX	1.64735	0.0591093	2.82365	0
	REACTOME_BIOSYNTHESIS_OF_SPECIALIZED_PRORESOLVING_MEDIATORS_SPMS	1.64063	0.061234	-0.578999	0.989402
	REACTOME_METABOLISM_OF_VITAMINS_AND_COFACTORS	1.62644	0.0681279	-0.800708	0.873342
	REACTOME_CELLULAR_HEXOSE_TRANSPORT	1.61871	0.0713493	-0.731873	0.945527
	REACTOME_HIV_TRANSCRIPTION_INITIATION	1.61331	0.0737185	2.41344	0
	REACTOME_METABOLISM_OF_COFACTORS	1.61159	0.0736401	1.10012	0.368523
	REACTOME_GLUTATHIONE_CONJUGATION	1.6097	0.0739834	1.15593	0.295516
	REACTOME_CLASS_I_PEROXISOMAL_MEMBRANE_PROTEIN_IMPORT	1.60785	0.0741211	1.17936	0.269741
	REACTOME_RNA_POLYMERASE_III_TRANSCRIPTION_INITIATION_FROM_TYPE_1_PROMOTER	1.6071	0.0736516	1.38062	0.108737
	REACTOME_RNA_POLYMERASE_III_TRANSCRIPTION	1.58987	0.0824588	1.31379	0.150885
	REACTOME_SYNTHESIS_OF_BILE_ACIDS_AND_BILE_SALTS_VIA_7ALPHA_HYDROXYCHOLESTEROL	1.58833	0.0823218	0.885445	0.731871
	REACTOME_ARACHIDONIC_ACID_METABOLISM	1.58791	0.0816883	-0.949327	0.707351
	REACTOME_DNA_REPLICATION	1.58534	0.082351	2.74658	0
	REACTOME_RUNX1_REGULATES_TRANSCRIPTION_OF_GENES_INVOLVED_IN_DIFFERENTIATION_OF_HSCS	1.58284	0.0829317	2.79885	0
	REACTOME_RNA_POLYMERASE_III_TRANSCRIPTION_TERMINATION	1.58163	0.0827581	1.50822	0.056516
	REACTOME_BUTYRATE_RESPONSE_FACTOR_1_BRF1_BINDS_AND_DESTABILIZES_MRNA	1.5793	0.0834852	2.32154	0
	REACTOME_UB_SPECIFIC_PROCESSING_PROTEASES	1.57522	0.0849129	2.27724	3.67e-05
	REACTOME_DNA_DAMAGE_RECOGNITION_IN_GG_NER	1.56124	0.0931026	1.88053	0.00448004
	REACTOME_AMINO_ACIDS_REGULATE_MTORC1	1.55969	0.0931355	1.88032	0.00446305
	REACTOME_ANTIGEN_PROCESSING_UBIQUITINATION_PROTEASOME_DEGRADATION	1.55809	0.0932885	1.94034	0.00272948
	REACTOME_HSF1_ACTIVATION	1.55339	0.0956845	2.17737	0.000201
	REACTOME_TP53_REGULATES_METABOLIC_GENES	1.55147	0.095871	1.639	0.0254763
	REACTOME_RNA_POLYMERASE_III_CHAIN_ELONGATION	1.54947	0.0961251	1.74127	0.0129932
	REACTOME_PIWI_INTERACTING_RNA_PIRNA_BIOGENESIS	1.54371	0.0996071	1.78883	0.00903686
	REACTOME_BBSOME_MEDIATED_CARGO_TARGETING_TO_CILIUM	1.54008	0.101296	1.40802	0.0948143
	REACTOME_ABORTIVE_ELONGATION_OF_HIV_1_TRANSCRIPT_IN_THE_ABSENCE_OF_TAT	1.53976	0.100475	2.19681	0.000161
	REACTOME_HIV_ELONGATION_ARREST_AND_RECOVERY	1.53901	0.100092	2.3034	0
	REACTOME_HSF1_DEPENDENT_TRANSACTIVATION	1.52995	0.106178	1.65979	0.0225066
	REACTOME_RESOLUTION_OF_ABASIC_SITES_AP_SITES	1.52989	0.10514	1.73033	0.0141326
	REACTOME_NUCLEOTIDE_EXCISION_REPAIR	1.5275	0.106035	2.41563	0
	REACTOME_SIGNALING_BY_NOTCH4	1.51145	0.118174	2.73734	0
	REACTOME_TRAFFICKING_OF_AMPA_RECEPTORS	1.50911	0.119234	-1.26715	0.259345
	REACTOME_METABOLISM_OF_WATER_SOLUBLE_VITAMINS_AND_COFACTORS	1.50453	0.121977	0.906895	0.694241
	REACTOME_SYNTHESIS_OF_BILE_ACIDS_AND_BILE_SALTS	1.5026	0.122493	-0.503356	0.996254
	REACTOME_DEUBIQUITINATION	1.49839	0.124994	1.88545	0.00440335
	REACTOME_THE_CANONICAL_RETINOID_CYCLE_IN_RODS_TWILIGHT_VISION	1.49386	0.127686	-1.59561	0.0551681
	REACTOME_RNA_POLYMERASE_III_TRANSCRIPTION_INITIATION_FROM_TYPE_3_PROMOTER	1.4905	0.129583	1.65988	0.0226739
	REACTOME_THE_ROLE_OF_GTSE1_IN_G2_M_PROGRESSION_AFTER_G2_CHECKPOINT	1.48941	0.129213	3.09351	0
	REACTOME_DNA_REPAIR	1.48664	0.130511	1.85913	0.00536556
	REACTOME_TRISTETRAPROLIN_TTP_ZFP36_BINDS_AND_DESTABILIZES_MRNA	1.48336	0.13217	2.32059	0
	REACTOME_SYNTHESIS_OF_LEUKOTRIENES_LT_AND_EOXINS_EX	1.47359	0.140309	-0.827554	0.863204
	REACTOME_MTORC1_MEDIATED_SIGNALLING	1.47067	0.141828	1.57525	0.0379542
	REACTOME_CYTOSOLIC_TRNA_AMINOACYLATION	1.46543	0.14591	2.28512	1.3e-05
	REACTOME_VITAMIN_B5_PANTOTHENATE_METABOLISM	1.46494	0.145014	0.736219	0.919314
	REACTOME_E3_UBIQUITIN_LIGASES_UBIQUITINATE_TARGET_PROTEINS	1.46447	0.144301	1.72575	0.0145436
	REACTOME_ANTIGEN_PROCESSING_CROSS_PRESENTATION	1.46435	0.143138	2.79202	0
	REACTOME_TNFR2_NON_CANONICAL_NF_KB_PATHWAY	1.46316	0.143061	2.63203	0
	REACTOME_DISORDERS_OF_TRANSMEMBRANE_TRANSPORTERS	1.44957	0.155193	1.94806	0.00255702
	REACTOME_PHASE_I_FUNCTIONALIZATION_OF_COMPOUNDS	1.44559	0.157717	-0.761714	0.916782
	REACTOME_TRANSFERRIN_ENDOCYTOSIS_AND_RECYCLING	1.43556	0.167323	1.96428	0.0022072
	REACTOME_HIV_INFECTION	1.43517	0.166288	2.87669	0
	REACTOME_MICRORNA_MIRNA_BIOGENESIS	1.42945	0.171312	1.79576	0.00864237
	REACTOME_FORMATION_OF_TC_NER_PRE_INCISION_COMPLEX	1.42783	0.171761	2.55124	0
	REACTOME_BILE_ACID_AND_BILE_SALT_METABOLISM	1.42724	0.171081	-0.907223	0.764819
	REACTOME_DEFECTS_IN_VITAMIN_AND_COFACTOR_METABOLISM	1.41968	0.178443	0.557412	0.991731
	REACTOME_S_PHASE	1.4194	0.177257	2.65003	0
	REACTOME_TRAFFICKING_OF_GLUR2_CONTAINING_AMPA_RECEPTORS	1.41802	0.17747	-1.19052	0.347029
	REACTOME_CONVERSION_FROM_APC_C_CDC20_TO_APC_C_CDH1_IN_LATE_ANAPHASE	1.41772	0.176425	1.09083	0.381097
	REACTOME_INSULIN_RECEPTOR_RECYCLING	1.41098	0.18314	2.17842	0.000203
	REACTOME_ORGANELLE_BIOGENESIS_AND_MAINTENANCE	1.40443	0.189424	0.798035	0.861914
	REACTOME_DOWNSTREAM_SIGNALING_EVENTS_OF_B_CELL_RECEPTOR_BCR	1.38809	0.208427	2.8031	0
	REACTOME_CLASS_I_MHC_MEDIATED_ANTIGEN_PROCESSING_PRESENTATION	1.38734	0.2078	1.93228	0.00288571
	REACTOME_G2_M_CHECKPOINTS	1.3855	0.20862	2.52142	0
	REACTOME_PINK1_PRKN_MEDIATED_MITOPHAGY	1.38076	0.213267	2.01833	0.00127349
	REACTOME_ATTENUATION_PHASE	1.3787	0.21443	1.79856	0.00854426
	REACTOME_DISEASES_ASSOCIATED_WITH_GLYCOSYLATION_PRECURSOR_BIOSYNTHESIS	1.37718	0.215075	1.45971	0.0727894
	REACTOME_MITOPHAGY	1.36727	0.227465	2.07553	0.000787
	REACTOME_FORMATION_OF_THE_EARLY_ELONGATION_COMPLEX	1.36721	0.225872	2.30247	0
	REACTOME_RNA_POLYMERASE_II_TRANSCRIBES_SNRNA_GENES	1.3646	0.22814	1.87699	0.00466318
	REACTOME_GLUCAGON_TYPE_LIGAND_RECEPTORS	1.3614	0.231201	-1.44811	0.116402
	REACTOME_TRANSCRIPTION_OF_THE_HIV_GENOME	1.36067	0.230511	2.61692	0
	REACTOME_MITOTIC_G1_PHASE_AND_G1_S_TRANSITION	1.35929	0.230779	2.82881	0
	REACTOME_SYNTHESIS_OF_SUBSTRATES_IN_N_GLYCAN_BIOSYTHESIS	1.35606	0.233791	1.2766	0.176811
	REACTOME_FOXO_MEDIATED_TRANSCRIPTION_OF_OXIDATIVE_STRESS_METABOLIC_AND_NEURONAL_GENES	1.35599	0.23225	0.847307	0.793838
	REACTOME_PROTEIN_UBIQUITINATION	1.3548	0.23219	1.7986	0.00858534
	REACTOME_CLEC7A_DECTIN_1_SIGNALING	1.35078	0.236628	2.36767	0
	REACTOME_GLOBAL_GENOME_NUCLEOTIDE_EXCISION_REPAIR_GG_NER	1.34313	0.246099	2.25425	4.75e-05
	REACTOME_CYTOPROTECTION_BY_HMOX1	1.33638	0.254729	1.81278	0.00779437
	REACTOME_TRANSCRIPTION_COUPLED_NUCLEOTIDE_EXCISION_REPAIR_TC_NER	1.33407	0.256426	2.4388	0
	REACTOME_PTEN_REGULATION	1.33113	0.259444	2.30693	0
	REACTOME_SIGNALING_BY_THE_B_CELL_RECEPTOR_BCR	1.32849	0.261625	2.23515	0.000105
	REACTOME_G_PROTEIN_ACTIVATION	1.32653	0.263122	-1.15329	0.393626
	REACTOME_SYNAPTIC_ADHESION_LIKE_MOLECULES	1.31858	0.273926	-1.91774	0.00729817
	REACTOME_TERMINATION_OF_TRANSLESION_DNA_SYNTHESIS	1.31511	0.277787	1.3197	0.147484
	REACTOME_SEPARATION_OF_SISTER_CHROMATIDS	1.31352	0.278525	2.31137	0
	REACTOME_MAPK6_MAPK4_SIGNALING	1.31118	0.2807	2.65599	0
	REACTOME_LAGGING_STRAND_SYNTHESIS	1.30897	0.282505	1.53394	0.0486278
	REACTOME_TRANSLESION_SYNTHESIS_BY_POLH	1.30694	0.284024	1.83961	0.00617959
	REACTOME_INTERCONVERSION_OF_NUCLEOTIDE_DI_AND_TRIPHOSPHATES	1.30171	0.291482	1.46251	0.0717526
	REACTOME_MITOTIC_G2_G2_M_PHASES	1.29916	0.293853	2.20052	0.00015
	REACTOME_AUTOPHAGY	1.29873	0.292669	2.10215	0.000588
	REACTOME_METABOLISM_OF_STEROID_HORMONES	1.29538	0.296755	0.862002	0.772702
	REACTOME_KSRP_KHSRP_BINDS_AND_DESTABILIZES_MRNA	1.29518	0.295262	2.02355	0.00119005
	REACTOME_FANCONI_ANEMIA_PATHWAY	1.2914	0.299808	-0.906079	0.765219
	REACTOME_MTOR_SIGNALLING	1.28291	0.312971	1.2699	0.179928
	REACTOME_BASE_EXCISION_REPAIR	1.27787	0.320156	1.87152	0.00489437
	REACTOME_HIV_TRANSCRIPTION_ELONGATION	1.27491	0.323524	2.44898	0
	REACTOME_HEDGEHOG_OFF_STATE	1.27225	0.326403	2.06837	0.000841
	REACTOME_TCR_SIGNALING	1.27069	0.32728	2.28517	1.31e-05
	REACTOME_TRANSLESION_SYNTHESIS_BY_Y_FAMILY_DNA_POLYMERASES_BYPASSES_LESIONS_ON_DNA_TEMPLATE	1.26732	0.331305	1.64285	0.0248997
	REACTOME_DEADENYLATION_DEPENDENT_MRNA_DECAY	1.26688	0.33009	2.15984	0.000234
	REACTOME_VISUAL_PHOTOTRANSDUCTION	1.26491	0.33178	-1.4082	0.139739
	REACTOME_ENDOSOMAL_SORTING_COMPLEX_REQUIRED_FOR_TRANSPORT_ESCRT	1.26281	0.333872	1.8732	0.00481274
	REACTOME_SIGNALING_BY_RETINOIC_ACID	1.26207	0.333328	-0.890311	0.782244
	REACTOME_PROCESSING_OF_DNA_DOUBLE_STRAND_BREAK_ENDS	1.25985	0.335337	1.57651	0.0377076
	REACTOME_SIGNALING_BY_HEDGEHOG	1.25755	0.337791	1.62916	0.027199
	REACTOME_TELOMERE_MAINTENANCE	1.25388	0.342616	2.00778	0.00141777
	REACTOME_SYNTHESIS_OF_GLYCOSYLPHOSPHATIDYLINOSITOL_GPI	1.25351	0.341415	-1.00028	0.628683
	REACTOME_FERTILIZATION	1.24913	0.347781	1.15189	0.298617
	REACTOME_DUAL_INCISION_IN_TC_NER	1.24274	0.357913	2.35198	0
	REACTOME_BIOLOGICAL_OXIDATIONS	1.24213	0.357135	0.927541	0.654176
	REACTOME_GLUCONEOGENESIS	1.24092	0.357473	-0.793147	0.882951
	REACTOME_BASE_EXCISION_REPAIR_AP_SITE_FORMATION	1.23621	0.364516	1.78287	0.0095135
	REACTOME_APC_C_CDC20_MEDIATED_DEGRADATION_OF_CYCLIN_B	1.23467	0.365474	1.57923	0.0370885
	REACTOME_DNA_DOUBLE_STRAND_BREAK_REPAIR	1.23268	0.36768	1.47701	0.0660551
	REACTOME_ABERRANT_REGULATION_OF_MITOTIC_EXIT_IN_CANCER_DUE_TO_RB1_DEFECTS	1.23	0.371135	0.959007	0.60291
	REACTOME_THE_PHOTOTRANSDUCTION_CASCADE	1.22827	0.372647	-0.947567	0.709167
	REACTOME_POLYMERASE_SWITCHING_ON_THE_C_STRAND_OF_THE_TELOMERE	1.22598	0.375401	1.34132	0.132053
	REACTOME_ABC_TRANSPORTERS_IN_LIPID_HOMEOSTASIS	1.22034	0.384782	-1.14536	0.403968
	REACTOME_NRIF_SIGNALS_CELL_DEATH_FROM_THE_NUCLEUS	1.21912	0.385151	1.64583	0.0245606
	REACTOME_PHASE_0_RAPID_DEPOLARISATION	1.2191	0.383191	-1.53091	0.0798127
	REACTOME_ASSEMBLY_OF_ACTIVE_LPL_AND_LIPC_LIPASE_COMPLEXES	1.21857	0.382291	1.30185	0.159224
	REACTOME_TCF_DEPENDENT_SIGNALING_IN_RESPONSE_TO_WNT	1.21538	0.386935	1.76483	0.010845
	REACTOME_INTERLEUKIN_1_SIGNALING	1.21135	0.393409	2.72135	0
	REACTOME_SIGNALING_BY_WNT	1.20775	0.398632	1.481	0.0652186
	REACTOME_UNFOLDED_PROTEIN_RESPONSE_UPR	1.20737	0.397431	2.24685	9.44e-05
	REACTOME_GLYCOGEN_METABOLISM	1.20643	0.397406	0.796167	0.860154
	REACTOME_INHIBITION_OF_DNA_RECOMBINATION_AT_TELOMERE	1.2055	0.397337	2.02933	0.00113393
	REACTOME_MRNA_CAPPING	1.20406	0.398253	2.28088	2.53e-05
	REACTOME_EXTENSION_OF_TELOMERES	1.20299	0.398589	1.77726	0.00983374
	REACTOME_MRNA_SPLICING_MINOR_PATHWAY	1.20069	0.401407	2.6312	0
	REACTOME_VLDLR_INTERNALISATION_AND_DEGRADATION	1.20022	0.400404	1.13146	0.324662
	REACTOME_CELL_CYCLE_CHECKPOINTS	1.19355	0.412226	2.30418	0
	REACTOME_REGULATION_OF_EXPRESSION_OF_SLITS_AND_ROBOS	1.19208	0.413338	3.12869	0
	REACTOME_DISEASES_OF_METABOLISM	1.19183	0.411875	-1.12269	0.430206
	REACTOME_ACTIVATION_OF_SMO	1.1908	0.4122	-1.77125	0.0199007
	REACTOME_HOMOLOGY_DIRECTED_REPAIR	1.18603	0.420306	1.44886	0.0779256
	REACTOME_HOST_INTERACTIONS_OF_HIV_FACTORS	1.18355	0.423795	2.58892	0
	REACTOME_SULFUR_AMINO_ACID_METABOLISM	1.18245	0.424046	1.43422	0.0840883
	REACTOME_PROCESSIVE_SYNTHESIS_ON_THE_LAGGING_STRAND	1.18042	0.426312	1.66066	0.0226391
	REACTOME_DISEASES_OF_MITOTIC_CELL_CYCLE	1.17555	0.43488	-0.938976	0.718688
	REACTOME_HIV_LIFE_CYCLE	1.17402	0.436215	2.66417	0
	REACTOME_METABOLIC_DISORDERS_OF_BIOLOGICAL_OXIDATION_ENZYMES	1.16591	0.451701	1.29256	0.166819
	REACTOME_MITOTIC_METAPHASE_AND_ANAPHASE	1.15784	0.46798	2.4341	0
	REACTOME_BIOSYNTHESIS_OF_THE_N_GLYCAN_PRECURSOR_DOLICHOL_LIPID_LINKED_OLIGOSACCHARIDE_LLO_AND_TRANSFER_TO_A_NASCENT_PROTEIN	1.15291	0.477004	1.10037	0.368909
	REACTOME_THROMBOXANE_SIGNALLING_THROUGH_TP_RECEPTOR	1.14343	0.496746	-1.12399	0.429137
	REACTOME_FC_EPSILON_RECEPTOR_FCERI_SIGNALING	1.13827	0.506781	1.93958	0.00274498
	REACTOME_LYSOSOME_VESICLE_BIOGENESIS	1.13705	0.507644	0.799819	0.860563
	REACTOME_TRIGLYCERIDE_CATABOLISM	1.13468	0.511288	-1.0667	0.513409
	REACTOME_C_TYPE_LECTIN_RECEPTORS_CLRS	1.13443	0.509498	2.07982	0.000756
	REACTOME_NICOTINATE_METABOLISM	1.13438	0.507281	-0.928594	0.732596
	REACTOME_APC_CDC20_MEDIATED_DEGRADATION_OF_NEK2A	1.13175	0.511181	1.49468	0.0607185
	REACTOME_SIGNALING_BY_FGFR2_IIIA_TM	1.13029	0.512318	1.80704	0.00804985
	REACTOME_PROSTACYCLIN_SIGNALLING_THROUGH_PROSTACYCLIN_RECEPTOR	1.12725	0.517501	-0.960287	0.694614
	REACTOME_SELECTIVE_AUTOPHAGY	1.12603	0.51814	1.98948	0.00166622
	REACTOME_CHROMOSOME_MAINTENANCE	1.11977	0.531107	2.13265	0.000406
	REACTOME_IRON_UPTAKE_AND_TRANSPORT	1.11424	0.542149	1.80958	0.00788411
	REACTOME_DNA_DOUBLE_STRAND_BREAK_RESPONSE	1.11412	0.540057	1.28934	0.168843
	REACTOME_GAP_FILLING_DNA_REPAIR_SYNTHESIS_AND_LIGATION_IN_GG_NER	1.11253	0.541709	1.6548	0.0231614
	REACTOME_TRANSCRIPTIONAL_REGULATION_BY_RUNX2	1.11196	0.540747	2.56184	0
	REACTOME_REGULATION_OF_TP53_ACTIVITY_THROUGH_METHYLATION	1.1112	0.540291	1.05845	0.42627
	REACTOME_INHIBITION_OF_THE_PROTEOLYTIC_ACTIVITY_OF_APC_C_REQUIRED_FOR_THE_ONSET_OF_ANAPHASE_BY_MITOTIC_SPINDLE_CHECKPOINT_COMPONENTS	1.10943	0.542259	1.22062	0.227479
	REACTOME_DNA_DAMAGE_BYPASS	1.10813	0.543249	1.63825	0.0255323
	REACTOME_METABOLISM_OF_PORPHYRINS	1.10523	0.548539	0.9573	0.605641
	REACTOME_N_GLYCAN_TRIMMING_IN_THE_ER_AND_CALNEXIN_CALRETICULIN_CYCLE	1.09711	0.566563	1.88228	0.00446035
	REACTOME_DEGRADATION_OF_CYSTEINE_AND_HOMOCYSTEINE	1.09679	0.564993	1.27089	0.179411
	REACTOME_CILIUM_ASSEMBLY	1.09633	0.563679	-0.984072	0.659109
	REACTOME_M_PHASE	1.0957	0.562843	1.97106	0.00207605
	REACTOME_RECRUITMENT_OF_MITOTIC_CENTROSOME_PROTEINS_AND_COMPLEXES	1.09352	0.566045	-0.908147	0.764858
	REACTOME_RNA_POLYMERASE_I_TRANSCRIPTION_TERMINATION	1.09306	0.564864	2.09481	0.00062
	REACTOME_RETROGRADE_TRANSPORT_AT_THE_TRANS_GOLGI_NETWORK	1.08384	0.58632	0.808536	0.84836
	REACTOME_INTERLEUKIN_1_FAMILY_SIGNALING	1.07604	0.604189	2.34598	0
	REACTOME_MRNA_DECAY_BY_5_TO_3_EXORIBONUCLEASE	1.07443	0.606016	1.55572	0.0428324
	REACTOME_FORMATION_OF_INCISION_COMPLEX_IN_GG_NER	1.07329	0.6065	2.21951	0.000116
	REACTOME_TRANSCRIPTIONAL_REGULATION_BY_RUNX3	1.07148	0.608944	2.58647	0
	REACTOME_RNA_POLYMERASE_II_PRE_TRANSCRIPTION_EVENTS	1.06615	0.620069	2.57203	0
	REACTOME_CELLULAR_RESPONSE_TO_HEAT_STRESS	1.05949	0.635158	2.07684	0.000792
	REACTOME_NONHOMOLOGOUS_END_JOINING_NHEJ	1.05817	0.636268	1.28706	0.170536
	REACTOME_DISEASES_OF_DNA_REPAIR	1.05162	0.651608	0.994862	0.531684
	REACTOME_CARGO_TRAFFICKING_TO_THE_PERICILIARY_MEMBRANE	1.05162	0.649004	1.10088	0.368792
	REACTOME_IRE1ALPHA_ACTIVATES_CHAPERONES	1.05147	0.646876	1.79573	0.00860794
	REACTOME_CYTOSOLIC_SENSORS_OF_PATHOGEN_ASSOCIATED_DNA	1.05117	0.645072	1.81285	0.00783296
	REACTOME_WNT5A_DEPENDENT_INTERNALIZATION_OF_FZD4	1.0467	0.654627	-0.945865	0.711193
	REACTOME_SYNTHESIS_OF_PROSTAGLANDINS_PG_AND_THROMBOXANES_TX	1.04269	0.662946	0.70253	0.939801
	REACTOME_PHOSPHORYLATION_OF_THE_APC_C	1.03929	0.669345	1.02831	0.475742
	REACTOME_SCAVENGING_BY_CLASS_A_RECEPTORS	1.03071	0.690381	-1.30304	0.222407
	REACTOME_TRANSCRIPTIONAL_REGULATION_BY_RUNX1	1.02707	0.697449	1.96588	0.00218733
	REACTOME_METABOLISM_OF_FAT_SOLUBLE_VITAMINS	1.02289	0.706702	-1.12778	0.423055
	REACTOME_PLASMA_LIPOPROTEIN_REMODELING	1.0205	0.710682	1.19533	0.253615
	REACTOME_JNK_C_JUN_KINASES_PHOSPHORYLATION_AND_ACTIVATION_MEDIATED_BY_ACTIVATED_HUMAN_TAK1	1.01857	0.713252	1.33818	0.133977
	REACTOME_ASSEMBLY_OF_THE_HIV_VIRION	1.0174	0.713726	1.43598	0.0834158
	REACTOME_RESOLUTION_OF_AP_SITES_VIA_THE_MULTIPLE_NUCLEOTIDE_PATCH_REPLACEMENT_PATHWAY	1.01732	0.711228	1.70619	0.0166668
	REACTOME_RECEPTOR_TYPE_TYROSINE_PROTEIN_PHOSPHATASES	1.01688	0.7098	-1.71462	0.0274323
	REACTOME_ATF4_ACTIVATES_GENES_IN_RESPONSE_TO_ENDOPLASMIC_RETICULUM_STRESS	1.00697	0.734634	2.58163	0
	REACTOME_PERK_REGULATES_GENE_EXPRESSION	1.00524	0.736842	2.77457	0
	REACTOME_INWARDLY_RECTIFYING_K_CHANNELS	1.00481	0.735246	-1.44481	0.118314
	REACTOME_DNA_STRAND_ELONGATION	0.999781	0.746427	1.66845	0.0215648
	REACTOME_LATE_ENDOSOMAL_MICROAUTOPHAGY	0.998946	0.746	1.53428	0.0486401
	REACTOME_ENERGY_DEPENDENT_REGULATION_OF_MTOR_BY_LKB1_AMPK	0.994632	0.75526	1.04399	0.448768
	REACTOME_TRIGLYCERIDE_METABOLISM	0.992551	0.75827	-1.11112	0.446625
	REACTOME_BUDDING_AND_MATURATION_OF_HIV_VIRION	0.984284	0.778854	1.76065	0.0111217
	REACTOME_ADP_SIGNALLING_THROUGH_P2Y_PURINOCEPTOR_1	0.979751	0.788877	-1.39469	0.14805
	REACTOME_ACTIVATION_OF_IRF3_IRF7_MEDIATED_BY_TBK1_IKK_EPSILON	0.979263	0.787489	1.81597	0.00763489
	REACTOME_NICOTINAMIDE_SALVAGING	0.977863	0.788676	0.900891	0.705895
	REACTOME_TRANSLESION_SYNTHESIS_BY_POLK	0.977692	0.786266	1.56889	0.0393732
	REACTOME_HDR_THROUGH_HOMOLOGOUS_RECOMBINATION_HRR	0.977397	0.784231	1.15093	0.299407
	REACTOME_ACTIVATION_OF_ANTERIOR_HOX_GENES_IN_HINDBRAIN_DEVELOPMENT_DURING_EARLY_EMBRYOGENESIS	0.973217	0.793181	1.2868	0.17036
	REACTOME_TRANSCRIPTIONAL_ACTIVATION_OF_MITOCHONDRIAL_BIOGENESIS	0.97108	0.796202	0.653814	0.965978
	REACTOME_SIGNALING_BY_NTRK2_TRKB	0.960505	0.823761	-1.25018	0.279361
	REACTOME_TERMINATION_OF_O_GLYCAN_BIOSYNTHESIS	0.958853	0.825798	-1.30774	0.219689
	REACTOME_SENSORY_PERCEPTION_OF_TASTE	0.958399	0.824124	-1.0063	0.622602
	REACTOME_MHC_CLASS_II_ANTIGEN_PRESENTATION	0.952101	0.839095	1.27491	0.177654
	REACTOME_ANCHORING_OF_THE_BASAL_BODY_TO_THE_PLASMA_MEMBRANE	0.949615	0.843295	-1.06979	0.510322
	REACTOME_METALLOPROTEASE_DUBS	0.949478	0.84064	0.811117	0.845499
	REACTOME_TP53_REGULATES_TRANSCRIPTION_OF_DNA_REPAIR_GENES	0.947503	0.843111	1.79648	0.00865771
	REACTOME_TELOMERE_C_STRAND_LAGGING_STRAND_SYNTHESIS	0.945446	0.846002	1.5092	0.0565396
	REACTOME_REGULATION_OF_HSF1_MEDIATED_HEAT_SHOCK_RESPONSE	0.943845	0.84751	2.04971	0.000969
	REACTOME_TRNA_MODIFICATION_IN_THE_NUCLEUS_AND_CYTOSOL	0.937876	0.861352	2.43844	0
	REACTOME_REGULATION_OF_TP53_ACTIVITY_THROUGH_PHOSPHORYLATION	0.936129	0.863238	1.77901	0.009704
	REACTOME_CHOLESTEROL_BIOSYNTHESIS	0.934785	0.863897	1.40778	0.0947103
	REACTOME_TRANSCRIPTIONAL_REGULATION_BY_TP53	0.933495	0.864502	1.86543	0.00515325
	REACTOME_COOPERATION_OF_PDCL_PHLP1_AND_TRIC_CCT_IN_G_PROTEIN_BETA_FOLDING	0.92881	0.874412	1.46697	0.0699103
	REACTOME_SARS_COV_2_MODULATES_HOST_TRANSLATION_MACHINERY	0.927764	0.8743	2.64635	0
	REACTOME_PROCESSING_OF_CAPPED_INTRONLESS_PRE_MRNA	0.924361	0.880934	2.00694	0.00141772
	REACTOME_COPI_INDEPENDENT_GOLGI_TO_ER_RETROGRADE_TRAFFIC	0.923321	0.880699	1.18092	0.268304
	REACTOME_RECOGNITION_AND_ASSOCIATION_OF_DNA_GLYCOSYLASE_WITH_SITE_CONTAINING_AN_AFFECTED_PURINE	0.922277	0.88055	1.696	0.0178193
	REACTOME_NEGATIVE_REGULATORS_OF_DDX58_IFIH1_SIGNALING	0.921203	0.880455	1.21465	0.234061
	REACTOME_SIGNALING_BY_NOTCH	0.921095	0.877804	1.79276	0.0087784
	REACTOME_AZATHIOPRINE_ADME	0.913342	0.896165	-0.596744	0.989345
	REACTOME_APOPTOSIS	0.91287	0.894548	2.15765	0.000232
	REACTOME_SIGNALING_BY_ROBO_RECEPTORS	0.911779	0.894576	2.61711	0
	REACTOME_DUAL_INCISION_IN_GG_NER	0.911393	0.892621	1.74911	0.0122309
	REACTOME_GENE_SILENCING_BY_RNA	0.909078	0.895777	1.56998	0.0391926
	REACTOME_RECOGNITION_OF_DNA_DAMAGE_BY_PCNA_CONTAINING_REPLICATION_COMPLEX	0.906113	0.900888	1.80223	0.00837164
	REACTOME_UNBLOCKING_OF_NMDA_RECEPTORS_GLUTAMATE_BINDING_AND_ACTIVATION	0.902594	0.907547	-1.44069	0.120102
	REACTOME_METABOLISM_OF_STEROIDS	0.900829	0.909502	0.945331	0.622516
	REACTOME_REGULATION_OF_PLK1_ACTIVITY_AT_G2_M_TRANSITION	0.900618	0.907129	-0.835414	0.857787
	REACTOME_CLASS_B_2_SECRETIN_FAMILY_RECEPTORS	0.894564	0.920094	-1.61776	0.0474615
	REACTOME_TELOMERE_EXTENSION_BY_TELOMERASE	0.893717	0.919356	1.96334	0.00221424
	REACTOME_RNA_POLYMERASE_I_TRANSCRIPTION_INITIATION	0.893488	0.916985	1.93618	0.00280016
	REACTOME_VIRAL_MESSENGER_RNA_SYNTHESIS	0.891168	0.920212	1.85595	0.00543598
	REACTOME_CHAPERONE_MEDIATED_AUTOPHAGY	0.887292	0.927261	1.32865	0.140924
	REACTOME_FORMATION_OF_RNA_POL_II_ELONGATION_COMPLEX	0.886311	0.926918	2.41724	0
	REACTOME_PHASE_4_RESTING_MEMBRANE_POTENTIAL	0.882985	0.932446	-0.826996	0.861911
	REACTOME_POST_TRANSLATIONAL_MODIFICATION_SYNTHESIS_OF_GPI_ANCHORED_PROTEINS	0.881772	0.932533	-1.24768	0.279296
	REACTOME_INTRAFLAGELLAR_TRANSPORT	0.879518	0.935246	-0.637617	0.9931
	REACTOME_RHO_GTPASES_ACTIVATE_CIT	0.878886	0.933934	-1.2558	0.272344
	REACTOME_G_BETA_GAMMA_SIGNALLING_THROUGH_CDC42	0.878735	0.931386	-1.0222	0.590978
	REACTOME_RNA_POLYMERASE_I_PROMOTER_ESCAPE	0.874645	0.938773	2.10151	0.000583
	REACTOME_G_BETA_GAMMA_SIGNALLING_THROUGH_PI3KGAMMA	0.874542	0.936107	-1.40616	0.1392
	REACTOME_STRIATED_MUSCLE_CONTRACTION	0.872738	0.937488	-0.81724	0.870421
	REACTOME_SYNTHESIS_OF_ACTIVE_UBIQUITIN_ROLES_OF_E1_AND_E2_ENZYMES	0.862222	0.960606	2.08275	0.00073
	REACTOME_TRANSLATION_OF_SARS_COV_1_STRUCTURAL_PROTEINS	0.85902	0.965288	-1.24893	0.279917
	REACTOME_TGF_BETA_RECEPTOR_SIGNALING_IN_EMT_EPITHELIAL_TO_MESENCHYMAL_TRANSITION	0.85327	0.976148	1.40727	0.0944414
	REACTOME_REGULATION_OF_TLR_BY_ENDOGENOUS_LIGAND	0.852514	0.974864	1.47724	0.0661449
	REACTOME_HOMOLOGOUS_DNA_PAIRING_AND_STRAND_EXCHANGE	0.85026	0.977105	0.99836	0.525327
	REACTOME_PROTEIN_FOLDING	0.846901	0.981798	1.76221	0.0110546
	REACTOME_CALNEXIN_CALRETICULIN_CYCLE	0.845783	0.981437	1.6163	0.0296357
	REACTOME_TRANSCRIPTION_OF_E2F_TARGETS_UNDER_NEGATIVE_CONTROL_BY_P107_RBL1_AND_P130_RBL2_IN_COMPLEX_WITH_HDAC1	0.845009	0.980204	0.675692	0.956272
	REACTOME_CONSTITUTIVE_SIGNALING_BY_AKT1_E17K_IN_CANCER	0.842585	0.982781	0.869654	0.760244
	REACTOME_TRNA_PROCESSING	0.836291	0.994295	2.48287	0
	REACTOME_LISTERIA_MONOCYTOGENES_ENTRY_INTO_HOST_CELLS	0.832969	0.998585	1.22327	0.225054
	REACTOME_NEGATIVE_EPIGENETIC_REGULATION_OF_RRNA_EXPRESSION	0.827407	1	2.06709	0.000863
	REACTOME_SYNTHESIS_OF_PA	0.824498	1	-1.76359	0.0209543
	REACTOME_G2_M_DNA_DAMAGE_CHECKPOINT	0.823393	1	1.41409	0.092623
	REACTOME_RHOV_GTPASE_CYCLE	0.821992	1	-1.52318	0.0838233
	REACTOME_ASPARAGINE_N_LINKED_GLYCOSYLATION	0.820284	1	1.65646	0.0229648
	REACTOME_TRANSCRIPTIONAL_REGULATION_BY_SMALL_RNAS	0.818537	1	1.7516	0.0119769
	REACTOME_PRESYNAPTIC_FUNCTION_OF_KAINATE_RECEPTORS	0.813923	1	-1.24628	0.278668
	REACTOME_PCNA_DEPENDENT_LONG_PATCH_BASE_EXCISION_REPAIR	0.813508	1	1.76855	0.0104548
	REACTOME_PROCESSING_OF_INTRONLESS_PRE_MRNAS	0.812546	1	1.35961	0.120872
	REACTOME_PHASE_II_CONJUGATION_OF_COMPOUNDS	0.811869	1	1.03344	0.466303
	REACTOME_CYTOCHROME_P450_ARRANGED_BY_SUBSTRATE_TYPE	0.806369	1	-0.905617	0.761728
	REACTOME_GERM_LAYER_FORMATION_AT_GASTRULATION	0.805969	1	0.976669	0.567036
	REACTOME_ACTIVATION_OF_KAINATE_RECEPTORS_UPON_GLUTAMATE_BINDING	0.804711	1	-1.24844	0.279404
	REACTOME_RND1_GTPASE_CYCLE	0.802402	1	-1.67091	0.0361144
	REACTOME_ROS_AND_RNS_PRODUCTION_IN_PHAGOCYTES	0.796301	1	1.87482	0.00475208
	REACTOME_RAP1_SIGNALLING	0.796246	1	-0.654924	0.991586
	REACTOME_MRNA_SPLICING	0.79618	1	3.38255	0
	REACTOME_MISCELLANEOUS_TRANSPORT_AND_BINDING_EVENTS	0.794519	1	-1.06415	0.51524
	REACTOME_TRAF6_MEDIATED_IRF7_ACTIVATION	0.789727	1	1.48542	0.0643565
	REACTOME_GLUCAGON_LIKE_PEPTIDE_1_GLP1_REGULATES_INSULIN_SECRETION	0.78891	1	-1.63187	0.0439119
	REACTOME_AGGREPHAGY	0.787027	1	1.50136	0.058625
	REACTOME_RNA_POLYMERASE_I_TRANSCRIPTION	0.783429	1	1.77972	0.00969775
	REACTOME_ZINC_TRANSPORTERS	0.781512	1	-0.810649	0.868272
	REACTOME_REGULATION_OF_TP53_ACTIVITY	0.779443	1	1.59231	0.0344781
	REACTOME_INTRA_GOLGI_AND_RETROGRADE_GOLGI_TO_ER_TRAFFIC	0.777013	1	1.30867	0.154002
	REACTOME_RECRUITMENT_OF_NUMA_TO_MITOTIC_CENTROSOMES	0.776931	1	-0.815619	0.87095
	REACTOME_TRANSPORT_OF_VITAMINS_NUCLEOSIDES_AND_RELATED_MOLECULES	0.77589	1	-1.08601	0.482166
	REACTOME_BLOOD_GROUP_SYSTEMS_BIOSYNTHESIS	0.772126	1	-1.19284	0.344137
	REACTOME_SIALIC_ACID_METABOLISM	0.77106	1	-0.598353	0.991294
	REACTOME_AQUAPORIN_MEDIATED_TRANSPORT	0.769603	1	-1.77704	0.0192166
	REACTOME_HSP90_CHAPERONE_CYCLE_FOR_STEROID_HORMONE_RECEPTORS_SHR_IN_THE_PRESENCE_OF_LIGAND	0.768614	1	1.92216	0.00323519
	REACTOME_AURKA_ACTIVATION_BY_TPX2	0.766439	1	-0.911149	0.762402
	REACTOME_PLASMA_LIPOPROTEIN_ASSEMBLY_REMODELING_AND_CLEARANCE	0.766297	1	1.08564	0.384654
	REACTOME_GLYCEROPHOSPHOLIPID_BIOSYNTHESIS	0.764315	1	-1.22214	0.300797
	REACTOME_ER_QUALITY_CONTROL_COMPARTMENT_ERQC	0.763352	1	1.432	0.0847672
	REACTOME_PROTEIN_METHYLATION	0.761876	1	1.53503	0.0485011
	REACTOME_REGULATION_OF_FZD_BY_UBIQUITINATION	0.759656	1	-0.611071	0.989525
	REACTOME_GABA_SYNTHESIS_RELEASE_REUPTAKE_AND_DEGRADATION	0.758312	1	-1.48926	0.0971059
	REACTOME_DISASSEMBLY_OF_THE_DESTRUCTION_COMPLEX_AND_RECRUITMENT_OF_AXIN_TO_THE_MEMBRANE	0.756915	1	-0.977314	0.662408
	REACTOME_TIGHT_JUNCTION_INTERACTIONS	0.748617	1	0.954391	0.610862
	REACTOME_GABA_B_RECEPTOR_ACTIVATION	0.748378	1	-1.96367	0.00522915
	REACTOME_INTEGRATION_OF_ENERGY_METABOLISM	0.738727	1	-1.57499	0.0627977
	REACTOME_GOLGI_TO_ER_RETROGRADE_TRANSPORT	0.737664	1	1.39876	0.0990802
	REACTOME_RHO_GTPASES_ACTIVATE_NADPH_OXIDASES	0.737636	1	0.857413	0.780575
	REACTOME_PROCESSING_OF_CAPPED_INTRON_CONTAINING_PRE_MRNA	0.734474	1	3.27773	0
	REACTOME_ASSEMBLY_OF_THE_ORC_COMPLEX_AT_THE_ORIGIN_OF_REPLICATION	0.732877	1	1.2145	0.233666
	REACTOME_GOLGI_ASSOCIATED_VESICLE_BIOGENESIS	0.730794	1	0.970879	0.578552
	REACTOME_SIGNALLING_TO_RAS	0.727601	1	0.494384	0.997296
	REACTOME_CARGO_RECOGNITION_FOR_CLATHRIN_MEDIATED_ENDOCYTOSIS	0.719602	1	1.00173	0.520267
	REACTOME_PROTEIN_PROTEIN_INTERACTIONS_AT_SYNAPSES	0.719047	1	-1.78794	0.0179506
	REACTOME_CLATHRIN_MEDIATED_ENDOCYTOSIS	0.717264	1	1.11997	0.340654
	REACTOME_MECP2_REGULATES_NEURONAL_RECEPTORS_AND_CHANNELS	0.717088	1	-0.934918	0.723938
	REACTOME_OPIOID_SIGNALLING	0.716207	1	-1.65479	0.0394092
	REACTOME_CARBOXYTERMINAL_POST_TRANSLATIONAL_MODIFICATIONS_OF_TUBULIN	0.715031	1	-1.09989	0.459847
	REACTOME_REGULATION_OF_NF_KAPPA_B_SIGNALING	0.714145	1	0.820705	0.832761
	REACTOME_COBALAMIN_CBL_VITAMIN_B12_TRANSPORT_AND_METABOLISM	0.713311	1	0.637346	0.972477
	REACTOME_ACTIVATION_OF_ATR_IN_RESPONSE_TO_REPLICATION_STRESS	0.713228	1	1.4133	0.0928517
	REACTOME_G_PROTEIN_BETA_GAMMA_SIGNALLING	0.708204	1	-1.54338	0.0746537
	REACTOME_LONG_TERM_POTENTIATION	0.707331	1	-1.51564	0.0865252
	REACTOME_SIGNALING_BY_CYTOSOLIC_FGFR1_FUSION_MUTANTS	0.706408	1	-1.01284	0.61097
	REACTOME_HDACS_DEACETYLATE_HISTONES	0.704464	1	0.731937	0.920602
	REACTOME_SENSORY_PERCEPTION	0.699334	1	-1.62456	0.0457312
	REACTOME_METABOLISM_OF_NUCLEOTIDES	0.697628	1	1.17578	0.27391
	REACTOME_BINDING_AND_UPTAKE_OF_LIGANDS_BY_SCAVENGER_RECEPTORS	0.695599	1	-1.17648	0.361568
	REACTOME_CA_DEPENDENT_EVENTS	0.693988	1	-2.25089	0.000605
	REACTOME_THROMBIN_SIGNALLING_THROUGH_PROTEINASE_ACTIVATED_RECEPTORS_PARS	0.687687	1	-1.66405	0.0370075
	REACTOME_SUMOYLATION_OF_TRANSCRIPTION_COFACTORS	0.687478	1	1.6859	0.0192881
	REACTOME_VASOPRESSIN_REGULATES_RENAL_WATER_HOMEOSTASIS_VIA_AQUAPORINS	0.686542	1	-1.76339	0.0206778
	REACTOME_E2F_MEDIATED_REGULATION_OF_DNA_REPLICATION	0.682083	1	1.43306	0.0843966
	REACTOME_NUCLEAR_EVENTS_STIMULATED_BY_ALK_SIGNALING_IN_CANCER	0.67913	1	1.68496	0.0192347
	REACTOME_ADORA2B_MEDIATED_ANTI_INFLAMMATORY_CYTOKINES_PRODUCTION	0.67907	1	-1.9874	0.00413211
	REACTOME_RAS_ACTIVATION_UPON_CA2_INFLUX_THROUGH_NMDA_RECEPTOR	0.67834	1	-0.644958	0.992044
	REACTOME_REPRODUCTION	0.671128	1	1.52351	0.0519334
	REACTOME_MAP3K8_TPL2_DEPENDENT_MAPK1_3_ACTIVATION	0.670006	1	1.91296	0.00352156
	REACTOME_INSULIN_PROCESSING	0.656061	1	1.05901	0.426059
	REACTOME_OVARIAN_TUMOR_DOMAIN_PROTEASES	0.652385	1	1.29054	0.168149
	REACTOME_PRE_NOTCH_PROCESSING_IN_GOLGI	0.650917	1	-1.31938	0.211588
	REACTOME_GLUCAGON_SIGNALING_IN_METABOLIC_REGULATION	0.650749	1	-1.95671	0.00560467
	REACTOME_SENESCENCE_ASSOCIATED_SECRETORY_PHENOTYPE_SASP	0.646876	1	1.62218	0.0286592
	REACTOME_RND2_GTPASE_CYCLE	0.645433	1	-1.72452	0.0261096
	REACTOME_NR1H2_AND_NR1H3_MEDIATED_SIGNALING	0.640461	1	-1.48928	0.0978199
	REACTOME_PURINE_CATABOLISM	0.628761	1	-0.635026	0.991795
	REACTOME_ADRENALINE_NORADRENALINE_INHIBITS_INSULIN_SECRETION	0.624159	1	-1.73674	0.0244927
	REACTOME_APOPTOTIC_FACTOR_MEDIATED_RESPONSE	0.62177	1	1.08705	0.383095
	REACTOME_CA2_PATHWAY	0.617525	1	-1.55172	0.0712551
	REACTOME_NEGATIVE_REGULATION_OF_NMDA_RECEPTOR_MEDIATED_NEURONAL_TRANSMISSION	0.616985	1	-1.74086	0.0243831
	REACTOME_NOTCH3_ACTIVATION_AND_TRANSMISSION_OF_SIGNAL_TO_THE_NUCLEUS	0.613978	1	1.0029	0.518813
	REACTOME_INTRINSIC_PATHWAY_OF_FIBRIN_CLOT_FORMATION	0.611943	1	-1.47932	0.100256
	REACTOME_COOPERATION_OF_PREFOLDIN_AND_TRIC_CCT_IN_ACTIN_AND_TUBULIN_FOLDING	0.610024	1	2.39281	0
	REACTOME_NOTCH2_ACTIVATION_AND_TRANSMISSION_OF_SIGNAL_TO_THE_NUCLEUS	0.60614	1	1.01181	0.50439
	REACTOME_RET_SIGNALING	0.603464	1	-1.35471	0.180081
	REACTOME_TRANS_GOLGI_NETWORK_VESICLE_BUDDING	0.601799	1	1.07701	0.398533
	REACTOME_MEIOTIC_RECOMBINATION	0.601285	1	1.32652	0.142387
	REACTOME_TRAF6_MEDIATED_INDUCTION_OF_TAK1_COMPLEX_WITHIN_TLR4_COMPLEX	0.596253	1	1.01016	0.506645
	REACTOME_G1_S_SPECIFIC_TRANSCRIPTION	0.594694	1	0.79674	0.860748
	REACTOME_UPTAKE_AND_ACTIONS_OF_BACTERIAL_TOXINS	0.592123	1	0.936041	0.638054
	REACTOME_METABOLISM_OF_FOLATE_AND_PTERINES	0.591637	1	1.05023	0.439015
	REACTOME_CELLULAR_RESPONSE_TO_STARVATION	0.565828	1	2.72901	0
	REACTOME_DOWNSTREAM_SIGNAL_TRANSDUCTION	0.564849	1	0.853059	0.786139
	REACTOME_CYCLIN_D_ASSOCIATED_EVENTS_IN_G1	0.559002	1	2.014	0.00134719
	REACTOME_PLASMA_LIPOPROTEIN_CLEARANCE	0.555334	1	-0.952962	0.700811
	REACTOME_SIGNALING_BY_NODAL	0.539356	1	0.786275	0.868873
	REACTOME_INACTIVATION_OF_CSF3_G_CSF_SIGNALING	0.524874	1	1.94561	0.00262364
	REACTOME_COLLAGEN_BIOSYNTHESIS_AND_MODIFYING_ENZYMES	0.472253	1	-2.48004	0
	REACTOME_COLLAGEN_CHAIN_TRIMERIZATION	0.464062	1	-2.33809	0.000103
	REACTOME_ACTIVATED_TAK1_MEDIATES_P38_MAPK_ACTIVATION	0.458163	0.998751	1.09534	0.374925
	REACTOME_ABERRANT_REGULATION_OF_MITOTIC_G1_S_TRANSITION_IN_CANCER_DUE_TO_RB1_DEFECTS	-0.441323	0.999357	-1.2615	0.265022
	REACTOME_REGULATION_OF_MECP2_EXPRESSION_AND_ACTIVITY	-0.48931	0.999519	-1.28384	0.241072
	REACTOME_ACTIVATED_NOTCH1_TRANSMITS_SIGNAL_TO_THE_NUCLEUS	-0.508672	0.999893	0.945397	0.623568
	REACTOME_SELENOAMINO_ACID_METABOLISM	-0.509017	1	2.75234	0
	REACTOME_RHO_GTPASES_ACTIVATE_WASPS_AND_WAVES	-0.562923	0.996216	-0.972639	0.667263
	REACTOME_G0_AND_EARLY_G1	-0.57398	0.995746	1.56761	0.0395561
	REACTOME_RMTS_METHYLATE_HISTONE_ARGININES	-0.580151	0.996116	1.00625	0.512631
	REACTOME_SIGNALING_BY_CSF3_G_CSF	-0.606537	0.990421	1.84337	0.00604574
	REACTOME_SYNTHESIS_OF_PC	-0.615941	0.988897	-1.00172	0.631513
	REACTOME_ACTIVATION_OF_THE_PRE_REPLICATIVE_COMPLEX	-0.625327	0.98708	1.89125	0.00419794
	REACTOME_RESPONSE_OF_MTB_TO_PHAGOCYTOSIS	-0.629748	0.986957	1.58053	0.0369322
	REACTOME_SIGNALING_BY_NOTCH1_HD_DOMAIN_MUTANTS_IN_CANCER	-0.630511	0.988356	1.08952	0.380201
	REACTOME_TGF_BETA_RECEPTOR_SIGNALING_ACTIVATES_SMADS	-0.63424	0.988415	1.06799	0.413637
	REACTOME_NR1H3_NR1H2_REGULATE_GENE_EXPRESSION_LINKED_TO_CHOLESTEROL_TRANSPORT_AND_EFFLUX	-0.635342	0.989702	-1.64727	0.0406093
	REACTOME_MISMATCH_REPAIR	-0.650464	0.984181	1.27791	0.176476
	REACTOME_SIGNALING_BY_NTRK3_TRKC	-0.656579	0.982605	-0.930405	0.730529
	REACTOME_SPRY_REGULATION_OF_FGF_SIGNALING	-0.661096	0.981908	1.57334	0.0383463
	REACTOME_ENDOGENOUS_STEROLS	-0.669542	0.978478	-0.707892	0.964622
	REACTOME_DEFECTIVE_B4GALT7_CAUSES_EDS_PROGEROID_TYPE	-0.674289	0.976948	-1.70041	0.0304557
	REACTOME_SNRNP_ASSEMBLY	-0.678527	0.976006	1.93723	0.00278478
	REACTOME_SUMOYLATION_OF_TRANSCRIPTION_FACTORS	-0.682143	0.975285	1.2825	0.172498
	REACTOME_METABOLISM_OF_NITRIC_OXIDE_NOS3_ACTIVATION_AND_REGULATION	-0.683341	0.97627	-1.00134	0.628198
	REACTOME_INITIATION_OF_NUCLEAR_ENVELOPE_NE_REFORMATION	-0.68653	0.975912	1.96419	0.00220194
	REACTOME_TBC_RABGAPS	-0.689116	0.975781	0.868552	0.761062
	REACTOME_TRNA_PROCESSING_IN_THE_NUCLEUS	-0.68942	0.97729	1.88001	0.0044753
	REACTOME_SIGNALLING_TO_ERKS	-0.697921	0.972725	0.7085	0.937824
	REACTOME_MOLECULES_ASSOCIATED_WITH_ELASTIC_FIBRES	-0.699271	0.973403	-2.14053	0.00115764
	REACTOME_CRMPS_IN_SEMA3A_SIGNALING	-0.702197	0.97279	-1.40451	0.13975
	REACTOME_GPER1_SIGNALING	-0.705535	0.971788	-2.07719	0.00178379
	REACTOME_HDR_THROUGH_SINGLE_STRAND_ANNEALING_SSA	-0.707179	0.97217	0.855541	0.782764
	REACTOME_TRANSCRIPTIONAL_REGULATION_BY_MECP2	-0.707278	0.973865	-1.13789	0.411687
	REACTOME_CONSTITUTIVE_SIGNALING_BY_LIGAND_RESPONSIVE_EGFR_CANCER_VARIANTS	-0.70787	0.975129	1.05497	0.431877
	REACTOME_CREB1_PHOSPHORYLATION_THROUGH_NMDA_RECEPTOR_MEDIATED_ACTIVATION_OF_RAS_SIGNALING	-0.70897	0.976009	-1.31898	0.210966
	REACTOME_RESPONSE_OF_EIF2AK1_HRI_TO_HEME_DEFICIENCY	-0.718915	0.968798	1.8876	0.00431629
	REACTOME_SYNTHESIS_OF_PIPS_AT_THE_EARLY_ENDOSOME_MEMBRANE	-0.719784	0.96979	-0.847283	0.848734
	REACTOME_INCRETIN_SYNTHESIS_SECRETION_AND_INACTIVATION	-0.720988	0.970354	1.06611	0.416426
	REACTOME_INFLUENZA_INFECTION	-0.721629	0.971527	2.86465	0
	REACTOME_SYNTHESIS_OF_PIPS_AT_THE_PLASMA_MEMBRANE	-0.723517	0.971382	-1.36295	0.172417
	REACTOME_LATE_SARS_COV_2_INFECTION_EVENTS	-0.729225	0.967286	-1.07551	0.501332
	REACTOME_DOWNSTREAM_SIGNALING_OF_ACTIVATED_FGFR4	-0.73068	0.967522	-1.13616	0.41171
	REACTOME_INTERLEUKIN_20_FAMILY_SIGNALING	-0.731352	0.968601	1.27193	0.179237
	REACTOME_SIGNALING_BY_NOTCH2	-0.732064	0.969741	-0.844293	0.849974
	REACTOME_HCMV_LATE_EVENTS	-0.733565	0.969896	1.39778	0.0988319
	REACTOME_SIGNALING_BY_TGF_BETA_RECEPTOR_COMPLEX	-0.736098	0.968931	1.24881	0.199241
	REACTOME_RRNA_PROCESSING	-0.736679	0.970092	3.46472	0
	REACTOME_SUMOYLATION_OF_DNA_METHYLATION_PROTEINS	-0.737515	0.970944	1.02744	0.476423
	REACTOME_PI_3K_CASCADE_FGFR4	-0.737787	0.972446	-0.977747	0.663442
	REACTOME_MITOTIC_PROMETAPHASE	-0.739036	0.972848	1.08932	0.379814
	REACTOME_NEF_MEDIATES_DOWN_MODULATION_OF_CELL_SURFACE_RECEPTORS_BY_RECRUITING_THEM_TO_CLATHRIN_ADAPTERS	-0.740494	0.972997	-0.811555	0.87134
	REACTOME_DOWNREGULATION_OF_TGF_BETA_RECEPTOR_SIGNALING	-0.741468	0.973719	1.35224	0.125229
	REACTOME_DNA_METHYLATION	-0.744899	0.97133	0.787517	0.868445
	REACTOME_POST_CHAPERONIN_TUBULIN_FOLDING_PATHWAY	-0.745927	0.971907	1.37055	0.114425
	REACTOME_REGULATION_OF_TP53_ACTIVITY_THROUGH_ACETYLATION	-0.746671	0.972926	0.796897	0.862001
	REACTOME_SEALING_OF_THE_NUCLEAR_ENVELOPE_NE_BY_ESCRT_III	-0.74938	0.971454	1.66892	0.0216625
	REACTOME_G_ALPHA_12_13_SIGNALLING_EVENTS	-0.751457	0.970616	-2.38925	0
	REACTOME_TNF_SIGNALING	-0.751622	0.972259	1.45696	0.0739274
	REACTOME_ASSOCIATION_OF_TRIC_CCT_WITH_TARGET_PROTEINS_DURING_BIOSYNTHESIS	-0.755222	0.969569	2.03283	0.0011229
	REACTOME_RUNX1_REGULATES_GENES_INVOLVED_IN_MEGAKARYOCYTE_DIFFERENTIATION_AND_PLATELET_FUNCTION	-0.755313	0.971328	-0.864973	0.826109
	REACTOME_LDL_CLEARANCE	-0.756356	0.971938	0.994077	0.532252
	REACTOME_SIGNALING_BY_SCF_KIT	-0.757867	0.971813	0.872139	0.756539
	REACTOME_HATS_ACETYLATE_HISTONES	-0.761153	0.969396	0.827281	0.8231
	REACTOME_CELL_DEATH_SIGNALLING_VIA_NRAGE_NRIF_AND_NADE	-0.761458	0.970884	-1.70359	0.0299609
	REACTOME_SIGNAL_AMPLIFICATION	-0.761547	0.972671	-1.38214	0.158372
	REACTOME_INTERLEUKIN_6_FAMILY_SIGNALING	-0.764256	0.970738	1.1475	0.303745
	REACTOME_COLLAGEN_FORMATION	-0.76557	0.970808	-2.34117	0.00012
	REACTOME_FORMATION_OF_TUBULIN_FOLDING_INTERMEDIATES_BY_CCT_TRIC	-0.766981	0.970815	2.17659	0.0002
	REACTOME_SLC_TRANSPORTER_DISORDERS	-0.779955	0.953974	-0.811203	0.869647
	REACTOME_NOD1_2_SIGNALING_PATHWAY	-0.780814	0.954519	1.18723	0.26288
	REACTOME_SIRT1_NEGATIVELY_REGULATES_RRNA_EXPRESSION	-0.78177	0.954982	1.15894	0.292357
	REACTOME_GLUCOSE_METABOLISM	-0.785669	0.950909	1.14013	0.312361
	REACTOME_NITRIC_OXIDE_STIMULATES_GUANYLATE_CYCLASE	-0.786802	0.951017	-1.91068	0.00758816
	REACTOME_FRS_MEDIATED_FGFR4_SIGNALING	-0.787004	0.952571	-1.09455	0.465695
	REACTOME_RAS_PROCESSING	-0.788243	0.952541	2.07826	0.00076
	REACTOME_IKK_COMPLEX_RECRUITMENT_MEDIATED_BY_RIP1	-0.790252	0.951109	1.70708	0.0165643
	REACTOME_DEFECTIVE_INTRINSIC_PATHWAY_FOR_APOPTOSIS	-0.790823	0.952018	1.38531	0.105827
	REACTOME_MATURATION_OF_SARS_COV_2_SPIKE_PROTEIN	-0.791642	0.952637	-0.826121	0.861227
	REACTOME_EUKARYOTIC_TRANSLATION_INITIATION	-0.792744	0.952747	3.23216	0
	REACTOME_DEPOSITION_OF_NEW_CENPA_CONTAINING_NUCLEOSOMES_AT_THE_CENTROMERE	-0.795728	0.94955	1.68508	0.0193085
	REACTOME_TICAM1_RIP1_MEDIATED_IKK_COMPLEX_RECRUITMENT	-0.807786	0.930608	1.60901	0.030848
	REACTOME_COLLAGEN_DEGRADATION	-0.809573	0.92922	-1.92084	0.00731914
	REACTOME_GAP_JUNCTION_TRAFFICKING_AND_REGULATION	-0.809884	0.93049	0.726526	0.923036
	REACTOME_DEPOLYMERISATION_OF_THE_NUCLEAR_LAMINA	-0.81007	0.932034	0.852509	0.785733
	REACTOME_RND3_GTPASE_CYCLE	-0.812519	0.929535	-1.60895	0.0504122
	REACTOME_NOTCH_HLH_TRANSCRIPTION_PATHWAY	-0.814458	0.927931	-1.65793	0.0387339
	REACTOME_ACTIVATION_OF_THE_MRNA_UPON_BINDING_OF_THE_CAP_BINDING_COMPLEX_AND_EIFS_AND_SUBSEQUENT_BINDING_TO_43S	-0.823564	0.912927	2.89614	0
	REACTOME_TRANSCRIPTION_OF_E2F_TARGETS_UNDER_NEGATIVE_CONTROL_BY_DREAM_COMPLEX	-0.823908	0.914097	1.19801	0.251433
	REACTOME_DRUG_ADME	-0.824293	0.915307	-0.64985	0.991954
	REACTOME_ACTIVATED_PKN1_STIMULATES_TRANSCRIPTION_OF_AR_ANDROGEN_RECEPTOR_REGULATED_GENES_KLK2_AND_KLK3	-0.827109	0.911746	0.770912	0.88434
	REACTOME_ERCC6_CSB_AND_EHMT2_G9A_POSITIVELY_REGULATE_RRNA_EXPRESSION	-0.829431	0.90892	1.07285	0.405216
	REACTOME_FORMATION_OF_THE_BETA_CATENIN_TCF_TRANSACTIVATING_COMPLEX	-0.829581	0.910454	0.591029	0.987471
	REACTOME_TRANSCRIPTIONAL_REGULATION_BY_VENTX	-0.831033	0.909539	-1.01228	0.610244
	REACTOME_RNA_POLYMERASE_II_TRANSCRIPTION_TERMINATION	-0.833689	0.90616	2.73329	0
	REACTOME_INTERLEUKIN_RECEPTOR_SHC_SIGNALING	-0.834801	0.905776	-1.33124	0.201408
	REACTOME_MITOTIC_SPINDLE_CHECKPOINT	-0.835601	0.906086	1.51239	0.0553324
	REACTOME_RHO_GTPASES_ACTIVATE_ROCKS	-0.836142	0.906887	-0.865239	0.827897
	REACTOME_IL_6_TYPE_CYTOKINE_RECEPTOR_LIGAND_INTERACTIONS	-0.841455	0.897891	0.560286	0.992805
	REACTOME_ELASTIC_FIBRE_FORMATION	-0.841908	0.898802	-2.01059	0.00373643
	REACTOME_STING_MEDIATED_INDUCTION_OF_HOST_IMMUNE_RESPONSES	-0.84238	0.899569	-0.624303	0.98923
	REACTOME_DISEASES_OF_PROGRAMMED_CELL_DEATH	-0.842807	0.900544	1.36711	0.116518
	REACTOME_TRANSLATION_OF_SARS_COV_2_STRUCTURAL_PROTEINS	-0.843903	0.900174	0.924644	0.659464
	REACTOME_B_WICH_COMPLEX_POSITIVELY_REGULATES_RRNA_EXPRESSION	-0.845191	0.899318	1.63369	0.0262676
	REACTOME_ACYL_CHAIN_REMODELLING_OF_PC	-0.846509	0.898461	-1.035	0.565113
	REACTOME_WNT_LIGAND_BIOGENESIS_AND_TRAFFICKING	-0.851849	0.888887	-0.830178	0.863135
	REACTOME_CLASS_C_3_METABOTROPIC_GLUTAMATE_PHEROMONE_RECEPTORS	-0.852333	0.889746	0.77712	0.878878
	REACTOME_ADP_SIGNALLING_THROUGH_P2Y_PURINOCEPTOR_12	-0.852425	0.891383	-1.30991	0.218022
	REACTOME_TRANSCRIPTIONAL_REGULATION_OF_WHITE_ADIPOCYTE_DIFFERENTIATION	-0.856574	0.884167	1.14221	0.31058
	REACTOME_ANTIGEN_ACTIVATES_B_CELL_RECEPTOR_BCR_LEADING_TO_GENERATION_OF_SECOND_MESSENGERS	-0.859011	0.880799	-1.88046	0.00924675
	REACTOME_REGULATION_OF_PTEN_GENE_TRANSCRIPTION	-0.861032	0.878247	1.13067	0.325126
	REACTOME_NEGATIVE_REGULATION_OF_FGFR4_SIGNALING	-0.861769	0.878432	1.22473	0.223943
	REACTOME_ASPIRIN_ADME	-0.862047	0.879753	-0.565713	0.990025
	REACTOME_REGULATION_OF_TP53_EXPRESSION_AND_DEGRADATION	-0.862326	0.881049	1.344	0.130396
	REACTOME_DDX58_IFIH1_MEDIATED_INDUCTION_OF_INTERFERON_ALPHA_BETA	-0.864711	0.877329	1.52741	0.0506739
	REACTOME_SARS_COV_2_HOST_INTERACTIONS	-0.865618	0.87715	1.8498	0.00571288
	REACTOME_POTENTIAL_THERAPEUTICS_FOR_SARS	-0.865945	0.878262	1.32541	0.142951
	REACTOME_SYNTHESIS_SECRETION_AND_DEACYLATION_OF_GHRELIN	-0.867135	0.877499	1.35363	0.124511
	REACTOME_SHC_MEDIATED_CASCADE_FGFR4	-0.869905	0.873031	-0.859259	0.835823
	REACTOME_CONDENSATION_OF_PROPHASE_CHROMOSOMES	-0.87164	0.870859	1.29757	0.162845
	REACTOME_RA_BIOSYNTHESIS_PATHWAY	-0.87517	0.864907	-0.85462	0.836117
	REACTOME_SIGNALING_BY_FLT3_ITD_AND_TKD_MUTANTS	-0.877135	0.862031	1.22838	0.220692
	REACTOME_POSITIVE_EPIGENETIC_REGULATION_OF_RRNA_EXPRESSION	-0.877465	0.863148	1.54898	0.0449073
	REACTOME_MITOTIC_PROPHASE	-0.878154	0.863437	1.68246	0.0194492
	REACTOME_GAP_JUNCTION_ASSEMBLY	-0.884054	0.851123	0.845834	0.79521
	REACTOME_SARS_COV_2_INFECTION	-0.885989	0.84837	1.54162	0.0464536
	REACTOME_SIGNALING_BY_INSULIN_RECEPTOR	-0.886709	0.848535	1.18651	0.263296
	REACTOME_PRC2_METHYLATES_HISTONES_AND_DNA	-0.886858	0.850077	0.950042	0.614528
	REACTOME_PHOSPHOLIPID_METABOLISM	-0.887472	0.850356	-1.46082	0.111743
	REACTOME_PI_3K_CASCADE_FGFR3	-0.888269	0.850227	-0.623815	0.987011
	REACTOME_SURFACTANT_METABOLISM	-0.889106	0.849867	-0.757268	0.920207
	REACTOME_AMYLOID_FIBER_FORMATION	-0.889658	0.850358	0.833086	0.817291
	REACTOME_PROGRAMMED_CELL_DEATH	-0.890991	0.849034	2.2681	4.83e-05
	REACTOME_CARDIAC_CONDUCTION	-0.891032	0.850863	-1.74748	0.0236254
	REACTOME_CHROMATIN_MODIFYING_ENZYMES	-0.894229	0.844591	0.885876	0.732365
	REACTOME_RAB_REGULATION_OF_TRAFFICKING	-0.896307	0.841384	1.0163	0.497094
	REACTOME_SIGNALING_BY_FGFR4	-0.896654	0.842448	0.954352	0.609794
	REACTOME_NUCLEAR_ENVELOPE_BREAKDOWN	-0.896936	0.843671	1.2948	0.165087
	REACTOME_GASTRULATION	-0.898805	0.8411	-0.899516	0.773318
	REACTOME_EPIGENETIC_REGULATION_OF_GENE_EXPRESSION	-0.89906	0.842365	1.64424	0.0247403
	REACTOME_CONSTITUTIVE_SIGNALING_BY_EGFRVIII	-0.902626	0.835024	-0.820657	0.868897
	REACTOME_SIGNALING_BY_FGFR2_IN_DISEASE	-0.902721	0.836699	1.50849	0.0566213
	REACTOME_SIGNALING_BY_FGFR_IN_DISEASE	-0.902859	0.838253	1.17414	0.275452
	REACTOME_REGULATION_OF_INSULIN_SECRETION	-0.903911	0.837507	-1.78111	0.018821
	REACTOME_REGULATION_OF_LIPID_METABOLISM_BY_PPARALPHA	-0.904041	0.839089	0.928513	0.653238
	REACTOME_COPII_MEDIATED_VESICLE_TRANSPORT	-0.908131	0.830448	1.688	0.0189959
	REACTOME_RESOLUTION_OF_D_LOOP_STRUCTURES_THROUGH_SYNTHESIS_DEPENDENT_STRAND_ANNEALING_SDSA	-0.90867	0.831087	0.70702	0.937488
	REACTOME_SIGNALING_BY_KIT_IN_DISEASE	-0.909141	0.831777	0.951658	0.61455
	REACTOME_METAL_ION_SLC_TRANSPORTERS	-0.909477	0.832834	-0.898686	0.772836
	REACTOME_FOXO_MEDIATED_TRANSCRIPTION	-0.909773	0.833953	1.17024	0.279532
	REACTOME_TNFR1_INDUCED_PROAPOPTOTIC_SIGNALING	-0.910166	0.834904	1.39799	0.0989946
	REACTOME_SIGNALING_BY_NOTCH1_PEST_DOMAIN_MUTANTS_IN_CANCER	-0.910921	0.834763	1.38805	0.104254
	REACTOME_GASTRIN_CREB_SIGNALLING_PATHWAY_VIA_PKC_AND_MAPK	-0.911284	0.835843	-1.1418	0.407418
	REACTOME_CYCLIN_A_B1_B2_ASSOCIATED_EVENTS_DURING_G2_M_TRANSITION	-0.914608	0.829033	1.9694	0.00209741
	REACTOME_NEGATIVE_REGULATION_OF_MET_ACTIVITY	-0.920224	0.816154	1.24297	0.204688
	REACTOME_MEIOSIS	-0.920992	0.816136	1.44743	0.078418
	REACTOME_OXIDATIVE_STRESS_INDUCED_SENESCENCE	-0.922663	0.81355	1.05085	0.438787
	REACTOME_INTERLEUKIN_17_SIGNALING	-0.923845	0.812183	1.377	0.110819
	REACTOME_HCMV_INFECTION	-0.92438	0.812696	1.4413	0.0811269
	REACTOME_POLO_LIKE_KINASE_MEDIATED_EVENTS	-0.924406	0.814558	0.888749	0.729178
	REACTOME_NEGATIVE_REGULATION_OF_FLT3	-0.924862	0.815347	1.06142	0.423228
	REACTOME_COPI_MEDIATED_ANTEROGRADE_TRANSPORT	-0.927095	0.811166	1.5896	0.0349843
	REACTOME_RHO_GTPASES_ACTIVATE_PAKS	-0.928465	0.80924	-1.29753	0.22621
	REACTOME_INTRACELLULAR_SIGNALING_BY_SECOND_MESSENGERS	-0.929663	0.807759	1.42438	0.0879636
	REACTOME_ECM_PROTEOGLYCANS	-0.930004	0.808788	-2.50658	0
	REACTOME_KINESINS	-0.930349	0.809797	-0.807439	0.869158
	REACTOME_EPHA_MEDIATED_GROWTH_CONE_COLLAPSE	-0.932421	0.806051	-1.41681	0.134231
	REACTOME_SIGNALING_BY_PDGFR_IN_DISEASE	-0.932835	0.806857	-0.698952	0.967613
	REACTOME_TRANSCRIPTIONAL_REGULATION_BY_E2F6	-0.933165	0.80789	1.27195	0.179662
	REACTOME_RHO_GTPASE_EFFECTORS	-0.936165	0.801737	1.0905	0.380069
	REACTOME_DEACTIVATION_OF_THE_BETA_CATENIN_TRANSACTIVATING_COMPLEX	-0.93658	0.802506	0.751921	0.904838
	REACTOME_RHOBTB2_GTPASE_CYCLE	-0.936916	0.80353	1.78549	0.00931691
	REACTOME_G_ALPHA_Z_SIGNALLING_EVENTS	-0.937897	0.802782	-1.72835	0.025867
	REACTOME_FGFR2_MUTANT_RECEPTOR_ACTIVATION	-0.940189	0.798539	1.67514	0.0205716
	REACTOME_KERATAN_SULFATE_KERATIN_METABOLISM	-0.941558	0.796828	-0.954449	0.701722
	REACTOME_DOWNSTREAM_SIGNALING_OF_ACTIVATED_FGFR3	-0.943528	0.793382	-0.95763	0.696504
	REACTOME_GLYCOSPHINGOLIPID_METABOLISM	-0.943817	0.794627	-1.0374	0.561812
	REACTOME_FRS_MEDIATED_FGFR3_SIGNALING	-0.944276	0.795381	-0.856252	0.835101
	REACTOME_MEIOTIC_SYNAPSIS	-0.945203	0.794606	1.16483	0.285938
	REACTOME_INITIAL_TRIGGERING_OF_COMPLEMENT	-0.946733	0.792135	-1.17181	0.368396
	REACTOME_DECTIN_2_FAMILY	-0.948716	0.788357	-1.33065	0.200954
	REACTOME_RHOG_GTPASE_CYCLE	-0.952602	0.779418	-1.49079	0.0982495
	REACTOME_TIE2_SIGNALING	-0.953187	0.779863	-0.842457	0.851158
	REACTOME_OTHER_INTERLEUKIN_SIGNALING	-0.956641	0.772127	-0.97828	0.664366
	REACTOME_ZBP1_DAI_MEDIATED_INDUCTION_OF_TYPE_I_IFNS	-0.957368	0.772047	1.50794	0.0564502
	REACTOME_SIGNALING_BY_CSF1_M_CSF_IN_MYELOID_CELLS	-0.958418	0.770948	-1.4246	0.129124
	REACTOME_NUCLEOTIDE_CATABOLISM	-0.959195	0.770665	-1.18556	0.352886
	REACTOME_FLT3_SIGNALING_IN_DISEASE	-0.962248	0.764019	1.00809	0.509829
	REACTOME_DAG_AND_IP3_SIGNALING	-0.963026	0.763765	-2.30984	0.000216
	REACTOME_ER_TO_GOLGI_ANTEROGRADE_TRANSPORT	-0.963288	0.764976	1.69798	0.0174828
	REACTOME_RHOH_GTPASE_CYCLE	-0.965973	0.759334	-0.626032	0.990968
	REACTOME_NEGATIVE_REGULATION_OF_MAPK_PATHWAY	-0.966068	0.760994	1.69841	0.0175279
	REACTOME_POTASSIUM_CHANNELS	-0.966626	0.761203	-1.89856	0.00815499
	REACTOME_SUMOYLATION_OF_DNA_DAMAGE_RESPONSE_AND_REPAIR_PROTEINS	-0.966951	0.762145	1.39806	0.099239
	REACTOME_PEPTIDE_HORMONE_METABOLISM	-0.971437	0.751124	1.10921	0.356848
	REACTOME_FGFR2_ALTERNATIVE_SPLICING	-0.973417	0.747374	1.8605	0.00532983
	REACTOME_NOREPINEPHRINE_NEUROTRANSMITTER_RELEASE_CYCLE	-0.973815	0.748141	-1.34214	0.189862
	REACTOME_ACTIVATION_OF_BAD_AND_TRANSLOCATION_TO_MITOCHONDRIA	-0.975418	0.745384	1.21205	0.235433
	REACTOME_SUMOYLATION_OF_CHROMATIN_ORGANIZATION_PROTEINS	-0.976419	0.744541	1.1941	0.254604
	REACTOME_DISEASES_ASSOCIATED_WITH_O_GLYCOSYLATION_OF_PROTEINS	-0.977023	0.744822	-1.92086	0.00750212
	REACTOME_FCERI_MEDIATED_MAPK_ACTIVATION	-0.978881	0.741449	-1.31288	0.216603
	REACTOME_SIGNALING_BY_ERYTHROPOIETIN	-0.980319	0.739345	-1.1795	0.362026
	REACTOME_NUCLEAR_ENVELOPE_NE_REASSEMBLY	-0.982633	0.734437	2.26851	4.88e-05
	REACTOME_HYALURONAN_METABOLISM	-0.983356	0.73424	0.735781	0.918172
	REACTOME_FATTY_ACYL_COA_BIOSYNTHESIS	-0.985579	0.729776	-0.897449	0.770999
	REACTOME_RESOLUTION_OF_D_LOOP_STRUCTURES	-0.986469	0.729198	-0.91616	0.755437
	REACTOME_REGULATION_OF_SIGNALING_BY_CBL	-0.987033	0.729318	-0.879582	0.799311
	REACTOME_NEGATIVE_REGULATION_OF_FGFR3_SIGNALING	-0.987282	0.730433	1.31042	0.153292
	REACTOME_INTRA_GOLGI_TRAFFIC	-0.988757	0.728182	-0.82994	0.861249
	REACTOME_TRANSPORT_OF_MATURE_MRNAS_DERIVED_FROM_INTRONLESS_TRANSCRIPTS	-0.991894	0.720824	1.58222	0.0367402
	REACTOME_FOXO_MEDIATED_TRANSCRIPTION_OF_CELL_DEATH_GENES	-0.993573	0.718222	1.06569	0.416346
	REACTOME_SIGNALING_BY_MODERATE_KINASE_ACTIVITY_BRAF_MUTANTS	-0.994172	0.718438	-0.880196	0.800325
	REACTOME_RAF_ACTIVATION	-0.994417	0.719709	1.72524	0.0145342
	REACTOME_DISEASES_ASSOCIATED_WITH_N_GLYCOSYLATION_OF_PROTEINS	-0.99491	0.720286	1.27169	0.179003
	REACTOME_RHOJ_GTPASE_CYCLE	-0.99834	0.712309	-1.55912	0.0686511
	REACTOME_INFECTION_WITH_MYCOBACTERIUM_TUBERCULOSIS	-1.00134	0.705689	1.54799	0.0450095
	REACTOME_SRP_DEPENDENT_COTRANSLATIONAL_PROTEIN_TARGETING_TO_MEMBRANE	-1.00234	0.704741	3.16973	0
	REACTOME_DISEASES_OF_GLYCOSYLATION	-1.0032	0.704395	-1.59466	0.0550372
	REACTOME_NFE2L2_REGULATING_ANTI_OXIDANT_DETOXIFICATION_ENZYMES	-1.00418	0.703502	1.48304	0.065258
	REACTOME_G_ALPHA_S_SIGNALLING_EVENTS	-1.00543	0.701861	-2.0979	0.00138882
	REACTOME_RAB_GEFS_EXCHANGE_GTP_FOR_GDP_ON_RABS	-1.00546	0.703701	0.886781	0.731812
	REACTOME_PROCESSIVE_SYNTHESIS_ON_THE_C_STRAND_OF_THE_TELOMERE	-1.00551	0.705503	1.95855	0.00231054
	REACTOME_MAP2K_AND_MAPK_ACTIVATION	-1.00675	0.703703	-1.17683	0.362483
	REACTOME_MUSCLE_CONTRACTION	-1.01186	0.69107	-1.73791	0.0245389
	REACTOME_THE_ROLE_OF_NEF_IN_HIV_1_REPLICATION_AND_DISEASE_PATHOGENESIS	-1.01205	0.692436	-1.15	0.398348
	REACTOME_RAB_GERANYLGERANYLATION	-1.0126	0.692809	1.40777	0.094456
	REACTOME_G_PROTEIN_MEDIATED_EVENTS	-1.01407	0.690408	-2.19844	0.000773
	REACTOME_EARLY_SARS_COV_2_INFECTION_EVENTS	-1.01437	0.691494	1.47978	0.0653239
	REACTOME_SHC_MEDIATED_CASCADE_FGFR3	-1.01616	0.688384	0.730673	0.92037
	REACTOME_SUMOYLATION_OF_SUMOYLATION_PROTEINS	-1.01814	0.684887	1.65248	0.0234074
	REACTOME_DOWNREGULATION_OF_SMAD2_3_SMAD4_TRANSCRIPTIONAL_ACTIVITY	-1.02002	0.681446	1.28271	0.172724
	REACTOME_KERATAN_SULFATE_BIOSYNTHESIS	-1.02375	0.672847	-0.983578	0.653709
	REACTOME_FLT3_SIGNALING	-1.02442	0.672972	-0.940921	0.718537
	REACTOME_ROLE_OF_LAT2_NTAL_LAB_ON_CALCIUM_MOBILIZATION	-1.02447	0.674774	-1.46161	0.11187
	REACTOME_ONCOGENE_INDUCED_SENESCENCE	-1.0245	0.676642	1.09108	0.381529
	REACTOME_ACYL_CHAIN_REMODELLING_OF_PE	-1.0246	0.678293	-0.921169	0.746034
	REACTOME_NS1_MEDIATED_EFFECTS_ON_HOST_PATHWAYS	-1.02929	0.667344	1.30947	0.153649
	REACTOME_METABOLISM_OF_CARBOHYDRATES	-1.03072	0.665318	-1.00137	0.630269
	REACTOME_RAF_INDEPENDENT_MAPK1_3_ACTIVATION	-1.03169	0.664509	1.36026	0.120742
	REACTOME_COPI_DEPENDENT_GOLGI_TO_ER_RETROGRADE_TRAFFIC	-1.03452	0.65862	1.40218	0.0972994
	REACTOME_PI_METABOLISM	-1.03816	0.650515	-1.62663	0.0453839
	REACTOME_NEUREXINS_AND_NEUROLIGINS	-1.03944	0.648806	-1.54138	0.0752302
	REACTOME_A_TETRASACCHARIDE_LINKER_SEQUENCE_IS_REQUIRED_FOR_GAG_SYNTHESIS	-1.04056	0.647572	-1.63539	0.0439847
	REACTOME_APOPTOTIC_EXECUTION_PHASE	-1.04195	0.645575	-1.055	0.53162
	REACTOME_SEROTONIN_NEUROTRANSMITTER_RELEASE_CYCLE	-1.04295	0.644609	-1.41508	0.135
	REACTOME_SIGNALING_BY_NOTCH3	-1.04302	0.646278	-1.12863	0.423034
	REACTOME_ACYL_CHAIN_REMODELLING_OF_PS	-1.04571	0.6412	-1.20775	0.320428
	REACTOME_TRANSCRIPTIONAL_REGULATION_BY_THE_AP_2_TFAP2_FAMILY_OF_TRANSCRIPTION_FACTORS	-1.04577	0.643003	1.16032	0.291721
	REACTOME_INTERACTIONS_OF_VPR_WITH_HOST_CELLULAR_PROTEINS	-1.04666	0.642573	1.47689	0.0659094
	REACTOME_RHOU_GTPASE_CYCLE	-1.04882	0.638611	-1.48126	0.0997524
	REACTOME_P75NTR_SIGNALS_VIA_NF_KB	-1.05047	0.635949	1.27493	0.178072
	REACTOME_FGFR1_MUTANT_RECEPTOR_ACTIVATION	-1.05055	0.637661	-1.17721	0.363387
	REACTOME_SIGNALING_BY_ALK_IN_CANCER	-1.05062	0.639443	-0.921365	0.747823
	REACTOME_SMAD2_SMAD3_SMAD4_HETEROTRIMER_REGULATES_TRANSCRIPTION	-1.05128	0.639582	1.54671	0.0450772
	REACTOME_BETA_CATENIN_PHOSPHORYLATION_CASCADE	-1.05324	0.636048	1.21407	0.233591
	REACTOME_ACTIVATION_OF_AMPK_DOWNSTREAM_OF_NMDARS	-1.05471	0.633998	0.68733	0.949943
	REACTOME_CD28_DEPENDENT_PI3K_AKT_SIGNALING	-1.05661	0.630493	-0.766737	0.91479
	REACTOME_INTERLEUKIN_37_SIGNALING	-1.0573	0.630479	-1.34925	0.183012
	REACTOME_SIGNALING_BY_TGFB_FAMILY_MEMBERS	-1.05754	0.631785	1.3468	0.128592
	REACTOME_RESOLUTION_OF_SISTER_CHROMATID_COHESION	-1.06129	0.623618	1.41054	0.0937054
	REACTOME_DNA_DAMAGE_TELOMERE_STRESS_INDUCED_SENESCENCE	-1.06275	0.621563	1.42581	0.0874094
	REACTOME_CASPASE_ACTIVATION_VIA_EXTRINSIC_APOPTOTIC_SIGNALLING_PATHWAY	-1.0629	0.623096	0.654072	0.967433
	REACTOME_TNFR1_INDUCED_NFKAPPAB_SIGNALING_PATHWAY	-1.06324	0.624166	1.19622	0.253077
	REACTOME_O_LINKED_GLYCOSYLATION_OF_MUCINS	-1.06337	0.625727	-1.48444	0.0983041
	REACTOME_SUMOYLATION_OF_DNA_REPLICATION_PROTEINS	-1.06459	0.624309	1.47353	0.0671453
	REACTOME_RRNA_MODIFICATION_IN_THE_NUCLEUS_AND_CYTOSOL	-1.06481	0.625683	2.88233	0
	REACTOME_PLATELET_AGGREGATION_PLUG_FORMATION	-1.06566	0.625548	-1.56232	0.0676045
	REACTOME_NUCLEAR_PORE_COMPLEX_NPC_DISASSEMBLY	-1.06616	0.626129	1.15208	0.298997
	REACTOME_RHO_GTPASES_ACTIVATE_PKNS	-1.06624	0.627901	0.950413	0.616049
	REACTOME_GABA_RECEPTOR_ACTIVATION	-1.06665	0.628668	-2.01849	0.00343368
	REACTOME_GAMMA_CARBOXYLATION_HYPUSINE_FORMATION_AND_ARYLSULFATASE_ACTIVATION	-1.06708	0.629492	0.828104	0.823133
	REACTOME_P75_NTR_RECEPTOR_MEDIATED_SIGNALLING	-1.06976	0.624138	-1.4962	0.0953203
	REACTOME_EPH_EPHRIN_MEDIATED_REPULSION_OF_CELLS	-1.07123	0.622006	-1.24337	0.280447
	REACTOME_DISEASES_ASSOCIATED_WITH_GLYCOSAMINOGLYCAN_METABOLISM	-1.0716	0.622982	-1.6335	0.0437034
	REACTOME_SIGNALING_BY_NOTCH1	-1.07229	0.623115	1.14537	0.306387
	REACTOME_PKA_ACTIVATION_IN_GLUCAGON_SIGNALLING	-1.0725	0.624544	-2.1875	0.000727
	REACTOME_ASSEMBLY_OF_COLLAGEN_FIBRILS_AND_OTHER_MULTIMERIC_STRUCTURES	-1.07657	0.61537	-2.23178	0.000784
	REACTOME_SIGNALING_BY_NUCLEAR_RECEPTORS	-1.07942	0.609304	1.11006	0.356218
	REACTOME_SEMA3A_PAK_DEPENDENT_AXON_REPULSION	-1.07991	0.609954	1.09738	0.372227
	REACTOME_INTERLEUKIN_3_INTERLEUKIN_5_AND_GM_CSF_SIGNALING	-1.08059	0.610198	-1.21857	0.305203
	REACTOME_INTERACTION_BETWEEN_L1_AND_ANKYRINS	-1.08079	0.611601	-1.67993	0.0346423
	REACTOME_ERK_MAPK_TARGETS	-1.08149	0.611915	1.06062	0.423856
	REACTOME_FORMATION_OF_FIBRIN_CLOT_CLOTTING_CASCADE	-1.08236	0.611502	-1.57414	0.0626865
	REACTOME_CGMP_EFFECTS	-1.08294	0.611807	-1.8238	0.0137268
	REACTOME_RHO_GTPASES_ACTIVATE_FORMINS	-1.08461	0.609391	1.36236	0.119512
	REACTOME_NUCLEAR_SIGNALING_BY_ERBB4	-1.0864	0.606464	-1.40907	0.139766
	REACTOME_DEGRADATION_OF_THE_EXTRACELLULAR_MATRIX	-1.08728	0.606088	-1.91337	0.007496
	REACTOME_SIGNALING_BY_ACTIVIN	-1.08753	0.607499	1.10398	0.364938
	REACTOME_PRE_NOTCH_EXPRESSION_AND_PROCESSING	-1.08902	0.605503	-1.2958	0.22736
	REACTOME_APOPTOTIC_CLEAVAGE_OF_CELLULAR_PROTEINS	-1.09123	0.601448	-1.23026	0.289868
	REACTOME_DISEASES_OF_SIGNAL_TRANSDUCTION_BY_GROWTH_FACTOR_RECEPTORS_AND_SECOND_MESSENGERS	-1.09384	0.596153	1.51841	0.0532222
	REACTOME_SIGNALING_BY_MET	-1.09718	0.58914	-1.51842	0.0855094
	REACTOME_NPAS4_REGULATES_EXPRESSION_OF_TARGET_GENES	-1.09765	0.58996	-0.780126	0.90055
	REACTOME_ANTIMICROBIAL_PEPTIDES	-1.09798	0.591209	-0.887903	0.785602
	REACTOME_NUCLEAR_IMPORT_OF_REV_PROTEIN	-1.10116	0.584688	1.5478	0.0449169
	REACTOME_TRANSPORT_TO_THE_GOLGI_AND_SUBSEQUENT_MODIFICATION	-1.10191	0.584702	1.49594	0.0602681
	REACTOME_ATTACHMENT_AND_ENTRY	-1.1025	0.585089	-1.17788	0.363679
	REACTOME_MATURATION_OF_SARS_COV_2_NUCLEOPROTEIN	-1.10302	0.58585	-0.911318	0.764357
	REACTOME_NRAGE_SIGNALS_DEATH_THROUGH_JNK	-1.10357	0.586227	-2.13452	0.00117074
	REACTOME_O_LINKED_GLYCOSYLATION	-1.10374	0.587899	-1.86945	0.0100129
	REACTOME_PLATELET_HOMEOSTASIS	-1.1043	0.588371	-1.59864	0.0544519
	REACTOME_VEGFR2_MEDIATED_CELL_PROLIFERATION	-1.10633	0.58485	-0.934582	0.722502
	REACTOME_RHOBTB_GTPASE_CYCLE	-1.1073	0.584305	1.86694	0.00512279
	REACTOME_IRAK4_DEFICIENCY_TLR2_4	-1.108	0.584595	-0.8352	0.855858
	REACTOME_HS_GAG_DEGRADATION	-1.10812	0.586404	-1.87113	0.0100113
	REACTOME_SIGNALING_BY_CTNNB1_PHOSPHO_SITE_MUTANTS	-1.10873	0.586742	1.18509	0.264543
	REACTOME_ACETYLCHOLINE_NEUROTRANSMITTER_RELEASE_CYCLE	-1.11193	0.58035	-1.66912	0.0362895
	REACTOME_INTERLEUKIN_12_FAMILY_SIGNALING	-1.1129	0.579835	1.73358	0.0138275
	REACTOME_SIGNALING_BY_FGFR3	-1.11505	0.576049	0.950325	0.615076
	REACTOME_VEGFR2_MEDIATED_VASCULAR_PERMEABILITY	-1.11737	0.571695	-0.988121	0.655919
	REACTOME_PI_3K_CASCADE_FGFR1	-1.11737	0.573815	-1.38087	0.158775
	REACTOME_TRANSCRIPTIONAL_ACTIVITY_OF_SMAD2_SMAD3_SMAD4_HETEROTRIMER	-1.11798	0.574292	1.48077	0.065136
	REACTOME_HCMV_EARLY_EVENTS	-1.11941	0.572523	1.09007	0.379984
	REACTOME_CHONDROITIN_SULFATE_BIOSYNTHESIS	-1.12859	0.550401	-1.11976	0.434257
	REACTOME_DARPP_32_EVENTS	-1.13069	0.546844	1.18136	0.268325
	REACTOME_SIGNALING_BY_BRAF_AND_RAF1_FUSIONS	-1.13249	0.544284	-0.858136	0.835825
	REACTOME_NCAM1_INTERACTIONS	-1.13654	0.535736	-1.96519	0.00527788
	REACTOME_SARS_COV_INFECTIONS	-1.13702	0.536483	1.66143	0.0225902
	REACTOME_ACTIVATION_OF_GENE_EXPRESSION_BY_SREBF_SREBP	-1.13777	0.536484	-0.810097	0.86691
	REACTOME_RUNX2_REGULATES_BONE_DEVELOPMENT	-1.14025	0.531805	-0.941235	0.720047
	REACTOME_SARS_COV_2_ACTIVATES_MODULATES_INNATE_AND_ADAPTIVE_IMMUNE_RESPONSES	-1.14341	0.525853	1.42155	0.0893654
	REACTOME_SENSORY_PROCESSING_OF_SOUND_BY_OUTER_HAIR_CELLS_OF_THE_COCHLEA	-1.14393	0.526518	-1.37501	0.161942
	REACTOME_FORMATION_OF_PARAXIAL_MESODERM	-1.14423	0.527851	-1.1099	0.445812
	REACTOME_ACTIVATION_OF_MATRIX_METALLOPROTEINASES	-1.14451	0.529271	-1.48534	0.0983967
	REACTOME_REGULATION_OF_BETA_CELL_DEVELOPMENT	-1.14545	0.528959	-1.24567	0.278259
	REACTOME_NOTCH1_INTRACELLULAR_DOMAIN_REGULATES_TRANSCRIPTION	-1.14546	0.531015	1.2864	0.169899
	REACTOME_NEURONAL_SYSTEM	-1.14989	0.521813	-2.07719	0.00171773
	REACTOME_SUMOYLATION_OF_UBIQUITINYLATION_PROTEINS	-1.15379	0.513986	1.61227	0.0302778
	REACTOME_REGULATION_OF_INSULIN_LIKE_GROWTH_FACTOR_IGF_TRANSPORT_AND_UPTAKE_BY_INSULIN_LIKE_GROWTH_FACTOR_BINDING_PROTEINS_IGFBPS	-1.15469	0.513651	-1.49658	0.0957692
	REACTOME_SIGNALING_BY_WNT_IN_CANCER	-1.15583	0.512921	0.942242	0.628069
	REACTOME_TRANSPORT_OF_BILE_SALTS_AND_ORGANIC_ACIDS_METAL_IONS_AND_AMINE_COMPOUNDS	-1.15667	0.512722	-1.13825	0.412624
	REACTOME_RUNX1_INTERACTS_WITH_CO_FACTORS_WHOSE_PRECISE_EFFECT_ON_RUNX1_TARGETS_IS_NOT_KNOWN	-1.15818	0.510877	1.21067	0.236539
	REACTOME_CELLULAR_SENESCENCE	-1.15892	0.51105	1.48901	0.0629835
	REACTOME_SIGNALING_BY_EGFR_IN_CANCER	-1.16002	0.510319	1.08066	0.392827
	REACTOME_SPHINGOLIPID_DE_NOVO_BIOSYNTHESIS	-1.16055	0.511231	1.3897	0.103536
	REACTOME_RHOBTB1_GTPASE_CYCLE	-1.16173	0.510253	1.74549	0.0125724
	REACTOME_INTEGRIN_CELL_SURFACE_INTERACTIONS	-1.16296	0.509181	-2.16609	0.000798
	REACTOME_SPHINGOLIPID_METABOLISM	-1.16561	0.504532	1.03833	0.457878
	REACTOME_INTEGRIN_SIGNALING	-1.16709	0.503085	-1.50056	0.0939646
	REACTOME_DEADENYLATION_OF_MRNA	-1.17151	0.494436	1.10373	0.364622
	REACTOME_ESTROGEN_DEPENDENT_GENE_EXPRESSION	-1.17236	0.494227	1.6711	0.0213194
	REACTOME_POSTMITOTIC_NUCLEAR_PORE_COMPLEX_NPC_REFORMATION	-1.17254	0.495833	1.91093	0.00357177
	REACTOME_O_GLYCOSYLATION_OF_TSR_DOMAIN_CONTAINING_PROTEINS	-1.1759	0.489843	-1.81871	0.0141277
	REACTOME_INTERLEUKIN_12_SIGNALING	-1.1763	0.490964	1.65981	0.0225847
	REACTOME_RAC3_GTPASE_CYCLE	-1.17748	0.490311	-1.54713	0.0731645
	REACTOME_RHOD_GTPASE_CYCLE	-1.17785	0.491495	-1.16543	0.37899
	REACTOME_SIGNALING_BY_FGFR1_IN_DISEASE	-1.18133	0.485417	-1.2349	0.28799
	REACTOME_TP53_REGULATES_TRANSCRIPTION_OF_CELL_CYCLE_GENES	-1.18319	0.482935	1.31452	0.150722
	REACTOME_SIGNALING_BY_FGFR2	-1.1835	0.4842	1.60076	0.0325476
	REACTOME_TNFS_BIND_THEIR_PHYSIOLOGICAL_RECEPTORS	-1.18503	0.482421	-1.08071	0.491699
	REACTOME_PKMTS_METHYLATE_HISTONE_LYSINES	-1.18562	0.483252	-1.04272	0.555558
	REACTOME_GLYCOLYSIS	-1.18718	0.481563	1.28536	0.170515
	REACTOME_BASIGIN_INTERACTIONS	-1.18878	0.479822	-0.740285	0.938503
	REACTOME_SIGNALING_BY_FLT3_FUSION_PROTEINS	-1.19086	0.477028	0.788438	0.868699
	REACTOME_TOLL_LIKE_RECEPTOR_CASCADES	-1.1913	0.478081	1.41759	0.0909301
	REACTOME_EPH_EPHRIN_SIGNALING	-1.19175	0.479156	-1.09572	0.464918
	REACTOME_FACTORS_INVOLVED_IN_MEGAKARYOCYTE_DEVELOPMENT_AND_PLATELET_PRODUCTION	-1.19176	0.481257	-1.41706	0.134826
	REACTOME_TRP_CHANNELS	-1.192	0.482748	1.14195	0.310308
	REACTOME_REGULATION_OF_GLUCOKINASE_BY_GLUCOKINASE_REGULATORY_PROTEIN	-1.19209	0.484696	1.34823	0.127795
	REACTOME_ANTIVIRAL_MECHANISM_BY_IFN_STIMULATED_GENES	-1.19689	0.475317	1.16009	0.291415
	REACTOME_EXTRACELLULAR_MATRIX_ORGANIZATION	-1.20155	0.46593	-2.28946	0.000329
	REACTOME_SYNTHESIS_OF_VERY_LONG_CHAIN_FATTY_ACYL_COAS	-1.20168	0.467751	-0.766461	0.912861
	REACTOME_ION_CHANNEL_TRANSPORT	-1.20618	0.45942	-0.72819	0.947099
	REACTOME_MAPK_TARGETS_NUCLEAR_EVENTS_MEDIATED_BY_MAP_KINASES	-1.20621	0.461491	1.04955	0.439369
	REACTOME_GENE_AND_PROTEIN_EXPRESSION_BY_JAK_STAT_SIGNALING_AFTER_INTERLEUKIN_12_STIMULATION	-1.20747	0.460576	1.89717	0.00394571
	REACTOME_TRANSMISSION_ACROSS_CHEMICAL_SYNAPSES	-1.21032	0.455964	-1.94653	0.00597632
	REACTOME_CYTOSOLIC_SULFONATION_OF_SMALL_MOLECULES	-1.21072	0.457275	-1.14341	0.406075
	REACTOME_NUCLEOTIDE_SALVAGE	-1.21205	0.456447	1.43753	0.0828209
	REACTOME_GLUTAMATE_NEUROTRANSMITTER_RELEASE_CYCLE	-1.21308	0.455989	-1.84278	0.0122361
	REACTOME_DEATH_RECEPTOR_SIGNALING	-1.21344	0.457361	-1.24302	0.279696
	REACTOME_FGFR2_LIGAND_BINDING_AND_ACTIVATION	-1.21438	0.457194	-0.836441	0.858196
	REACTOME_NEGATIVE_REGULATION_OF_FGFR1_SIGNALING	-1.21702	0.453027	0.900494	0.705398
	REACTOME_RHOB_GTPASE_CYCLE	-1.21803	0.452672	-1.9939	0.00402986
	REACTOME_COMMON_PATHWAY_OF_FIBRIN_CLOT_FORMATION	-1.22262	0.443744	-1.42746	0.128375
	REACTOME_TP53_REGULATES_TRANSCRIPTION_OF_ADDITIONAL_CELL_CYCLE_GENES_WHOSE_EXACT_ROLE_IN_THE_P53_PATHWAY_REMAIN_UNCERTAIN	-1.22519	0.440067	1.48269	0.0651802
	REACTOME_INTERACTIONS_OF_REV_WITH_HOST_CELLULAR_PROTEINS	-1.22537	0.441698	1.65453	0.0231086
	REACTOME_SIGNALING_BY_PDGF	-1.22672	0.440516	-1.4359	0.123161
	REACTOME_FRS_MEDIATED_FGFR1_SIGNALING	-1.23244	0.429047	-1.44469	0.117632
	REACTOME_ONCOGENIC_MAPK_SIGNALING	-1.23288	0.430115	0.792101	0.864684
	REACTOME_SIGNALING_BY_NTRKS	-1.23528	0.426963	1.32933	0.140714
	REACTOME_INTERLEUKIN_7_SIGNALING	-1.23751	0.424187	0.875779	0.750254
	REACTOME_SUMOYLATION_OF_RNA_BINDING_PROTEINS	-1.2385	0.424372	1.70055	0.0173355
	REACTOME_TRANSLOCATION_OF_SLC2A4_GLUT4_TO_THE_PLASMA_MEMBRANE	-1.23943	0.424275	1.35851	0.121317
	REACTOME_G_ALPHA_I_SIGNALLING_EVENTS	-1.2424	0.419899	-1.42866	0.128184
	REACTOME_SARS_COV_1_INFECTION	-1.24343	0.419617	2.1502	0.000294
	REACTOME_DAP12_SIGNALING	-1.24458	0.419249	-1.48868	0.096824
	REACTOME_INSULIN_RECEPTOR_SIGNALLING_CASCADE	-1.24492	0.420585	-1.37879	0.159096
	REACTOME_SIGNALING_BY_ERBB2_ECD_MUTANTS	-1.24671	0.418448	-0.805426	0.867914
	REACTOME_ION_TRANSPORT_BY_P_TYPE_ATPASES	-1.24696	0.420119	-1.26611	0.259609
	REACTOME_PARACETAMOL_ADME	-1.25034	0.415079	-0.596278	0.987092
	REACTOME_SIGNALING_BY_HIPPO	-1.2529	0.41146	-0.815355	0.869065
	REACTOME_PARASITE_INFECTION	-1.2558	0.40713	-1.45807	0.113036
	REACTOME_CASPASE_ACTIVATION_VIA_DEATH_RECEPTORS_IN_THE_PRESENCE_OF_LIGAND	-1.25649	0.40783	0.750885	0.904503
	REACTOME_RHO_GTPASES_ACTIVATE_IQGAPS	-1.25741	0.40807	1.02551	0.479428
	REACTOME_PLATELET_SENSITIZATION_BY_LDL	-1.26038	0.403727	-0.857179	0.835436
	REACTOME_OLFACTORY_SIGNALING_PATHWAY	-1.26119	0.404113	-1.83905	0.0125106
	REACTOME_RHOC_GTPASE_CYCLE	-1.26256	0.403153	-1.74371	0.0240619
	REACTOME_SEMA4D_IN_SEMAPHORIN_SIGNALING	-1.26381	0.402563	-1.40771	0.139319
	REACTOME_EXPORT_OF_VIRAL_RIBONUCLEOPROTEINS_FROM_NUCLEUS	-1.26597	0.40012	1.48201	0.065252
	REACTOME_NEUROTRANSMITTER_RECEPTORS_AND_POSTSYNAPTIC_SIGNAL_TRANSMISSION	-1.27	0.39338	-1.83346	0.0127929
	REACTOME_SIGNALING_BY_FGFR	-1.27119	0.392946	1.25189	0.196585
	REACTOME_TRANSCRIPTIONAL_REGULATION_OF_GRANULOPOIESIS	-1.27257	0.39241	1.65416	0.0231092
	REACTOME_RIP_MEDIATED_NFKB_ACTIVATION_VIA_ZBP1	-1.27384	0.391837	1.52101	0.0525381
	REACTOME_INSERTION_OF_TAIL_ANCHORED_PROTEINS_INTO_THE_ENDOPLASMIC_RETICULUM_MEMBRANE	-1.27525	0.391069	2.17183	0.000196
	REACTOME_RHOQ_GTPASE_CYCLE	-1.27756	0.388345	-1.66808	0.0362252
	REACTOME_MAPK_FAMILY_SIGNALING_CASCADES	-1.27814	0.389392	1.41292	0.0928104
	REACTOME_TRANSPORT_OF_MATURE_TRANSCRIPT_TO_CYTOPLASM	-1.28319	0.380883	2.44173	0
	REACTOME_DOWNSTREAM_SIGNALING_OF_ACTIVATED_FGFR1	-1.28516	0.379107	-1.45108	0.114933
	REACTOME_METABOLISM_OF_ANGIOTENSINOGEN_TO_ANGIOTENSINS	-1.28595	0.379663	-1.15897	0.387807
	REACTOME_SARS_COV_1_TARGETS_HOST_INTRACELLULAR_SIGNALLING_AND_REGULATORY_PATHWAYS	-1.2899	0.373474	1.41131	0.0935237
	REACTOME_L1CAM_INTERACTIONS	-1.29052	0.374351	-1.95067	0.0058476
	REACTOME_SYNTHESIS_OF_PIPS_AT_THE_GOLGI_MEMBRANE	-1.29072	0.376157	1.00081	0.52108
	REACTOME_LAMININ_INTERACTIONS	-1.30035	0.358741	-2.31227	0.000241
	REACTOME_SYNTHESIS_OF_IP3_AND_IP4_IN_THE_CYTOSOL	-1.30207	0.35734	-1.84642	0.0120991
	REACTOME_FOXO_MEDIATED_TRANSCRIPTION_OF_CELL_CYCLE_GENES	-1.30232	0.358942	1.25876	0.190202
	REACTOME_CHONDROITIN_SULFATE_DERMATAN_SULFATE_METABOLISM	-1.30267	0.360336	-1.68788	0.0333289
	REACTOME_REGULATION_OF_KIT_SIGNALING	-1.30433	0.359267	-1.30086	0.222936
	REACTOME_MYD88_INDEPENDENT_TLR4_CASCADE	-1.30445	0.361271	1.49805	0.0596019
	REACTOME_TRANSCRIPTIONAL_REGULATION_BY_NPAS4	-1.30836	0.355294	-1.45507	0.114363
	REACTOME_RORA_ACTIVATES_GENE_EXPRESSION	-1.30859	0.357053	-0.97578	0.664024
	REACTOME_NETRIN_1_SIGNALING	-1.31116	0.354256	-1.88234	0.00933424
	REACTOME_VOLTAGE_GATED_POTASSIUM_CHANNELS	-1.31172	0.355406	-1.78938	0.0180421
	REACTOME_SIGNALING_BY_ERBB4	-1.31365	0.354078	-1.13774	0.410326
	REACTOME_RIPK1_MEDIATED_REGULATED_NECROSIS	-1.31373	0.356171	1.73448	0.0137277
	REACTOME_SUMOYLATION	-1.31436	0.357272	1.43032	0.0854412
	REACTOME_TRANSPORT_OF_CONNEXONS_TO_THE_PLASMA_MEMBRANE	-1.3148	0.358667	1.04204	0.451609
	REACTOME_IRS_MEDIATED_SIGNALLING	-1.31791	0.354673	-1.38224	0.159206
	REACTOME_RECYCLING_PATHWAY_OF_L1	-1.31827	0.356388	-1.23512	0.28893
	REACTOME_AMINO_ACID_TRANSPORT_ACROSS_THE_PLASMA_MEMBRANE	-1.31831	0.358712	-0.677026	0.982123
	REACTOME_PYROPTOSIS	-1.31859	0.360498	1.94457	0.00263191
	REACTOME_PI_3K_CASCADE_FGFR2	-1.32123	0.357261	-0.811803	0.873219
	REACTOME_REGULATION_OF_RUNX1_EXPRESSION_AND_ACTIVITY	-1.32525	0.351673	-1.67528	0.0357249
	REACTOME_TOLL_LIKE_RECEPTOR_TLR1_TLR2_CASCADE	-1.32545	0.35361	1.31665	0.149282
	REACTOME_RHOA_GTPASE_CYCLE	-1.32681	0.35342	-2.08641	0.00153419
	REACTOME_SHC_MEDIATED_CASCADE_FGFR1	-1.32791	0.353661	-1.2322	0.289572
	REACTOME_SIGNALING_BY_BMP	-1.33266	0.346431	1.25477	0.194013
	REACTOME_TOLL_LIKE_RECEPTOR_9_TLR9_CASCADE	-1.33278	0.348584	1.27773	0.176183
	REACTOME_NCAM_SIGNALING_FOR_NEURITE_OUT_GROWTH	-1.33372	0.349102	-2.22853	0.000728
	REACTOME_ASSEMBLY_AND_CELL_SURFACE_PRESENTATION_OF_NMDA_RECEPTORS	-1.33622	0.346244	-0.960227	0.692539
	REACTOME_DOWNSTREAM_SIGNALING_OF_ACTIVATED_FGFR2	-1.33857	0.343376	-1.0965	0.465072
	REACTOME_INTERLEUKIN_2_FAMILY_SIGNALING	-1.33882	0.345336	-1.19008	0.346294
	REACTOME_PLATELET_CALCIUM_HOMEOSTASIS	-1.33911	0.347241	-1.53756	0.0766775
	REACTOME_SIGNALING_BY_TYPE_1_INSULIN_LIKE_GROWTH_FACTOR_1_RECEPTOR_IGF1R	-1.34342	0.340772	-1.62108	0.0466622
	REACTOME_OTHER_SEMAPHORIN_INTERACTIONS	-1.34474	0.340659	-1.68699	0.0331338
	REACTOME_NEGATIVE_REGULATION_OF_FGFR2_SIGNALING	-1.34766	0.337289	1.31939	0.147346
	REACTOME_EGFR_DOWNREGULATION	-1.34785	0.339338	1.18155	0.268702
	REACTOME_COMPLEMENT_CASCADE	-1.35037	0.336766	-1.27827	0.247695
	REACTOME_TP53_REGULATES_TRANSCRIPTION_OF_GENES_INVOLVED_IN_G2_CELL_CYCLE_ARREST	-1.35091	0.338348	0.774149	0.881419
	REACTOME_ACTIVATION_OF_NMDA_RECEPTORS_AND_POSTSYNAPTIC_EVENTS	-1.35125	0.340308	-1.58491	0.0585531
	REACTOME_ESR_MEDIATED_SIGNALING	-1.35392	0.337968	1.28643	0.170305
	REACTOME_G_ALPHA_Q_SIGNALLING_EVENTS	-1.35598	0.336202	-1.71623	0.0274149
	REACTOME_NONSENSE_MEDIATED_DECAY_NMD	-1.35642	0.33788	2.97663	0
	REACTOME_NUCLEOTIDE_BINDING_DOMAIN_LEUCINE_RICH_REPEAT_CONTAINING_RECEPTOR_NLR_SIGNALING_PATHWAYS	-1.35841	0.336789	1.27241	0.179646
	REACTOME_TRANSCRIPTIONAL_REGULATION_OF_PLURIPOTENT_STEM_CELLS	-1.36252	0.330909	1.22715	0.221576
	REACTOME_CTLA4_INHIBITORY_SIGNALING	-1.36406	0.330503	-0.898188	0.771623
	REACTOME_STIMULI_SENSING_CHANNELS	-1.3641	0.333082	-0.910902	0.76073
	REACTOME_RESPONSE_OF_EIF2AK4_GCN2_TO_AMINO_ACID_DEFICIENCY	-1.36785	0.328725	2.95667	0
	REACTOME_HDMS_DEMETHYLATE_HISTONES	-1.36987	0.327367	-0.987588	0.654959
	REACTOME_RUNX2_REGULATES_OSTEOBLAST_DIFFERENTIATION	-1.37071	0.328159	-1.03856	0.561098
	REACTOME_VXPX_CARGO_TARGETING_TO_CILIUM	-1.37112	0.329907	-0.81957	0.868651
	REACTOME_SEMA4D_INDUCED_CELL_MIGRATION_AND_GROWTH_CONE_COLLAPSE	-1.37226	0.330255	-1.30654	0.220062
	REACTOME_HEPARAN_SULFATE_HEPARIN_HS_GAG_METABOLISM	-1.3724	0.332703	-1.95713	0.00570166
	REACTOME_CELL_CELL_JUNCTION_ORGANIZATION	-1.37294	0.334291	-0.983711	0.657708
	REACTOME_REGULATION_OF_CHOLESTEROL_BIOSYNTHESIS_BY_SREBP_SREBF	-1.37385	0.335147	-0.634109	0.989797
	REACTOME_SLC_MEDIATED_TRANSMEMBRANE_TRANSPORT	-1.37629	0.332949	-1.51858	0.0860668
	REACTOME_PKA_MEDIATED_PHOSPHORYLATION_OF_CREB	-1.37887	0.330563	-2.32427	0.000183
	REACTOME_CELL_EXTRACELLULAR_MATRIX_INTERACTIONS	-1.37942	0.332387	-1.04655	0.548634
	REACTOME_MYOGENESIS	-1.38129	0.331259	-0.805573	0.869961
	REACTOME_SIGNALING_BY_EGFR	-1.38339	0.329861	-0.939996	0.718492
	REACTOME_CELL_JUNCTION_ORGANIZATION	-1.38682	0.325813	-1.35225	0.181825
	REACTOME_EICOSANOID_LIGAND_BINDING_RECEPTORS	-1.39522	0.312144	-0.983689	0.655588
	REACTOME_INTRINSIC_PATHWAY_FOR_APOPTOSIS	-1.39957	0.306782	1.66329	0.0223856
	REACTOME_NEPHRIN_FAMILY_INTERACTIONS	-1.40204	0.304782	-1.7709	0.0196758
	REACTOME_FRS_MEDIATED_FGFR2_SIGNALING	-1.40389	0.304173	-1.04236	0.554419
	REACTOME_DISEASES_OF_IMMUNE_SYSTEM	-1.407	0.301199	-1.115	0.442382
	REACTOME_TRANSPORT_OF_THE_SLBP_DEPENDANT_MATURE_MRNA	-1.40892	0.300716	1.58105	0.0369484
	REACTOME_ANTI_INFLAMMATORY_RESPONSE_FAVOURING_LEISHMANIA_PARASITE_INFECTION	-1.41314	0.296007	-1.84876	0.0120784
	REACTOME_SARS_COV_1_ACTIVATES_MODULATES_INNATE_IMMUNE_RESPONSES	-1.4185	0.289431	1.61885	0.0293187
	REACTOME_SMOOTH_MUSCLE_CONTRACTION	-1.42223	0.28542	-1.45266	0.115359
	REACTOME_GENERATION_OF_SECOND_MESSENGER_MOLECULES	-1.42264	0.287536	-1.23572	0.289291
	REACTOME_SUMOYLATION_OF_INTRACELLULAR_RECEPTORS	-1.42886	0.279647	-1.06781	0.512834
	REACTOME_SENSORY_PROCESSING_OF_SOUND	-1.43153	0.277742	-1.58968	0.0568803
	REACTOME_NEUROTRANSMITTER_RELEASE_CYCLE	-1.4321	0.279795	-1.42476	0.129813
	REACTOME_LEISHMANIA_INFECTION	-1.43293	0.281118	-1.82997	0.0129997
	REACTOME_GLYCOSAMINOGLYCAN_METABOLISM	-1.43628	0.278859	-1.65295	0.0395499
	REACTOME_TAK1_DEPENDENT_IKK_AND_NF_KAPPA_B_ACTIVATION	-1.45056	0.256707	1.15661	0.295108
	REACTOME_SARS_COV_1_HOST_INTERACTIONS	-1.45151	0.257538	2.4375	0
	REACTOME_TP53_REGULATES_TRANSCRIPTION_OF_GENES_INVOLVED_IN_CYTOCHROME_C_RELEASE	-1.45318	0.257818	0.940041	0.630425
	REACTOME_RAC2_GTPASE_CYCLE	-1.45444	0.258597	-1.7277	0.0256308
	REACTOME_SIGNALING_BY_VEGF	-1.45523	0.259601	-1.23438	0.287549
	REACTOME_TNF_RECEPTOR_SUPERFAMILY_TNFSF_MEMBERS_MEDIATING_NON_CANONICAL_NF_KB_PATHWAY	-1.45686	0.25955	0.778325	0.878684
	REACTOME_SIGNAL_TRANSDUCTION_BY_L1	-1.45822	0.260071	-1.07317	0.50481
	REACTOME_ION_HOMEOSTASIS	-1.45944	0.261102	-1.2746	0.251413
	REACTOME_NUCLEOTIDE_LIKE_PURINERGIC_RECEPTORS	-1.4605	0.262127	-1.73172	0.0253979
	REACTOME_AMINE_LIGAND_BINDING_RECEPTORS	-1.4649	0.257801	-1.35047	0.182624
	REACTOME_RHO_GTPASE_CYCLE	-1.46601	0.258969	-1.69115	0.0325991
	REACTOME_GPVI_MEDIATED_ACTIVATION_CASCADE	-1.46662	0.260966	-1.55291	0.0712074
	REACTOME_NUCLEAR_RECEPTOR_TRANSCRIPTION_PATHWAY	-1.4679	0.262091	-1.40645	0.139763
	REACTOME_SIGNALING_BY_ALK	-1.46872	0.263875	-1.11106	0.445073
	REACTOME_GPCR_LIGAND_BINDING	-1.46935	0.26594	-1.38068	0.158038
	REACTOME_SIGNALING_BY_PTK6	-1.4713	0.266044	1.16929	0.280171
	REACTOME_RHOF_GTPASE_CYCLE	-1.47151	0.268991	-1.12917	0.423602
	REACTOME_GROWTH_HORMONE_RECEPTOR_SIGNALING	-1.47252	0.270378	-0.700749	0.968587
	REACTOME_SIGNALING_BY_ERBB2	-1.47489	0.269741	-1.03264	0.568686
	REACTOME_HS_GAG_BIOSYNTHESIS	-1.47935	0.265555	-1.89064	0.00874906
	REACTOME_SIGNALING_BY_FGFR1	-1.48181	0.264425	-0.841267	0.851117
	REACTOME_NEUTROPHIL_DEGRANULATION	-1.48444	0.263454	1.81067	0.00785539
	REACTOME_CELL_CELL_COMMUNICATION	-1.48708	0.262491	-1.6435	0.0415114
	REACTOME_CD28_CO_STIMULATION	-1.48774	0.265122	-0.670642	0.984132
	REACTOME_DAP12_INTERACTIONS	-1.48778	0.268871	-1.24711	0.278698
	REACTOME_REGULATED_NECROSIS	-1.49541	0.260291	2.08452	0.000716
	REACTOME_NOTCH3_INTRACELLULAR_DOMAIN_REGULATES_TRANSCRIPTION	-1.49707	0.260867	-1.36598	0.170488
	REACTOME_TRAF6_MEDIATED_NF_KB_ACTIVATION	-1.49836	0.262787	1.21026	0.236465
	REACTOME_MET_PROMOTES_CELL_MOTILITY	-1.50345	0.257739	-2.18412	0.000687
	REACTOME_NOTCH4_INTRACELLULAR_DOMAIN_REGULATES_TRANSCRIPTION	-1.50514	0.258319	-1.32226	0.209115
	REACTOME_EPHRIN_SIGNALING	-1.50617	0.260649	-0.906056	0.76301
	REACTOME_EUKARYOTIC_TRANSLATION_ELONGATION	-1.50653	0.264232	3.01671	0
	REACTOME_IMMUNOREGULATORY_INTERACTIONS_BETWEEN_A_LYMPHOID_AND_A_NON_LYMPHOID_CELL	-1.51	0.261772	-0.985826	0.657036
	REACTOME_SIGNALING_BY_INTERLEUKINS	-1.51375	0.2601	1.88287	0.00445457
	REACTOME_SEMAPHORIN_INTERACTIONS	-1.51442	0.263344	-1.67426	0.0356072
	REACTOME_CARGO_CONCENTRATION_IN_THE_ER	-1.5164	0.264228	1.30401	0.157578
	REACTOME_SYNDECAN_INTERACTIONS	-1.51738	0.266871	-1.64828	0.0406559
	REACTOME_PEPTIDE_LIGAND_BINDING_RECEPTORS	-1.52504	0.257871	-0.953371	0.70209
	REACTOME_COSTIMULATION_BY_THE_CD28_FAMILY	-1.52885	0.25582	-0.973837	0.666582
	REACTOME_ANTIGEN_PRESENTATION_FOLDING_ASSEMBLY_AND_PEPTIDE_LOADING_OF_CLASS_I_MHC	-1.53966	0.241097	1.37254	0.113531
	REACTOME_KERATINIZATION	-1.53973	0.245511	-1.14893	0.398797
	REACTOME_FCGAMMA_RECEPTOR_FCGR_DEPENDENT_PHAGOCYTOSIS	-1.54142	0.246882	-1.46507	0.110065
	REACTOME_DOWNREGULATION_OF_ERBB2_SIGNALING	-1.54568	0.243955	-0.894148	0.776003
	REACTOME_CROSSLINKING_OF_COLLAGEN_FIBRILS	-1.54804	0.244081	-1.80487	0.0157006
	REACTOME_MET_ACTIVATES_PTK2_SIGNALING	-1.55041	0.245074	-2.54043	0
	REACTOME_NON_INTEGRIN_MEMBRANE_ECM_INTERACTIONS	-1.56331	0.227005	-2.13261	0.00111752
	REACTOME_N_GLYCAN_ANTENNAE_ELONGATION_IN_THE_MEDIAL_TRANS_GOLGI	-1.57004	0.220932	-1.23032	0.291092
	REACTOME_ROLE_OF_PHOSPHOLIPIDS_IN_PHAGOCYTOSIS	-1.57108	0.223728	-1.71653	0.0276919
	REACTOME_SARS_COV_1_MODULATES_HOST_TRANSLATION_MACHINERY	-1.57148	0.227784	2.54065	0
	REACTOME_EGR2_AND_SOX10_MEDIATED_INITIATION_OF_SCHWANN_CELL_MYELINATION	-1.57542	0.226439	-1.45123	0.115622
	REACTOME_PI3K_AKT_SIGNALING_IN_CANCER	-1.57694	0.229103	-1.31625	0.213428
	REACTOME_GAB1_SIGNALOSOME	-1.58264	0.224679	-1.10254	0.457759
	REACTOME_FORMATION_OF_THE_CORNIFIED_ENVELOPE	-1.5977	0.206685	-1.15374	0.394336
	REACTOME_EXTRA_NUCLEAR_ESTROGEN_SIGNALING	-1.59902	0.210104	-1.28612	0.23926
	REACTOME_DOPAMINE_NEUROTRANSMITTER_RELEASE_CYCLE	-1.61245	0.195547	-1.30125	0.223645
	REACTOME_ANCHORING_FIBRIL_FORMATION	-1.62382	0.184734	-1.92492	0.00743465
	REACTOME_CDC42_GTPASE_CYCLE	-1.62876	0.1821	-2.42135	0
	REACTOME_CHEMOKINE_RECEPTORS_BIND_CHEMOKINES	-1.63192	0.182653	0.992283	0.534906
	REACTOME_PURINERGIC_SIGNALING_IN_LEISHMANIASIS_INFECTION	-1.63728	0.179504	-1.10362	0.457087
	REACTOME_GRB2_EVENTS_IN_ERBB2_SIGNALING	-1.63884	0.182601	-0.771291	0.910734
	REACTOME_CLASS_A_1_RHODOPSIN_LIKE_RECEPTORS	-1.64861	0.174525	-1.21766	0.305474
	REACTOME_PLATELET_ACTIVATION_SIGNALING_AND_AGGREGATION	-1.64952	0.178437	-1.63496	0.0437065
	REACTOME_SIGNALING_BY_RECEPTOR_TYROSINE_KINASES	-1.6533	0.179041	-1.27092	0.25531
	REACTOME_RAC1_GTPASE_CYCLE	-1.6611	0.174837	-2.22287	0.00068
	REACTOME_INTERLEUKIN_10_SIGNALING	-1.66636	0.17304	1.66848	0.0216462
	REACTOME_THE_NLRP3_INFLAMMASOME	-1.67388	0.167446	1.09078	0.380417
	REACTOME_EPHB_MEDIATED_FORWARD_SIGNALING	-1.68842	0.15356	1.12919	0.326758
	REACTOME_RESPONSE_TO_ELEVATED_PLATELET_CYTOSOLIC_CA2	-1.70003	0.145827	-1.16256	0.382686
	REACTOME_INOSITOL_PHOSPHATE_METABOLISM	-1.70339	0.147264	-1.69541	0.0314913
	REACTOME_FCERI_MEDIATED_CA_2_MOBILIZATION	-1.70588	0.149884	-1.90672	0.00777341
	REACTOME_NEGATIVE_REGULATION_OF_THE_PI3K_AKT_NETWORK	-1.70858	0.152379	-1.30326	0.223232
	REACTOME_ADHERENS_JUNCTIONS_INTERACTIONS	-1.71919	0.144968	-1.31095	0.217897
	REACTOME_EFFECTS_OF_PIP2_HYDROLYSIS	-1.72018	0.150649	-1.99412	0.00416419
	REACTOME_ACTIVATION_OF_BH3_ONLY_PROTEINS	-1.73032	0.146494	1.47827	0.0658279
	REACTOME_SIGNALING_BY_ERBB2_IN_CANCER	-1.75621	0.120816	-0.846442	0.848107
	REACTOME_NUCLEAR_EVENTS_KINASE_AND_TRANSCRIPTION_FACTOR_ACTIVATION	-1.78514	0.0983273	1.94913	0.00255604
	REACTOME_PI3K_EVENTS_IN_ERBB2_SIGNALING	-1.79323	0.0954774	-1.32391	0.208128
	REACTOME_CIRCADIAN_CLOCK	-1.80581	0.0902229	0.920978	0.666313
	REACTOME_SHC1_EVENTS_IN_ERBB2_SIGNALING	-1.80828	0.0939328	-1.11362	0.443375
	REACTOME_FCGR3A_MEDIATED_IL10_SYNTHESIS	-1.81571	0.0929044	-2.13186	0.00106893
	REACTOME_INTERFERON_SIGNALING	-1.83965	0.0808361	1.01529	0.49815
	REACTOME_CELL_SURFACE_INTERACTIONS_AT_THE_VASCULAR_WALL	-1.85118	0.0775325	-1.15427	0.395057
	REACTOME_ESTROGEN_DEPENDENT_NUCLEAR_EVENTS_DOWNSTREAM_OF_ESR_MEMBRANE_SIGNALING	-1.86133	0.0769125	-1.51239	0.0878838
	REACTOME_INTERFERON_ALPHA_BETA_SIGNALING	-1.86975	0.0771292	0.940686	0.630316
	REACTOME_HEME_SIGNALING	-1.87097	0.0843135	-0.936535	0.722333
	REACTOME_CONSTITUTIVE_SIGNALING_BY_ABERRANT_PI3K_IN_CANCER	-1.88605	0.0815763	-1.50949	0.0889581
	REACTOME_CD209_DC_SIGN_SIGNALING	-1.89043	0.0866627	0.769666	0.884431
	REACTOME_INFLAMMASOMES	-1.9106	0.0813336	1.1734	0.275792
	REACTOME_TRANSPORT_OF_INORGANIC_CATIONS_ANIONS_AND_AMINO_ACIDS_OLIGOPEPTIDES	-1.91081	0.0944512	-1.49044	0.0977311
	REACTOME_NGF_STIMULATED_TRANSCRIPTION	-1.91399	0.109282	1.94176	0.00269741
	REACTOME_INTERLEUKIN_4_AND_INTERLEUKIN_13_SIGNALING	-1.9441	0.105974	1.71115	0.0162101
	REACTOME_TP53_REGULATES_TRANSCRIPTION_OF_CELL_DEATH_GENES	-1.94876	0.136393	0.830291	0.820883
	REACTOME_INTERFERON_GAMMA_SIGNALING	-1.9505	0.201884	-1.10141	0.458424
	REACTOME_BMAL1_CLOCK_NPAS2_ACTIVATES_CIRCADIAN_GENE_EXPRESSION	-2.09191	0.0654399	-1.06602	0.513048
