# Supplementary material for: Resistance exercise training in older men reduces ATF4-activated and senescence-associated mRNAs in skeletal muscle
Source: GeroScience. 2025 Feb 27;47(3):4601–22. doi: 10.1007/s11357-025-01564-2 (PMC12181168; doi:10.1007/s11357-025-01564-2)
Supplement: Supplementary file 7 — Supplementary file7 (XLSX 243 KB) [file 11357_2025_1564_MOESM7_ESM.xlsx]

## Sheet: Sheet1
	Table S7: Reactome gene sets enrichment scores for CSA type 1 and type 2
		CSA Type 1		CSA Type 2
	Gene Sets	Nominal Enrichment Score (NES)	False Discovery Rate (FDR)	Nominal Enrichment Score (NES)	False Discovery Rate (FDR)
	REACTOME_RESPIRATORY_ELECTRON_TRANSPORT	2.88325	0	3.66061	0
	REACTOME_MITOCHONDRIAL_TRANSLATION	2.65388	0	3.51553	0
	REACTOME_COMPLEX_I_BIOGENESIS	2.60669	0	3.32329	0
	REACTOME_PINK1_PRKN_MEDIATED_MITOPHAGY	2.09852	0.00433218	2.38711	0
	REACTOME_NEGATIVE_REGULATION_OF_NOTCH4_SIGNALING	2.08436	0.00484502	2.45583	0
	REACTOME_PROTEIN_LOCALIZATION	2.02212	0.0115499	2.70606	0
	REACTOME_DEGRADATION_OF_DVL	2.01899	0.0107592	2.35641	0
	REACTOME_SCF_BETA_TRCP_MEDIATED_DEGRADATION_OF_EMI1	2.00608	0.0101858	2.36708	0
	REACTOME_DEFECTIVE_CFTR_CAUSES_CYSTIC_FIBROSIS	1.99046	0.0102518	2.37144	0
	REACTOME_SCF_SKP2_MEDIATED_DEGRADATION_OF_P27_P21	1.98903	0.0096486	2.48824	0
	REACTOME_MITOCHONDRIAL_PROTEIN_IMPORT	1.98173	0.00995589	2.73927	0
	REACTOME_ASYMMETRIC_LOCALIZATION_OF_PCP_PROTEINS	1.98053	0.00944459	2.47561	0
	REACTOME_CITRIC_ACID_CYCLE_TCA_CYCLE	1.977	0.0093082	2.52226	0
	REACTOME_AUF1_HNRNP_D0_BINDS_AND_DESTABILIZES_MRNA	1.97171	0.00933701	2.51675	0
	REACTOME_CROSS_PRESENTATION_OF_SOLUBLE_EXOGENOUS_ANTIGENS_ENDOSOMES	1.94514	0.0110799	2.33662	0
	REACTOME_APC_C_CDH1_MEDIATED_DEGRADATION_OF_CDC20_AND_OTHER_APC_C_CDH1_TARGETED_PROTEINS_IN_LATE_MITOSIS_EARLY_G1	1.93724	0.0117002	2.4181	0
	REACTOME_DEGRADATION_OF_AXIN	1.93348	0.0115707	2.32719	0
	REACTOME_PYROPTOSIS	1.90525	0.0148704	1.56658	0.050323
	REACTOME_METABOLISM_OF_POLYAMINES	1.90394	0.0143645	2.46009	0
	REACTOME_APC_CDC20_MEDIATED_DEGRADATION_OF_NEK2A	1.90386	0.0138253	1.74059	0.0181179
	REACTOME_SWITCHING_OF_ORIGINS_TO_A_POST_REPLICATIVE_STATE	1.89397	0.0152296	2.24015	6.38e-05
	REACTOME_SYNTHESIS_OF_DNA	1.88433	0.0162188	2.28264	2.37e-05
	REACTOME_MITOPHAGY	1.88234	0.0161452	2.25152	4.45e-05
	REACTOME_DEGRADATION_OF_BETA_CATENIN_BY_THE_DESTRUCTION_COMPLEX	1.85434	0.0209053	2.02794	0.0014711
	REACTOME_DNA_REPLICATION_PRE_INITIATION	1.85368	0.020446	2.05832	0.000967
	REACTOME_ORC1_REMOVAL_FROM_CHROMATIN	1.84922	0.020997	2.13249	0.000433
	REACTOME_HEDGEHOG_LIGAND_BIOGENESIS	1.84654	0.0210586	2.34388	0
	REACTOME_CELLULAR_RESPONSE_TO_HYPOXIA	1.8465	0.0204205	2.26778	2.23e-05
	REACTOME_DNA_REPLICATION	1.83351	0.0228675	2.19202	0.000223
	REACTOME_RUNX1_REGULATES_TRANSCRIPTION_OF_GENES_INVOLVED_IN_DIFFERENTIATION_OF_HSCS	1.83012	0.0232314	2.15559	0.00035
	REACTOME_APC_C_MEDIATED_DEGRADATION_OF_CELL_CYCLE_PROTEINS	1.8294	0.0227828	2.19524	0.000209
	REACTOME_NRIF_SIGNALS_CELL_DEATH_FROM_THE_NUCLEUS	1.82499	0.0232277	1.58361	0.0462605
	REACTOME_MTORC1_MEDIATED_SIGNALLING	1.81793	0.024107	1.86548	0.0065869
	REACTOME_REGULATION_OF_RUNX3_EXPRESSION_AND_ACTIVITY	1.81041	0.0252913	2.20463	0.000176
	REACTOME_DECTIN_1_MEDIATED_NONCANONICAL_NF_KB_SIGNALING	1.8062	0.0256811	2.30316	2.52e-05
	REACTOME_APC_C_CDC20_MEDIATED_DEGRADATION_OF_CYCLIN_B	1.79513	0.0278946	1.73434	0.0188226
	REACTOME_ABC_TRANSPORTER_DISORDERS	1.79199	0.0281274	2.00165	0.0020456
	REACTOME_STABILIZATION_OF_P53	1.76015	0.0374479	2.17859	0.000284
	REACTOME_E3_UBIQUITIN_LIGASES_UBIQUITINATE_TARGET_PROTEINS	1.75667	0.0378859	1.4871	0.0781365
	REACTOME_SENESCENCE_ASSOCIATED_SECRETORY_PHENOTYPE_SASP	1.74934	0.0398937	1.35073	0.147425
	REACTOME_DEGRADATION_OF_GLI1_BY_THE_PROTEASOME	1.74881	0.0392771	2.18382	0.000272
	REACTOME_PEROXISOMAL_PROTEIN_IMPORT	1.74598	0.039561	1.96165	0.00287625
	REACTOME_NEDDYLATION	1.74553	0.0388869	1.88466	0.00586469
	REACTOME_NICOTINATE_METABOLISM	1.74449	0.0385223	1.09702	0.425577
	REACTOME_SIGNALING_BY_NOTCH4	1.72492	0.0451251	1.84064	0.00796176
	REACTOME_INHIBITION_OF_THE_PROTEOLYTIC_ACTIVITY_OF_APC_C_REQUIRED_FOR_THE_ONSET_OF_ANAPHASE_BY_MITOTIC_SPINDLE_CHECKPOINT_COMPONENTS	1.71846	0.0468738	1.53981	0.0588043
	REACTOME_PEROXISOMAL_LIPID_METABOLISM	1.70926	0.049904	1.86844	0.00661355
	REACTOME_CYCLIN_A_CDK2_ASSOCIATED_EVENTS_AT_S_PHASE_ENTRY	1.69387	0.0562131	2.10416	0.00061
	REACTOME_PCP_CE_PATHWAY	1.68222	0.0605949	2.16498	0.000331
	REACTOME_ENDOSOMAL_SORTING_COMPLEX_REQUIRED_FOR_TRANSPORT_ESCRT	1.68149	0.0598803	1.47744	0.0827457
	REACTOME_G1_S_DNA_DAMAGE_CHECKPOINTS	1.67438	0.0623047	2.21522	0.000141
	REACTOME_REGULATED_NECROSIS	1.67302	0.0620848	1.47456	0.0833799
	REACTOME_DISEASES_OF_MITOTIC_CELL_CYCLE	1.66494	0.0653205	1.60808	0.0404182
	REACTOME_TRANSLESION_SYNTHESIS_BY_POLH	1.66149	0.0660407	1.76442	0.015126
	REACTOME_INTERFERON_ALPHA_BETA_SIGNALING	1.655	0.0689565	1.70642	0.0227705
	REACTOME_MRNA_SPLICING	1.64696	0.0723503	1.70859	0.0226654
	REACTOME_NEGATIVE_REGULATORS_OF_DDX58_IFIH1_SIGNALING	1.63951	0.0753185	1.66624	0.0293057
	REACTOME_HEDGEHOG_ON_STATE	1.62886	0.08077	2.13121	0.000441
	REACTOME_MITOCHONDRIAL_FATTY_ACID_BETA_OXIDATION	1.61952	0.0857366	2.23569	6.05e-05
	REACTOME_ANTIGEN_PROCESSING_UBIQUITINATION_PROTEASOME_DEGRADATION	1.61352	0.088438	1.66579	0.0292102
	REACTOME_PHOSPHORYLATION_OF_THE_APC_C	1.60359	0.0939855	1.59916	0.0431573
	REACTOME_RESOLUTION_OF_AP_SITES_VIA_THE_MULTIPLE_NUCLEOTIDE_PATCH_REPLACEMENT_PATHWAY	1.60036	0.0951808	1.90978	0.00475542
	REACTOME_TRANSCRIPTION_OF_E2F_TARGETS_UNDER_NEGATIVE_CONTROL_BY_P107_RBL1_AND_P130_RBL2_IN_COMPLEX_WITH_HDAC1	1.59598	0.097011	1.10261	0.418776
	REACTOME_CHOLESTEROL_BIOSYNTHESIS	1.5937	0.0972957	1.95447	0.00311914
	REACTOME_FORMATION_OF_PARAXIAL_MESODERM	1.58304	0.103667	1.87371	0.00630357
	REACTOME_TRANSLATION	1.58074	0.103853	3.01881	0
	REACTOME_TELOMERE_MAINTENANCE	1.5781	0.10453	1.93488	0.00373831
	REACTOME_PLASMA_LIPOPROTEIN_CLEARANCE	1.57238	0.107808	1.4551	0.0924148
	REACTOME_REGULATION_OF_MRNA_STABILITY_BY_PROTEINS_THAT_BIND_AU_RICH_ELEMENTS	1.57188	0.106879	2.00543	0.00197416
	REACTOME_INTRAFLAGELLAR_TRANSPORT	1.56853	0.108386	1.10532	0.414993
	REACTOME_REGULATION_OF_RUNX2_EXPRESSION_AND_ACTIVITY	1.56685	0.10842	2.01341	0.0018736
	REACTOME_GLUTATHIONE_CONJUGATION	1.55802	0.11461	2.08612	0.000685
	REACTOME_PROTEIN_UBIQUITINATION	1.55693	0.11412	1.20893	0.285081
	REACTOME_LATE_ENDOSOMAL_MICROAUTOPHAGY	1.54613	0.122528	1.50215	0.0717194
	REACTOME_SYNTHESIS_OF_ACTIVE_UBIQUITIN_ROLES_OF_E1_AND_E2_ENZYMES	1.53408	0.132851	1.22582	0.267046
	REACTOME_NICOTINAMIDE_SALVAGING	1.53323	0.132079	1.11609	0.398783
	REACTOME_REGULATION_OF_PTEN_STABILITY_AND_ACTIVITY	1.53079	0.132776	1.90699	0.00486404
	REACTOME_EXTENSION_OF_TELOMERES	1.52823	0.133681	1.58537	0.0462894
	REACTOME_G2_M_CHECKPOINTS	1.52408	0.13617	1.568	0.0500991
	REACTOME_TRANSCRIPTION_OF_E2F_TARGETS_UNDER_NEGATIVE_CONTROL_BY_DREAM_COMPLEX	1.5225	0.135944	0.889371	0.753148
	REACTOME_ASSEMBLY_OF_THE_HIV_VIRION	1.51329	0.144029	1.10696	0.41317
	REACTOME_REGULATION_OF_RAS_BY_GAPS	1.49784	0.158682	1.98427	0.00239391
	REACTOME_S_PHASE	1.49545	0.159711	1.75552	0.0161268
	REACTOME_SIGNALING_BY_NOTCH	1.49479	0.158564	1.139	0.369707
	REACTOME_TNFR2_NON_CANONICAL_NF_KB_PATHWAY	1.4892	0.162838	1.99088	0.00233288
	REACTOME_G0_AND_EARLY_G1	1.48391	0.16736	0.95708	0.650112
	REACTOME_BUDDING_AND_MATURATION_OF_HIV_VIRION	1.48164	0.168286	1.25395	0.237195
	REACTOME_PROGRAMMED_CELL_DEATH	1.47438	0.174811	1.45155	0.094206
	REACTOME_RESOLUTION_OF_ABASIC_SITES_AP_SITES	1.47346	0.174196	1.88327	0.005871
	REACTOME_ACTIVATED_NOTCH1_TRANSMITS_SIGNAL_TO_THE_NUCLEUS	1.46196	0.186962	1.07592	0.454543
	REACTOME_UCH_PROTEINASES	1.45972	0.188031	1.80596	0.010899
	REACTOME_THE_ROLE_OF_GTSE1_IN_G2_M_PROGRESSION_AFTER_G2_CHECKPOINT	1.44998	0.198616	2.15975	0.000324
	REACTOME_AMINO_ACIDS_REGULATE_MTORC1	1.44258	0.206534	1.58574	0.0464514
	REACTOME_MITOCHONDRIAL_CALCIUM_ION_TRANSPORT	1.43724	0.211822	1.94172	0.00351861
	REACTOME_AUTOPHAGY	1.43428	0.213969	1.76856	0.0147107
	REACTOME_SIGNALING_BY_RETINOIC_ACID	1.43336	0.213364	1.6498	0.0321902
	REACTOME_RNA_POLYMERASE_III_CHAIN_ELONGATION	1.4317	0.213268	1.6475	0.032458
	REACTOME_FORMATION_OF_TC_NER_PRE_INCISION_COMPLEX	1.42287	0.219173	1.69967	0.0234898
	REACTOME_INTERLEUKIN_1_SIGNALING	1.4219	0.218517	1.5704	0.0495689
	REACTOME_RNA_POLYMERASE_III_TRANSCRIPTION_INITIATION_FROM_TYPE_1_PROMOTER	1.41418	0.22767	1.6685	0.0292337
	REACTOME_ABERRANT_REGULATION_OF_MITOTIC_EXIT_IN_CANCER_DUE_TO_RB1_DEFECTS	1.41223	0.228223	1.3587	0.14248
	REACTOME_CONVERSION_FROM_APC_C_CDC20_TO_APC_C_CDH1_IN_LATE_ANAPHASE	1.4085	0.231929	1.41117	0.112937
	REACTOME_PYRUVATE_METABOLISM	1.4042	0.236547	1.66702	0.029351
	REACTOME_CLASS_I_MHC_MEDIATED_ANTIGEN_PROCESSING_PRESENTATION	1.40281	0.236623	1.52839	0.0633541
	REACTOME_NUCLEAR_EVENTS_MEDIATED_BY_NFE2L2	1.39736	0.24284	1.85923	0.00676584
	REACTOME_HIV_TRANSCRIPTION_INITIATION	1.37742	0.273004	1.6913	0.0248522
	REACTOME_FCERI_MEDIATED_NF_KB_ACTIVATION	1.37663	0.272101	1.81478	0.0101361
	REACTOME_NUCLEOTIDE_EXCISION_REPAIR	1.37587	0.270996	1.76913	0.0147317
	REACTOME_TRANSLATION_OF_SARS_COV_1_STRUCTURAL_PROTEINS	1.37469	0.270626	0.906271	0.732076
	REACTOME_RNA_POLYMERASE_III_TRANSCRIPTION_TERMINATION	1.37294	0.271088	1.404	0.115458
	REACTOME_OLFACTORY_SIGNALING_PATHWAY	1.37106	0.271863	-0.453637	0.99905
	REACTOME_PCNA_DEPENDENT_LONG_PATCH_BASE_EXCISION_REPAIR	1.36151	0.283267	1.76216	0.015316
	REACTOME_INTERLEUKIN_1_FAMILY_SIGNALING	1.3574	0.286068	1.39353	0.120518
	REACTOME_AMYLOID_FIBER_FORMATION	1.35708	0.284234	1.23054	0.262389
	REACTOME_GLYCOGEN_STORAGE_DISEASES	1.35403	0.28739	1.86378	0.00662237
	REACTOME_NOTCH2_ACTIVATION_AND_TRANSMISSION_OF_SIGNAL_TO_THE_NUCLEUS	1.35374	0.285628	1.09361	0.428291
	REACTOME_TRANSCRIPTION_COUPLED_NUCLEOTIDE_EXCISION_REPAIR_TC_NER	1.35005	0.287433	1.83428	0.00836581
	REACTOME_METABOLISM_OF_VITAMINS_AND_COFACTORS	1.34756	0.289485	1.71838	0.0212457
	REACTOME_MITOTIC_G1_PHASE_AND_G1_S_TRANSITION	1.3468	0.288411	1.63508	0.03422
	REACTOME_HEDGEHOG_OFF_STATE	1.34111	0.295978	1.69372	0.0247465
	REACTOME_REGULATION_OF_FZD_BY_UBIQUITINATION	1.34051	0.294737	1.09349	0.427082
	REACTOME_VLDLR_INTERNALISATION_AND_DEGRADATION	1.33832	0.296244	1.37312	0.133203
	REACTOME_APOPTOTIC_FACTOR_MEDIATED_RESPONSE	1.33478	0.300063	1.51304	0.0687399
	REACTOME_APOPTOSIS	1.33025	0.306018	1.33053	0.163032
	REACTOME_NEGATIVE_REGULATION_OF_MAPK_PATHWAY	1.32672	0.310119	1.1006	0.421304
	REACTOME_PROCESSING_OF_CAPPED_INTRON_CONTAINING_PRE_MRNA	1.32187	0.317069	1.48211	0.0805548
	REACTOME_COPII_MEDIATED_VESICLE_TRANSPORT	1.32116	0.316093	-0.953557	0.666168
	REACTOME_UNBLOCKING_OF_NMDA_RECEPTORS_GLUTAMATE_BINDING_AND_ACTIVATION	1.32075	0.314517	1.06735	0.465749
	REACTOME_E2F_MEDIATED_REGULATION_OF_DNA_REPLICATION	1.32007	0.313707	-0.691296	0.960183
	REACTOME_FATTY_ACID_METABOLISM	1.31935	0.312942	1.96863	0.00278492
	REACTOME_DOWNSTREAM_SIGNALING_EVENTS_OF_B_CELL_RECEPTOR_BCR	1.3179	0.313335	1.55575	0.0536206
	REACTOME_ACTIVATION_OF_ANTERIOR_HOX_GENES_IN_HINDBRAIN_DEVELOPMENT_DURING_EARLY_EMBRYOGENESIS	1.31226	0.321622	-1.09323	0.443402
	REACTOME_BASE_EXCISION_REPAIR	1.31042	0.322808	1.76104	0.015306
	REACTOME_DNA_DAMAGE_RECOGNITION_IN_GG_NER	1.30748	0.325756	1.60878	0.0410501
	REACTOME_MECP2_REGULATES_NEURONAL_RECEPTORS_AND_CHANNELS	1.30673	0.324904	-1.082	0.45503
	REACTOME_INTERFERON_GAMMA_SIGNALING	1.30045	0.334542	0.961139	0.648411
	REACTOME_INTRINSIC_PATHWAY_FOR_APOPTOSIS	1.29696	0.339238	0.95755	0.650889
	REACTOME_TELOMERE_EXTENSION_BY_TELOMERASE	1.29545	0.339854	1.34551	0.151526
	REACTOME_TRANSLESION_SYNTHESIS_BY_Y_FAMILY_DNA_POLYMERASES_BYPASSES_LESIONS_ON_DNA_TEMPLATE	1.29339	0.341577	1.64299	0.0331021
	REACTOME_LAGGING_STRAND_SYNTHESIS	1.29005	0.345346	1.6597	0.030104
	REACTOME_DDX58_IFIH1_MEDIATED_INDUCTION_OF_INTERFERON_ALPHA_BETA	1.28722	0.348721	1.38538	0.124922
	REACTOME_SYNTHESIS_OF_PA	1.28273	0.355507	1.22781	0.265215
	REACTOME_METALLOPROTEASE_DUBS	1.28038	0.357926	1.14254	0.364539
	REACTOME_TRANSFERRIN_ENDOCYTOSIS_AND_RECYCLING	1.2782	0.359805	1.7832	0.0131586
	REACTOME_SIGNALING_BY_NOTCH1	1.27794	0.358016	-1.10308	0.430726
	REACTOME_METABOLISM_OF_WATER_SOLUBLE_VITAMINS_AND_COFACTORS	1.27612	0.359548	1.47344	0.0835992
	REACTOME_DUAL_INCISION_IN_TC_NER	1.27531	0.358949	1.74212	0.0180385
	REACTOME_HIV_INFECTION	1.27364	0.359972	1.65873	0.0301861
	REACTOME_TERMINATION_OF_TRANSLESION_DNA_SYNTHESIS	1.27261	0.36	1.80154	0.0112243
	REACTOME_TRANSCRIPTIONAL_REGULATION_BY_RUNX3	1.2726	0.357773	1.38717	0.124742
	REACTOME_ABC_FAMILY_PROTEINS_MEDIATED_TRANSPORT	1.27136	0.358126	1.68799	0.0250238
	REACTOME_TRAFFICKING_OF_AMPA_RECEPTORS	1.2696	0.359385	1.2587	0.234003
	REACTOME_INSERTION_OF_TAIL_ANCHORED_PROTEINS_INTO_THE_ENDOPLASMIC_RETICULUM_MEMBRANE	1.26784	0.360607	1.72029	0.0212131
	REACTOME_CLASS_I_PEROXISOMAL_MEMBRANE_PROTEIN_IMPORT	1.26232	0.369637	1.63442	0.0341252
	REACTOME_TCF_DEPENDENT_SIGNALING_IN_RESPONSE_TO_WNT	1.2598	0.372365	1.20265	0.292256
	REACTOME_KEAP1_NFE2L2_PATHWAY	1.25943	0.370926	1.6443	0.0329448
	REACTOME_ENERGY_DEPENDENT_REGULATION_OF_MTOR_BY_LKB1_AMPK	1.25601	0.375577	1.42664	0.105646
	REACTOME_LONG_TERM_POTENTIATION	1.25319	0.378917	-1.02239	0.551615
	REACTOME_MRNA_DECAY_BY_5_TO_3_EXORIBONUCLEASE	1.25225	0.37878	1.37332	0.133655
	REACTOME_BIOSYNTHESIS_OF_THE_N_GLYCAN_PRECURSOR_DOLICHOL_LIPID_LINKED_OLIGOSACCHARIDE_LLO_AND_TRANSFER_TO_A_NASCENT_PROTEIN	1.25104	0.379115	1.40593	0.115733
	REACTOME_NOTCH3_ACTIVATION_AND_TRANSMISSION_OF_SIGNAL_TO_THE_NUCLEUS	1.24552	0.388374	0.985091	0.605343
	REACTOME_DNA_STRAND_ELONGATION	1.24511	0.384701	1.33626	0.158846
	REACTOME_CELLULAR_RESPONSE_TO_CHEMICAL_STRESS	1.2447	0.383302	1.92658	0.00396517
	REACTOME_DISORDERS_OF_TRANSMEMBRANE_TRANSPORTERS	1.24248	0.385647	1.33146	0.162793
	REACTOME_ANTIGEN_PROCESSING_CROSS_PRESENTATION	1.2419	0.384672	2.06537	0.000843
	REACTOME_METABOLISM_OF_COFACTORS	1.237	0.388453	2.07971	0.000715
	REACTOME_ABERRANT_REGULATION_OF_MITOTIC_G1_S_TRANSITION_IN_CANCER_DUE_TO_RB1_DEFECTS	1.23468	0.391102	1.13701	0.372085
	REACTOME_RNA_POLYMERASE_III_TRANSCRIPTION	1.23458	0.389093	1.4434	0.0982549
	REACTOME_CHROMOSOME_MAINTENANCE	1.23383	0.388453	1.48799	0.0780385
	REACTOME_DEADENYLATION_OF_MRNA	1.23319	0.387616	-1.40371	0.156799
	REACTOME_IRON_UPTAKE_AND_TRANSPORT	1.23271	0.386549	1.50305	0.0716553
	REACTOME_REGULATION_OF_PTEN_GENE_TRANSCRIPTION	1.23128	0.387316	0.979233	0.617383
	REACTOME_PTEN_REGULATION	1.23089	0.386009	1.44087	0.0983615
	REACTOME_SURFACTANT_METABOLISM	1.23042	0.38481	0.907187	0.731983
	REACTOME_TRAF6_MEDIATED_NF_KB_ACTIVATION	1.22768	0.388231	0.997036	0.585245
	REACTOME_HSF1_DEPENDENT_TRANSACTIVATION	1.22735	0.386816	1.41854	0.110189
	REACTOME_SIGNALING_BY_NOTCH1_PEST_DOMAIN_MUTANTS_IN_CANCER	1.22451	0.390673	-1.17535	0.342294
	REACTOME_TCR_SIGNALING	1.2204	0.397413	1.60852	0.0408486
	REACTOME_GASTRULATION	1.22028	0.395588	1.40495	0.115843
	REACTOME_CELL_CYCLE_CHECKPOINTS	1.21742	0.399543	1.39642	0.119931
	REACTOME_BETA_CATENIN_PHOSPHORYLATION_CASCADE	1.2167	0.398884	-0.978905	0.625848
	REACTOME_TNF_SIGNALING	1.21431	0.402011	1.15494	0.347851
	REACTOME_PROCESSIVE_SYNTHESIS_ON_THE_LAGGING_STRAND	1.21211	0.404396	1.52811	0.0631087
	REACTOME_RAF_ACTIVATION	1.21056	0.405475	-0.818447	0.863644
	REACTOME_SULFUR_AMINO_ACID_METABOLISM	1.21037	0.403725	1.59615	0.0437247
	REACTOME_STRIATED_MUSCLE_CONTRACTION	1.20892	0.40488	1.36194	0.140375
	REACTOME_MRNA_SPLICING_MINOR_PATHWAY	1.20864	0.40345	1.70298	0.0232238
	REACTOME_SYNAPTIC_ADHESION_LIKE_MOLECULES	1.20352	0.412409	1.34283	0.153415
	REACTOME_CLEC7A_DECTIN_1_SIGNALING	1.20295	0.411836	1.54025	0.0589414
	REACTOME_DEADENYLATION_DEPENDENT_MRNA_DECAY	1.20092	0.414101	1.24207	0.249865
	REACTOME_GLOBAL_GENOME_NUCLEOTIDE_EXCISION_REPAIR_GG_NER	1.19621	0.422332	1.70987	0.0226211
	REACTOME_IKK_COMPLEX_RECRUITMENT_MEDIATED_BY_RIP1	1.18766	0.438867	-0.81789	0.859944
	REACTOME_DISASSEMBLY_OF_THE_DESTRUCTION_COMPLEX_AND_RECRUITMENT_OF_AXIN_TO_THE_MEMBRANE	1.18731	0.437551	-0.838087	0.846091
	REACTOME_MTOR_SIGNALLING	1.18499	0.440437	1.39769	0.119612
	REACTOME_DISEASES_ASSOCIATED_WITH_N_GLYCOSYLATION_OF_PROTEINS	1.18086	0.445551	1.26263	0.230005
	REACTOME_TRAF6_MEDIATED_INDUCTION_OF_TAK1_COMPLEX_WITHIN_TLR4_COMPLEX	1.17521	0.456419	0.726535	0.95544
	REACTOME_FORMATION_OF_INCISION_COMPLEX_IN_GG_NER	1.16933	0.468442	1.50633	0.0707773
	REACTOME_PHASE_I_FUNCTIONALIZATION_OF_COMPOUNDS	1.16359	0.479768	1.43187	0.103182
	REACTOME_RECOGNITION_OF_DNA_DAMAGE_BY_PCNA_CONTAINING_REPLICATION_COMPLEX	1.15762	0.491702	1.56307	0.0513008
	REACTOME_TRANSCRIPTIONAL_REGULATION_BY_VENTX	1.15418	0.49806	-1.11112	0.421717
	REACTOME_INSULIN_RECEPTOR_RECYCLING	1.15134	0.502565	1.66277	0.0297177
	REACTOME_CLASS_B_2_SECRETIN_FAMILY_RECEPTORS	1.15023	0.502978	1.42296	0.107507
	REACTOME_NUCLEOTIDE_SALVAGE	1.14955	0.502384	1.37197	0.132872
	REACTOME_REGULATION_OF_LIPID_METABOLISM_BY_PPARALPHA	1.13974	0.524851	-1.49337	0.11517
	REACTOME_TRANSPORT_OF_VITAMINS_NUCLEOSIDES_AND_RELATED_MOLECULES	1.13959	0.522786	1.19519	0.29859
	REACTOME_UB_SPECIFIC_PROCESSING_PROTEASES	1.13892	0.522085	1.21905	0.272438
	REACTOME_INHIBITION_OF_DNA_RECOMBINATION_AT_TELOMERE	1.13493	0.529706	1.58653	0.046518
	REACTOME_ER_QUALITY_CONTROL_COMPARTMENT_ERQC	1.1336	0.530833	1.15411	0.348055
	REACTOME_BETA_CATENIN_INDEPENDENT_WNT_SIGNALING	1.13302	0.529996	1.574	0.0485326
	REACTOME_NR1H3_NR1H2_REGULATE_GENE_EXPRESSION_LINKED_TO_CHOLESTEROL_TRANSPORT_AND_EFFLUX	1.13184	0.530374	-1.61009	0.0696351
	REACTOME_HOST_INTERACTIONS_OF_HIV_FACTORS	1.12902	0.534997	1.61313	0.0399576
	REACTOME_OVARIAN_TUMOR_DOMAIN_PROTEASES	1.12868	0.533443	-0.927649	0.710665
	REACTOME_INTERFERON_SIGNALING	1.12864	0.531163	0.961048	0.646693
	REACTOME_MITOTIC_SPINDLE_CHECKPOINT	1.12848	0.529259	0.95694	0.648588
	REACTOME_GLYOXYLATE_METABOLISM_AND_GLYCINE_DEGRADATION	1.12632	0.532121	1.51995	0.0657943
	REACTOME_GAP_FILLING_DNA_REPAIR_SYNTHESIS_AND_LIGATION_IN_GG_NER	1.12314	0.538011	1.63893	0.0338303
	REACTOME_BBSOME_MEDIATED_CARGO_TARGETING_TO_CILIUM	1.12068	0.541921	1.2871	0.204248
	REACTOME_TRAFFICKING_OF_GLUR2_CONTAINING_AMPA_RECEPTORS	1.12058	0.539833	1.29524	0.197066
	REACTOME_SIGNALING_BY_HEDGEHOG	1.11952	0.540215	1.51013	0.0693167
	REACTOME_DNA_DAMAGE_BYPASS	1.11732	0.543762	1.45946	0.0905904
	REACTOME_TICAM1_RIP1_MEDIATED_IKK_COMPLEX_RECRUITMENT	1.11569	0.545346	0.911176	0.727037
	REACTOME_HCMV_LATE_EVENTS	1.11123	0.554339	-1.18043	0.338337
	REACTOME_DEACTIVATION_OF_THE_BETA_CATENIN_TRANSACTIVATING_COMPLEX	1.11054	0.553906	-1.08745	0.452218
	REACTOME_MATURATION_OF_SARS_COV_2_NUCLEOPROTEIN	1.10366	0.569542	-0.979017	0.626849
	REACTOME_ION_TRANSPORT_BY_P_TYPE_ATPASES	1.10361	0.56729	-1.0041	0.586535
	REACTOME_AZATHIOPRINE_ADME	1.10198	0.569254	1.2996	0.192763
	REACTOME_DEUBIQUITINATION	1.10169	0.567577	-1.22056	0.303103
	REACTOME_DISEASES_OF_CARBOHYDRATE_METABOLISM	1.10116	0.56659	1.70663	0.0229387
	REACTOME_SYNTHESIS_OF_SUBSTRATES_IN_N_GLYCAN_BIOSYTHESIS	1.09991	0.567417	1.30207	0.190876
	REACTOME_SELECTIVE_AUTOPHAGY	1.09905	0.567282	1.50329	0.0719564
	REACTOME_RIPK1_MEDIATED_REGULATED_NECROSIS	1.09837	0.56437	1.26701	0.227298
	REACTOME_SIGNALING_BY_NOTCH2	1.09813	0.562653	-1.00377	0.584812
	REACTOME_FORMATION_OF_THE_EARLY_ELONGATION_COMPLEX	1.09787	0.561007	1.70047	0.0234939
	REACTOME_G1_S_SPECIFIC_TRANSCRIPTION	1.09405	0.568255	-0.917953	0.729163
	REACTOME_SEPARATION_OF_SISTER_CHROMATIDS	1.09354	0.567231	1.44032	0.0982057
	REACTOME_NOTCH1_INTRACELLULAR_DOMAIN_REGULATES_TRANSCRIPTION	1.09183	0.569198	-1.40968	0.153435
	REACTOME_NEGATIVE_REGULATION_OF_FGFR3_SIGNALING	1.09146	0.567915	0.860649	0.795299
	REACTOME_FGFR2_LIGAND_BINDING_AND_ACTIVATION	1.08951	0.570747	0.748566	0.93316
	REACTOME_TRIGLYCERIDE_METABOLISM	1.08825	0.571657	1.08553	0.438572
	REACTOME_INTERLEUKIN_10_SIGNALING	1.08824	0.569423	-0.494188	0.99906
	REACTOME_TRANSCRIPTION_OF_THE_HIV_GENOME	1.08783	0.568158	1.4472	0.0963037
	REACTOME_MISCELLANEOUS_TRANSPORT_AND_BINDING_EVENTS	1.08721	0.567598	0.656895	0.985504
	REACTOME_TELOMERE_C_STRAND_LAGGING_STRAND_SYNTHESIS	1.08611	0.568106	1.20212	0.291856
	REACTOME_MAP2K_AND_MAPK_ACTIVATION	1.08596	0.566242	1.01899	0.54301
	REACTOME_NR1H2_AND_NR1H3_MEDIATED_SIGNALING	1.0839	0.569475	-1.53813	0.0956082
	REACTOME_RNA_POLYMERASE_III_TRANSCRIPTION_INITIATION_FROM_TYPE_3_PROMOTER	1.08345	0.568429	1.38578	0.125226
	REACTOME_NEGATIVE_REGULATION_OF_NMDA_RECEPTOR_MEDIATED_NEURONAL_TRANSMISSION	1.08261	0.568454	-1.05625	0.497685
	REACTOME_PLATELET_SENSITIZATION_BY_LDL	1.08253	0.566489	-0.671161	0.972405
	REACTOME_TRANSCRIPTIONAL_REGULATION_OF_WHITE_ADIPOCYTE_DIFFERENTIATION	1.08169	0.566423	-1.19931	0.320976
	REACTOME_PHASE_0_RAPID_DEPOLARISATION	1.0813	0.565256	-0.915539	0.730667
	REACTOME_CELLULAR_SENESCENCE	1.0782	0.570807	-1.1447	0.380117
	REACTOME_ACTIVATION_OF_BH3_ONLY_PROTEINS	1.07749	0.570393	-0.84157	0.840795
	REACTOME_ABORTIVE_ELONGATION_OF_HIV_1_TRANSCRIPT_IN_THE_ABSENCE_OF_TAT	1.07075	0.585702	1.74025	0.0179846
	REACTOME_ATTENUATION_PHASE	1.07013	0.58516	1.54633	0.0567088
	REACTOME_SARS_COV_2_MODULATES_HOST_TRANSLATION_MACHINERY	1.06618	0.59314	2.34041	0
	REACTOME_RNA_POLYMERASE_II_TRANSCRIBES_SNRNA_GENES	1.06552	0.592663	1.09346	0.425759
	REACTOME_MITOTIC_METAPHASE_AND_ANAPHASE	1.06026	0.601542	1.41772	0.110176
	REACTOME_HIV_TRANSCRIPTION_ELONGATION	1.05886	0.603189	1.60814	0.0407073
	REACTOME_HIV_ELONGATION_ARREST_AND_RECOVERY	1.05881	0.601093	1.59585	0.0435513
	REACTOME_BIOLOGICAL_OXIDATIONS	1.05652	0.604836	1.52457	0.0643372
	REACTOME_ZINC_TRANSPORTERS	1.05585	0.604369	0.860242	0.794044
	REACTOME_NEGATIVE_REGULATION_OF_FGFR1_SIGNALING	1.05478	0.604954	0.644548	0.989496
	REACTOME_MAPK6_MAPK4_SIGNALING	1.05444	0.603559	1.47471	0.0837537
	REACTOME_GLUCAGON_TYPE_LIGAND_RECEPTORS	1.05412	0.602251	1.4419	0.098677
	REACTOME_DUAL_INCISION_IN_GG_NER	1.05306	0.602711	1.66115	0.0299094
	REACTOME_CELLULAR_HEXOSE_TRANSPORT	1.05265	0.601486	1.36812	0.135413
	REACTOME_POLO_LIKE_KINASE_MEDIATED_EVENTS	1.04802	0.611503	0.81695	0.861777
	REACTOME_SIGNALING_BY_WNT	1.04697	0.612144	1.09345	0.424374
	REACTOME_CYTOPROTECTION_BY_HMOX1	1.04609	0.612307	1.51032	0.0696591
	REACTOME_SIGNALING_BY_FGFR2_IIIA_TM	1.03035	0.649674	1.42944	0.104358
	REACTOME_TRANSLESION_SYNTHESIS_BY_POLK	1.02788	0.653844	1.39595	0.119737
	REACTOME_G_PROTEIN_ACTIVATION	1.0247	0.660386	1.39531	0.119702
	REACTOME_SIGNALING_BY_MODERATE_KINASE_ACTIVITY_BRAF_MUTANTS	1.02455	0.658593	-0.934112	0.700968
	REACTOME_PLATELET_HOMEOSTASIS	1.02442	0.656616	-0.82351	0.857874
	REACTOME_MITOCHONDRIAL_BIOGENESIS	1.02165	0.662032	1.17944	0.316453
	REACTOME_FC_EPSILON_RECEPTOR_FCERI_SIGNALING	1.02041	0.663248	-1.22059	0.303993
	REACTOME_SHC_MEDIATED_CASCADE_FGFR3	1.0179	0.667578	-0.978575	0.625253
	REACTOME_POLYMERASE_SWITCHING_ON_THE_C_STRAND_OF_THE_TELOMERE	1.01744	0.666574	1.45561	0.0926066
	REACTOME_RNA_POLYMERASE_II_PRE_TRANSCRIPTION_EVENTS	1.01736	0.664545	1.1926	0.30157
	REACTOME_SIGNALING_BY_NODAL	1.01112	0.679385	-1.14914	0.37483
	REACTOME_SIGNALING_BY_INSULIN_RECEPTOR	1.01095	0.67766	-0.847499	0.832389
	REACTOME_TP53_REGULATES_TRANSCRIPTION_OF_CELL_CYCLE_GENES	1.00896	0.68077	-0.85215	0.82738
	REACTOME_DEATH_RECEPTOR_SIGNALING	1.00813	0.680865	-1.17771	0.341091
	REACTOME_TP53_REGULATES_METABOLIC_GENES	1.0072	0.681157	1.55499	0.0536266
	REACTOME_FGFR2_MUTANT_RECEPTOR_ACTIVATION	1.00524	0.684283	1.46276	0.0890862
	REACTOME_ATF4_ACTIVATES_GENES_IN_RESPONSE_TO_ENDOPLASMIC_RETICULUM_STRESS	1.00395	0.685363	1.17198	0.325275
	REACTOME_PI_3K_CASCADE_FGFR3	1.00366	0.683931	-1.03179	0.531522
	REACTOME_TRANSCRIPTIONAL_REGULATION_BY_RUNX2	1.00327	0.682666	1.40403	0.115999
	REACTOME_PHASE_4_RESTING_MEMBRANE_POTENTIAL	1.00318	0.680626	0.911462	0.728351
	REACTOME_LDL_CLEARANCE	1.00234	0.680557	0.950744	0.659219
	REACTOME_GLYCEROPHOSPHOLIPID_BIOSYNTHESIS	0.998535	0.688537	1.24075	0.250662
	REACTOME_CYTOSOLIC_SENSORS_OF_PATHOGEN_ASSOCIATED_DNA	0.998129	0.687421	1.16266	0.338614
	REACTOME_REGULATION_OF_SIGNALING_BY_CBL	0.997069	0.688061	-0.831425	0.852603
	REACTOME_METABOLISM_OF_PORPHYRINS	0.988337	0.709381	1.62306	0.0371074
	REACTOME_INTRACELLULAR_SIGNALING_BY_SECOND_MESSENGERS	0.987944	0.708106	-1.12378	0.402982
	REACTOME_ASPARAGINE_N_LINKED_GLYCOSYLATION	0.987411	0.70717	0.975434	0.620681
	REACTOME_TRANSCRIPTIONAL_ACTIVATION_OF_MITOCHONDRIAL_BIOGENESIS	0.983637	0.712855	-1.12821	0.399684
	REACTOME_PLATELET_CALCIUM_HOMEOSTASIS	0.980309	0.719528	-1.2347	0.290086
	REACTOME_SIALIC_ACID_METABOLISM	0.979296	0.720108	0.836814	0.832311
	REACTOME_FOXO_MEDIATED_TRANSCRIPTION_OF_OXIDATIVE_STRESS_METABOLIC_AND_NEURONAL_GENES	0.977381	0.722938	-1.10011	0.432546
	REACTOME_PROSTACYCLIN_SIGNALLING_THROUGH_PROSTACYCLIN_RECEPTOR	0.974162	0.729384	1.37237	0.133212
	REACTOME_INTEGRATION_OF_ENERGY_METABOLISM	0.97333	0.729471	-1.13754	0.387097
	REACTOME_HIV_LIFE_CYCLE	0.971877	0.731258	1.22314	0.268787
	REACTOME_NFE2L2_REGULATING_ANTI_OXIDANT_DETOXIFICATION_ENZYMES	0.962085	0.755218	-0.83685	0.846861
	REACTOME_TRANSCRIPTIONAL_REGULATION_OF_GRANULOPOIESIS	0.960466	0.757505	-0.955256	0.667636
	REACTOME_LYSOSOME_VESICLE_BIOGENESIS	0.959021	0.759344	1.15171	0.35105
	REACTOME_MRNA_CAPPING	0.957079	0.762063	1.35225	0.146808
	REACTOME_INACTIVATION_OF_CSF3_G_CSF_SIGNALING	0.956469	0.761466	1.25824	0.233601
	REACTOME_BRANCHED_CHAIN_AMINO_ACID_CATABOLISM	0.955419	0.76203	1.98888	0.00237061
	REACTOME_MHC_CLASS_II_ANTIGEN_PRESENTATION	0.953271	0.765601	0.978476	0.617313
	REACTOME_NUCLEAR_SIGNALING_BY_ERBB4	0.945913	0.783212	-1.33011	0.205525
	REACTOME_METABOLISM_OF_AMINO_ACIDS_AND_DERIVATIVES	0.944907	0.783618	2.23966	6.21e-05
	REACTOME_SIGNALING_BY_WNT_IN_CANCER	0.941333	0.790641	-1.41253	0.152254
	REACTOME_SYNTHESIS_OF_BILE_ACIDS_AND_BILE_SALTS	0.940559	0.790363	-1.16847	0.350592
	REACTOME_CARDIAC_CONDUCTION	0.928791	0.816902	-1.29339	0.236962
	REACTOME_PROCESSING_OF_DNA_DOUBLE_STRAND_BREAK_ENDS	0.928632	0.814912	-0.986186	0.613747
	REACTOME_CARGO_CONCENTRATION_IN_THE_ER	0.925134	0.821713	-0.995441	0.600921
	REACTOME_ION_HOMEOSTASIS	0.92255	0.826423	-1.25184	0.273477
	REACTOME_NUCLEOTIDE_CATABOLISM	0.921549	0.826838	1.07185	0.459806
	REACTOME_ADRENALINE_NORADRENALINE_INHIBITS_INSULIN_SECRETION	0.920645	0.82673	0.898111	0.742066
	REACTOME_DNA_REPAIR	0.920031	0.826043	1.19696	0.297127
	REACTOME_SIGNALING_BY_THE_B_CELL_RECEPTOR_BCR	0.919132	0.825992	1.26559	0.228128
	REACTOME_SMAD2_SMAD3_SMAD4_HETEROTRIMER_REGULATES_TRANSCRIPTION	0.918415	0.825482	-0.863963	0.805648
	REACTOME_TBC_RABGAPS	0.917926	0.824444	-1.21432	0.310382
	REACTOME_ACTIVATION_OF_SMO	0.916383	0.826002	1.01552	0.547316
	REACTOME_EARLY_SARS_COV_2_INFECTION_EVENTS	0.914881	0.827511	0.878518	0.766412
	REACTOME_UNFOLDED_PROTEIN_RESPONSE_UPR	0.913131	0.829608	0.939757	0.675129
	REACTOME_DOWNREGULATION_OF_SMAD2_3_SMAD4_TRANSCRIPTIONAL_ACTIVITY	0.908884	0.838079	-1.47571	0.120023
	REACTOME_MITOTIC_G2_G2_M_PHASES	0.904365	0.847573	1.24926	0.242312
	REACTOME_CELL_EXTRACELLULAR_MATRIX_INTERACTIONS	0.901264	0.853035	0.542135	0.997476
	REACTOME_RNA_POLYMERASE_I_TRANSCRIPTION_TERMINATION	0.899755	0.854537	1.52149	0.0654039
	REACTOME_DNA_DOUBLE_STRAND_BREAK_RESPONSE	0.898678	0.854807	-1.27208	0.2532
	REACTOME_TRAF6_MEDIATED_IRF7_ACTIVATION	0.898047	0.853995	1.04251	0.508
	REACTOME_REGULATION_OF_EXPRESSION_OF_SLITS_AND_ROBOS	0.894415	0.860645	2.27739	2.3e-05
	REACTOME_FERTILIZATION	0.893836	0.859636	1.18531	0.309477
	REACTOME_DETOXIFICATION_OF_REACTIVE_OXYGEN_SPECIES	0.893717	0.857506	2.11729	0.000493
	REACTOME_NEGATIVE_REGULATION_OF_FGFR2_SIGNALING	0.893319	0.856129	0.723745	0.953565
	REACTOME_DISEASES_ASSOCIATED_WITH_GLYCOSYLATION_PRECURSOR_BIOSYNTHESIS	0.890818	0.859754	1.29087	0.201088
	REACTOME_HYALURONAN_METABOLISM	0.887068	0.866413	0.878352	0.76473
	REACTOME_TRANSPORT_OF_BILE_SALTS_AND_ORGANIC_ACIDS_METAL_IONS_AND_AMINE_COMPOUNDS	0.886532	0.865342	0.63115	0.99332
	REACTOME_SIGNALING_BY_NOTCH3	0.886445	0.863151	-1.26236	0.262637
	REACTOME_CARGO_RECOGNITION_FOR_CLATHRIN_MEDIATED_ENDOCYTOSIS	0.876709	0.881874	-1.26088	0.263896
	REACTOME_TNFR1_INDUCED_PROAPOPTOTIC_SIGNALING	0.876548	0.879802	1.16019	0.341388
	REACTOME_SIGNALING_BY_BRAF_AND_RAF1_FUSIONS	0.875746	0.879288	-1.12646	0.402077
	REACTOME_PERK_REGULATES_GENE_EXPRESSION	0.874696	0.87942	1.11046	0.407876
	REACTOME_METABOLISM_OF_NUCLEOTIDES	0.871401	0.882404	1.25633	0.235089
	REACTOME_PLASMA_LIPOPROTEIN_ASSEMBLY_REMODELING_AND_CLEARANCE	0.87021	0.882831	0.806203	0.873457
	REACTOME_SIGNALING_BY_NOTCH1_HD_DOMAIN_MUTANTS_IN_CANCER	0.8692	0.882877	0.805127	0.873003
	REACTOME_FORMATION_OF_RNA_POL_II_ELONGATION_COMPLEX	0.867215	0.885019	1.09494	0.427083
	REACTOME_TRANSCRIPTIONAL_REGULATION_BY_RUNX1	0.866633	0.883936	-1.13899	0.385351
	REACTOME_TRIGLYCERIDE_CATABOLISM	0.865809	0.883443	0.944463	0.672017
	REACTOME_PURINE_CATABOLISM	0.86484	0.88336	1.23358	0.259168
	REACTOME_TP53_REGULATES_TRANSCRIPTION_OF_GENES_INVOLVED_IN_G2_CELL_CYCLE_ARREST	0.864742	0.881199	-0.780558	0.899177
	REACTOME_CALNEXIN_CALRETICULIN_CYCLE	0.861722	0.885586	0.943004	0.673449
	REACTOME_SIGNALING_BY_ACTIVIN	0.858834	0.887591	-1.12162	0.405062
	REACTOME_BILE_ACID_AND_BILE_SALT_METABOLISM	0.858395	0.886201	-1.44513	0.131747
	REACTOME_OXIDATIVE_STRESS_INDUCED_SENESCENCE	0.856106	0.888795	-1.1322	0.394074
	REACTOME_SYNTHESIS_OF_LEUKOTRIENES_LT_AND_EOXINS_EX	0.854842	0.889289	1.69308	0.0246833
	REACTOME_CYTOCHROME_P450_ARRANGED_BY_SUBSTRATE_TYPE	0.853788	0.889163	0.70756	0.963974
	REACTOME_ACTIVATED_TAK1_MEDIATES_P38_MAPK_ACTIVATION	0.853663	0.887097	-0.944649	0.681836
	REACTOME_GOLGI_ASSOCIATED_VESICLE_BIOGENESIS	0.852713	0.88678	-1.32516	0.208283
	REACTOME_CYCLIN_D_ASSOCIATED_EVENTS_IN_G1	0.851561	0.886979	1.09736	0.426314
	REACTOME_CELL_DEATH_SIGNALLING_VIA_NRAGE_NRIF_AND_NADE	0.850815	0.886386	-1.1934	0.325245
	REACTOME_HSF1_ACTIVATION	0.848728	0.888502	1.63635	0.034121
	REACTOME_RAB_GERANYLGERANYLATION	0.84845	0.886751	1.04276	0.509121
	REACTOME_PRE_NOTCH_PROCESSING_IN_GOLGI	0.84618	0.889254	-0.798021	0.883529
	REACTOME_SIGNALING_BY_ERBB4	0.842397	0.8925	-1.5442	0.0934036
	REACTOME_PHOSPHOLIPID_METABOLISM	0.84236	0.890299	0.889383	0.755151
	REACTOME_TRANS_GOLGI_NETWORK_VESICLE_BUDDING	0.837454	0.89827	-1.18185	0.336966
	REACTOME_CELLULAR_RESPONSE_TO_STARVATION	0.832861	0.905301	2.11189	0.00053
	REACTOME_TP53_REGULATES_TRANSCRIPTION_OF_ADDITIONAL_CELL_CYCLE_GENES_WHOSE_EXACT_ROLE_IN_THE_P53_PATHWAY_REMAIN_UNCERTAIN	0.832417	0.903844	-1.27194	0.252499
	REACTOME_SEALING_OF_THE_NUCLEAR_ENVELOPE_NE_BY_ESCRT_III	0.828367	0.909655	1.14984	0.353046
	REACTOME_TNFS_BIND_THEIR_PHYSIOLOGICAL_RECEPTORS	0.821582	0.920408	0.942012	0.673728
	REACTOME_WNT_LIGAND_BIOGENESIS_AND_TRAFFICKING	0.816444	0.927529	0.873806	0.77043
	REACTOME_RRNA_MODIFICATION_IN_THE_NUCLEUS_AND_CYTOSOL	0.81495	0.927997	1.16803	0.330572
	REACTOME_FOXO_MEDIATED_TRANSCRIPTION	0.81344	0.928397	-1.08166	0.454555
	REACTOME_SUMOYLATION_OF_DNA_METHYLATION_PROTEINS	0.810163	0.931896	-1.05421	0.500796
	REACTOME_ARACHIDONIC_ACID_METABOLISM	0.808424	0.932757	1.57767	0.0479697
	REACTOME_EGR2_AND_SOX10_MEDIATED_INITIATION_OF_SCHWANN_CELL_MYELINATION	0.805842	0.93501	-1.33455	0.203261
	REACTOME_MOLECULES_ASSOCIATED_WITH_ELASTIC_FIBRES	0.804987	0.934245	0.571463	0.999661
	REACTOME_WNT5A_DEPENDENT_INTERNALIZATION_OF_FZD4	0.802376	0.9364	0.904975	0.730801
	REACTOME_ENDOGENOUS_STEROLS	0.801792	0.935101	-1.00361	0.584019
	REACTOME_INCRETIN_SYNTHESIS_SECRETION_AND_INACTIVATION	0.801058	0.934095	1.15531	0.348455
	REACTOME_PROCESSIVE_SYNTHESIS_ON_THE_C_STRAND_OF_THE_TELOMERE	0.801049	0.931807	1.07392	0.457102
	REACTOME_SIGNALING_BY_FGFR	0.801039	0.929538	0.910883	0.725712
	REACTOME_CHAPERONE_MEDIATED_AUTOPHAGY	0.800986	0.927391	1.21641	0.275211
	REACTOME_P75_NTR_RECEPTOR_MEDIATED_SIGNALLING	0.799941	0.926954	-1.20638	0.312756
	REACTOME_JNK_C_JUN_KINASES_PHOSPHORYLATION_AND_ACTIVATION_MEDIATED_BY_ACTIVATED_HUMAN_TAK1	0.799865	0.924821	-1.14084	0.385068
	REACTOME_IRE1ALPHA_ACTIVATES_CHAPERONES	0.79902	0.92395	0.79055	0.889549
	REACTOME_TRANSCRIPTIONAL_ACTIVITY_OF_SMAD2_SMAD3_SMAD4_HETEROTRIMER	0.798677	0.92228	-1.49599	0.116202
	REACTOME_P75NTR_SIGNALS_VIA_NF_KB	0.79758	0.92185	-0.572353	0.99617
	REACTOME_NEF_MEDIATES_DOWN_MODULATION_OF_CELL_SURFACE_RECEPTORS_BY_RECRUITING_THEM_TO_CLATHRIN_ADAPTERS	0.796706	0.92095	0.970361	0.628786
	REACTOME_EGFR_DOWNREGULATION	0.796481	0.919109	-1.1475	0.376887
	REACTOME_ION_CHANNEL_TRANSPORT	0.79384	0.921238	-1.04989	0.505447
	REACTOME_FOXO_MEDIATED_TRANSCRIPTION_OF_CELL_CYCLE_GENES	0.792992	0.920431	-1.22894	0.292516
	REACTOME_PHASE_II_CONJUGATION_OF_COMPOUNDS	0.785941	0.92943	1.40663	0.115754
	REACTOME_ERCC6_CSB_AND_EHMT2_G9A_POSITIVELY_REGULATE_RRNA_EXPRESSION	0.785436	0.927937	-0.796014	0.885082
	REACTOME_EPH_EPHRIN_MEDIATED_REPULSION_OF_CELLS	0.785235	0.925986	0.849203	0.814153
	REACTOME_ADP_SIGNALLING_THROUGH_P2Y_PURINOCEPTOR_1	0.785089	0.92403	1.0961	0.425995
	REACTOME_ELASTIC_FIBRE_FORMATION	0.780889	0.928114	-0.510007	0.999522
	REACTOME_AMINE_LIGAND_BINDING_RECEPTORS	0.776855	0.931855	0.598367	1
	REACTOME_GLYCOGEN_METABOLISM	0.765802	0.945561	1.02429	0.534549
	REACTOME_RAS_PROCESSING	0.756813	0.95537	1.24518	0.24681
	REACTOME_NEGATIVE_REGULATION_OF_FLT3	0.751973	0.9596	-0.743154	0.932815
	REACTOME_COMPLEMENT_CASCADE	0.751734	0.957662	0.609267	0.999135
	REACTOME_SIGNALING_BY_CSF3_G_CSF	0.747967	0.960104	0.792494	0.890981
	REACTOME_REGULATION_OF_NF_KAPPA_B_SIGNALING	0.745836	0.960482	-0.818891	0.864407
	REACTOME_FGFR2_ALTERNATIVE_SPLICING	0.744926	0.95929	1.18264	0.312532
	REACTOME_TIGHT_JUNCTION_INTERACTIONS	0.744675	0.957387	-0.733118	0.937538
	REACTOME_PEPTIDE_LIGAND_BINDING_RECEPTORS	0.74318	0.956855	-0.727319	0.942003
	REACTOME_BUTYRATE_RESPONSE_FACTOR_1_BRF1_BINDS_AND_DESTABILIZES_MRNA	0.738446	0.960224	0.975652	0.622016
	REACTOME_THE_ROLE_OF_NEF_IN_HIV_1_REPLICATION_AND_DISEASE_PATHOGENESIS	0.737801	0.958814	0.88535	0.755787
	REACTOME_MISMATCH_REPAIR	0.735825	0.958726	1.06275	0.473639
	REACTOME_SYNTHESIS_OF_GLYCOSYLPHOSPHATIDYLINOSITOL_GPI	0.735678	0.956708	0.930242	0.689301
	REACTOME_RETROGRADE_TRANSPORT_AT_THE_TRANS_GOLGI_NETWORK	0.734795	0.955479	-1.39115	0.164414
	REACTOME_GAP_JUNCTION_ASSEMBLY	0.732324	0.953865	0.93683	0.678084
	REACTOME_RNA_POLYMERASE_I_TRANSCRIPTION	0.729895	0.954294	1.13356	0.374606
	REACTOME_TRISTETRAPROLIN_TTP_ZFP36_BINDS_AND_DESTABILIZES_MRNA	0.72592	0.95625	0.877189	0.765248
	REACTOME_SYNTHESIS_OF_BILE_ACIDS_AND_BILE_SALTS_VIA_7ALPHA_HYDROXYCHOLESTEROL	0.72521	0.954779	-0.763321	0.913029
	REACTOME_ANTIMICROBIAL_PEPTIDES	0.722923	0.955042	0.990839	0.595855
	REACTOME_THROMBOXANE_SIGNALLING_THROUGH_TP_RECEPTOR	0.721799	0.95398	1.03643	0.514724
	REACTOME_CYCLIN_A_B1_B2_ASSOCIATED_EVENTS_DURING_G2_M_TRANSITION	0.721117	0.95251	0.681913	0.979344
	REACTOME_SPRY_REGULATION_OF_FGF_SIGNALING	0.716015	0.955337	0.890424	0.754827
	REACTOME_ACTIVATION_OF_THE_PRE_REPLICATIVE_COMPLEX	0.713092	0.955932	-0.884176	0.774115
	REACTOME_N_GLYCAN_TRIMMING_IN_THE_ER_AND_CALNEXIN_CALRETICULIN_CYCLE	0.711094	0.955706	1.03944	0.51138
	REACTOME_MITOCHONDRIAL_TRNA_AMINOACYLATION	0.710554	0.954121	1.50118	0.0717377
	REACTOME_BIOSYNTHESIS_OF_SPECIALIZED_PRORESOLVING_MEDIATORS_SPMS	0.708208	0.954052	1.68945	0.0249637
	REACTOME_TRNA_AMINOACYLATION	0.701832	0.957378	1.58414	0.0464015
	REACTOME_ACTIVATION_OF_KAINATE_RECEPTORS_UPON_GLUTAMATE_BINDING	0.698704	0.957862	-0.629759	0.980661
	REACTOME_RHO_GTPASES_ACTIVATE_PKNS	0.690463	0.960196	-1.29255	0.237275
	REACTOME_SIGNALING_BY_ROBO_RECEPTORS	0.687296	0.960467	1.71865	0.0214121
	REACTOME_RNA_POLYMERASE_I_TRANSCRIPTION_INITIATION	0.684685	0.960219	1.03704	0.515005
	REACTOME_G_ALPHA_Z_SIGNALLING_EVENTS	0.67794	0.962743	0.760378	0.923082
	REACTOME_RNA_POLYMERASE_I_PROMOTER_ESCAPE	0.665514	0.968405	1.41343	0.111973
	REACTOME_KSRP_KHSRP_BINDS_AND_DESTABILIZES_MRNA	0.656697	0.969418	1.06934	0.4632
	REACTOME_ACYL_CHAIN_REMODELLING_OF_PS	0.647234	0.972147	-0.642586	0.979862
	REACTOME_GAP_JUNCTION_TRAFFICKING_AND_REGULATION	0.640809	0.973172	0.830084	0.842629
	REACTOME_ACYL_CHAIN_REMODELLING_OF_PE	0.637123	0.972813	0.707637	0.966267
	REACTOME_IRAK4_DEFICIENCY_TLR2_4	0.615992	0.979235	0.672901	0.982918
	REACTOME_GENERATION_OF_SECOND_MESSENGER_MOLECULES	0.60796	0.979873	0.811187	0.869455
	REACTOME_CHEMOKINE_RECEPTORS_BIND_CHEMOKINES	0.546643	0.991852	-0.885594	0.77261
	REACTOME_SRP_DEPENDENT_COTRANSLATIONAL_PROTEIN_TARGETING_TO_MEMBRANE	-0.503412	0.996662	2.61383	0
	REACTOME_NOREPINEPHRINE_NEUROTRANSMITTER_RELEASE_CYCLE	-0.537455	0.994858	-0.767369	0.910806
	REACTOME_INTERLEUKIN_37_SIGNALING	-0.595332	0.986541	-0.722204	0.943834
	REACTOME_SELENOAMINO_ACID_METABOLISM	-0.607944	0.984509	2.4634	0
	REACTOME_THE_PHOTOTRANSDUCTION_CASCADE	-0.618529	0.982672	0.577575	1
	REACTOME_REGULATION_OF_TLR_BY_ENDOGENOUS_LIGAND	-0.623469	0.98246	0.985778	0.605509
	REACTOME_INITIATION_OF_NUCLEAR_ENVELOPE_NE_REFORMATION	-0.661868	0.9656	-0.910531	0.733436
	REACTOME_SARS_COV_1_TARGETS_HOST_INTRACELLULAR_SIGNALLING_AND_REGULATORY_PATHWAYS	-0.665783	0.964988	-1.32293	0.209427
	REACTOME_EPHRIN_SIGNALING	-0.677455	0.959314	-0.871565	0.795695
	REACTOME_DOWNREGULATION_OF_ERBB2_SIGNALING	-0.682616	0.957546	-1.24845	0.275081
	REACTOME_COMMON_PATHWAY_OF_FIBRIN_CLOT_FORMATION	-0.684323	0.958168	0.538838	0.995577
	REACTOME_SIGNAL_AMPLIFICATION	-0.71705	0.933086	0.707361	0.961768
	REACTOME_RRNA_PROCESSING	-0.718175	0.933671	1.8501	0.00730101
	REACTOME_EUKARYOTIC_TRANSLATION_INITIATION	-0.72733	0.926213	2.28674	2.44e-05
	REACTOME_NEGATIVE_EPIGENETIC_REGULATION_OF_RRNA_EXPRESSION	-0.731698	0.923428	1.05709	0.483849
	REACTOME_ROS_AND_RNS_PRODUCTION_IN_PHAGOCYTES	-0.73458	0.922069	1.18575	0.311084
	REACTOME_HDACS_DEACETYLATE_HISTONES	-0.736202	0.922062	-1.19624	0.322257
	REACTOME_ACTIVATION_OF_MATRIX_METALLOPROTEINASES	-0.747655	0.91266	0.789158	0.887198
	REACTOME_RAP1_SIGNALLING	-0.754995	0.905748	-0.65908	0.978023
	REACTOME_SNRNP_ASSEMBLY	-0.765871	0.893933	-1.22747	0.293771
	REACTOME_CLASS_A_1_RHODOPSIN_LIKE_RECEPTORS	-0.772722	0.886474	-0.7774	0.900532
	REACTOME_SUMOYLATION_OF_TRANSCRIPTION_FACTORS	-0.776071	0.883711	-1.19594	0.321807
	REACTOME_METABOLISM_OF_FAT_SOLUBLE_VITAMINS	-0.788188	0.869799	0.808255	0.872202
	REACTOME_HDMS_DEMETHYLATE_HISTONES	-0.788206	0.871393	-1.95898	0.0111001
	REACTOME_TRANSCRIPTIONAL_REGULATION_BY_THE_AP_2_TFAP2_FAMILY_OF_TRANSCRIPTION_FACTORS	-0.789452	0.871177	-1.03347	0.530199
	REACTOME_SCAVENGING_BY_CLASS_A_RECEPTORS	-0.791695	0.871037	-0.903185	0.740748
	REACTOME_ACTIVATION_OF_BAD_AND_TRANSLOCATION_TO_MITOCHONDRIA	-0.791796	0.872504	0.530939	0.994195
	REACTOME_TRANSCRIPTIONAL_REGULATION_BY_E2F6	-0.796112	0.867677	-1.2148	0.310571
	REACTOME_COSTIMULATION_BY_THE_CD28_FAMILY	-0.796127	0.869281	-0.929232	0.708221
	REACTOME_NEGATIVE_REGULATION_OF_FGFR4_SIGNALING	-0.797525	0.868808	-0.790017	0.891278
	REACTOME_ANTIGEN_PRESENTATION_FOLDING_ASSEMBLY_AND_PEPTIDE_LOADING_OF_CLASS_I_MHC	-0.805916	0.856919	-1.21139	0.310189
	REACTOME_MICRORNA_MIRNA_BIOGENESIS	-0.807128	0.85658	1.17831	0.31602
	REACTOME_EPHA_MEDIATED_GROWTH_CONE_COLLAPSE	-0.815317	0.844641	-0.902348	0.741054
	REACTOME_EFFECTS_OF_PIP2_HYDROLYSIS	-0.816108	0.844845	-1.21118	0.309619
	REACTOME_ACTIVATION_OF_ATR_IN_RESPONSE_TO_REPLICATION_STRESS	-0.820232	0.841166	-0.652752	0.97981
	REACTOME_HDR_THROUGH_HOMOLOGOUS_RECOMBINATION_HRR	-0.821375	0.84075	0.934037	0.682518
	REACTOME_PIWI_INTERACTING_RNA_PIRNA_BIOGENESIS	-0.824776	0.836344	1.38411	0.125292
	REACTOME_NEPHRIN_FAMILY_INTERACTIONS	-0.82661	0.83473	-1.66454	0.0539679
	REACTOME_PI_3K_CASCADE_FGFR1	-0.827191	0.835338	-1.1345	0.390847
	REACTOME_INTERCONVERSION_OF_NUCLEOTIDE_DI_AND_TRIPHOSPHATES	-0.829356	0.833061	1.05513	0.486396
	REACTOME_G_BETA_GAMMA_SIGNALLING_THROUGH_CDC42	-0.833027	0.827659	1.13549	0.372316
	REACTOME_FANCONI_ANEMIA_PATHWAY	-0.836438	0.82298	-0.824662	0.857341
	REACTOME_G2_M_DNA_DAMAGE_CHECKPOINT	-0.837777	0.822007	-1.08812	0.451904
	REACTOME_SEROTONIN_NEUROTRANSMITTER_RELEASE_CYCLE	-0.83964	0.820242	-0.858302	0.816325
	REACTOME_DOWNREGULATION_OF_TGF_BETA_RECEPTOR_SIGNALING	-0.840495	0.820236	-1.0478	0.507879
	REACTOME_DARPP_32_EVENTS	-0.841388	0.820129	-1.29072	0.237291
	REACTOME_FORMATION_OF_FIBRIN_CLOT_CLOTTING_CASCADE	-0.844025	0.818112	-0.529938	1
	REACTOME_G_ALPHA_S_SIGNALLING_EVENTS	-0.845475	0.816935	-0.954843	0.667238
	REACTOME_ACTIVATION_OF_THE_MRNA_UPON_BINDING_OF_THE_CAP_BINDING_COMPLEX_AND_EIFS_AND_SUBSEQUENT_BINDING_TO_43S	-0.845955	0.817635	1.85647	0.00679451
	REACTOME_RESOLUTION_OF_D_LOOP_STRUCTURES_THROUGH_SYNTHESIS_DEPENDENT_STRAND_ANNEALING_SDSA	-0.846094	0.819022	-0.740992	0.933646
	REACTOME_OPIOID_SIGNALLING	-0.846318	0.820199	-1.20773	0.312384
	REACTOME_CTLA4_INHIBITORY_SIGNALING	-0.846433	0.821612	-1.16283	0.357764
	REACTOME_PRESYNAPTIC_FUNCTION_OF_KAINATE_RECEPTORS	-0.848546	0.818901	0.973428	0.623501
	REACTOME_G_ALPHA_I_SIGNALLING_EVENTS	-0.852959	0.81165	-0.924382	0.715611
	REACTOME_GABA_RECEPTOR_ACTIVATION	-0.856276	0.806623	-0.710869	0.949371
	REACTOME_DISEASES_OF_METABOLISM	-0.856924	0.806854	1.17912	0.315802
	REACTOME_INTERLEUKIN_20_FAMILY_SIGNALING	-0.858478	0.805431	-0.84525	0.835115
	REACTOME_SIGNALING_BY_FGFR1	-0.859975	0.803804	-1.08384	0.454445
	REACTOME_INFECTION_WITH_MYCOBACTERIUM_TUBERCULOSIS	-0.860564	0.804279	-0.864756	0.805442
	REACTOME_POST_TRANSLATIONAL_MODIFICATION_SYNTHESIS_OF_GPI_ANCHORED_PROTEINS	-0.860687	0.805628	-0.787469	0.890549
	REACTOME_PI_METABOLISM	-0.860834	0.806918	-1.3505	0.190466
	REACTOME_GPCR_LIGAND_BINDING	-0.861542	0.807012	0.791184	0.890752
	REACTOME_SIGNALING_BY_BMP	-0.86178	0.80804	-1.03997	0.520538
	REACTOME_NUCLEAR_ENVELOPE_NE_REASSEMBLY	-0.861884	0.809429	0.951199	0.660038
	REACTOME_CRMPS_IN_SEMA3A_SIGNALING	-0.865552	0.803268	-1.16383	0.357001
	REACTOME_HOMOLOGY_DIRECTED_REPAIR	-0.867262	0.80105	1.04241	0.506629
	REACTOME_SIGNALING_BY_CTNNB1_PHOSPHO_SITE_MUTANTS	-0.867381	0.802386	-1.23293	0.290993
	REACTOME_RHO_GTPASES_ACTIVATE_CIT	-0.868314	0.801999	-0.934662	0.701162
	REACTOME_CONSTITUTIVE_SIGNALING_BY_ABERRANT_PI3K_IN_CANCER	-0.869449	0.801245	-1.31845	0.2129
	REACTOME_TGF_BETA_RECEPTOR_SIGNALING_IN_EMT_EPITHELIAL_TO_MESENCHYMAL_TRANSITION	-0.875183	0.790518	-0.716408	0.947665
	REACTOME_SUMOYLATION_OF_CHROMATIN_ORGANIZATION_PROTEINS	-0.875211	0.792063	-1.58904	0.0764168
	REACTOME_FOXO_MEDIATED_TRANSCRIPTION_OF_CELL_DEATH_GENES	-0.876618	0.790724	-1.16964	0.349562
	REACTOME_SARS_COV_2_HOST_INTERACTIONS	-0.876637	0.792305	1.12134	0.390086
	REACTOME_HOMOLOGOUS_DNA_PAIRING_AND_STRAND_EXCHANGE	-0.878587	0.789821	-0.789547	0.890438
	REACTOME_GABA_B_RECEPTOR_ACTIVATION	-0.879396	0.789688	-0.640725	0.979121
	REACTOME_NEGATIVE_REGULATION_OF_THE_PI3K_AKT_NETWORK	-0.879441	0.791242	-1.24595	0.276975
	REACTOME_NOTCH_HLH_TRANSCRIPTION_PATHWAY	-0.881894	0.787486	-1.45587	0.129501
	REACTOME_REGULATION_OF_HSF1_MEDIATED_HEAT_SHOCK_RESPONSE	-0.882919	0.786841	-1.11287	0.419148
	REACTOME_PI3K_EVENTS_IN_ERBB2_SIGNALING	-0.884168	0.7857	-1.79169	0.0316724
	REACTOME_DISEASES_OF_GLYCOSYLATION	-0.888169	0.778694	-0.830665	0.852524
	REACTOME_RESPONSE_OF_EIF2AK1_HRI_TO_HEME_DEFICIENCY	-0.891175	0.773484	-0.738914	0.934395
	REACTOME_AMINO_ACID_TRANSPORT_ACROSS_THE_PLASMA_MEMBRANE	-0.895541	0.76522	-0.972151	0.636712
	REACTOME_ESTROGEN_DEPENDENT_GENE_EXPRESSION	-0.895557	0.766791	-1.55844	0.0891794
	REACTOME_SYNTHESIS_OF_IP3_AND_IP4_IN_THE_CYTOSOL	-0.895699	0.768075	-1.01431	0.567818
	REACTOME_ER_TO_GOLGI_ANTEROGRADE_TRANSPORT	-0.897906	0.764777	-1.19743	0.322174
	REACTOME_INOSITOL_PHOSPHATE_METABOLISM	-0.902144	0.756565	-1.20249	0.316601
	REACTOME_SYNTHESIS_OF_PIPS_AT_THE_GOLGI_MEMBRANE	-0.902588	0.757096	-1.53494	0.0962938
	REACTOME_ZBP1_DAI_MEDIATED_INDUCTION_OF_TYPE_I_IFNS	-0.90355	0.756581	-1.07871	0.45744
	REACTOME_METABOLIC_DISORDERS_OF_BIOLOGICAL_OXIDATION_ENZYMES	-0.90394	0.757351	1.12947	0.377843
	REACTOME_REGULATION_OF_TP53_ACTIVITY_THROUGH_METHYLATION	-0.904687	0.75722	-1.48161	0.119008
	REACTOME_SUMOYLATION_OF_TRANSCRIPTION_COFACTORS	-0.905101	0.75784	-1.66624	0.0537388
	REACTOME_CARGO_TRAFFICKING_TO_THE_PERICILIARY_MEMBRANE	-0.907594	0.753863	-0.880831	0.779942
	REACTOME_NITRIC_OXIDE_STIMULATES_GUANYLATE_CYCLASE	-0.908859	0.752394	-1.39635	0.160547
	REACTOME_RESPONSE_OF_MTB_TO_PHAGOCYTOSIS	-0.909134	0.753374	-0.909879	0.733489
	REACTOME_VISUAL_PHOTOTRANSDUCTION	-0.911987	0.748422	0.583475	1
	REACTOME_POTENTIAL_THERAPEUTICS_FOR_SARS	-0.912479	0.748826	-0.910672	0.73451
	REACTOME_SUMOYLATION_OF_INTRACELLULAR_RECEPTORS	-0.913364	0.748451	-1.4826	0.118894
	REACTOME_ACYL_CHAIN_REMODELLING_OF_PC	-0.918043	0.739126	-0.799345	0.883121
	REACTOME_BASE_EXCISION_REPAIR_AP_SITE_FORMATION	-0.920033	0.735894	1.4156	0.111008
	REACTOME_LATE_SARS_COV_2_INFECTION_EVENTS	-0.921966	0.734483	-0.960547	0.660353
	REACTOME_SIGNALLING_TO_ERKS	-0.922319	0.735344	-1.12425	0.403167
	REACTOME_COBALAMIN_CBL_VITAMIN_B12_TRANSPORT_AND_METABOLISM	-0.922861	0.735611	0.887325	0.755508
	REACTOME_SIGNALING_BY_FGFR2	-0.923129	0.736554	-0.912705	0.734442
	REACTOME_PROTEIN_PROTEIN_INTERACTIONS_AT_SYNAPSES	-0.924377	0.735081	-0.955876	0.667579
	REACTOME_RHO_GTPASES_ACTIVATE_PAKS	-0.924865	0.735515	-1.08732	0.451385
	REACTOME_SIGNALING_BY_FGFR2_IN_DISEASE	-0.926707	0.732789	0.937707	0.678057
	REACTOME_SYNTHESIS_SECRETION_AND_DEACYLATION_OF_GHRELIN	-0.927546	0.732341	1.21958	0.272849
	REACTOME_ONCOGENIC_MAPK_SIGNALING	-0.930307	0.727192	-1.21425	0.308585
	REACTOME_REGULATION_OF_INSULIN_LIKE_GROWTH_FACTOR_IGF_TRANSPORT_AND_UPTAKE_BY_INSULIN_LIKE_GROWTH_FACTOR_BINDING_PROTEINS_IGFBPS	-0.931373	0.726304	-0.911695	0.735112
	REACTOME_SHC_MEDIATED_CASCADE_FGFR1	-0.932025	0.726334	-1.06917	0.473123
	REACTOME_ADP_SIGNALLING_THROUGH_P2Y_PURINOCEPTOR_12	-0.934121	0.722856	0.840771	0.826755
	REACTOME_SIGNALING_BY_FGFR3	-0.934806	0.722835	-1.1057	0.427618
	REACTOME_PLASMA_LIPOPROTEIN_REMODELING	-0.935787	0.721994	-0.827583	0.855086
	REACTOME_NUCLEAR_ENVELOPE_BREAKDOWN	-0.936021	0.723064	-1.54418	0.092754
	REACTOME_RAB_REGULATION_OF_TRAFFICKING	-0.938004	0.719773	-1.50585	0.11284
	REACTOME_MAPK_FAMILY_SIGNALING_CASCADES	-0.939419	0.717935	-1.10752	0.424941
	REACTOME_CASPASE_ACTIVATION_VIA_DEATH_RECEPTORS_IN_THE_PRESENCE_OF_LIGAND	-0.939857	0.718468	-1.03381	0.530597
	REACTOME_FGFR1_MUTANT_RECEPTOR_ACTIVATION	-0.940978	0.717306	-1.3883	0.164364
	REACTOME_TNF_RECEPTOR_SUPERFAMILY_TNFSF_MEMBERS_MEDIATING_NON_CANONICAL_NF_KB_PATHWAY	-0.941918	0.716494	-0.632535	0.981126
	REACTOME_PI_3K_CASCADE_FGFR2	-0.941955	0.718031	-1.20588	0.312752
	REACTOME_NUCLEOTIDE_LIKE_PURINERGIC_RECEPTORS	-0.943571	0.717356	-1.70185	0.0445828
	REACTOME_CELLULAR_RESPONSE_TO_HEAT_STRESS	-0.946686	0.711516	-1.10781	0.426441
	REACTOME_RNA_POLYMERASE_II_TRANSCRIPTION_TERMINATION	-0.946762	0.712939	0.90314	0.733018
	REACTOME_METAL_ION_SLC_TRANSPORTERS	-0.948742	0.709429	-0.715621	0.946804
	REACTOME_MAPK_TARGETS_NUCLEAR_EVENTS_MEDIATED_BY_MAP_KINASES	-0.948933	0.710612	-1.45625	0.130586
	REACTOME_SIGNALING_BY_FGFR_IN_DISEASE	-0.950086	0.709468	-1.04443	0.51291
	REACTOME_SLC_MEDIATED_TRANSMEMBRANE_TRANSPORT	-0.951281	0.708237	-0.905148	0.737594
	REACTOME_SARS_COV_2_INFECTION	-0.952422	0.70705	0.995584	0.58675
	REACTOME_INFLUENZA_INFECTION	-0.95477	0.702737	1.57603	0.0482072
	REACTOME_VIRAL_MESSENGER_RNA_SYNTHESIS	-0.955731	0.7019	-1.23241	0.290816
	REACTOME_EPIGENETIC_REGULATION_OF_GENE_EXPRESSION	-0.957155	0.699876	-1.50208	0.114221
	REACTOME_AQUAPORIN_MEDIATED_TRANSPORT	-0.958371	0.698491	0.751345	0.932244
	REACTOME_RECEPTOR_TYPE_TYROSINE_PROTEIN_PHOSPHATASES	-0.958495	0.699798	-0.95364	0.667327
	REACTOME_NONSENSE_MEDIATED_DECAY_NMD	-0.959176	0.699676	1.85865	0.0067231
	REACTOME_INTERACTION_BETWEEN_L1_AND_ANKYRINS	-0.959429	0.700724	-1.48094	0.11883
	REACTOME_RESPONSE_OF_EIF2AK4_GCN2_TO_AMINO_ACID_DEFICIENCY	-0.960604	0.699548	2.14503	0.000376
	REACTOME_FRS_MEDIATED_FGFR3_SIGNALING	-0.962936	0.695337	-1.00724	0.582785
	REACTOME_STIMULI_SENSING_CHANNELS	-0.963481	0.695611	-1.36992	0.177426
	REACTOME_CGMP_EFFECTS	-0.964368	0.694972	-1.34409	0.193731
	REACTOME_O_GLYCOSYLATION_OF_TSR_DOMAIN_CONTAINING_PROTEINS	-0.96505	0.694853	-1.21035	0.310068
	REACTOME_CYTOSOLIC_SULFONATION_OF_SMALL_MOLECULES	-0.972723	0.680575	0.845282	0.819843
	REACTOME_TRANSPORT_TO_THE_GOLGI_AND_SUBSEQUENT_MODIFICATION	-0.972796	0.682032	-1.19145	0.327529
	REACTOME_MEIOTIC_SYNAPSIS	-0.973883	0.680976	-1.21431	0.309442
	REACTOME_CLATHRIN_MEDIATED_ENDOCYTOSIS	-0.974614	0.680728	-1.38928	0.164837
	REACTOME_TRANSLATION_OF_SARS_COV_2_STRUCTURAL_PROTEINS	-0.978744	0.675165	-0.963561	0.654504
	REACTOME_KERATAN_SULFATE_BIOSYNTHESIS	-0.978811	0.676619	-0.874502	0.79075
	REACTOME_NGF_STIMULATED_TRANSCRIPTION	-0.980433	0.675917	-1.49962	0.115436
	REACTOME_C_TYPE_LECTIN_RECEPTORS_CLRS	-0.982587	0.672032	-1.27599	0.251938
	REACTOME_MAP3K8_TPL2_DEPENDENT_MAPK1_3_ACTIVATION	-0.987213	0.663634	-1.08307	0.453867
	REACTOME_TRANSCRIPTIONAL_REGULATION_BY_TP53	-0.987386	0.664847	1.03012	0.523504
	REACTOME_ASPIRIN_ADME	-0.987614	0.665882	-1.31079	0.220405
	REACTOME_RHOH_GTPASE_CYCLE	-0.99222	0.657483	-0.995149	0.600351
	REACTOME_PROCESSING_OF_CAPPED_INTRONLESS_PRE_MRNA	-0.997401	0.64613	0.913993	0.724371
	REACTOME_KERATAN_SULFATE_KERATIN_METABOLISM	-1.00063	0.64134	-0.991544	0.60629
	REACTOME_COPI_INDEPENDENT_GOLGI_TO_ER_RETROGRADE_TRAFFIC	-1.00257	0.638052	-0.909872	0.73208
	REACTOME_METABOLISM_OF_STEROID_HORMONES	-1.0032	0.638129	1.13107	0.377528
	REACTOME_INTERLEUKIN_6_FAMILY_SIGNALING	-1.00367	0.638548	-1.12456	0.40361
	REACTOME_VITAMIN_B5_PANTOTHENATE_METABOLISM	-1.0046	0.637683	1.18569	0.310036
	REACTOME_RHOJ_GTPASE_CYCLE	-1.00786	0.630916	-1.33185	0.204792
	REACTOME_GLYCOSPHINGOLIPID_METABOLISM	-1.00814	0.631827	0.789691	0.888612
	REACTOME_DISEASES_OF_SIGNAL_TRANSDUCTION_BY_GROWTH_FACTOR_RECEPTORS_AND_SECOND_MESSENGERS	-1.00881	0.633341	-1.48531	0.118116
	REACTOME_IL_6_TYPE_CYTOKINE_RECEPTOR_LIGAND_INTERACTIONS	-1.0095	0.633294	-1.03702	0.525776
	REACTOME_FRS_MEDIATED_FGFR1_SIGNALING	-1.01049	0.632317	-1.03411	0.531076
	REACTOME_NEUREXINS_AND_NEUROLIGINS	-1.01226	0.629377	-1.27405	0.252003
	REACTOME_TP53_REGULATES_TRANSCRIPTION_OF_CELL_DEATH_GENES	-1.01292	0.629241	-0.886265	0.772526
	REACTOME_DEFECTS_IN_VITAMIN_AND_COFACTOR_METABOLISM	-1.01302	0.630633	0.905118	0.732536
	REACTOME_TRP_CHANNELS	-1.01655	0.62327	-1.13976	0.384935
	REACTOME_RUNX1_REGULATES_GENES_INVOLVED_IN_MEGAKARYOCYTE_DIFFERENTIATION_AND_PLATELET_FUNCTION	-1.01872	0.61947	-1.68997	0.0472148
	REACTOME_TRNA_PROCESSING_IN_THE_NUCLEUS	-1.02311	0.610142	1.07864	0.4507
	REACTOME_N_GLYCAN_ANTENNAE_ELONGATION_IN_THE_MEDIAL_TRANS_GOLGI	-1.024	0.609512	-1.21332	0.309071
	REACTOME_PURINERGIC_SIGNALING_IN_LEISHMANIASIS_INFECTION	-1.02528	0.607677	-0.755824	0.921096
	REACTOME_RND3_GTPASE_CYCLE	-1.02566	0.608369	-1.18828	0.330675
	REACTOME_EUKARYOTIC_TRANSLATION_ELONGATION	-1.02651	0.607844	2.47281	0
	REACTOME_SUMOYLATION_OF_DNA_REPLICATION_PROTEINS	-1.02719	0.607673	-1.2842	0.243549
	REACTOME_REGULATION_OF_TP53_ACTIVITY_THROUGH_PHOSPHORYLATION	-1.02892	0.604832	-1.10762	0.425761
	REACTOME_BASIGIN_INTERACTIONS	-1.02913	0.605974	-1.07698	0.459832
	REACTOME_POST_CHAPERONIN_TUBULIN_FOLDING_PATHWAY	-1.03186	0.600829	0.957857	0.652101
	REACTOME_RESPONSE_TO_ELEVATED_PLATELET_CYTOSOLIC_CA2	-1.03278	0.600157	-0.907051	0.734418
	REACTOME_TGF_BETA_RECEPTOR_SIGNALING_ACTIVATES_SMADS	-1.03459	0.597288	-1.0846	0.454042
	REACTOME_SIGNALLING_TO_RAS	-1.03694	0.593104	-0.866453	0.803367
	REACTOME_NUCLEAR_EVENTS_KINASE_AND_TRANSCRIPTION_FACTOR_ACTIVATION	-1.03833	0.591246	-1.46856	0.122022
	REACTOME_PI3K_AKT_SIGNALING_IN_CANCER	-1.03848	0.592564	-1.38114	0.170004
	REACTOME_GOLGI_TO_ER_RETROGRADE_TRANSPORT	-1.03953	0.591461	-0.916694	0.730672
	REACTOME_NRAGE_SIGNALS_DEATH_THROUGH_JNK	-1.04121	0.588926	-1.68575	0.0471826
	REACTOME_RND2_GTPASE_CYCLE	-1.04383	0.583722	-1.12572	0.402485
	REACTOME_SIGNALING_BY_TGF_BETA_RECEPTOR_COMPLEX	-1.0439	0.585139	-1.36388	0.181831
	REACTOME_SARS_COV_1_ACTIVATES_MODULATES_INNATE_IMMUNE_RESPONSES	-1.04395	0.586648	0.786939	0.888247
	REACTOME_SYNTHESIS_OF_PC	-1.04395	0.588266	-0.933047	0.702053
	REACTOME_SIGNALING_BY_TGFB_FAMILY_MEMBERS	-1.04417	0.589359	-1.41315	0.153218
	REACTOME_POSITIVE_EPIGENETIC_REGULATION_OF_RRNA_EXPRESSION	-1.0448	0.589359	-1.00396	0.585612
	REACTOME_PLATELET_AGGREGATION_PLUG_FORMATION	-1.04537	0.589584	-0.911198	0.734754
	REACTOME_RND1_GTPASE_CYCLE	-1.0455	0.590939	-1.37164	0.176563
	REACTOME_TRNA_PROCESSING	-1.04616	0.591035	1.47116	0.0844042
	REACTOME_MUSCLE_CONTRACTION	-1.04623	0.592516	-1.29905	0.232126
	REACTOME_CASPASE_ACTIVATION_VIA_EXTRINSIC_APOPTOTIC_SIGNALLING_PATHWAY	-1.04701	0.592211	-1.18541	0.333677
	REACTOME_THROMBIN_SIGNALLING_THROUGH_PROTEINASE_ACTIVATED_RECEPTORS_PARS	-1.04936	0.587854	0.881137	0.762906
	REACTOME_INSULIN_RECEPTOR_SIGNALLING_CASCADE	-1.05242	0.581583	-1.37263	0.176157
	REACTOME_UPTAKE_AND_ACTIONS_OF_BACTERIAL_TOXINS	-1.05475	0.578869	-0.930525	0.706559
	REACTOME_M_PHASE	-1.05553	0.578694	-1.08339	0.454253
	REACTOME_INWARDLY_RECTIFYING_K_CHANNELS	-1.05762	0.575079	-0.771653	0.906868
	REACTOME_SIGNALING_BY_INTERLEUKINS	-1.05821	0.575268	-1.09607	0.43856
	REACTOME_EICOSANOID_LIGAND_BINDING_RECEPTORS	-1.05876	0.575538	0.567209	0.998137
	REACTOME_TAK1_DEPENDENT_IKK_AND_NF_KAPPA_B_ACTIVATION	-1.05925	0.576063	-1.49658	0.116385
	REACTOME_TRANSPORT_OF_CONNEXONS_TO_THE_PLASMA_MEMBRANE	-1.05936	0.577453	-0.696247	0.958056
	REACTOME_SLC_TRANSPORTER_DISORDERS	-1.0597	0.578313	-1.30038	0.231153
	REACTOME_METABOLISM_OF_STEROIDS	-1.05993	0.579388	-1.08045	0.455996
	REACTOME_GLUCONEOGENESIS	-1.06019	0.580436	1.22497	0.267292
	REACTOME_VASOPRESSIN_REGULATES_RENAL_WATER_HOMEOSTASIS_VIA_AQUAPORINS	-1.06076	0.580741	-0.847843	0.833277
	REACTOME_TP53_REGULATES_TRANSCRIPTION_OF_DNA_REPAIR_GENES	-1.06094	0.581961	-1.01646	0.564064
	REACTOME_NOTCH3_INTRACELLULAR_DOMAIN_REGULATES_TRANSCRIPTION	-1.06159	0.582021	-1.9339	0.0120453
	REACTOME_MITOTIC_PROPHASE	-1.06218	0.582378	-1.60713	0.069932
	REACTOME_GLUCAGON_SIGNALING_IN_METABOLIC_REGULATION	-1.06307	0.581893	-0.935998	0.70087
	REACTOME_DRUG_ADME	-1.06321	0.583273	-0.79288	0.888614
	REACTOME_IRS_MEDIATED_SIGNALLING	-1.06513	0.580322	-1.3583	0.185656
	REACTOME_DNA_DOUBLE_STRAND_BREAK_REPAIR	-1.06529	0.581653	-1.14536	0.379895
	REACTOME_ANTIVIRAL_MECHANISM_BY_IFN_STIMULATED_GENES	-1.06644	0.580345	-1.23673	0.288027
	REACTOME_METABOLISM_OF_FOLATE_AND_PTERINES	-1.0679	0.578289	-1.05121	0.505996
	REACTOME_PRE_NOTCH_EXPRESSION_AND_PROCESSING	-1.06921	0.57668	-1.71534	0.0421458
	REACTOME_INTERLEUKIN_7_SIGNALING	-1.07028	0.575718	-1.04787	0.508878
	REACTOME_ATTACHMENT_AND_ENTRY	-1.07104	0.575427	-0.887406	0.771457
	REACTOME_INTEGRIN_SIGNALING	-1.0733	0.571251	-0.982871	0.618908
	REACTOME_RAB_GEFS_EXCHANGE_GTP_FOR_GDP_ON_RABS	-1.07371	0.571979	-1.50808	0.111534
	REACTOME_DAP12_SIGNALING	-1.07511	0.570168	-1.18411	0.33504
	REACTOME_SENSORY_PERCEPTION_OF_TASTE	-1.07529	0.571507	0.723749	0.955917
	REACTOME_FCERI_MEDIATED_MAPK_ACTIVATION	-1.07843	0.565283	-1.35781	0.18538
	REACTOME_SARS_COV_1_MODULATES_HOST_TRANSLATION_MACHINERY	-1.07931	0.564738	1.95907	0.00298762
	REACTOME_INITIAL_TRIGGERING_OF_COMPLEMENT	-1.08108	0.561979	-0.647012	0.981093
	REACTOME_AGGREPHAGY	-1.08134	0.563053	0.665399	0.982937
	REACTOME_NEGATIVE_REGULATION_OF_MET_ACTIVITY	-1.08342	0.559592	-1.22039	0.302411
	REACTOME_ASSEMBLY_AND_CELL_SURFACE_PRESENTATION_OF_NMDA_RECEPTORS	-1.08425	0.559262	-1.19082	0.327603
	REACTOME_SARS_COV_INFECTIONS	-1.08514	0.558783	-1.08532	0.453511
	REACTOME_REGULATION_OF_BETA_CELL_DEVELOPMENT	-1.08739	0.554647	-1.59544	0.0740071
	REACTOME_RHOQ_GTPASE_CYCLE	-1.09144	0.546059	-1.57841	0.0821797
	REACTOME_TRNA_MODIFICATION_IN_THE_NUCLEUS_AND_CYTOSOL	-1.09234	0.545606	1.20004	0.293782
	REACTOME_RA_BIOSYNTHESIS_PATHWAY	-1.09269	0.546508	0.88559	0.757284
	REACTOME_ACTIVATION_OF_GENE_EXPRESSION_BY_SREBF_SREBP	-1.09446	0.54391	-1.17762	0.340273
	REACTOME_COPI_DEPENDENT_GOLGI_TO_ER_RETROGRADE_TRAFFIC	-1.09599	0.542184	-0.867	0.80376
	REACTOME_CONSTITUTIVE_SIGNALING_BY_AKT1_E17K_IN_CANCER	-1.09657	0.542516	-1.34964	0.190713
	REACTOME_DISEASES_ASSOCIATED_WITH_O_GLYCOSYLATION_OF_PROTEINS	-1.09763	0.541551	-1.2802	0.247969
	REACTOME_SPHINGOLIPID_DE_NOVO_BIOSYNTHESIS	-1.09764	0.543278	-0.956911	0.666345
	REACTOME_OTHER_INTERLEUKIN_SIGNALING	-1.10422	0.52879	-0.907312	0.735274
	REACTOME_SENSORY_PERCEPTION	-1.10512	0.528269	-0.986958	0.613281
	REACTOME_SIGNALING_BY_ALK	-1.10674	0.526182	-1.68048	0.0489002
	REACTOME_MYD88_INDEPENDENT_TLR4_CASCADE	-1.11015	0.519638	-1.49705	0.116749
	REACTOME_POTASSIUM_CHANNELS	-1.1143	0.511287	-0.951072	0.670745
	REACTOME_FRS_MEDIATED_FGFR2_SIGNALING	-1.11453	0.512436	-1.13626	0.388474
	REACTOME_NUCLEAR_RECEPTOR_TRANSCRIPTION_PATHWAY	-1.11534	0.512188	-1.57789	0.0819158
	REACTOME_CD28_DEPENDENT_PI3K_AKT_SIGNALING	-1.11558	0.513289	-1.18289	0.33619
	REACTOME_SIGNALING_BY_HIPPO	-1.11876	0.507604	-1.70215	0.0449661
	REACTOME_THE_CANONICAL_RETINOID_CYCLE_IN_RODS_TWILIGHT_VISION	-1.11919	0.508314	-0.765283	0.91199
	REACTOME_EPH_EPHRIN_SIGNALING	-1.11954	0.509118	-0.989202	0.609237
	REACTOME_B_WICH_COMPLEX_POSITIVELY_REGULATES_RRNA_EXPRESSION	-1.12579	0.495823	-1.00587	0.583535
	REACTOME_COPI_MEDIATED_ANTEROGRADE_TRANSPORT	-1.12634	0.496334	-1.06323	0.48378
	REACTOME_TRANSCRIPTIONAL_REGULATION_OF_PLURIPOTENT_STEM_CELLS	-1.13024	0.489289	-1.15604	0.364034
	REACTOME_IMMUNOREGULATORY_INTERACTIONS_BETWEEN_A_LYMPHOID_AND_A_NON_LYMPHOID_CELL	-1.13175	0.487407	-0.735692	0.936317
	REACTOME_REGULATION_OF_TP53_EXPRESSION_AND_DEGRADATION	-1.13397	0.483922	-1.24291	0.280829
	REACTOME_SPHINGOLIPID_METABOLISM	-1.13598	0.480916	-0.909635	0.731203
	REACTOME_O_LINKED_GLYCOSYLATION	-1.13843	0.477088	-1.27507	0.252343
	REACTOME_ORGANELLE_BIOGENESIS_AND_MAINTENANCE	-1.14134	0.472215	-1.09938	0.433107
	REACTOME_TOLL_LIKE_RECEPTOR_TLR1_TLR2_CASCADE	-1.14147	0.47351	-1.38055	0.169855
	REACTOME_SARS_COV_2_ACTIVATES_MODULATES_INNATE_AND_ADAPTIVE_IMMUNE_RESPONSES	-1.14154	0.475025	-1.44183	0.132961
	REACTOME_G_ALPHA_Q_SIGNALLING_EVENTS	-1.14588	0.466709	-1.14296	0.382178
	REACTOME_SUMOYLATION_OF_RNA_BINDING_PROTEINS	-1.14662	0.466637	-1.54811	0.0927292
	REACTOME_SIGNALING_BY_FGFR4	-1.14831	0.464337	-1.2727	0.253133
	REACTOME_TOLL_LIKE_RECEPTOR_9_TLR9_CASCADE	-1.14891	0.464531	-1.55382	0.0902683
	REACTOME_DOPAMINE_NEUROTRANSMITTER_RELEASE_CYCLE	-1.14982	0.464238	-1.15837	0.360864
	REACTOME_REGULATION_OF_TP53_ACTIVITY	-1.15032	0.464673	-1.40405	0.157169
	REACTOME_SARS_COV_1_INFECTION	-1.15048	0.465921	1.1308	0.376663
	REACTOME_REGULATION_OF_CHOLESTEROL_BIOSYNTHESIS_BY_SREBP_SREBF	-1.15096	0.466436	-1.46545	0.124058
	REACTOME_RAF_INDEPENDENT_MAPK1_3_ACTIVATION	-1.15374	0.461856	-1.15135	0.37179
	REACTOME_INTRA_GOLGI_AND_RETROGRADE_GOLGI_TO_ER_TRAFFIC	-1.15675	0.456903	-1.19731	0.321411
	REACTOME_INTERLEUKIN_17_SIGNALING	-1.15861	0.454392	-1.57241	0.0833301
	REACTOME_DISEASES_ASSOCIATED_WITH_GLYCOSAMINOGLYCAN_METABOLISM	-1.15991	0.453012	-0.914931	0.730635
	REACTOME_SIGNALING_BY_PTK6	-1.16145	0.451313	-1.41663	0.151443
	REACTOME_NOTCH4_INTRACELLULAR_DOMAIN_REGULATES_TRANSCRIPTION	-1.16226	0.451271	-2.07397	0.0102324
	REACTOME_SUMOYLATION_OF_SUMOYLATION_PROTEINS	-1.16381	0.449608	-1.59316	0.074785
	REACTOME_FORMATION_OF_THE_BETA_CATENIN_TCF_TRANSACTIVATING_COMPLEX	-1.16459	0.449577	-1.72705	0.0418501
	REACTOME_GROWTH_HORMONE_RECEPTOR_SIGNALING	-1.16646	0.447199	-0.948851	0.674653
	REACTOME_POSTMITOTIC_NUCLEAR_PORE_COMPLEX_NPC_REFORMATION	-1.1665	0.448778	-1.4893	0.116967
	REACTOME_INSULIN_PROCESSING	-1.16826	0.446551	-1.35458	0.186769
	REACTOME_HDR_THROUGH_SINGLE_STRAND_ANNEALING_SSA	-1.16975	0.44504	-1.12255	0.404357
	REACTOME_TOLL_LIKE_RECEPTOR_CASCADES	-1.17122	0.443347	-1.33513	0.203444
	REACTOME_SIGNALING_BY_CSF1_M_CSF_IN_MYELOID_CELLS	-1.1714	0.444563	-1.27103	0.252845
	REACTOME_RHO_GTPASES_ACTIVATE_ROCKS	-1.17313	0.442648	-1.46934	0.122099
	REACTOME_SIGNALING_BY_TYPE_1_INSULIN_LIKE_GROWTH_FACTOR_1_RECEPTOR_IGF1R	-1.17429	0.441769	-1.47839	0.11937
	REACTOME_PROTEIN_FOLDING	-1.17576	0.440371	1.31804	0.174914
	REACTOME_METABOLISM_OF_ANGIOTENSINOGEN_TO_ANGIOTENSINS	-1.17624	0.441038	-0.645347	0.980207
	REACTOME_TRANSPORT_OF_MATURE_TRANSCRIPT_TO_CYTOPLASM	-1.17944	0.435703	-1.26356	0.26193
	REACTOME_SUMOYLATION_OF_DNA_DAMAGE_RESPONSE_AND_REPAIR_PROTEINS	-1.18054	0.434969	-1.72112	0.0423998
	REACTOME_RAS_ACTIVATION_UPON_CA2_INFLUX_THROUGH_NMDA_RECEPTOR	-1.18065	0.436399	-1.26906	0.254824
	REACTOME_SIGNALING_BY_NTRKS	-1.18383	0.431284	-1.43206	0.139558
	REACTOME_SIGNALING_BY_NUCLEAR_RECEPTORS	-1.18409	0.432385	-1.36225	0.182798
	REACTOME_SARS_COV_1_HOST_INTERACTIONS	-1.18475	0.432604	1.20793	0.285428
	REACTOME_ADORA2B_MEDIATED_ANTI_INFLAMMATORY_CYTOKINES_PRODUCTION	-1.18791	0.42737	-0.996462	0.59976
	REACTOME_RIP_MEDIATED_NFKB_ACTIVATION_VIA_ZBP1	-1.18885	0.426987	-1.41728	0.151513
	REACTOME_DOWNSTREAM_SIGNALING_OF_ACTIVATED_FGFR3	-1.18931	0.427733	-1.40041	0.158774
	REACTOME_ONCOGENE_INDUCED_SENESCENCE	-1.19178	0.42411	-1.49488	0.114846
	REACTOME_SIGNALING_BY_EGFR_IN_CANCER	-1.19432	0.420267	-1.31698	0.213862
	REACTOME_REGULATION_OF_INSULIN_SECRETION	-1.19545	0.419448	-1.28483	0.243527
	REACTOME_MET_PROMOTES_CELL_MOTILITY	-1.19887	0.413639	-1.7155	0.042583
	REACTOME_GPER1_SIGNALING	-1.19902	0.415005	-1.04643	0.509696
	REACTOME_GRB2_EVENTS_IN_ERBB2_SIGNALING	-1.19995	0.414718	-1.70734	0.0431697
	REACTOME_DEPOSITION_OF_NEW_CENPA_CONTAINING_NUCLEOSOMES_AT_THE_CENTROMERE	-1.20162	0.412873	-1.11596	0.413996
	REACTOME_LISTERIA_MONOCYTOGENES_ENTRY_INTO_HOST_CELLS	-1.20491	0.40768	-1.23109	0.290965
	REACTOME_TRANSCRIPTIONAL_REGULATION_BY_SMALL_RNAS	-1.20939	0.401986	-1.50412	0.113368
	REACTOME_NEUTROPHIL_DEGRANULATION	-1.20998	0.40249	0.940789	0.674684
	REACTOME_TP53_REGULATES_TRANSCRIPTION_OF_GENES_INVOLVED_IN_CYTOCHROME_C_RELEASE	-1.21102	0.401854	-0.994521	0.60042
	REACTOME_A_TETRASACCHARIDE_LINKER_SEQUENCE_IS_REQUIRED_FOR_GAG_SYNTHESIS	-1.21148	0.402707	-0.809376	0.869975
	REACTOME_SENSORY_PROCESSING_OF_SOUND_BY_OUTER_HAIR_CELLS_OF_THE_COCHLEA	-1.2131	0.400906	-1.40053	0.159379
	REACTOME_ERK_MAPK_TARGETS	-1.21383	0.401088	-1.29223	0.236844
	REACTOME_VOLTAGE_GATED_POTASSIUM_CHANNELS	-1.21405	0.40238	-1.07338	0.465229
	REACTOME_CILIUM_ASSEMBLY	-1.21409	0.404004	-1.10837	0.426325
	REACTOME_INTERLEUKIN_4_AND_INTERLEUKIN_13_SIGNALING	-1.21483	0.404234	-1.08041	0.45501
	REACTOME_CARBOXYTERMINAL_POST_TRANSLATIONAL_MODIFICATIONS_OF_TUBULIN	-1.21567	0.404174	-1.24843	0.274206
	REACTOME_CA_DEPENDENT_EVENTS	-1.21752	0.401718	-1.57429	0.0828063
	REACTOME_NPAS4_REGULATES_EXPRESSION_OF_TARGET_GENES	-1.22087	0.396642	-1.29111	0.23764
	REACTOME_DISEASES_OF_DNA_REPAIR	-1.22205	0.395802	-0.817657	0.858784
	REACTOME_NETRIN_1_SIGNALING	-1.22275	0.395996	-1.72216	0.0426239
	REACTOME_SMOOTH_MUSCLE_CONTRACTION	-1.22342	0.396259	-1.54138	0.0940328
	REACTOME_TRANSCRIPTIONAL_REGULATION_BY_MECP2	-1.22816	0.38799	-1.88925	0.0168749
	REACTOME_DAP12_INTERACTIONS	-1.22881	0.388504	-1.16105	0.357087
	REACTOME_REPRODUCTION	-1.23182	0.384118	-1.18738	0.331314
	REACTOME_DOWNSTREAM_SIGNALING_OF_ACTIVATED_FGFR1	-1.23356	0.382159	-1.56671	0.085813
	REACTOME_PLATELET_ACTIVATION_SIGNALING_AND_AGGREGATION	-1.23786	0.375492	-1.08929	0.450418
	REACTOME_INTRINSIC_PATHWAY_OF_FIBRIN_CLOT_FORMATION	-1.23803	0.376851	-0.697964	0.958299
	REACTOME_NUCLEAR_EVENTS_STIMULATED_BY_ALK_SIGNALING_IN_CANCER	-1.23813	0.378323	-1.39503	0.16125
	REACTOME_RESOLUTION_OF_D_LOOP_STRUCTURES	-1.23987	0.376606	-1.13998	0.38556
	REACTOME_FLT3_SIGNALING_IN_DISEASE	-1.2418	0.374141	-1.45075	0.131477
	REACTOME_KERATINIZATION	-1.24266	0.374134	-0.850801	0.828713
	REACTOME_CREB1_PHOSPHORYLATION_THROUGH_NMDA_RECEPTOR_MEDIATED_ACTIVATION_OF_RAS_SIGNALING	-1.24368	0.373754	-1.59807	0.0729273
	REACTOME_FATTY_ACYL_COA_BIOSYNTHESIS	-1.24431	0.374224	-0.748854	0.927861
	REACTOME_GLUCAGON_LIKE_PEPTIDE_1_GLP1_REGULATES_INSULIN_SECRETION	-1.24606	0.372553	-0.984423	0.616641
	REACTOME_PKA_ACTIVATION_IN_GLUCAGON_SIGNALLING	-1.24981	0.366954	-1.45603	0.13009
	REACTOME_DISEASES_OF_IMMUNE_SYSTEM	-1.25302	0.362412	-0.915675	0.731807
	REACTOME_CONSTITUTIVE_SIGNALING_BY_LIGAND_RESPONSIVE_EGFR_CANCER_VARIANTS	-1.25378	0.362642	-1.39952	0.15888
	REACTOME_CA2_PATHWAY	-1.25409	0.363727	-1.259	0.264624
	REACTOME_G_PROTEIN_MEDIATED_EVENTS	-1.25629	0.360994	-1.76799	0.0358183
	REACTOME_HCMV_INFECTION	-1.25673	0.361916	-1.20817	0.312712
	REACTOME_MEIOSIS	-1.26117	0.354853	-1.17423	0.343338
	REACTOME_SEMA3A_PAK_DEPENDENT_AXON_REPULSION	-1.26219	0.354532	-1.16209	0.356113
	REACTOME_SIGNALING_BY_CYTOSOLIC_FGFR1_FUSION_MUTANTS	-1.26485	0.351123	-1.48324	0.118991
	REACTOME_SYNTHESIS_OF_PIPS_AT_THE_PLASMA_MEMBRANE	-1.26689	0.348879	-1.60356	0.07103
	REACTOME_RHOC_GTPASE_CYCLE	-1.26984	0.344992	-1.65639	0.0558937
	REACTOME_RHO_GTPASES_ACTIVATE_NADPH_OXIDASES	-1.27453	0.337943	-0.934903	0.701989
	REACTOME_INTEGRIN_CELL_SURFACE_INTERACTIONS	-1.27715	0.334586	-1.55675	0.0895426
	REACTOME_COOPERATION_OF_PDCL_PHLP1_AND_TRIC_CCT_IN_G_PROTEIN_BETA_FOLDING	-1.27725	0.336057	1.02054	0.541153
	REACTOME_INTERLEUKIN_2_FAMILY_SIGNALING	-1.27876	0.335047	-1.48591	0.118198
	REACTOME_BINDING_AND_UPTAKE_OF_LIGANDS_BY_SCAVENGER_RECEPTORS	-1.28016	0.335862	-1.006	0.584482
	REACTOME_INTRA_GOLGI_TRAFFIC	-1.28078	0.336269	-1.29792	0.232759
	REACTOME_REGULATION_OF_TP53_ACTIVITY_THROUGH_ACETYLATION	-1.28167	0.33634	-1.40612	0.155744
	REACTOME_FORMATION_OF_THE_CORNIFIED_ENVELOPE	-1.28418	0.333462	-0.991081	0.6061
	REACTOME_REGULATION_OF_KIT_SIGNALING	-1.28952	0.324764	-1.17735	0.339808
	REACTOME_INTERACTIONS_OF_VPR_WITH_HOST_CELLULAR_PROTEINS	-1.29001	0.325352	-1.46129	0.126933
	REACTOME_SIGNALING_BY_EGFR	-1.29502	0.317693	-1.61576	0.0672815
	REACTOME_HATS_ACETYLATE_HISTONES	-1.29816	0.315105	-1.47861	0.119899
	REACTOME_FACTORS_INVOLVED_IN_MEGAKARYOCYTE_DEVELOPMENT_AND_PLATELET_PRODUCTION	-1.30062	0.313821	-1.26008	0.263996
	REACTOME_SIGNALING_BY_ERBB2_IN_CANCER	-1.30358	0.310531	-1.86755	0.0189151
	REACTOME_PI_3K_CASCADE_FGFR4	-1.30642	0.306812	-1.47241	0.121149
	REACTOME_SEMA4D_IN_SEMAPHORIN_SIGNALING	-1.30828	0.305134	-1.45527	0.129354
	REACTOME_SIGNAL_TRANSDUCTION_BY_L1	-1.3099	0.303918	-1.3198	0.211869
	REACTOME_SENSORY_PROCESSING_OF_SOUND	-1.31065	0.30429	-1.38837	0.165014
	REACTOME_GLUCOSE_METABOLISM	-1.31242	0.302831	-1.34963	0.189951
	REACTOME_FLT3_SIGNALING	-1.31309	0.30332	-1.27493	0.251675
	REACTOME_INTERLEUKIN_RECEPTOR_SHC_SIGNALING	-1.31532	0.301016	-1.41419	0.152972
	REACTOME_FCERI_MEDIATED_CA_2_MOBILIZATION	-1.32309	0.289239	-1.87581	0.0177211
	REACTOME_RHO_GTPASES_ACTIVATE_FORMINS	-1.32375	0.28968	-1.11767	0.411715
	REACTOME_MEIOTIC_RECOMBINATION	-1.32593	0.287587	-0.8085	0.869871
	REACTOME_DNA_DAMAGE_TELOMERE_STRESS_INDUCED_SENESCENCE	-1.32767	0.28633	-1.20758	0.311703
	REACTOME_DEFECTIVE_INTRINSIC_PATHWAY_FOR_APOPTOSIS	-1.32916	0.285758	-0.96965	0.641309
	REACTOME_TRANSPORT_OF_INORGANIC_CATIONS_ANIONS_AND_AMINO_ACIDS_OLIGOPEPTIDES	-1.32927	0.287237	-1.44674	0.130876
	REACTOME_RHOBTB1_GTPASE_CYCLE	-1.33046	0.286903	-1.44806	0.13183
	REACTOME_G_ALPHA_12_13_SIGNALLING_EVENTS	-1.33244	0.285242	-1.56907	0.0849825
	REACTOME_INTERLEUKIN_3_INTERLEUKIN_5_AND_GM_CSF_SIGNALING	-1.33906	0.277316	-1.45026	0.131157
	REACTOME_SHC1_EVENTS_IN_ERBB2_SIGNALING	-1.34296	0.273013	-1.86578	0.0187326
	REACTOME_BLOOD_GROUP_SYSTEMS_BIOSYNTHESIS	-1.34758	0.267179	-0.836145	0.846755
	REACTOME_PROCESSING_OF_INTRONLESS_PRE_MRNAS	-1.34814	0.267878	-1.25593	0.268352
	REACTOME_REGULATION_OF_MECP2_EXPRESSION_AND_ACTIVITY	-1.34948	0.267307	-1.97956	0.0102632
	REACTOME_TRANSPORT_OF_MATURE_MRNAS_DERIVED_FROM_INTRONLESS_TRANSCRIPTS	-1.34993	0.268237	-1.67037	0.0524471
	REACTOME_COLLAGEN_CHAIN_TRIMERIZATION	-1.35058	0.268751	-1.94417	0.011283
	REACTOME_ANTIGEN_ACTIVATES_B_CELL_RECEPTOR_BCR_LEADING_TO_GENERATION_OF_SECOND_MESSENGERS	-1.35284	0.266708	-1.19804	0.322113
	REACTOME_RHOB_GTPASE_CYCLE	-1.35367	0.267018	-1.65349	0.0564763
	REACTOME_PEPTIDE_HORMONE_METABOLISM	-1.35372	0.268548	0.669985	0.982386
	REACTOME_TRANSPORT_OF_THE_SLBP_DEPENDANT_MATURE_MRNA	-1.35427	0.269424	-1.75036	0.0378404
	REACTOME_DOWNSTREAM_SIGNALING_OF_ACTIVATED_FGFR2	-1.35433	0.270989	-1.5327	0.0972661
	REACTOME_RUNX2_REGULATES_BONE_DEVELOPMENT	-1.35476	0.271964	-1.49509	0.115386
	REACTOME_FRS_MEDIATED_FGFR4_SIGNALING	-1.3576	0.268952	-1.3249	0.207712
	REACTOME_NS1_MEDIATED_EFFECTS_ON_HOST_PATHWAYS	-1.3583	0.269497	-1.7409	0.0384248
	REACTOME_NCAM1_INTERACTIONS	-1.36037	0.267559	-2.04686	0.00929268
	REACTOME_O_LINKED_GLYCOSYLATION_OF_MUCINS	-1.36678	0.2588	-1.27839	0.249571
	REACTOME_SIGNALING_BY_FGFR1_IN_DISEASE	-1.36683	0.260337	-1.71132	0.0429298
	REACTOME_KINESINS	-1.36694	0.261783	-1.05043	0.505418
	REACTOME_APOPTOTIC_CLEAVAGE_OF_CELLULAR_PROTEINS	-1.36746	0.26271	-1.67598	0.0503865
	REACTOME_THE_NLRP3_INFLAMMASOME	-1.37141	0.258057	-1.16582	0.354247
	REACTOME_NUCLEAR_PORE_COMPLEX_NPC_DISASSEMBLY	-1.37505	0.253762	-1.68638	0.0473698
	REACTOME_RHOG_GTPASE_CYCLE	-1.37519	0.255219	-1.21182	0.310468
	REACTOME_CD28_CO_STIMULATION	-1.37533	0.256711	-1.23186	0.290762
	REACTOME_REGULATION_OF_PLK1_ACTIVITY_AT_G2_M_TRANSITION	-1.37556	0.258111	-1.47485	0.11993
	REACTOME_CHONDROITIN_SULFATE_DERMATAN_SULFATE_METABOLISM	-1.37733	0.256796	-1.17985	0.338388
	REACTOME_NEUROTRANSMITTER_RECEPTORS_AND_POSTSYNAPTIC_SIGNAL_TRANSMISSION	-1.38113	0.252597	-1.51617	0.106843
	REACTOME_SUMOYLATION_OF_UBIQUITINYLATION_PROTEINS	-1.38281	0.251639	-1.82599	0.0250662
	REACTOME_VEGFR2_MEDIATED_VASCULAR_PERMEABILITY	-1.38289	0.253322	-1.39037	0.164557
	REACTOME_COOPERATION_OF_PREFOLDIN_AND_TRIC_CCT_IN_ACTIN_AND_TUBULIN_FOLDING	-1.38634	0.249645	1.13588	0.37293
	REACTOME_HSP90_CHAPERONE_CYCLE_FOR_STEROID_HORMONE_RECEPTORS_SHR_IN_THE_PRESENCE_OF_LIGAND	-1.38642	0.251298	-0.954722	0.666115
	REACTOME_APOPTOTIC_EXECUTION_PHASE	-1.39491	0.241944	-1.62923	0.0622925
	REACTOME_SUMOYLATION	-1.39963	0.236253	-1.96517	0.0106989
	REACTOME_CELL_SURFACE_INTERACTIONS_AT_THE_VASCULAR_WALL	-1.40224	0.234053	-1.40879	0.153597
	REACTOME_SYNTHESIS_OF_VERY_LONG_CHAIN_FATTY_ACYL_COAS	-1.40567	0.230786	-0.973593	0.634702
	REACTOME_INFLAMMASOMES	-1.40662	0.23101	-1.23409	0.290122
	REACTOME_RESOLUTION_OF_SISTER_CHROMATID_COHESION	-1.41131	0.225943	-1.32808	0.206445
	REACTOME_L1CAM_INTERACTIONS	-1.41199	0.226661	-1.38309	0.168671
	REACTOME_RHOBTB2_GTPASE_CYCLE	-1.41268	0.227404	-1.25106	0.272852
	REACTOME_SHC_MEDIATED_CASCADE_FGFR4	-1.41327	0.228241	-1.36128	0.183133
	REACTOME_DOWNSTREAM_SIGNAL_TRANSDUCTION	-1.41472	0.227975	-1.55561	0.0896288
	REACTOME_SYNTHESIS_OF_PIPS_AT_THE_EARLY_ENDOSOME_MEMBRANE	-1.41551	0.228704	-1.4475	0.131614
	REACTOME_RHOBTB_GTPASE_CYCLE	-1.41607	0.229795	-1.6088	0.0696607
	REACTOME_SIGNALING_BY_ERBB2	-1.42079	0.224599	-1.74999	0.0373902
	REACTOME_NONHOMOLOGOUS_END_JOINING_NHEJ	-1.42389	0.221462	-1.36424	0.182244
	REACTOME_CIRCADIAN_CLOCK	-1.4251	0.221513	-1.91394	0.0136182
	REACTOME_ABC_TRANSPORTERS_IN_LIPID_HOMEOSTASIS	-1.43024	0.215688	-1.42246	0.147364
	REACTOME_PKMTS_METHYLATE_HISTONE_LYSINES	-1.43167	0.215357	-2.00657	0.0111486
	REACTOME_RHO_GTPASES_ACTIVATE_IQGAPS	-1.43941	0.206211	-1.1043	0.429389
	REACTOME_CHROMATIN_MODIFYING_ENZYMES	-1.43951	0.207796	-2.06773	0.00962545
	REACTOME_GPVI_MEDIATED_ACTIVATION_CASCADE	-1.44011	0.208553	-1.41272	0.152818
	REACTOME_SIGNALING_BY_ERYTHROPOIETIN	-1.44298	0.206228	-1.68673	0.0477759
	REACTOME_COLLAGEN_BIOSYNTHESIS_AND_MODIFYING_ENZYMES	-1.44583	0.204279	-1.77788	0.0350635
	REACTOME_SIGNALING_BY_NTRK2_TRKB	-1.44769	0.203192	-1.23695	0.288607
	REACTOME_RHOU_GTPASE_CYCLE	-1.44873	0.203634	-1.73225	0.0404628
	REACTOME_RAC3_GTPASE_CYCLE	-1.44898	0.205135	-1.48763	0.117513
	REACTOME_NOD1_2_SIGNALING_PATHWAY	-1.45201	0.203178	-1.16239	0.357522
	REACTOME_CELL_JUNCTION_ORGANIZATION	-1.45226	0.204642	-1.74009	0.038162
	REACTOME_HS_GAG_DEGRADATION	-1.45488	0.203003	-1.45094	0.132025
	REACTOME_RUNX1_INTERACTS_WITH_CO_FACTORS_WHOSE_PRECISE_EFFECT_ON_RUNX1_TARGETS_IS_NOT_KNOWN	-1.45696	0.202195	-1.89823	0.015696
	REACTOME_DEFECTIVE_B4GALT7_CAUSES_EDS_PROGEROID_TYPE	-1.45897	0.201292	-0.788902	0.889881
	REACTOME_CDC42_GTPASE_CYCLE	-1.46355	0.197532	-1.77666	0.0349847
	REACTOME_TERMINATION_OF_O_GLYCAN_BIOSYNTHESIS	-1.4662	0.196076	-1.35573	0.186194
	REACTOME_DAG_AND_IP3_SIGNALING	-1.46659	0.197337	-1.92378	0.0132305
	REACTOME_COLLAGEN_DEGRADATION	-1.46672	0.19903	-1.7412	0.0389056
	REACTOME_RHO_GTPASES_ACTIVATE_WASPS_AND_WAVES	-1.47021	0.196612	-0.945226	0.681827
	REACTOME_RECRUITMENT_OF_MITOTIC_CENTROSOME_PROTEINS_AND_COMPLEXES	-1.47099	0.197518	-1.35755	0.184873
	REACTOME_GAB1_SIGNALOSOME	-1.47286	0.196886	-1.32929	0.20569
	REACTOME_NEURONAL_SYSTEM	-1.4803	0.188664	-1.44679	0.131504
	REACTOME_RHOA_GTPASE_CYCLE	-1.48144	0.189219	-1.66299	0.0540581
	REACTOME_AURKA_ACTIVATION_BY_TPX2	-1.48187	0.190578	-1.55847	0.0898277
	REACTOME_ESR_MEDIATED_SIGNALING	-1.48214	0.192086	-1.62838	0.0621915
	REACTOME_SEMA4D_INDUCED_CELL_MIGRATION_AND_GROWTH_CONE_COLLAPSE	-1.48543	0.189569	-1.6306	0.0628028
	REACTOME_DECTIN_2_FAMILY	-1.48901	0.186446	-1.74733	0.0375452
	REACTOME_DISEASES_OF_PROGRAMMED_CELL_DEATH	-1.49611	0.178473	-1.10268	0.430421
	REACTOME_EXPORT_OF_VIRAL_RIBONUCLEOPROTEINS_FROM_NUCLEUS	-1.49688	0.179184	-1.71866	0.0420301
	REACTOME_ASSOCIATION_OF_TRIC_CCT_WITH_TARGET_PROTEINS_DURING_BIOSYNTHESIS	-1.49874	0.180809	0.826032	0.847918
	REACTOME_RHOD_GTPASE_CYCLE	-1.49902	0.182436	-1.54786	0.0922287
	REACTOME_RMTS_METHYLATE_HISTONE_ARGININES	-1.50058	0.182273	-1.34465	0.193934
	REACTOME_GASTRIN_CREB_SIGNALLING_PATHWAY_VIA_PKC_AND_MAPK	-1.50364	0.180358	-1.37809	0.170985
	REACTOME_ESTROGEN_DEPENDENT_NUCLEAR_EVENTS_DOWNSTREAM_OF_ESR_MEMBRANE_SIGNALING	-1.50381	0.182158	-1.75976	0.036105
	REACTOME_GENE_SILENCING_BY_RNA	-1.50524	0.182389	-1.30511	0.226518
	REACTOME_SIGNALING_BY_MET	-1.50682	0.182261	-1.77288	0.0354046
	REACTOME_TRANSLOCATION_OF_SLC2A4_GLUT4_TO_THE_PLASMA_MEMBRANE	-1.50781	0.183033	-1.52667	0.100627
	REACTOME_SEMAPHORIN_INTERACTIONS	-1.51098	0.1814	-1.66158	0.0540855
	REACTOME_PKA_MEDIATED_PHOSPHORYLATION_OF_CREB	-1.5129	0.181049	-1.95718	0.0102779
	REACTOME_REGULATION_OF_GLUCOKINASE_BY_GLUCOKINASE_REGULATORY_PROTEIN	-1.51661	0.178347	-1.75156	0.0384092
	REACTOME_RHO_GTPASE_EFFECTORS	-1.51811	0.178516	-1.3337	0.203411
	REACTOME_REGULATION_OF_RUNX1_EXPRESSION_AND_ACTIVITY	-1.5231	0.174248	-1.80106	0.0299931
	REACTOME_RET_SIGNALING	-1.524	0.175266	-1.69012	0.0477112
	REACTOME_TIE2_SIGNALING	-1.52807	0.172412	-1.76459	0.0355579
	REACTOME_METABOLISM_OF_CARBOHYDRATES	-1.53102	0.170854	-1.24916	0.274814
	REACTOME_MITOTIC_PROMETAPHASE	-1.53146	0.172471	-1.45444	0.129378
	REACTOME_CELL_CELL_JUNCTION_ORGANIZATION	-1.53331	0.172618	-1.88646	0.0170342
	REACTOME_SIGNALING_BY_FLT3_ITD_AND_TKD_MUTANTS	-1.54692	0.157675	-1.30364	0.227665
	REACTOME_DOWNSTREAM_SIGNALING_OF_ACTIVATED_FGFR4	-1.54871	0.157643	-1.72452	0.0422772
	REACTOME_TRANSCRIPTIONAL_REGULATION_BY_NPAS4	-1.55104	0.157268	-2.01552	0.0115845
	REACTOME_HEME_SIGNALING	-1.55222	0.158056	-2.08457	0.0114329
	REACTOME_GLUTAMATE_NEUROTRANSMITTER_RELEASE_CYCLE	-1.55228	0.160219	-1.39881	0.158919
	REACTOME_ROLE_OF_PHOSPHOLIPIDS_IN_PHAGOCYTOSIS	-1.55274	0.162069	-1.63135	0.0636257
	REACTOME_TRANSMISSION_ACROSS_CHEMICAL_SYNAPSES	-1.57413	0.141317	-1.43277	0.139627
	REACTOME_CELL_CELL_COMMUNICATION	-1.57678	0.140633	-1.91458	0.0139827
	REACTOME_INTERACTIONS_OF_REV_WITH_HOST_CELLULAR_PROTEINS	-1.57791	0.141654	-1.76655	0.0355706
	REACTOME_RHOV_GTPASE_CYCLE	-1.58545	0.136421	-1.78807	0.0322818
	REACTOME_VXPX_CARGO_TARGETING_TO_CILIUM	-1.58579	0.138242	-1.99536	0.0102496
	REACTOME_SIGNALING_BY_PDGF	-1.58926	0.136763	-2.00986	0.0114357
	REACTOME_OTHER_SEMAPHORIN_INTERACTIONS	-1.593	0.135139	-1.64497	0.0579782
	REACTOME_EXTRACELLULAR_MATRIX_ORGANIZATION	-1.60038	0.129896	-1.64743	0.0573725
	REACTOME_INTERLEUKIN_12_FAMILY_SIGNALING	-1.60104	0.13146	-1.03182	0.53266
	REACTOME_GLYCOSAMINOGLYCAN_METABOLISM	-1.60252	0.13194	-1.54648	0.0926494
	REACTOME_SIGNALING_BY_ERBB2_ECD_MUTANTS	-1.60509	0.131771	-1.75103	0.038117
	REACTOME_ROLE_OF_LAT2_NTAL_LAB_ON_CALCIUM_MOBILIZATION	-1.60826	0.130921	-1.90657	0.0144141
	REACTOME_ADHERENS_JUNCTIONS_INTERACTIONS	-1.61074	0.130483	-1.988	0.00931181
	REACTOME_MET_ACTIVATES_PTK2_SIGNALING	-1.61143	0.132297	-1.84742	0.0208322
	REACTOME_EPHB_MEDIATED_FORWARD_SIGNALING	-1.6118	0.13429	-1.34588	0.193296
	REACTOME_RECYCLING_PATHWAY_OF_L1	-1.61201	0.136569	-1.25168	0.272777
	REACTOME_SYNDECAN_INTERACTIONS	-1.6123	0.138639	-1.63069	0.0633614
	REACTOME_CLASS_C_3_METABOTROPIC_GLUTAMATE_PHEROMONE_RECEPTORS	-1.61357	0.140001	-0.925224	0.71512
	REACTOME_G_BETA_GAMMA_SIGNALLING_THROUGH_PI3KGAMMA	-1.61454	0.141398	-0.780366	0.897839
	REACTOME_RECRUITMENT_OF_NUMA_TO_MITOTIC_CENTROSOMES	-1.62018	0.137638	-1.37825	0.171518
	REACTOME_CD209_DC_SIGN_SIGNALING	-1.62183	0.138794	-1.85778	0.0190055
	REACTOME_RHOF_GTPASE_CYCLE	-1.62194	0.141568	-1.76329	0.0356384
	REACTOME_DEGRADATION_OF_THE_EXTRACELLULAR_MATRIX	-1.62942	0.1364	-1.8029	0.0301954
	REACTOME_NUCLEOTIDE_BINDING_DOMAIN_LEUCINE_RICH_REPEAT_CONTAINING_RECEPTOR_NLR_SIGNALING_PATHWAYS	-1.62995	0.138978	-1.32163	0.210412
	REACTOME_NUCLEAR_IMPORT_OF_REV_PROTEIN	-1.63392	0.138126	-1.86482	0.0180735
	REACTOME_SIGNALING_BY_ALK_IN_CANCER	-1.64345	0.131971	-2.03207	0.010214
	REACTOME_ANTI_INFLAMMATORY_RESPONSE_FAVOURING_LEISHMANIA_PARASITE_INFECTION	-1.64481	0.133594	-1.55195	0.0908623
	REACTOME_G_PROTEIN_BETA_GAMMA_SIGNALLING	-1.66081	0.119994	-0.824752	0.858727
	REACTOME_SIGNALING_BY_PDGFR_IN_DISEASE	-1.6616	0.122156	-2.00547	0.0104053
	REACTOME_COLLAGEN_FORMATION	-1.6635	0.123211	-1.80729	0.0292961
	REACTOME_CHONDROITIN_SULFATE_BIOSYNTHESIS	-1.66591	0.124034	-1.44885	0.131769
	REACTOME_RAC2_GTPASE_CYCLE	-1.6675	0.125564	-1.59881	0.0731724
	REACTOME_PARACETAMOL_ADME	-1.67443	0.122294	-1.31658	0.213558
	REACTOME_MYOGENESIS	-1.6769	0.122794	-1.93998	0.0114379
	REACTOME_NON_INTEGRIN_MEMBRANE_ECM_INTERACTIONS	-1.69508	0.108471	-1.96807	0.0104735
	REACTOME_NCAM_SIGNALING_FOR_NEURITE_OUT_GROWTH	-1.70148	0.105313	-2.13784	0.0102492
	REACTOME_INTERLEUKIN_12_SIGNALING	-1.70162	0.108332	-1.06528	0.480166
	REACTOME_FORMATION_OF_TUBULIN_FOLDING_INTERMEDIATES_BY_CCT_TRIC	-1.70778	0.105772	-0.818361	0.862252
	REACTOME_ACTIVATION_OF_NMDA_RECEPTORS_AND_POSTSYNAPTIC_EVENTS	-1.7196	0.0997253	-1.86489	0.0184751
	REACTOME_ANCHORING_OF_THE_BASAL_BODY_TO_THE_PLASMA_MEMBRANE	-1.7289	0.0953033	-1.47713	0.119693
	REACTOME_SIGNALING_BY_SCF_KIT	-1.732	0.0959887	-1.4917	0.115599
	REACTOME_ACTIVATION_OF_AMPK_DOWNSTREAM_OF_NMDARS	-1.73815	0.094592	-1.43884	0.134769
	REACTOME_RORA_ACTIVATES_GENE_EXPRESSION	-1.73864	0.0978397	-2.08228	0.00987274
	REACTOME_BMAL1_CLOCK_NPAS2_ACTIVATES_CIRCADIAN_GENE_EXPRESSION	-1.74345	0.0968536	-1.97882	0.00990448
	REACTOME_GENE_AND_PROTEIN_EXPRESSION_BY_JAK_STAT_SIGNALING_AFTER_INTERLEUKIN_12_STIMULATION	-1.74958	0.0958757	-0.814852	0.862209
	REACTOME_NEUROTRANSMITTER_RELEASE_CYCLE	-1.76711	0.0854933	-1.12841	0.400311
	REACTOME_CONSTITUTIVE_SIGNALING_BY_EGFRVIII	-1.77126	0.086037	-1.77132	0.0352772
	REACTOME_FCGR3A_MEDIATED_IL10_SYNTHESIS	-1.77677	0.0843621	-2.24556	0.00131602
	REACTOME_RHO_GTPASE_CYCLE	-1.78686	0.0798249	-1.94733	0.0113393
	REACTOME_RUNX2_REGULATES_OSTEOBLAST_DIFFERENTIATION	-1.79207	0.08057	-1.85696	0.0187344
	REACTOME_RAC1_GTPASE_CYCLE	-1.79354	0.0836339	-1.88597	0.0167022
	REACTOME_ECM_PROTEOGLYCANS	-1.8002	0.0827258	-1.91664	0.013931
	REACTOME_HCMV_EARLY_EVENTS	-1.82287	0.0684417	-1.64839	0.0576948
	REACTOME_LEISHMANIA_INFECTION	-1.82582	0.0710527	-1.52208	0.103245
	REACTOME_HEPARAN_SULFATE_HEPARIN_HS_GAG_METABOLISM	-1.82988	0.0725014	-1.62963	0.0626257
	REACTOME_SIGNALING_BY_FLT3_FUSION_PROTEINS	-1.84499	0.0684221	-1.99068	0.00961804
	REACTOME_HS_GAG_BIOSYNTHESIS	-1.87717	0.0538225	-1.56108	0.0888513
	REACTOME_ASSEMBLY_OF_COLLAGEN_FIBRILS_AND_OTHER_MULTIMERIC_STRUCTURES	-1.8985	0.0467073	-1.99497	0.00968021
	REACTOME_SIGNALING_BY_VEGF	-1.90741	0.0459554	-1.64859	0.0581889
	REACTOME_SIGNALING_BY_KIT_IN_DISEASE	-1.9127	0.047741	-1.62574	0.0627469
	REACTOME_GABA_SYNTHESIS_RELEASE_REUPTAKE_AND_DEGRADATION	-1.94052	0.0372211	-0.723918	0.94373
	REACTOME_LAMININ_INTERACTIONS	-1.94728	0.0378594	-2.00058	0.0102789
	REACTOME_SIGNALING_BY_NTRK3_TRKC	-1.94811	0.0427855	-1.47042	0.121946
	REACTOME_EXTRA_NUCLEAR_ESTROGEN_SIGNALING	-1.95713	0.0456421	-1.64181	0.0588974
	REACTOME_VEGFR2_MEDIATED_CELL_PROLIFERATION	-1.95886	0.0538858	-2.08686	0.0152439
	REACTOME_CROSSLINKING_OF_COLLAGEN_FIBRILS	-1.99191	0.0484499	-2.06489	0.00857457
	REACTOME_PARASITE_INFECTION	-2.02489	0.039805	-1.49555	0.115762
	REACTOME_ANCHORING_FIBRIL_FORMATION	-2.04856	0.0430123	-1.95813	0.0106732
	REACTOME_FCGAMMA_RECEPTOR_FCGR_DEPENDENT_PHAGOCYTOSIS	-2.14311	0.0289245	-1.70087	0.0443224

## Sheet: Sheet2
NAME	GS<br> follow link to MSigDB	GS DETAILS	SIZE	ES	NES	NOM p-val	FDR q-val	FWER p-val	RANK AT MAX	LEADING EDGE
REACTOME_RESPIRATORY_ELECTRON_TRANSPORT	REACTOME_RESPIRATORY_ELECTRON_TRANSPORT	Details ...	141	0.593817	2.88325	0	0	0	5088	tags=73%, list=26%, signal=98%
REACTOME_AEROBIC_RESPIRATION_AND_RESPIRATORY_ELECTRON_TRANSPORT	REACTOME_AEROBIC_RESPIRATION_AND_RESPIRATORY_ELECTRON_TRANSPORT	Details ...	218	0.53159	2.7576	0	0	0	5088	tags=64%, list=26%, signal=85%
REACTOME_MITOCHONDRIAL_TRANSLATION	REACTOME_MITOCHONDRIAL_TRANSLATION	Details ...	93	0.582219	2.65388	0	0	0	5870	tags=72%, list=30%, signal=102%
REACTOME_COMPLEX_I_BIOGENESIS	REACTOME_COMPLEX_I_BIOGENESIS	Details ...	58	0.638572	2.60669	0	0	0	4868	tags=79%, list=25%, signal=105%
REACTOME_COMPLEX_IV_ASSEMBLY	REACTOME_COMPLEX_IV_ASSEMBLY	Details ...	44	0.550585	2.15701	0	0.001624	0.009	4684	tags=66%, list=24%, signal=86%
REACTOME_PINK1_PRKN_MEDIATED_MITOPHAGY	REACTOME_PINK1_PRKN_MEDIATED_MITOPHAGY	Details ...	30	0.596318	2.09852	0	0.00433218	0.029	3182	tags=53%, list=16%, signal=63%
REACTOME_NEGATIVE_REGULATION_OF_NOTCH4_SIGNALING	REACTOME_NEGATIVE_REGULATION_OF_NOTCH4_SIGNALING	Details ...	53	0.51454	2.08436	0	0.00484502	0.038	5435	tags=55%, list=27%, signal=75%
REACTOME_PROTEIN_LOCALIZATION	REACTOME_PROTEIN_LOCALIZATION	Details ...	152	0.408633	2.02212	0	0.0115499	0.101	4425	tags=40%, list=22%, signal=51%
REACTOME_DEGRADATION_OF_DVL	REACTOME_DEGRADATION_OF_DVL	Details ...	55	0.493332	2.01899	0	0.0107592	0.106	5435	tags=56%, list=27%, signal=77%
REACTOME_COMPLEX_III_ASSEMBLY	REACTOME_COMPLEX_III_ASSEMBLY	Details ...	22	0.615952	2.01156	0	0.0107554	0.116	5579	tags=77%, list=28%, signal=107%
REACTOME_SCF_BETA_TRCP_MEDIATED_DEGRADATION_OF_EMI1	REACTOME_SCF_BETA_TRCP_MEDIATED_DEGRADATION_OF_EMI1	Details ...	53	0.491308	2.00608	0	0.0101858	0.121	5727	tags=55%, list=29%, signal=77%
REACTOME_MATURATION_OF_TCA_ENZYMES_AND_REGULATION_OF_TCA_CYCLE	REACTOME_MATURATION_OF_TCA_ENZYMES_AND_REGULATION_OF_TCA_CYCLE	Details ...	19	0.626644	1.9982	0	0.0102253	0.131	2637	tags=58%, list=13%, signal=67%
REACTOME_DEFECTIVE_CFTR_CAUSES_CYSTIC_FIBROSIS	REACTOME_DEFECTIVE_CFTR_CAUSES_CYSTIC_FIBROSIS	Details ...	59	0.475829	1.99046	0	0.0102518	0.143	5435	tags=54%, list=27%, signal=75%
REACTOME_SCF_SKP2_MEDIATED_DEGRADATION_OF_P27_P21	REACTOME_SCF_SKP2_MEDIATED_DEGRADATION_OF_P27_P21	Details ...	59	0.479062	1.98903	0	0.0096486	0.144	5435	tags=51%, list=27%, signal=70%
REACTOME_MITOCHONDRIAL_PROTEIN_IMPORT	REACTOME_MITOCHONDRIAL_PROTEIN_IMPORT	Details ...	59	0.471581	1.98173	0	0.00995589	0.157	4926	tags=49%, list=25%, signal=65%
REACTOME_ASYMMETRIC_LOCALIZATION_OF_PCP_PROTEINS	REACTOME_ASYMMETRIC_LOCALIZATION_OF_PCP_PROTEINS	Details ...	62	0.477774	1.98053	0	0.00944459	0.158	5727	tags=55%, list=29%, signal=77%
REACTOME_CITRIC_ACID_CYCLE_TCA_CYCLE	REACTOME_CITRIC_ACID_CYCLE_TCA_CYCLE	Details ...	33	0.538976	1.977	0	0.0093082	0.162	5389	tags=67%, list=27%, signal=91%
REACTOME_AUF1_HNRNP_D0_BINDS_AND_DESTABILIZES_MRNA	REACTOME_AUF1_HNRNP_D0_BINDS_AND_DESTABILIZES_MRNA	Details ...	53	0.492602	1.97171	0	0.00933701	0.171	5435	tags=57%, list=27%, signal=78%
REACTOME_SOMITOGENESIS	REACTOME_SOMITOGENESIS	Details ...	52	0.474646	1.9549	0	0.0105811	0.199	5435	tags=56%, list=27%, signal=77%
REACTOME_CROSS_PRESENTATION_OF_SOLUBLE_EXOGENOUS_ANTIGENS_ENDOSOMES	REACTOME_CROSS_PRESENTATION_OF_SOLUBLE_EXOGENOUS_ANTIGENS_ENDOSOMES	Details ...	47	0.491395	1.94514	0	0.0110799	0.215	5727	tags=57%, list=29%, signal=81%
REACTOME_APC_C_CDH1_MEDIATED_DEGRADATION_OF_CDC20_AND_OTHER_APC_C_CDH1_TARGETED_PROTEINS_IN_LATE_MITOSIS_EARLY_G1	REACTOME_APC_C_CDH1_MEDIATED_DEGRADATION_OF_CDC20_AND_OTHER_APC_C_CDH1_TARGETED_PROTEINS_IN_LATE_MITOSIS_EARLY_G1		72	0.44943	1.93724	0	0.0117002	0.232	5435	tags=53%, list=27%, signal=72%
REACTOME_DEGRADATION_OF_AXIN	REACTOME_DEGRADATION_OF_AXIN		53	0.475488	1.93348	0.00206186	0.0115707	0.24	5435	tags=55%, list=27%, signal=75%
REACTOME_PYROPTOSIS	REACTOME_PYROPTOSIS		25	0.554623	1.90525	0.00200803	0.0148704	0.317	3992	tags=52%, list=20%, signal=65%
REACTOME_METABOLISM_OF_POLYAMINES	REACTOME_METABOLISM_OF_POLYAMINES		57	0.451175	1.90394	0	0.0143645	0.319	5435	tags=49%, list=27%, signal=68%
REACTOME_APC_CDC20_MEDIATED_DEGRADATION_OF_NEK2A	REACTOME_APC_CDC20_MEDIATED_DEGRADATION_OF_NEK2A		26	0.541627	1.90386	0	0.0138253	0.32	2079	tags=38%, list=11%, signal=43%
REACTOME_SWITCHING_OF_ORIGINS_TO_A_POST_REPLICATIVE_STATE	REACTOME_SWITCHING_OF_ORIGINS_TO_A_POST_REPLICATIVE_STATE		90	0.421267	1.89397	0	0.0152296	0.36	5435	tags=47%, list=27%, signal=64%
REACTOME_SYNTHESIS_OF_DNA	REACTOME_SYNTHESIS_OF_DNA		119	0.398153	1.88433	0	0.0162188	0.388	4616	tags=39%, list=23%, signal=50%
REACTOME_MITOPHAGY	REACTOME_MITOPHAGY		37	0.502105	1.88234	0	0.0161452	0.399	3642	tags=49%, list=18%, signal=60%
REACTOME_DEGRADATION_OF_BETA_CATENIN_BY_THE_DESTRUCTION_COMPLEX	REACTOME_DEGRADATION_OF_BETA_CATENIN_BY_THE_DESTRUCTION_COMPLEX		82	0.416042	1.85434	0	0.0209053	0.494	5435	tags=48%, list=27%, signal=65%
REACTOME_DNA_REPLICATION_PRE_INITIATION	REACTOME_DNA_REPLICATION_PRE_INITIATION		99	0.404201	1.85368	0	0.020446	0.499	5435	tags=47%, list=27%, signal=65%
REACTOME_ORC1_REMOVAL_FROM_CHROMATIN	REACTOME_ORC1_REMOVAL_FROM_CHROMATIN		69	0.428663	1.84922	0	0.020997	0.521	5435	tags=48%, list=27%, signal=66%
REACTOME_HEDGEHOG_LIGAND_BIOGENESIS	REACTOME_HEDGEHOG_LIGAND_BIOGENESIS		61	0.442819	1.84654	0	0.0210586	0.531	5727	tags=54%, list=29%, signal=76%
REACTOME_CELLULAR_RESPONSE_TO_HYPOXIA	REACTOME_CELLULAR_RESPONSE_TO_HYPOXIA		71	0.422118	1.8465	0.0019305	0.0204205	0.531	5435	tags=49%, list=27%, signal=68%
REACTOME_DNA_REPLICATION	REACTOME_DNA_REPLICATION		126	0.382276	1.83351	0	0.0228675	0.58	5435	tags=43%, list=27%, signal=59%
REACTOME_RUNX1_REGULATES_TRANSCRIPTION_OF_GENES_INVOLVED_IN_DIFFERENTIATION_OF_HSCS	REACTOME_RUNX1_REGULATES_TRANSCRIPTION_OF_GENES_INVOLVED_IN_DIFFERENTIATION_OF_HSCS		68	0.425282	1.83012	0	0.0232314	0.594	6172	tags=54%, list=31%, signal=79%
REACTOME_APC_C_MEDIATED_DEGRADATION_OF_CELL_CYCLE_PROTEINS	REACTOME_APC_C_MEDIATED_DEGRADATION_OF_CELL_CYCLE_PROTEINS		86	0.405108	1.8294	0	0.0227828	0.597	5435	tags=47%, list=27%, signal=64%
REACTOME_NRIF_SIGNALS_CELL_DEATH_FROM_THE_NUCLEUS	REACTOME_NRIF_SIGNALS_CELL_DEATH_FROM_THE_NUCLEUS		16	0.613258	1.82499	0.0078125	0.0232277	0.615	5417	tags=69%, list=27%, signal=95%
REACTOME_MTORC1_MEDIATED_SIGNALLING	REACTOME_MTORC1_MEDIATED_SIGNALLING		24	0.540502	1.81793	0.00601202	0.024107	0.64	5622	tags=71%, list=28%, signal=99%
REACTOME_REGULATION_OF_RUNX3_EXPRESSION_AND_ACTIVITY	REACTOME_REGULATION_OF_RUNX3_EXPRESSION_AND_ACTIVITY		54	0.449007	1.81041	0.00196464	0.0252913	0.662	5435	tags=54%, list=27%, signal=74%
REACTOME_DECTIN_1_MEDIATED_NONCANONICAL_NF_KB_SIGNALING	REACTOME_DECTIN_1_MEDIATED_NONCANONICAL_NF_KB_SIGNALING		60	0.434105	1.8062	0	0.0256811	0.673	5727	tags=52%, list=29%, signal=72%
REACTOME_APC_C_CDC20_MEDIATED_DEGRADATION_OF_CYCLIN_B	REACTOME_APC_C_CDC20_MEDIATED_DEGRADATION_OF_CYCLIN_B		24	0.523811	1.79513	0.0040568	0.0278946	0.707	2079	tags=38%, list=11%, signal=42%
REACTOME_ABC_TRANSPORTER_DISORDERS	REACTOME_ABC_TRANSPORTER_DISORDERS		75	0.406128	1.79199	0.00194932	0.0281274	0.719	5435	tags=52%, list=27%, signal=71%
REACTOME_STABILIZATION_OF_P53	REACTOME_STABILIZATION_OF_P53		54	0.427997	1.76015	0.0019084	0.0374479	0.83	5435	tags=54%, list=27%, signal=74%
REACTOME_E3_UBIQUITIN_LIGASES_UBIQUITINATE_TARGET_PROTEINS	REACTOME_E3_UBIQUITIN_LIGASES_UBIQUITINATE_TARGET_PROTEINS		42	0.461132	1.75667	0.00191571	0.0378859	0.841	2784	tags=38%, list=14%, signal=44%
REACTOME_SENESCENCE_ASSOCIATED_SECRETORY_PHENOTYPE_SASP	REACTOME_SENESCENCE_ASSOCIATED_SECRETORY_PHENOTYPE_SASP		52	0.431045	1.74934	0.00196464	0.0398937	0.871	3242	tags=35%, list=16%, signal=41%
REACTOME_DEGRADATION_OF_GLI1_BY_THE_PROTEASOME	REACTOME_DEGRADATION_OF_GLI1_BY_THE_PROTEASOME		57	0.42212	1.74881	0	0.0392771	0.872	5732	tags=53%, list=29%, signal=74%
REACTOME_PEROXISOMAL_PROTEIN_IMPORT	REACTOME_PEROXISOMAL_PROTEIN_IMPORT		59	0.417945	1.74598	0.00392927	0.039561	0.877	4566	tags=41%, list=23%, signal=53%
REACTOME_NEDDYLATION	REACTOME_NEDDYLATION		238	0.334806	1.74553	0	0.0388869	0.878	4616	tags=37%, list=23%, signal=47%
REACTOME_NICOTINATE_METABOLISM	REACTOME_NICOTINATE_METABOLISM		28	0.497587	1.74449	0.00785855	0.0385223	0.879	4473	tags=43%, list=23%, signal=55%
REACTOME_SIGNALING_BY_NOTCH4	REACTOME_SIGNALING_BY_NOTCH4		81	0.385393	1.72492	0	0.0451251	0.916	5435	tags=44%, list=27%, signal=61%
REACTOME_INHIBITION_OF_THE_PROTEOLYTIC_ACTIVITY_OF_APC_C_REQUIRED_FOR_THE_ONSET_OF_ANAPHASE_BY_MITOTIC_SPINDLE_CHECKPOINT_COMPONENTS	REACTOME_INHIBITION_OF_THE_PROTEOLYTIC_ACTIVITY_OF_APC_C_REQUIRED_FOR_THE_ONSET_OF_ANAPHASE_BY_MITOTIC_SPINDLE_CHECKPOINT_COMPONENTS		21	0.523032	1.71846	0.00788955	0.0468738	0.928	2079	tags=38%, list=11%, signal=43%
REACTOME_PEROXISOMAL_LIPID_METABOLISM	REACTOME_PEROXISOMAL_LIPID_METABOLISM		27	0.491107	1.70926	0.00570342	0.049904	0.942	3154	tags=37%, list=16%, signal=44%
REACTOME_CYCLIN_A_CDK2_ASSOCIATED_EVENTS_AT_S_PHASE_ENTRY	REACTOME_CYCLIN_A_CDK2_ASSOCIATED_EVENTS_AT_S_PHASE_ENTRY		84	0.378619	1.69387	0	0.0562131	0.966	6082	tags=49%, list=31%, signal=70%
REACTOME_PCP_CE_PATHWAY	REACTOME_PCP_CE_PATHWAY		90	0.373157	1.68222	0.00392927	0.0605949	0.977	5727	tags=46%, list=29%, signal=64%
REACTOME_ENDOSOMAL_SORTING_COMPLEX_REQUIRED_FOR_TRANSPORT_ESCRT	REACTOME_ENDOSOMAL_SORTING_COMPLEX_REQUIRED_FOR_TRANSPORT_ESCRT		31	0.473342	1.68149	0.00801603	0.0598803	0.979	3992	tags=48%, list=20%, signal=61%
REACTOME_G1_S_DNA_DAMAGE_CHECKPOINTS	REACTOME_G1_S_DNA_DAMAGE_CHECKPOINTS		65	0.395839	1.67438	0.00359712	0.0623047	0.983	5750	tags=51%, list=29%, signal=71%
REACTOME_REGULATED_NECROSIS	REACTOME_REGULATED_NECROSIS		56	0.405871	1.67302	0	0.0620848	0.984	3992	tags=41%, list=20%, signal=51%
REACTOME_DISEASES_OF_MITOTIC_CELL_CYCLE	REACTOME_DISEASES_OF_MITOTIC_CELL_CYCLE		38	0.437248	1.66494	0.00183486	0.0653205	0.987	3698	tags=37%, list=19%, signal=45%
REACTOME_TRANSLESION_SYNTHESIS_BY_POLH	REACTOME_TRANSLESION_SYNTHESIS_BY_POLH		18	0.535829	1.66149	0.00619835	0.0660407	0.987	2720	tags=39%, list=14%, signal=45%
REACTOME_INTERFERON_ALPHA_BETA_SIGNALING	REACTOME_INTERFERON_ALPHA_BETA_SIGNALING		64	0.384514	1.655	0.0123711	0.0689565	0.991	6290	tags=58%, list=32%, signal=84%
REACTOME_MRNA_SPLICING	REACTOME_MRNA_SPLICING		208	0.321104	1.64696	0	0.0723503	0.993	3664	tags=31%, list=19%, signal=38%
REACTOME_NEGATIVE_REGULATORS_OF_DDX58_IFIH1_SIGNALING	REACTOME_NEGATIVE_REGULATORS_OF_DDX58_IFIH1_SIGNALING		34	0.441464	1.63951	0.0165975	0.0753185	0.994	3553	tags=47%, list=18%, signal=57%
REACTOME_HEDGEHOG_ON_STATE	REACTOME_HEDGEHOG_ON_STATE		82	0.365174	1.62886	0.00373832	0.08077	0.997	5732	tags=46%, list=29%, signal=65%
REACTOME_MITOCHONDRIAL_FATTY_ACID_BETA_OXIDATION	REACTOME_MITOCHONDRIAL_FATTY_ACID_BETA_OXIDATION		35	0.429644	1.61952	0.01417	0.0857366	0.997	4865	tags=60%, list=25%, signal=79%
REACTOME_ANTIGEN_PROCESSING_UBIQUITINATION_PROTEASOME_DEGRADATION	REACTOME_ANTIGEN_PROCESSING_UBIQUITINATION_PROTEASOME_DEGRADATION		298	0.302314	1.61352	0	0.088438	0.997	4630	tags=37%, list=23%, signal=48%
REACTOME_PHOSPHORYLATION_OF_THE_APC_C	REACTOME_PHOSPHORYLATION_OF_THE_APC_C		20	0.504289	1.60359	0.0284553	0.0939855	0.999	3167	tags=40%, list=16%, signal=48%
REACTOME_RESOLUTION_OF_AP_SITES_VIA_THE_MULTIPLE_NUCLEOTIDE_PATCH_REPLACEMENT_PATHWAY	REACTOME_RESOLUTION_OF_AP_SITES_VIA_THE_MULTIPLE_NUCLEOTIDE_PATCH_REPLACEMENT_PATHWAY		24	0.478098	1.60036	0.0183299	0.0951808	0.999	2720	tags=33%, list=14%, signal=39%
REACTOME_TRANSCRIPTION_OF_E2F_TARGETS_UNDER_NEGATIVE_CONTROL_BY_P107_RBL1_AND_P130_RBL2_IN_COMPLEX_WITH_HDAC1	REACTOME_TRANSCRIPTION_OF_E2F_TARGETS_UNDER_NEGATIVE_CONTROL_BY_P107_RBL1_AND_P130_RBL2_IN_COMPLEX_WITH_HDAC1		16	0.529574	1.59598	0.0238095	0.097011	0.999	3076	tags=44%, list=16%, signal=52%
REACTOME_CHOLESTEROL_BIOSYNTHESIS	REACTOME_CHOLESTEROL_BIOSYNTHESIS		26	0.462709	1.5937	0.0208768	0.0972957	0.999	5188	tags=58%, list=26%, signal=78%
REACTOME_FORMATION_OF_PARAXIAL_MESODERM	REACTOME_FORMATION_OF_PARAXIAL_MESODERM		64	0.381269	1.58304	0.0159363	0.103667	0.999	5435	tags=48%, list=27%, signal=67%
REACTOME_TRANSLATION	REACTOME_TRANSLATION		269	0.298874	1.58074	0	0.103853	0.999	5754	tags=39%, list=29%, signal=54%
REACTOME_TELOMERE_MAINTENANCE	REACTOME_TELOMERE_MAINTENANCE		62	0.370239	1.5781	0.00974659	0.10453	0.999	3191	tags=27%, list=16%, signal=33%
REACTOME_PLASMA_LIPOPROTEIN_CLEARANCE	REACTOME_PLASMA_LIPOPROTEIN_CLEARANCE		35	0.426701	1.57238	0.0138614	0.107808	0.999	3973	tags=40%, list=20%, signal=50%
REACTOME_REGULATION_OF_MRNA_STABILITY_BY_PROTEINS_THAT_BIND_AU_RICH_ELEMENTS	REACTOME_REGULATION_OF_MRNA_STABILITY_BY_PROTEINS_THAT_BIND_AU_RICH_ELEMENTS		85	0.356267	1.57188	0.0059761	0.106879	0.999	5435	tags=44%, list=27%, signal=60%
REACTOME_INTRAFLAGELLAR_TRANSPORT	REACTOME_INTRAFLAGELLAR_TRANSPORT		44	0.396351	1.56853	0.0123457	0.108386	0.999	2118	tags=27%, list=11%, signal=30%
REACTOME_REGULATION_OF_RUNX2_EXPRESSION_AND_ACTIVITY	REACTOME_REGULATION_OF_RUNX2_EXPRESSION_AND_ACTIVITY		70	0.35962	1.56685	0.0100402	0.10842	0.999	5435	tags=47%, list=27%, signal=65%
REACTOME_GLUTATHIONE_CONJUGATION	REACTOME_GLUTATHIONE_CONJUGATION		29	0.4349	1.55802	0.024	0.11461	1	5592	tags=55%, list=28%, signal=77%
REACTOME_PROTEIN_UBIQUITINATION	REACTOME_PROTEIN_UBIQUITINATION		62	0.367334	1.55693	0.00390625	0.11412	1	2784	tags=32%, list=14%, signal=37%
REACTOME_LATE_ENDOSOMAL_MICROAUTOPHAGY	REACTOME_LATE_ENDOSOMAL_MICROAUTOPHAGY		33	0.424873	1.54613	0.0240296	0.122528	1	4762	tags=45%, list=24%, signal=60%
REACTOME_SYNTHESIS_OF_ACTIVE_UBIQUITIN_ROLES_OF_E1_AND_E2_ENZYMES	REACTOME_SYNTHESIS_OF_ACTIVE_UBIQUITIN_ROLES_OF_E1_AND_E2_ENZYMES		30	0.433785	1.53408	0.0366795	0.132851	1	1835	tags=33%, list=9%, signal=37%
REACTOME_NICOTINAMIDE_SALVAGING	REACTOME_NICOTINAMIDE_SALVAGING		16	0.50362	1.53323	0.0503876	0.132079	1	4473	tags=50%, list=23%, signal=65%
REACTOME_REGULATION_OF_PTEN_STABILITY_AND_ACTIVITY	REACTOME_REGULATION_OF_PTEN_STABILITY_AND_ACTIVITY		67	0.356506	1.53079	0.0102041	0.132776	1	5435	tags=45%, list=27%, signal=62%
REACTOME_EXTENSION_OF_TELOMERES	REACTOME_EXTENSION_OF_TELOMERES		48	0.378617	1.52823	0.0137255	0.133681	1	2732	tags=25%, list=14%, signal=29%
REACTOME_G2_M_CHECKPOINTS	REACTOME_G2_M_CHECKPOINTS		127	0.312966	1.52408	0.00188679	0.13617	1	5442	tags=42%, list=27%, signal=57%
REACTOME_TRANSCRIPTION_OF_E2F_TARGETS_UNDER_NEGATIVE_CONTROL_BY_DREAM_COMPLEX	REACTOME_TRANSCRIPTION_OF_E2F_TARGETS_UNDER_NEGATIVE_CONTROL_BY_DREAM_COMPLEX		19	0.482641	1.5225	0.0437376	0.135944	1	3076	tags=37%, list=16%, signal=44%
REACTOME_ASSEMBLY_OF_THE_HIV_VIRION	REACTOME_ASSEMBLY_OF_THE_HIV_VIRION		16	0.499049	1.51329	0.0571429	0.144029	1	3049	tags=44%, list=15%, signal=52%
REACTOME_REGULATION_OF_RAS_BY_GAPS	REACTOME_REGULATION_OF_RAS_BY_GAPS		66	0.352958	1.49784	0.0247148	0.158682	1	5435	tags=45%, list=27%, signal=62%
REACTOME_S_PHASE	REACTOME_S_PHASE		161	0.302325	1.49545	0.003663	0.159711	1	4616	tags=33%, list=23%, signal=43%
REACTOME_SIGNALING_BY_NOTCH	REACTOME_SIGNALING_BY_NOTCH		177	0.296259	1.49479	0.00196078	0.158564	1	4341	tags=33%, list=22%, signal=42%
REACTOME_TNFR2_NON_CANONICAL_NF_KB_PATHWAY	REACTOME_TNFR2_NON_CANONICAL_NF_KB_PATHWAY		97	0.321287	1.4892	0.011583	0.162838	1	5562	tags=40%, list=28%, signal=56%
REACTOME_G0_AND_EARLY_G1	REACTOME_G0_AND_EARLY_G1		27	0.421356	1.48391	0.0515873	0.16736	1	3076	tags=30%, list=16%, signal=35%
REACTOME_BUDDING_AND_MATURATION_OF_HIV_VIRION	REACTOME_BUDDING_AND_MATURATION_OF_HIV_VIRION		28	0.417662	1.48164	0.0445736	0.168286	1	3992	tags=43%, list=20%, signal=54%
REACTOME_PROGRAMMED_CELL_DEATH	REACTOME_PROGRAMMED_CELL_DEATH		197	0.288934	1.47438	0	0.174811	1	5435	tags=40%, list=27%, signal=55%
REACTOME_RESOLUTION_OF_ABASIC_SITES_AP_SITES	REACTOME_RESOLUTION_OF_ABASIC_SITES_AP_SITES		37	0.383448	1.47346	0.0419287	0.174196	1	2720	tags=32%, list=14%, signal=38%
REACTOME_ACTIVATED_NOTCH1_TRANSMITS_SIGNAL_TO_THE_NUCLEUS	REACTOME_ACTIVATED_NOTCH1_TRANSMITS_SIGNAL_TO_THE_NUCLEUS		31	0.400142	1.46196	0.0360721	0.186962	1	3392	tags=32%, list=17%, signal=39%
REACTOME_UCH_PROTEINASES	REACTOME_UCH_PROTEINASES		83	0.328916	1.45972	0.0200803	0.188031	1	5435	tags=45%, list=27%, signal=61%
REACTOME_THE_ROLE_OF_GTSE1_IN_G2_M_PROGRESSION_AFTER_G2_CHECKPOINT	REACTOME_THE_ROLE_OF_GTSE1_IN_G2_M_PROGRESSION_AFTER_G2_CHECKPOINT		73	0.333504	1.44998	0.0398406	0.198616	1	5435	tags=44%, list=27%, signal=60%
REACTOME_AMINO_ACIDS_REGULATE_MTORC1	REACTOME_AMINO_ACIDS_REGULATE_MTORC1		49	0.354134	1.44258	0.0328185	0.206534	1	2409	tags=29%, list=12%, signal=32%
REACTOME_MITOCHONDRIAL_CALCIUM_ION_TRANSPORT	REACTOME_MITOCHONDRIAL_CALCIUM_ION_TRANSPORT		20	0.443875	1.43724	0.0647059	0.211822	1	5650	tags=55%, list=29%, signal=77%
REACTOME_AUTOPHAGY	REACTOME_AUTOPHAGY		151	0.292357	1.43428	0.0163265	0.213969	1	5456	tags=44%, list=28%, signal=60%
REACTOME_SIGNALING_BY_RETINOIC_ACID	REACTOME_SIGNALING_BY_RETINOIC_ACID		41	0.370158	1.43336	0.047259	0.213364	1	4563	tags=34%, list=23%, signal=44%
REACTOME_RNA_POLYMERASE_III_CHAIN_ELONGATION	REACTOME_RNA_POLYMERASE_III_CHAIN_ELONGATION		18	0.458007	1.4317	0.0750988	0.213268	1	5070	tags=50%, list=26%, signal=67%
REACTOME_MITOCHONDRIAL_PROTEIN_DEGRADATION	REACTOME_MITOCHONDRIAL_PROTEIN_DEGRADATION		83	0.315667	1.43123	0.0227273	0.21174	1	4921	tags=45%, list=25%, signal=59%
REACTOME_RSV_HOST_INTERACTIONS	REACTOME_RSV_HOST_INTERACTIONS		78	0.323506	1.43096	0.0300188	0.210141	1	5686	tags=44%, list=29%, signal=61%
REACTOME_FORMATION_OF_TC_NER_PRE_INCISION_COMPLEX	REACTOME_FORMATION_OF_TC_NER_PRE_INCISION_COMPLEX		50	0.35766	1.42287	0.0453649	0.219173	1	3581	tags=32%, list=18%, signal=39%
REACTOME_INTERLEUKIN_1_SIGNALING	REACTOME_INTERLEUKIN_1_SIGNALING		112	0.300728	1.4219	0.023301	0.218517	1	5435	tags=42%, list=27%, signal=58%
REACTOME_RNA_POLYMERASE_III_TRANSCRIPTION_INITIATION_FROM_TYPE_1_PROMOTER	REACTOME_RNA_POLYMERASE_III_TRANSCRIPTION_INITIATION_FROM_TYPE_1_PROMOTER		28	0.405635	1.41418	0.0673469	0.22767	1	5070	tags=46%, list=26%, signal=62%
REACTOME_ABERRANT_REGULATION_OF_MITOTIC_EXIT_IN_CANCER_DUE_TO_RB1_DEFECTS	REACTOME_ABERRANT_REGULATION_OF_MITOTIC_EXIT_IN_CANCER_DUE_TO_RB1_DEFECTS		20	0.435309	1.41223	0.0841683	0.228223	1	2079	tags=35%, list=11%, signal=39%
REACTOME_CONVERSION_FROM_APC_C_CDC20_TO_APC_C_CDH1_IN_LATE_ANAPHASE	REACTOME_CONVERSION_FROM_APC_C_CDC20_TO_APC_C_CDH1_IN_LATE_ANAPHASE		20	0.441135	1.4085	0.0725806	0.231929	1	2079	tags=35%, list=11%, signal=39%
REACTOME_PYRUVATE_METABOLISM	REACTOME_PYRUVATE_METABOLISM		46	0.352409	1.4042	0.0575693	0.236547	1	4171	tags=37%, list=21%, signal=47%
REACTOME_CLASS_I_MHC_MEDIATED_ANTIGEN_PROCESSING_PRESENTATION	REACTOME_CLASS_I_MHC_MEDIATED_ANTIGEN_PROCESSING_PRESENTATION		367	0.254771	1.40281	0	0.236623	1	4357	tags=32%, list=22%, signal=40%
REACTOME_NUCLEAR_EVENTS_MEDIATED_BY_NFE2L2	REACTOME_NUCLEAR_EVENTS_MEDIATED_BY_NFE2L2		93	0.309956	1.39736	0.0292398	0.24284	1	5435	tags=39%, list=27%, signal=53%
REACTOME_HIV_TRANSCRIPTION_INITIATION	REACTOME_HIV_TRANSCRIPTION_INITIATION		46	0.350535	1.37742	0.0591837	0.273004	1	6218	tags=48%, list=31%, signal=70%
REACTOME_FCERI_MEDIATED_NF_KB_ACTIVATION	REACTOME_FCERI_MEDIATED_NF_KB_ACTIVATION		79	0.315961	1.37663	0.0451745	0.272101	1	5435	tags=46%, list=27%, signal=63%
REACTOME_NUCLEOTIDE_EXCISION_REPAIR	REACTOME_NUCLEOTIDE_EXCISION_REPAIR		107	0.295024	1.37587	0.0195312	0.270996	1	5417	tags=41%, list=27%, signal=56%
REACTOME_TRANSLATION_OF_SARS_COV_1_STRUCTURAL_PROTEINS	REACTOME_TRANSLATION_OF_SARS_COV_1_STRUCTURAL_PROTEINS		29	0.38815	1.37469	0.0928433	0.270626	1	2171	tags=34%, list=11%, signal=39%
REACTOME_RNA_POLYMERASE_III_TRANSCRIPTION_TERMINATION	REACTOME_RNA_POLYMERASE_III_TRANSCRIPTION_TERMINATION		23	0.412857	1.37294	0.0990291	0.271088	1	5070	tags=43%, list=26%, signal=58%
REACTOME_OLFACTORY_SIGNALING_PATHWAY	REACTOME_OLFACTORY_SIGNALING_PATHWAY		32	0.382072	1.37106	0.0797665	0.271863	1	1506	tags=19%, list=8%, signal=20%
REACTOME_REGULATION_OF_MITF_M_DEPENDENT_GENES_INVOLVED_IN_LYSOSOME_BIOGENESIS_AND_AUTOPHAGY	REACTOME_REGULATION_OF_MITF_M_DEPENDENT_GENES_INVOLVED_IN_LYSOSOME_BIOGENESIS_AND_AUTOPHAGY		17	0.446899	1.3692	0.116601	0.272748	1	4361	tags=35%, list=22%, signal=45%
REACTOME_PCNA_DEPENDENT_LONG_PATCH_BASE_EXCISION_REPAIR	REACTOME_PCNA_DEPENDENT_LONG_PATCH_BASE_EXCISION_REPAIR		21	0.421528	1.36151	0.0900196	0.283267	1	4595	tags=38%, list=23%, signal=50%
REACTOME_EVASION_BY_RSV_OF_HOST_INTERFERON_RESPONSES	REACTOME_EVASION_BY_RSV_OF_HOST_INTERFERON_RESPONSES		18	0.430867	1.35828	0.106426	0.286881	1	5417	tags=50%, list=27%, signal=69%
REACTOME_INTERLEUKIN_1_FAMILY_SIGNALING	REACTOME_INTERLEUKIN_1_FAMILY_SIGNALING		143	0.274333	1.3574	0.0313653	0.286068	1	5435	tags=38%, list=27%, signal=53%
REACTOME_AMYLOID_FIBER_FORMATION	REACTOME_AMYLOID_FIBER_FORMATION		43	0.349794	1.35708	0.0733198	0.284234	1	4415	tags=37%, list=22%, signal=48%
REACTOME_GLYCOGEN_STORAGE_DISEASES	REACTOME_GLYCOGEN_STORAGE_DISEASES		15	0.455688	1.35403	0.120792	0.28739	1	5553	tags=60%, list=28%, signal=83%
REACTOME_NOTCH2_ACTIVATION_AND_TRANSMISSION_OF_SIGNAL_TO_THE_NUCLEUS	REACTOME_NOTCH2_ACTIVATION_AND_TRANSMISSION_OF_SIGNAL_TO_THE_NUCLEUS		22	0.39806	1.35374	0.10609	0.285628	1	5630	tags=50%, list=28%, signal=70%
REACTOME_ACTIVATION_OF_IRF3_IRF7_MEDIATED_BY_TBK1_IKK_IKBKE	REACTOME_ACTIVATION_OF_IRF3_IRF7_MEDIATED_BY_TBK1_IKK_IKBKE		18	0.445222	1.35323	0.132296	0.28425	1	1835	tags=33%, list=9%, signal=37%
REACTOME_TRANSCRIPTION_COUPLED_NUCLEOTIDE_EXCISION_REPAIR_TC_NER	REACTOME_TRANSCRIPTION_COUPLED_NUCLEOTIDE_EXCISION_REPAIR_TC_NER		75	0.308851	1.35005	0.0491493	0.287433	1	6087	tags=45%, list=31%, signal=65%
REACTOME_METABOLISM_OF_VITAMINS_AND_COFACTORS	REACTOME_METABOLISM_OF_VITAMINS_AND_COFACTORS		177	0.264123	1.34756	0.0131827	0.289485	1	4908	tags=34%, list=25%, signal=45%
REACTOME_MITOTIC_G1_PHASE_AND_G1_S_TRANSITION	REACTOME_MITOTIC_G1_PHASE_AND_G1_S_TRANSITION		148	0.271619	1.3468	0.023166	0.288411	1	5435	tags=37%, list=27%, signal=51%
REACTOME_HEDGEHOG_OFF_STATE	REACTOME_HEDGEHOG_OFF_STATE		109	0.288877	1.34111	0.0351967	0.295978	1	5435	tags=39%, list=27%, signal=54%
REACTOME_REGULATION_OF_FZD_BY_UBIQUITINATION	REACTOME_REGULATION_OF_FZD_BY_UBIQUITINATION		18	0.43307	1.34051	0.120833	0.294737	1	3059	tags=33%, list=15%, signal=39%
REACTOME_VLDLR_INTERNALISATION_AND_DEGRADATION	REACTOME_VLDLR_INTERNALISATION_AND_DEGRADATION		15	0.459662	1.33832	0.141414	0.296244	1	1835	tags=33%, list=9%, signal=37%
REACTOME_APOPTOTIC_FACTOR_MEDIATED_RESPONSE	REACTOME_APOPTOTIC_FACTOR_MEDIATED_RESPONSE		18	0.427741	1.33478	0.121019	0.300063	1	3347	tags=44%, list=17%, signal=53%
REACTOME_APOPTOSIS	REACTOME_APOPTOSIS		167	0.263444	1.33025	0.0145719	0.306018	1	5585	tags=40%, list=28%, signal=55%
REACTOME_NEGATIVE_REGULATION_OF_MAPK_PATHWAY	REACTOME_NEGATIVE_REGULATION_OF_MAPK_PATHWAY		42	0.337052	1.32672	0.102767	0.310119	1	1835	tags=21%, list=9%, signal=24%
REACTOME_PROCESSING_OF_CAPPED_INTRON_CONTAINING_PRE_MRNA	REACTOME_PROCESSING_OF_CAPPED_INTRON_CONTAINING_PRE_MRNA		274	0.246155	1.32187	0.0133843	0.317069	1	3664	tags=27%, list=19%, signal=33%
REACTOME_COPII_MEDIATED_VESICLE_TRANSPORT	REACTOME_COPII_MEDIATED_VESICLE_TRANSPORT		69	0.309508	1.32116	0.0888031	0.316093	1	5254	tags=39%, list=27%, signal=53%
REACTOME_UNBLOCKING_OF_NMDA_RECEPTORS_GLUTAMATE_BINDING_AND_ACTIVATION	REACTOME_UNBLOCKING_OF_NMDA_RECEPTORS_GLUTAMATE_BINDING_AND_ACTIVATION		19	0.418374	1.32075	0.09375	0.314517	1	1313	tags=26%, list=7%, signal=28%
REACTOME_E2F_MEDIATED_REGULATION_OF_DNA_REPLICATION	REACTOME_E2F_MEDIATED_REGULATION_OF_DNA_REPLICATION		22	0.40122	1.32007	0.107212	0.313707	1	3076	tags=32%, list=16%, signal=38%
REACTOME_FATTY_ACID_METABOLISM	REACTOME_FATTY_ACID_METABOLISM		163	0.261804	1.31935	0.0285714	0.312942	1	5789	tags=40%, list=29%, signal=57%
REACTOME_DOWNSTREAM_SIGNALING_EVENTS_OF_B_CELL_RECEPTOR_BCR	REACTOME_DOWNSTREAM_SIGNALING_EVENTS_OF_B_CELL_RECEPTOR_BCR		79	0.294769	1.3179	0.0690299	0.313335	1	5435	tags=42%, list=27%, signal=57%
REACTOME_ACTIVATION_OF_ANTERIOR_HOX_GENES_IN_HINDBRAIN_DEVELOPMENT_DURING_EARLY_EMBRYOGENESIS	REACTOME_ACTIVATION_OF_ANTERIOR_HOX_GENES_IN_HINDBRAIN_DEVELOPMENT_DURING_EARLY_EMBRYOGENESIS		61	0.316092	1.31226	0.0900563	0.321622	1	3647	tags=30%, list=18%, signal=36%
REACTOME_BASE_EXCISION_REPAIR	REACTOME_BASE_EXCISION_REPAIR		43	0.338626	1.31042	0.0974659	0.322808	1	2720	tags=28%, list=14%, signal=32%
REACTOME_DNA_DAMAGE_RECOGNITION_IN_GG_NER	REACTOME_DNA_DAMAGE_RECOGNITION_IN_GG_NER		38	0.345424	1.30748	0.0994152	0.325756	1	5417	tags=47%, list=27%, signal=65%
REACTOME_MECP2_REGULATES_NEURONAL_RECEPTORS_AND_CHANNELS	REACTOME_MECP2_REGULATES_NEURONAL_RECEPTORS_AND_CHANNELS		17	0.421714	1.30673	0.140927	0.324904	1	1313	tags=24%, list=7%, signal=25%
REACTOME_INTERFERON_GAMMA_SIGNALING	REACTOME_INTERFERON_GAMMA_SIGNALING		93	0.288352	1.30045	0.0496183	0.334542	1	5215	tags=39%, list=26%, signal=52%
REACTOME_INTRINSIC_PATHWAY_FOR_APOPTOSIS	REACTOME_INTRINSIC_PATHWAY_FOR_APOPTOSIS		53	0.318456	1.29696	0.0925197	0.339238	1	4974	tags=42%, list=25%, signal=55%
REACTOME_TELOMERE_EXTENSION_BY_TELOMERASE	REACTOME_TELOMERE_EXTENSION_BY_TELOMERASE		22	0.396252	1.29545	0.136452	0.339854	1	1219	tags=18%, list=6%, signal=19%
REACTOME_TRANSLESION_SYNTHESIS_BY_Y_FAMILY_DNA_POLYMERASES_BYPASSES_LESIONS_ON_DNA_TEMPLATE	REACTOME_TRANSLESION_SYNTHESIS_BY_Y_FAMILY_DNA_POLYMERASES_BYPASSES_LESIONS_ON_DNA_TEMPLATE		37	0.34576	1.29339	0.111336	0.341577	1	4859	tags=41%, list=25%, signal=54%
REACTOME_LAGGING_STRAND_SYNTHESIS	REACTOME_LAGGING_STRAND_SYNTHESIS		20	0.399747	1.29005	0.135802	0.345346	1	2720	tags=30%, list=14%, signal=35%
REACTOME_DDX58_IFIH1_MEDIATED_INDUCTION_OF_INTERFERON_ALPHA_BETA	REACTOME_DDX58_IFIH1_MEDIATED_INDUCTION_OF_INTERFERON_ALPHA_BETA		66	0.303715	1.28722	0.0923695	0.348721	1	4111	tags=38%, list=21%, signal=48%
REACTOME_SYNTHESIS_OF_PA	REACTOME_SYNTHESIS_OF_PA		32	0.352265	1.28273	0.132924	0.355507	1	4693	tags=41%, list=24%, signal=53%
REACTOME_METALLOPROTEASE_DUBS	REACTOME_METALLOPROTEASE_DUBS		17	0.41418	1.28038	0.155512	0.357926	1	3653	tags=41%, list=18%, signal=50%
REACTOME_TRANSFERRIN_ENDOCYTOSIS_AND_RECYCLING	REACTOME_TRANSFERRIN_ENDOCYTOSIS_AND_RECYCLING		28	0.367496	1.2782	0.153209	0.359805	1	5092	tags=36%, list=26%, signal=48%
REACTOME_SIGNALING_BY_NOTCH1	REACTOME_SIGNALING_BY_NOTCH1		74	0.295654	1.27794	0.100402	0.358016	1	4229	tags=30%, list=21%, signal=38%
REACTOME_METABOLISM_OF_WATER_SOLUBLE_VITAMINS_AND_COFACTORS	REACTOME_METABOLISM_OF_WATER_SOLUBLE_VITAMINS_AND_COFACTORS		118	0.269576	1.27612	0.0735587	0.359548	1	4494	tags=31%, list=23%, signal=40%
REACTOME_DUAL_INCISION_IN_TC_NER	REACTOME_DUAL_INCISION_IN_TC_NER		62	0.29975	1.27531	0.105469	0.358949	1	4846	tags=35%, list=24%, signal=47%
REACTOME_HIV_INFECTION	REACTOME_HIV_INFECTION		221	0.24391	1.27364	0.0310078	0.359972	1	5473	tags=37%, list=28%, signal=51%
REACTOME_TERMINATION_OF_TRANSLESION_DNA_SYNTHESIS	REACTOME_TERMINATION_OF_TRANSLESION_DNA_SYNTHESIS		31	0.358234	1.27261	0.133197	0.36	1	4859	tags=39%, list=25%, signal=51%
REACTOME_TRANSCRIPTIONAL_REGULATION_BY_RUNX3	REACTOME_TRANSCRIPTIONAL_REGULATION_BY_RUNX3		94	0.282611	1.2726	0.086629	0.357773	1	5435	tags=40%, list=27%, signal=55%
REACTOME_ABC_FAMILY_PROTEINS_MEDIATED_TRANSPORT	REACTOME_ABC_FAMILY_PROTEINS_MEDIATED_TRANSPORT		101	0.277059	1.27136	0.0807692	0.358126	1	5435	tags=41%, list=27%, signal=56%
REACTOME_TRAFFICKING_OF_AMPA_RECEPTORS	REACTOME_TRAFFICKING_OF_AMPA_RECEPTORS		30	0.350141	1.2696	0.132114	0.359385	1	4851	tags=40%, list=25%, signal=53%
REACTOME_INSERTION_OF_TAIL_ANCHORED_PROTEINS_INTO_THE_ENDOPLASMIC_RETICULUM_MEMBRANE	REACTOME_INSERTION_OF_TAIL_ANCHORED_PROTEINS_INTO_THE_ENDOPLASMIC_RETICULUM_MEMBRANE		20	0.388837	1.26784	0.157576	0.360607	1	3186	tags=35%, list=16%, signal=42%
REACTOME_CLASS_I_PEROXISOMAL_MEMBRANE_PROTEIN_IMPORT	REACTOME_CLASS_I_PEROXISOMAL_MEMBRANE_PROTEIN_IMPORT		20	0.39314	1.26232	0.158416	0.369637	1	3371	tags=35%, list=17%, signal=42%
REACTOME_TCF_DEPENDENT_SIGNALING_IN_RESPONSE_TO_WNT	REACTOME_TCF_DEPENDENT_SIGNALING_IN_RESPONSE_TO_WNT		163	0.255528	1.2598	0.0683594	0.372365	1	4114	tags=28%, list=21%, signal=35%
REACTOME_KEAP1_NFE2L2_PATHWAY	REACTOME_KEAP1_NFE2L2_PATHWAY		120	0.265358	1.25943	0.073501	0.370926	1	4616	tags=30%, list=23%, signal=39%
REACTOME_ENERGY_DEPENDENT_REGULATION_OF_MTOR_BY_LKB1_AMPK	REACTOME_ENERGY_DEPENDENT_REGULATION_OF_MTOR_BY_LKB1_AMPK		29	0.358854	1.25601	0.146293	0.375577	1	2409	tags=34%, list=12%, signal=39%
REACTOME_LONG_TERM_POTENTIATION	REACTOME_LONG_TERM_POTENTIATION		20	0.391673	1.25319	0.163022	0.378917	1	1313	tags=25%, list=7%, signal=27%
REACTOME_MRNA_DECAY_BY_5_TO_3_EXORIBONUCLEASE	REACTOME_MRNA_DECAY_BY_5_TO_3_EXORIBONUCLEASE		15	0.434123	1.25225	0.2	0.37878	1	3268	tags=40%, list=17%, signal=48%
REACTOME_BIOSYNTHESIS_OF_THE_N_GLYCAN_PRECURSOR_DOLICHOL_LIPID_LINKED_OLIGOSACCHARIDE_LLO_AND_TRANSFER_TO_A_NASCENT_PROTEIN	REACTOME_BIOSYNTHESIS_OF_THE_N_GLYCAN_PRECURSOR_DOLICHOL_LIPID_LINKED_OLIGOSACCHARIDE_LLO_AND_TRANSFER_TO_A_NASCENT_PROTEIN		74	0.285796	1.25104	0.121673	0.379115	1	3527	tags=32%, list=18%, signal=39%
REACTOME_NOTCH3_ACTIVATION_AND_TRANSMISSION_OF_SIGNAL_TO_THE_NUCLEUS	REACTOME_NOTCH3_ACTIVATION_AND_TRANSMISSION_OF_SIGNAL_TO_THE_NUCLEUS		25	0.372577	1.24552	0.172816	0.388374	1	3392	tags=28%, list=17%, signal=34%
REACTOME_GLYCOSPHINGOLIPID_BIOSYNTHESIS	REACTOME_GLYCOSPHINGOLIPID_BIOSYNTHESIS		17	0.404814	1.24525	0.186747	0.386659	1	4123	tags=41%, list=21%, signal=52%
REACTOME_DNA_STRAND_ELONGATION	REACTOME_DNA_STRAND_ELONGATION		32	0.340578	1.24511	0.155689	0.384701	1	2720	tags=25%, list=14%, signal=29%
REACTOME_CELLULAR_RESPONSE_TO_CHEMICAL_STRESS	REACTOME_CELLULAR_RESPONSE_TO_CHEMICAL_STRESS		200	0.243194	1.2447	0.0589391	0.383302	1	5493	tags=37%, list=28%, signal=51%
REACTOME_DISORDERS_OF_TRANSMEMBRANE_TRANSPORTERS	REACTOME_DISORDERS_OF_TRANSMEMBRANE_TRANSPORTERS		158	0.25249	1.24248	0.0763209	0.385647	1	4622	tags=34%, list=23%, signal=43%
REACTOME_ANTIGEN_PROCESSING_CROSS_PRESENTATION	REACTOME_ANTIGEN_PROCESSING_CROSS_PRESENTATION		100	0.270591	1.2419	0.094697	0.384672	1	5435	tags=38%, list=27%, signal=52%
REACTOME_RESPIRATORY_SYNCYTIAL_VIRUS_INFECTION_PATHWAY	REACTOME_RESPIRATORY_SYNCYTIAL_VIRUS_INFECTION_PATHWAY		100	0.265497	1.2414	0.102612	0.383597	1	5686	tags=41%, list=29%, signal=57%
REACTOME_REGULATION_OF_PYRUVATE_METABOLISM	REACTOME_REGULATION_OF_PYRUVATE_METABOLISM		32	0.347123	1.23766	0.162055	0.389271	1	4171	tags=34%, list=21%, signal=43%
REACTOME_METABOLISM_OF_COFACTORS	REACTOME_METABOLISM_OF_COFACTORS		23	0.367305	1.237	0.178715	0.388453	1	5475	tags=48%, list=28%, signal=66%
REACTOME_ABERRANT_REGULATION_OF_MITOTIC_G1_S_TRANSITION_IN_CANCER_DUE_TO_RB1_DEFECTS	REACTOME_ABERRANT_REGULATION_OF_MITOTIC_G1_S_TRANSITION_IN_CANCER_DUE_TO_RB1_DEFECTS		17	0.401584	1.23468	0.187879	0.391102	1	3698	tags=35%, list=19%, signal=43%
REACTOME_RNA_POLYMERASE_III_TRANSCRIPTION	REACTOME_RNA_POLYMERASE_III_TRANSCRIPTION		41	0.330052	1.23458	0.15213	0.389093	1	5070	tags=37%, list=26%, signal=49%
REACTOME_CHROMOSOME_MAINTENANCE	REACTOME_CHROMOSOME_MAINTENANCE		86	0.273201	1.23383	0.12069	0.388453	1	3672	tags=24%, list=19%, signal=30%
REACTOME_DEADENYLATION_OF_MRNA	REACTOME_DEADENYLATION_OF_MRNA		21	0.377974	1.23319	0.163022	0.387616	1	1913	tags=24%, list=10%, signal=26%
REACTOME_IRON_UPTAKE_AND_TRANSPORT	REACTOME_IRON_UPTAKE_AND_TRANSPORT		53	0.299936	1.23271	0.146893	0.386549	1	5417	tags=40%, list=27%, signal=54%
REACTOME_REGULATION_OF_PTEN_GENE_TRANSCRIPTION	REACTOME_REGULATION_OF_PTEN_GENE_TRANSCRIPTION		60	0.295523	1.23128	0.141153	0.387316	1	2508	tags=27%, list=13%, signal=30%
REACTOME_PTEN_REGULATION	REACTOME_PTEN_REGULATION		136	0.256866	1.23089	0.090566	0.386009	1	3915	tags=29%, list=20%, signal=36%
REACTOME_SURFACTANT_METABOLISM	REACTOME_SURFACTANT_METABOLISM		22	0.373324	1.23042	0.186235	0.38481	1	2780	tags=27%, list=14%, signal=32%
REACTOME_TRAF6_MEDIATED_NF_KB_ACTIVATION	REACTOME_TRAF6_MEDIATED_NF_KB_ACTIVATION		24	0.365496	1.22768	0.194656	0.388231	1	5712	tags=54%, list=29%, signal=76%
REACTOME_HSF1_DEPENDENT_TRANSACTIVATION	REACTOME_HSF1_DEPENDENT_TRANSACTIVATION		36	0.328881	1.22735	0.174168	0.386816	1	3337	tags=31%, list=17%, signal=37%
REACTOME_SIGNALING_BY_NOTCH1_PEST_DOMAIN_MUTANTS_IN_CANCER	REACTOME_SIGNALING_BY_NOTCH1_PEST_DOMAIN_MUTANTS_IN_CANCER		58	0.290119	1.22451	0.156863	0.390673	1	4229	tags=29%, list=21%, signal=37%
REACTOME_TCR_SIGNALING	REACTOME_TCR_SIGNALING		114	0.258687	1.2204	0.122936	0.397413	1	5435	tags=39%, list=27%, signal=54%
REACTOME_GASTRULATION	REACTOME_GASTRULATION		110	0.257447	1.22028	0.128846	0.395588	1	5455	tags=41%, list=28%, signal=56%
REACTOME_CELL_CYCLE_CHECKPOINTS	REACTOME_CELL_CYCLE_CHECKPOINTS		245	0.231977	1.21742	0.0711539	0.399543	1	4933	tags=30%, list=25%, signal=39%
REACTOME_BETA_CATENIN_PHOSPHORYLATION_CASCADE	REACTOME_BETA_CATENIN_PHOSPHORYLATION_CASCADE		17	0.392372	1.2167	0.198783	0.398884	1	2586	tags=29%, list=13%, signal=34%
REACTOME_TNF_SIGNALING	REACTOME_TNF_SIGNALING		56	0.286805	1.21431	0.163743	0.402011	1	2551	tags=27%, list=13%, signal=31%
REACTOME_PROCESSIVE_SYNTHESIS_ON_THE_LAGGING_STRAND	REACTOME_PROCESSIVE_SYNTHESIS_ON_THE_LAGGING_STRAND		15	0.409996	1.21211	0.215953	0.404396	1	2720	tags=33%, list=14%, signal=39%
REACTOME_RAF_ACTIVATION	REACTOME_RAF_ACTIVATION		33	0.33623	1.21056	0.185567	0.405475	1	1458	tags=21%, list=7%, signal=23%
REACTOME_SULFUR_AMINO_ACID_METABOLISM	REACTOME_SULFUR_AMINO_ACID_METABOLISM		27	0.349906	1.21037	0.2158	0.403725	1	3923	tags=41%, list=20%, signal=51%
REACTOME_STRIATED_MUSCLE_CONTRACTION	REACTOME_STRIATED_MUSCLE_CONTRACTION		36	0.3152	1.20892	0.177515	0.40488	1	2197	tags=28%, list=11%, signal=31%
REACTOME_MRNA_SPLICING_MINOR_PATHWAY	REACTOME_MRNA_SPLICING_MINOR_PATHWAY		50	0.302469	1.20864	0.167339	0.40345	1	4846	tags=38%, list=24%, signal=50%
REACTOME_SYNAPTIC_ADHESION_LIKE_MOLECULES	REACTOME_SYNAPTIC_ADHESION_LIKE_MOLECULES		18	0.387099	1.20352	0.193347	0.412409	1	822	tags=17%, list=4%, signal=17%
REACTOME_CLEC7A_DECTIN_1_SIGNALING	REACTOME_CLEC7A_DECTIN_1_SIGNALING		98	0.25954	1.20295	0.12249	0.411836	1	5562	tags=41%, list=28%, signal=56%
REACTOME_DEADENYLATION_DEPENDENT_MRNA_DECAY	REACTOME_DEADENYLATION_DEPENDENT_MRNA_DECAY		49	0.296115	1.20092	0.184158	0.414101	1	5290	tags=35%, list=27%, signal=47%
REACTOME_GLOBAL_GENOME_NUCLEOTIDE_EXCISION_REPAIR_GG_NER	REACTOME_GLOBAL_GENOME_NUCLEOTIDE_EXCISION_REPAIR_GG_NER		83	0.266085	1.19621	0.125969	0.422332	1	6087	tags=43%, list=31%, signal=62%
REACTOME_IKK_COMPLEX_RECRUITMENT_MEDIATED_BY_RIP1	REACTOME_IKK_COMPLEX_RECRUITMENT_MEDIATED_BY_RIP1		23	0.35302	1.18766	0.209804	0.438867	1	1835	tags=22%, list=9%, signal=24%
REACTOME_DISASSEMBLY_OF_THE_DESTRUCTION_COMPLEX_AND_RECRUITMENT_OF_AXIN_TO_THE_MEMBRANE	REACTOME_DISASSEMBLY_OF_THE_DESTRUCTION_COMPLEX_AND_RECRUITMENT_OF_AXIN_TO_THE_MEMBRANE		29	0.332493	1.18731	0.217308	0.437551	1	2586	tags=24%, list=13%, signal=28%
REACTOME_MTOR_SIGNALLING	REACTOME_MTOR_SIGNALLING		41	0.304104	1.18499	0.211694	0.440437	1	5622	tags=51%, list=28%, signal=71%
REACTOME_M_DECAY_DEGRADATION_OF_MATERNAL_MRNAS_BY_MATERNALLY_STORED_FACTORS	REACTOME_M_DECAY_DEGRADATION_OF_MATERNAL_MRNAS_BY_MATERNALLY_STORED_FACTORS		26	0.338542	1.18295	0.212851	0.442766	1	2168	tags=23%, list=11%, signal=26%
REACTOME_DISEASES_ASSOCIATED_WITH_N_GLYCOSYLATION_OF_PROTEINS	REACTOME_DISEASES_ASSOCIATED_WITH_N_GLYCOSYLATION_OF_PROTEINS		20	0.360819	1.18086	0.228145	0.445551	1	4242	tags=35%, list=21%, signal=45%
REACTOME_TRAF6_MEDIATED_INDUCTION_OF_TAK1_COMPLEX_WITHIN_TLR4_COMPLEX	REACTOME_TRAF6_MEDIATED_INDUCTION_OF_TAK1_COMPLEX_WITHIN_TLR4_COMPLEX		16	0.394233	1.17521	0.254902	0.456419	1	6137	tags=50%, list=31%, signal=72%
REACTOME_FORMATION_OF_INCISION_COMPLEX_IN_GG_NER	REACTOME_FORMATION_OF_INCISION_COMPLEX_IN_GG_NER		42	0.299584	1.16933	0.198864	0.468442	1	4647	tags=36%, list=23%, signal=47%
REACTOME_PHASE_I_FUNCTIONALIZATION_OF_COMPOUNDS	REACTOME_PHASE_I_FUNCTIONALIZATION_OF_COMPOUNDS		82	0.263509	1.16359	0.191729	0.479768	1	5212	tags=35%, list=26%, signal=48%
REACTOME_RECOGNITION_OF_DNA_DAMAGE_BY_PCNA_CONTAINING_REPLICATION_COMPLEX	REACTOME_RECOGNITION_OF_DNA_DAMAGE_BY_PCNA_CONTAINING_REPLICATION_COMPLEX		30	0.317217	1.15762	0.252918	0.491702	1	2720	tags=27%, list=14%, signal=31%
REACTOME_TRANSCRIPTIONAL_REGULATION_BY_VENTX	REACTOME_TRANSCRIPTIONAL_REGULATION_BY_VENTX		40	0.303607	1.15418	0.23506	0.49806	1	3242	tags=28%, list=16%, signal=33%
REACTOME_INSULIN_RECEPTOR_RECYCLING	REACTOME_INSULIN_RECEPTOR_RECYCLING		26	0.339207	1.15134	0.236111	0.502565	1	3445	tags=27%, list=17%, signal=33%
REACTOME_CLASS_B_2_SECRETIN_FAMILY_RECEPTORS	REACTOME_CLASS_B_2_SECRETIN_FAMILY_RECEPTORS		76	0.260353	1.15023	0.190476	0.502978	1	4066	tags=29%, list=21%, signal=36%
REACTOME_NUCLEOTIDE_SALVAGE	REACTOME_NUCLEOTIDE_SALVAGE		21	0.351615	1.14955	0.285425	0.502384	1	2106	tags=29%, list=11%, signal=32%
REACTOME_REGULATION_OF_LIPID_METABOLISM_BY_PPARALPHA	REACTOME_REGULATION_OF_LIPID_METABOLISM_BY_PPARALPHA		112	0.244447	1.13974	0.169591	0.524851	1	5293	tags=38%, list=27%, signal=52%
REACTOME_TRANSPORT_OF_VITAMINS_NUCLEOSIDES_AND_RELATED_MOLECULES	REACTOME_TRANSPORT_OF_VITAMINS_NUCLEOSIDES_AND_RELATED_MOLECULES		37	0.303254	1.13959	0.262846	0.522786	1	1197	tags=19%, list=6%, signal=20%
REACTOME_UB_SPECIFIC_PROCESSING_PROTEASES	REACTOME_UB_SPECIFIC_PROCESSING_PROTEASES		156	0.23062	1.13892	0.164436	0.522085	1	4661	tags=34%, list=24%, signal=44%
REACTOME_INHIBITION_OF_DNA_RECOMBINATION_AT_TELOMERE	REACTOME_INHIBITION_OF_DNA_RECOMBINATION_AT_TELOMERE		20	0.354614	1.13493	0.293333	0.529706	1	4984	tags=40%, list=25%, signal=53%
REACTOME_ER_QUALITY_CONTROL_COMPARTMENT_ERQC	REACTOME_ER_QUALITY_CONTROL_COMPARTMENT_ERQC		20	0.345932	1.1336	0.293413	0.530833	1	2843	tags=25%, list=14%, signal=29%
REACTOME_BETA_CATENIN_INDEPENDENT_WNT_SIGNALING	REACTOME_BETA_CATENIN_INDEPENDENT_WNT_SIGNALING		141	0.234299	1.13302	0.193018	0.529996	1	5435	tags=35%, list=27%, signal=49%
REACTOME_NR1H3_NR1H2_REGULATE_GENE_EXPRESSION_LINKED_TO_CHOLESTEROL_TRANSPORT_AND_EFFLUX	REACTOME_NR1H3_NR1H2_REGULATE_GENE_EXPRESSION_LINKED_TO_CHOLESTEROL_TRANSPORT_AND_EFFLUX		35	0.306582	1.13184	0.261122	0.530374	1	2191	tags=29%, list=11%, signal=32%
REACTOME_HOST_INTERACTIONS_OF_HIV_FACTORS	REACTOME_HOST_INTERACTIONS_OF_HIV_FACTORS		124	0.237836	1.12902	0.222642	0.534997	1	5435	tags=37%, list=27%, signal=51%
REACTOME_OVARIAN_TUMOR_DOMAIN_PROTEASES	REACTOME_OVARIAN_TUMOR_DOMAIN_PROTEASES		38	0.290352	1.12868	0.258064	0.533443	1	2308	tags=24%, list=12%, signal=27%
REACTOME_INTERFERON_SIGNALING	REACTOME_INTERFERON_SIGNALING		244	0.21475	1.12864	0.156	0.531163	1	5239	tags=34%, list=26%, signal=46%
REACTOME_MITOTIC_SPINDLE_CHECKPOINT	REACTOME_MITOTIC_SPINDLE_CHECKPOINT		106	0.242609	1.12848	0.213115	0.529259	1	2236	tags=17%, list=11%, signal=19%
REACTOME_GLYOXYLATE_METABOLISM_AND_GLYCINE_DEGRADATION	REACTOME_GLYOXYLATE_METABOLISM_AND_GLYCINE_DEGRADATION		15	0.378317	1.12632	0.30099	0.532121	1	4805	tags=53%, list=24%, signal=70%
REACTOME_GAP_FILLING_DNA_REPAIR_SYNTHESIS_AND_LIGATION_IN_GG_NER	REACTOME_GAP_FILLING_DNA_REPAIR_SYNTHESIS_AND_LIGATION_IN_GG_NER		25	0.333713	1.12314	0.292339	0.538011	1	4595	tags=36%, list=23%, signal=47%
REACTOME_BBSOME_MEDIATED_CARGO_TARGETING_TO_CILIUM	REACTOME_BBSOME_MEDIATED_CARGO_TARGETING_TO_CILIUM		22	0.336346	1.12068	0.261569	0.541921	1	4482	tags=41%, list=23%, signal=53%
REACTOME_TRAFFICKING_OF_GLUR2_CONTAINING_AMPA_RECEPTORS	REACTOME_TRAFFICKING_OF_GLUR2_CONTAINING_AMPA_RECEPTORS		17	0.366043	1.12058	0.315068	0.539833	1	4793	tags=41%, list=24%, signal=54%
REACTOME_SIGNALING_BY_HEDGEHOG	REACTOME_SIGNALING_BY_HEDGEHOG		143	0.228936	1.11952	0.219153	0.540215	1	4622	tags=30%, list=23%, signal=39%
REACTOME_DNA_DAMAGE_BYPASS	REACTOME_DNA_DAMAGE_BYPASS		46	0.283843	1.11732	0.251908	0.543762	1	2720	tags=26%, list=14%, signal=30%
REACTOME_TICAM1_RIP1_MEDIATED_IKK_COMPLEX_RECRUITMENT	REACTOME_TICAM1_RIP1_MEDIATED_IKK_COMPLEX_RECRUITMENT		19	0.343916	1.11569	0.296813	0.545346	1	2412	tags=26%, list=12%, signal=30%
REACTOME_HCMV_LATE_EVENTS	REACTOME_HCMV_LATE_EVENTS		52	0.276093	1.11123	0.260521	0.554339	1	3992	tags=35%, list=20%, signal=43%
REACTOME_DEACTIVATION_OF_THE_BETA_CATENIN_TRANSACTIVATING_COMPLEX	REACTOME_DEACTIVATION_OF_THE_BETA_CATENIN_TRANSACTIVATING_COMPLEX		41	0.2888	1.11054	0.277445	0.553906	1	3332	tags=24%, list=17%, signal=29%
REACTOME_MATURATION_OF_SARS_COV_2_NUCLEOPROTEIN	REACTOME_MATURATION_OF_SARS_COV_2_NUCLEOPROTEIN		15	0.38081	1.10366	0.323471	0.569542	1	2026	tags=27%, list=10%, signal=30%
REACTOME_ION_TRANSPORT_BY_P_TYPE_ATPASES	REACTOME_ION_TRANSPORT_BY_P_TYPE_ATPASES		52	0.271996	1.10361	0.283019	0.56729	1	4609	tags=33%, list=23%, signal=43%
REACTOME_AZATHIOPRINE_ADME	REACTOME_AZATHIOPRINE_ADME		21	0.345074	1.10198	0.335306	0.569254	1	2824	tags=29%, list=14%, signal=33%
REACTOME_DEUBIQUITINATION	REACTOME_DEUBIQUITINATION		229	0.210755	1.10169	0.202677	0.567577	1	4341	tags=30%, list=22%, signal=38%
REACTOME_DISEASES_OF_CARBOHYDRATE_METABOLISM	REACTOME_DISEASES_OF_CARBOHYDRATE_METABOLISM		32	0.306778	1.10116	0.315985	0.56659	1	5553	tags=41%, list=28%, signal=56%
REACTOME_SYNTHESIS_OF_SUBSTRATES_IN_N_GLYCAN_BIOSYTHESIS	REACTOME_SYNTHESIS_OF_SUBSTRATES_IN_N_GLYCAN_BIOSYTHESIS		59	0.263362	1.09991	0.289017	0.567417	1	3527	tags=31%, list=18%, signal=37%
REACTOME_SELECTIVE_AUTOPHAGY	REACTOME_SELECTIVE_AUTOPHAGY		83	0.24442	1.09905	0.284	0.567282	1	3182	tags=25%, list=16%, signal=30%
REACTOME_REGULATION_OF_MITF_M_DEPENDENT_GENES_INVOLVED_IN_CELL_CYCLE_AND_PROLIFERATION	REACTOME_REGULATION_OF_MITF_M_DEPENDENT_GENES_INVOLVED_IN_CELL_CYCLE_AND_PROLIFERATION		17	0.356706	1.09874	0.332696	0.565707	1	5316	tags=41%, list=27%, signal=56%
REACTOME_RIPK1_MEDIATED_REGULATED_NECROSIS	REACTOME_RIPK1_MEDIATED_REGULATED_NECROSIS		31	0.302283	1.09837	0.299389	0.56437	1	2536	tags=26%, list=13%, signal=30%
REACTOME_SIGNALING_BY_NOTCH2	REACTOME_SIGNALING_BY_NOTCH2		33	0.303224	1.09813	0.305835	0.562653	1	3401	tags=27%, list=17%, signal=33%
REACTOME_FORMATION_OF_THE_EARLY_ELONGATION_COMPLEX	REACTOME_FORMATION_OF_THE_EARLY_ELONGATION_COMPLEX		32	0.306119	1.09787	0.323643	0.561007	1	6082	tags=47%, list=31%, signal=68%
REACTOME_G1_S_SPECIFIC_TRANSCRIPTION	REACTOME_G1_S_SPECIFIC_TRANSCRIPTION		29	0.305538	1.09405	0.314629	0.568255	1	3076	tags=28%, list=16%, signal=33%
REACTOME_SEPARATION_OF_SISTER_CHROMATIDS	REACTOME_SEPARATION_OF_SISTER_CHROMATIDS		180	0.217592	1.09354	0.241966	0.567231	1	4616	tags=27%, list=23%, signal=35%
REACTOME_NOTCH1_INTRACELLULAR_DOMAIN_REGULATES_TRANSCRIPTION	REACTOME_NOTCH1_INTRACELLULAR_DOMAIN_REGULATES_TRANSCRIPTION		48	0.271902	1.09183	0.303393	0.569198	1	2541	tags=21%, list=13%, signal=24%
REACTOME_NEGATIVE_REGULATION_OF_FGFR3_SIGNALING	REACTOME_NEGATIVE_REGULATION_OF_FGFR3_SIGNALING		26	0.318632	1.09146	0.318359	0.567915	1	1835	tags=23%, list=9%, signal=25%
REACTOME_FGFR2_LIGAND_BINDING_AND_ACTIVATION	REACTOME_FGFR2_LIGAND_BINDING_AND_ACTIVATION		15	0.369956	1.08951	0.350101	0.570747	1	1419	tags=20%, list=7%, signal=22%
REACTOME_TRIGLYCERIDE_METABOLISM	REACTOME_TRIGLYCERIDE_METABOLISM		33	0.298091	1.08825	0.320236	0.571657	1	2470	tags=24%, list=12%, signal=28%
REACTOME_INTERLEUKIN_10_SIGNALING	REACTOME_INTERLEUKIN_10_SIGNALING		39	0.284089	1.08824	0.30754	0.569423	1	7116	tags=54%, list=36%, signal=84%
REACTOME_TRANSCRIPTION_OF_THE_HIV_GENOME	REACTOME_TRANSCRIPTION_OF_THE_HIV_GENOME		65	0.25604	1.08783	0.27163	0.568158	1	6218	tags=43%, list=31%, signal=63%
REACTOME_MISCELLANEOUS_TRANSPORT_AND_BINDING_EVENTS	REACTOME_MISCELLANEOUS_TRANSPORT_AND_BINDING_EVENTS		22	0.331066	1.08721	0.332673	0.567598	1	3633	tags=32%, list=18%, signal=39%
REACTOME_TELOMERE_C_STRAND_LAGGING_STRAND_SYNTHESIS	REACTOME_TELOMERE_C_STRAND_LAGGING_STRAND_SYNTHESIS		32	0.303086	1.08611	0.339844	0.568106	1	2720	tags=22%, list=14%, signal=25%
REACTOME_MAP2K_AND_MAPK_ACTIVATION	REACTOME_MAP2K_AND_MAPK_ACTIVATION		37	0.292967	1.08596	0.328685	0.566242	1	1886	tags=22%, list=10%, signal=24%
REACTOME_NR1H2_AND_NR1H3_MEDIATED_SIGNALING	REACTOME_NR1H2_AND_NR1H3_MEDIATED_SIGNALING		44	0.278972	1.0839	0.336066	0.569475	1	2191	tags=25%, list=11%, signal=28%
REACTOME_RNA_POLYMERASE_III_TRANSCRIPTION_INITIATION_FROM_TYPE_3_PROMOTER	REACTOME_RNA_POLYMERASE_III_TRANSCRIPTION_INITIATION_FROM_TYPE_3_PROMOTER		28	0.302464	1.08345	0.334008	0.568429	1	5070	tags=36%, list=26%, signal=48%
REACTOME_NEGATIVE_REGULATION_OF_NMDA_RECEPTOR_MEDIATED_NEURONAL_TRANSMISSION	REACTOME_NEGATIVE_REGULATION_OF_NMDA_RECEPTOR_MEDIATED_NEURONAL_TRANSMISSION		19	0.339585	1.08261	0.335271	0.568454	1	974	tags=21%, list=5%, signal=22%
REACTOME_PLATELET_SENSITIZATION_BY_LDL	REACTOME_PLATELET_SENSITIZATION_BY_LDL		17	0.354839	1.08253	0.340467	0.566489	1	642	tags=12%, list=3%, signal=12%
REACTOME_TRANSCRIPTIONAL_REGULATION_OF_WHITE_ADIPOCYTE_DIFFERENTIATION	REACTOME_TRANSCRIPTIONAL_REGULATION_OF_WHITE_ADIPOCYTE_DIFFERENTIATION		84	0.246013	1.08169	0.324952	0.566423	1	5658	tags=39%, list=29%, signal=55%
REACTOME_PHASE_0_RAPID_DEPOLARISATION	REACTOME_PHASE_0_RAPID_DEPOLARISATION		30	0.301024	1.0813	0.334061	0.565256	1	2457	tags=23%, list=12%, signal=27%
REACTOME_CELLULAR_SENESCENCE	REACTOME_CELLULAR_SENESCENCE		128	0.228207	1.0782	0.293774	0.570807	1	3746	tags=25%, list=19%, signal=31%
REACTOME_ACTIVATION_OF_BH3_ONLY_PROTEINS	REACTOME_ACTIVATION_OF_BH3_ONLY_PROTEINS		30	0.304146	1.07749	0.330134	0.570393	1	4933	tags=40%, list=25%, signal=53%
REACTOME_ABORTIVE_ELONGATION_OF_HIV_1_TRANSCRIPT_IN_THE_ABSENCE_OF_TAT	REACTOME_ABORTIVE_ELONGATION_OF_HIV_1_TRANSCRIPT_IN_THE_ABSENCE_OF_TAT		23	0.321671	1.07075	0.368121	0.585702	1	5928	tags=52%, list=30%, signal=74%
REACTOME_ATTENUATION_PHASE	REACTOME_ATTENUATION_PHASE		26	0.309947	1.07013	0.358779	0.58516	1	3959	tags=31%, list=20%, signal=38%
REACTOME_SARS_COV_2_MODULATES_HOST_TRANSLATION_MACHINERY	REACTOME_SARS_COV_2_MODULATES_HOST_TRANSLATION_MACHINERY		48	0.267506	1.06618	0.350495	0.59314	1	2839	tags=13%, list=14%, signal=15%
REACTOME_RNA_POLYMERASE_II_TRANSCRIBES_SNRNA_GENES	REACTOME_RNA_POLYMERASE_II_TRANSCRIBES_SNRNA_GENES		75	0.244092	1.06552	0.334669	0.592663	1	3191	tags=20%, list=16%, signal=24%
REACTOME_PROTEIN_HYDROXYLATION	REACTOME_PROTEIN_HYDROXYLATION		17	0.349935	1.06323	0.362725	0.596271	1	2690	tags=24%, list=14%, signal=27%
REACTOME_MITOTIC_METAPHASE_AND_ANAPHASE	REACTOME_MITOTIC_METAPHASE_AND_ANAPHASE		224	0.205785	1.06026	0.296593	0.601542	1	2887	tags=19%, list=15%, signal=22%
REACTOME_HIV_TRANSCRIPTION_ELONGATION	REACTOME_HIV_TRANSCRIPTION_ELONGATION		38	0.284456	1.05886	0.355691	0.603189	1	6082	tags=45%, list=31%, signal=64%
REACTOME_HIV_ELONGATION_ARREST_AND_RECOVERY	REACTOME_HIV_ELONGATION_ARREST_AND_RECOVERY		29	0.300522	1.05881	0.369352	0.601093	1	5928	tags=48%, list=30%, signal=69%
REACTOME_BIOLOGICAL_OXIDATIONS	REACTOME_BIOLOGICAL_OXIDATIONS		160	0.211467	1.05652	0.314563	0.604836	1	5592	tags=36%, list=28%, signal=50%
REACTOME_ZINC_TRANSPORTERS	REACTOME_ZINC_TRANSPORTERS		15	0.353378	1.05585	0.385567	0.604369	1	1867	tags=20%, list=9%, signal=22%
REACTOME_NEGATIVE_REGULATION_OF_FGFR1_SIGNALING	REACTOME_NEGATIVE_REGULATION_OF_FGFR1_SIGNALING		29	0.29309	1.05478	0.338403	0.604954	1	2005	tags=21%, list=10%, signal=23%
REACTOME_MAPK6_MAPK4_SIGNALING	REACTOME_MAPK6_MAPK4_SIGNALING		85	0.237226	1.05444	0.340381	0.603559	1	5435	tags=40%, list=27%, signal=55%
REACTOME_GLUCAGON_TYPE_LIGAND_RECEPTORS	REACTOME_GLUCAGON_TYPE_LIGAND_RECEPTORS		26	0.302647	1.05412	0.385246	0.602251	1	4066	tags=38%, list=21%, signal=48%
REACTOME_DUAL_INCISION_IN_GG_NER	REACTOME_DUAL_INCISION_IN_GG_NER		40	0.277606	1.05306	0.380081	0.602711	1	4595	tags=33%, list=23%, signal=42%
REACTOME_CELLULAR_HEXOSE_TRANSPORT	REACTOME_CELLULAR_HEXOSE_TRANSPORT		18	0.346404	1.05265	0.381323	0.601486	1	5131	tags=44%, list=26%, signal=60%
REACTOME_POLO_LIKE_KINASE_MEDIATED_EVENTS	REACTOME_POLO_LIKE_KINASE_MEDIATED_EVENTS		16	0.34808	1.04802	0.390533	0.611503	1	3801	tags=31%, list=19%, signal=39%
REACTOME_SIGNALING_BY_WNT	REACTOME_SIGNALING_BY_WNT		254	0.196434	1.04697	0.311412	0.612144	1	4124	tags=24%, list=21%, signal=30%
REACTOME_CYTOPROTECTION_BY_HMOX1	REACTOME_CYTOPROTECTION_BY_HMOX1		57	0.25205	1.04609	0.363806	0.612307	1	5152	tags=42%, list=26%, signal=57%
REACTOME_ADIPOGENESIS	REACTOME_ADIPOGENESIS		109	0.221033	1.0415	0.358527	0.622182	1	5342	tags=34%, list=27%, signal=46%
REACTOME_SIGNALING_BY_FGFR2_IIIA_TM	REACTOME_SIGNALING_BY_FGFR2_IIIA_TM		19	0.325267	1.03035	0.420619	0.649674	1	4846	tags=42%, list=24%, signal=56%
REACTOME_TRANSLESION_SYNTHESIS_BY_POLK	REACTOME_TRANSLESION_SYNTHESIS_BY_POLK		17	0.340819	1.02788	0.397206	0.653844	1	2720	tags=29%, list=14%, signal=34%
REACTOME_G_PROTEIN_ACTIVATION	REACTOME_G_PROTEIN_ACTIVATION		20	0.311816	1.0247	0.406028	0.660386	1	5398	tags=45%, list=27%, signal=62%
REACTOME_SIGNALING_BY_MODERATE_KINASE_ACTIVITY_BRAF_MUTANTS	REACTOME_SIGNALING_BY_MODERATE_KINASE_ACTIVITY_BRAF_MUTANTS		41	0.266647	1.02455	0.416335	0.658593	1	2725	tags=24%, list=14%, signal=28%
REACTOME_PLATELET_HOMEOSTASIS	REACTOME_PLATELET_HOMEOSTASIS		78	0.236047	1.02442	0.408915	0.656616	1	4979	tags=29%, list=25%, signal=39%
REACTOME_MITOCHONDRIAL_BIOGENESIS	REACTOME_MITOCHONDRIAL_BIOGENESIS		73	0.235947	1.02165	0.385859	0.662032	1	3620	tags=26%, list=18%, signal=32%
REACTOME_FC_EPSILON_RECEPTOR_FCERI_SIGNALING	REACTOME_FC_EPSILON_RECEPTOR_FCERI_SIGNALING		129	0.210755	1.02041	0.388998	0.663248	1	5435	tags=36%, list=27%, signal=50%
REACTOME_SHC_MEDIATED_CASCADE_FGFR3	REACTOME_SHC_MEDIATED_CASCADE_FGFR3		15	0.339931	1.0179	0.424242	0.667578	1	844	tags=20%, list=4%, signal=21%
REACTOME_POLYMERASE_SWITCHING_ON_THE_C_STRAND_OF_THE_TELOMERE	REACTOME_POLYMERASE_SWITCHING_ON_THE_C_STRAND_OF_THE_TELOMERE		24	0.301069	1.01744	0.434524	0.666574	1	2720	tags=21%, list=14%, signal=24%
REACTOME_RNA_POLYMERASE_II_PRE_TRANSCRIPTION_EVENTS	REACTOME_RNA_POLYMERASE_II_PRE_TRANSCRIPTION_EVENTS		75	0.233669	1.01736	0.404858	0.664545	1	6218	tags=43%, list=31%, signal=62%
REACTOME_SIGNALING_BY_NODAL	REACTOME_SIGNALING_BY_NODAL		18	0.328452	1.01112	0.438406	0.679385	1	4710	tags=56%, list=24%, signal=73%
REACTOME_SIGNALING_BY_INSULIN_RECEPTOR	REACTOME_SIGNALING_BY_INSULIN_RECEPTOR		73	0.231019	1.01095	0.434524	0.67766	1	3507	tags=23%, list=18%, signal=28%
REACTOME_TP53_REGULATES_TRANSCRIPTION_OF_CELL_CYCLE_GENES	REACTOME_TP53_REGULATES_TRANSCRIPTION_OF_CELL_CYCLE_GENES		48	0.253074	1.00896	0.439271	0.68077	1	3076	tags=21%, list=16%, signal=25%
REACTOME_DEATH_RECEPTOR_SIGNALING	REACTOME_DEATH_RECEPTOR_SIGNALING		152	0.205349	1.00813	0.435203	0.680865	1	4318	tags=27%, list=22%, signal=34%
REACTOME_TP53_REGULATES_METABOLIC_GENES	REACTOME_TP53_REGULATES_METABOLIC_GENES		81	0.222237	1.0072	0.4334	0.681157	1	5104	tags=42%, list=26%, signal=56%
REACTOME_FGFR2_MUTANT_RECEPTOR_ACTIVATION	REACTOME_FGFR2_MUTANT_RECEPTOR_ACTIVATION		29	0.287422	1.00524	0.431262	0.684283	1	3191	tags=24%, list=16%, signal=29%
REACTOME_ATF4_ACTIVATES_GENES_IN_RESPONSE_TO_ENDOPLASMIC_RETICULUM_STRESS	REACTOME_ATF4_ACTIVATES_GENES_IN_RESPONSE_TO_ENDOPLASMIC_RETICULUM_STRESS		26	0.298609	1.00395	0.454198	0.685363	1	5290	tags=35%, list=27%, signal=47%
REACTOME_PI_3K_CASCADE_FGFR3	REACTOME_PI_3K_CASCADE_FGFR3		15	0.33764	1.00366	0.453488	0.683931	1	844	tags=20%, list=4%, signal=21%
REACTOME_TRANSCRIPTIONAL_REGULATION_BY_RUNX2	REACTOME_TRANSCRIPTIONAL_REGULATION_BY_RUNX2		114	0.212373	1.00327	0.458753	0.682666	1	5435	tags=33%, list=27%, signal=46%
REACTOME_PHASE_4_RESTING_MEMBRANE_POTENTIAL	REACTOME_PHASE_4_RESTING_MEMBRANE_POTENTIAL		16	0.332763	1.00318	0.445298	0.680626	1	536	tags=13%, list=3%, signal=13%
REACTOME_LDL_CLEARANCE	REACTOME_LDL_CLEARANCE		18	0.323448	1.00234	0.439759	0.680557	1	3973	tags=33%, list=20%, signal=42%
REACTOME_GLYCEROPHOSPHOLIPID_BIOSYNTHESIS	REACTOME_GLYCEROPHOSPHOLIPID_BIOSYNTHESIS		111	0.211445	0.998535	0.462322	0.688537	1	4779	tags=32%, list=24%, signal=41%
REACTOME_CYTOSOLIC_SENSORS_OF_PATHOGEN_ASSOCIATED_DNA	REACTOME_CYTOSOLIC_SENSORS_OF_PATHOGEN_ASSOCIATED_DNA		60	0.239502	0.998129	0.44697	0.687421	1	5497	tags=40%, list=28%, signal=55%
REACTOME_REGULATION_OF_SIGNALING_BY_CBL	REACTOME_REGULATION_OF_SIGNALING_BY_CBL		22	0.296737	0.997069	0.449393	0.688061	1	2644	tags=18%, list=13%, signal=21%
REACTOME_METABOLISM_OF_PORPHYRINS	REACTOME_METABOLISM_OF_PORPHYRINS		22	0.2972	0.988337	0.471215	0.709381	1	2397	tags=27%, list=12%, signal=31%
REACTOME_INTRACELLULAR_SIGNALING_BY_SECOND_MESSENGERS	REACTOME_INTRACELLULAR_SIGNALING_BY_SECOND_MESSENGERS		301	0.184243	0.987944	0.504726	0.708106	1	3915	tags=22%, list=20%, signal=27%
REACTOME_ASPARAGINE_N_LINKED_GLYCOSYLATION	REACTOME_ASPARAGINE_N_LINKED_GLYCOSYLATION		290	0.183342	0.987411	0.493384	0.70717	1	5043	tags=29%, list=25%, signal=39%
REACTOME_FORMATION_OF_WDR5_CONTAINING_HISTONE_MODIFYING_COMPLEXES	REACTOME_FORMATION_OF_WDR5_CONTAINING_HISTONE_MODIFYING_COMPLEXES		40	0.260331	0.985934	0.461386	0.708927	1	3647	tags=25%, list=18%, signal=31%
REACTOME_TRANSCRIPTIONAL_ACTIVATION_OF_MITOCHONDRIAL_BIOGENESIS	REACTOME_TRANSCRIPTIONAL_ACTIVATION_OF_MITOCHONDRIAL_BIOGENESIS		53	0.240884	0.983637	0.478764	0.712855	1	3317	tags=26%, list=17%, signal=32%
REACTOME_PLATELET_CALCIUM_HOMEOSTASIS	REACTOME_PLATELET_CALCIUM_HOMEOSTASIS		26	0.280477	0.980309	0.451866	0.719528	1	5650	tags=35%, list=29%, signal=48%
REACTOME_SIALIC_ACID_METABOLISM	REACTOME_SIALIC_ACID_METABOLISM		30	0.276442	0.979296	0.474383	0.720108	1	2291	tags=27%, list=12%, signal=30%
REACTOME_FOXO_MEDIATED_TRANSCRIPTION_OF_OXIDATIVE_STRESS_METABOLIC_AND_NEURONAL_GENES	REACTOME_FOXO_MEDIATED_TRANSCRIPTION_OF_OXIDATIVE_STRESS_METABOLIC_AND_NEURONAL_GENES		25	0.288974	0.977381	0.482618	0.722938	1	5434	tags=44%, list=27%, signal=61%
REACTOME_PROSTACYCLIN_SIGNALLING_THROUGH_PROSTACYCLIN_RECEPTOR	REACTOME_PROSTACYCLIN_SIGNALLING_THROUGH_PROSTACYCLIN_RECEPTOR		16	0.326677	0.974162	0.490798	0.729384	1	4066	tags=38%, list=21%, signal=47%
REACTOME_INTEGRATION_OF_ENERGY_METABOLISM	REACTOME_INTEGRATION_OF_ENERGY_METABOLISM		97	0.209917	0.97333	0.5	0.729471	1	1817	tags=15%, list=9%, signal=17%
REACTOME_HIV_LIFE_CYCLE	REACTOME_HIV_LIFE_CYCLE		142	0.199171	0.971877	0.534	0.731258	1	6218	tags=40%, list=31%, signal=58%
REACTOME_NFE2L2_REGULATING_ANTI_OXIDANT_DETOXIFICATION_ENZYMES	REACTOME_NFE2L2_REGULATING_ANTI_OXIDANT_DETOXIFICATION_ENZYMES		17	0.311367	0.962085	0.510081	0.755218	1	2613	tags=24%, list=13%, signal=27%
REACTOME_TRANSCRIPTIONAL_REGULATION_OF_GRANULOPOIESIS	REACTOME_TRANSCRIPTIONAL_REGULATION_OF_GRANULOPOIESIS		29	0.275709	0.960466	0.490196	0.757505	1	535	tags=10%, list=3%, signal=11%
REACTOME_LYSOSOME_VESICLE_BIOGENESIS	REACTOME_LYSOSOME_VESICLE_BIOGENESIS		34	0.260732	0.959021	0.493554	0.759344	1	5043	tags=35%, list=25%, signal=47%
REACTOME_MRNA_CAPPING	REACTOME_MRNA_CAPPING		28	0.272002	0.957079	0.527027	0.762063	1	6082	tags=39%, list=31%, signal=57%
REACTOME_INACTIVATION_OF_CSF3_G_CSF_SIGNALING	REACTOME_INACTIVATION_OF_CSF3_G_CSF_SIGNALING		23	0.289456	0.956469	0.514706	0.761466	1	6426	tags=48%, list=32%, signal=71%
REACTOME_BRANCHED_CHAIN_AMINO_ACID_CATABOLISM	REACTOME_BRANCHED_CHAIN_AMINO_ACID_CATABOLISM		21	0.296441	0.955419	0.512922	0.76203	1	6580	tags=52%, list=33%, signal=78%
REACTOME_MHC_CLASS_II_ANTIGEN_PRESENTATION	REACTOME_MHC_CLASS_II_ANTIGEN_PRESENTATION		116	0.200785	0.953271	0.555777	0.765601	1	4426	tags=29%, list=22%, signal=38%
REACTOME_NUCLEAR_SIGNALING_BY_ERBB4	REACTOME_NUCLEAR_SIGNALING_BY_ERBB4		30	0.266634	0.945913	0.547809	0.783212	1	4229	tags=37%, list=21%, signal=47%
REACTOME_METABOLISM_OF_AMINO_ACIDS_AND_DERIVATIVES	REACTOME_METABOLISM_OF_AMINO_ACIDS_AND_DERIVATIVES		333	0.173664	0.944907	0.656371	0.783618	1	5744	tags=30%, list=29%, signal=41%
REACTOME_SIGNALING_BY_WNT_IN_CANCER	REACTOME_SIGNALING_BY_WNT_IN_CANCER		33	0.259227	0.941333	0.534791	0.790641	1	2841	tags=21%, list=14%, signal=25%
REACTOME_SYNTHESIS_OF_BILE_ACIDS_AND_BILE_SALTS	REACTOME_SYNTHESIS_OF_BILE_ACIDS_AND_BILE_SALTS		28	0.275496	0.940559	0.558185	0.790363	1	814	tags=14%, list=4%, signal=15%
REACTOME_DEPOLYMERIZATION_OF_THE_NUCLEAR_LAMINA	REACTOME_DEPOLYMERIZATION_OF_THE_NUCLEAR_LAMINA		15	0.3204	0.937038	0.546201	0.7972	1	6585	tags=40%, list=33%, signal=60%
REACTOME_CARDIAC_CONDUCTION	REACTOME_CARDIAC_CONDUCTION		124	0.19818	0.928791	0.606	0.816902	1	3058	tags=19%, list=15%, signal=23%
REACTOME_PROCESSING_OF_DNA_DOUBLE_STRAND_BREAK_ENDS	REACTOME_PROCESSING_OF_DNA_DOUBLE_STRAND_BREAK_ENDS		59	0.219135	0.928632	0.578035	0.814912	1	4669	tags=32%, list=24%, signal=42%
REACTOME_CARGO_CONCENTRATION_IN_THE_ER	REACTOME_CARGO_CONCENTRATION_IN_THE_ER		32	0.252214	0.925134	0.582205	0.821713	1	5002	tags=38%, list=25%, signal=50%
REACTOME_ION_HOMEOSTASIS	REACTOME_ION_HOMEOSTASIS		54	0.223733	0.92255	0.631902	0.826423	1	2911	tags=24%, list=15%, signal=28%
REACTOME_NUCLEOTIDE_CATABOLISM	REACTOME_NUCLEOTIDE_CATABOLISM		33	0.252687	0.921549	0.603482	0.826838	1	3694	tags=27%, list=19%, signal=33%
REACTOME_ADRENALINE_NORADRENALINE_INHIBITS_INSULIN_SECRETION	REACTOME_ADRENALINE_NORADRENALINE_INHIBITS_INSULIN_SECRETION		25	0.267458	0.920645	0.54326	0.82673	1	1682	tags=16%, list=8%, signal=17%
REACTOME_DNA_REPAIR	REACTOME_DNA_REPAIR		272	0.173158	0.920031	0.70297	0.826043	1	3818	tags=23%, list=19%, signal=28%
REACTOME_SIGNALING_BY_THE_B_CELL_RECEPTOR_BCR	REACTOME_SIGNALING_BY_THE_B_CELL_RECEPTOR_BCR		108	0.197229	0.919132	0.653257	0.825992	1	5531	tags=34%, list=28%, signal=47%
REACTOME_SMAD2_SMAD3_SMAD4_HETEROTRIMER_REGULATES_TRANSCRIPTION	REACTOME_SMAD2_SMAD3_SMAD4_HETEROTRIMER_REGULATES_TRANSCRIPTION		36	0.24974	0.918415	0.595573	0.825482	1	3076	tags=22%, list=16%, signal=26%
REACTOME_TBC_RABGAPS	REACTOME_TBC_RABGAPS		43	0.238656	0.917926	0.592593	0.824444	1	3642	tags=26%, list=18%, signal=31%
REACTOME_ACTIVATION_OF_SMO	REACTOME_ACTIVATION_OF_SMO		16	0.304015	0.916383	0.54509	0.826002	1	4886	tags=38%, list=25%, signal=50%
REACTOME_EARLY_SARS_COV_2_INFECTION_EVENTS	REACTOME_EARLY_SARS_COV_2_INFECTION_EVENTS		35	0.249524	0.914881	0.594286	0.827511	1	4231	tags=34%, list=21%, signal=44%
REACTOME_UNFOLDED_PROTEIN_RESPONSE_UPR	REACTOME_UNFOLDED_PROTEIN_RESPONSE_UPR		89	0.203225	0.913131	0.658103	0.829608	1	5290	tags=29%, list=27%, signal=40%
REACTOME_DOWNREGULATION_OF_SMAD2_3_SMAD4_TRANSCRIPTIONAL_ACTIVITY	REACTOME_DOWNREGULATION_OF_SMAD2_3_SMAD4_TRANSCRIPTIONAL_ACTIVITY		31	0.255186	0.908884	0.592292	0.838079	1	2432	tags=23%, list=12%, signal=26%
REACTOME_MITOTIC_G2_G2_M_PHASES	REACTOME_MITOTIC_G2_G2_M_PHASES		193	0.177801	0.904365	0.72	0.847573	1	5728	tags=33%, list=29%, signal=46%
REACTOME_CELL_EXTRACELLULAR_MATRIX_INTERACTIONS	REACTOME_CELL_EXTRACELLULAR_MATRIX_INTERACTIONS		18	0.288986	0.901264	0.595376	0.853035	1	4221	tags=28%, list=21%, signal=35%
REACTOME_RNA_POLYMERASE_I_TRANSCRIPTION_TERMINATION	REACTOME_RNA_POLYMERASE_I_TRANSCRIPTION_TERMINATION		26	0.258685	0.899755	0.564257	0.854537	1	3191	tags=23%, list=16%, signal=27%
REACTOME_DNA_DOUBLE_STRAND_BREAK_RESPONSE	REACTOME_DNA_DOUBLE_STRAND_BREAK_RESPONSE		40	0.235389	0.898678	0.643137	0.854807	1	4590	tags=35%, list=23%, signal=45%
REACTOME_TRAF6_MEDIATED_IRF7_ACTIVATION	REACTOME_TRAF6_MEDIATED_IRF7_ACTIVATION		15	0.308092	0.898047	0.61165	0.853995	1	5712	tags=53%, list=29%, signal=75%
REACTOME_REGULATION_OF_EXPRESSION_OF_SLITS_AND_ROBOS	REACTOME_REGULATION_OF_EXPRESSION_OF_SLITS_AND_ROBOS		164	0.176448	0.894415	0.730994	0.860645	1	5435	tags=25%, list=27%, signal=34%
REACTOME_FERTILIZATION	REACTOME_FERTILIZATION		19	0.279792	0.893836	0.593449	0.859636	1	2218	tags=21%, list=11%, signal=24%
REACTOME_DETOXIFICATION_OF_REACTIVE_OXYGEN_SPECIES	REACTOME_DETOXIFICATION_OF_REACTIVE_OXYGEN_SPECIES		35	0.241483	0.893717	0.642857	0.857506	1	5685	tags=43%, list=29%, signal=60%
REACTOME_NEGATIVE_REGULATION_OF_FGFR2_SIGNALING	REACTOME_NEGATIVE_REGULATION_OF_FGFR2_SIGNALING		30	0.253382	0.893319	0.604743	0.856129	1	1835	tags=17%, list=9%, signal=18%
REACTOME_DISEASES_ASSOCIATED_WITH_GLYCOSYLATION_PRECURSOR_BIOSYNTHESIS	REACTOME_DISEASES_ASSOCIATED_WITH_GLYCOSYLATION_PRECURSOR_BIOSYNTHESIS		15	0.307737	0.890818	0.634981	0.859754	1	2667	tags=33%, list=13%, signal=38%
REACTOME_HYALURONAN_METABOLISM	REACTOME_HYALURONAN_METABOLISM		17	0.296598	0.887068	0.587302	0.866413	1	1938	tags=18%, list=10%, signal=20%
REACTOME_TRANSPORT_OF_BILE_SALTS_AND_ORGANIC_ACIDS_METAL_IONS_AND_AMINE_COMPOUNDS	REACTOME_TRANSPORT_OF_BILE_SALTS_AND_ORGANIC_ACIDS_METAL_IONS_AND_AMINE_COMPOUNDS		67	0.203468	0.886532	0.674603	0.865342	1	4964	tags=28%, list=25%, signal=38%
REACTOME_SIGNALING_BY_NOTCH3	REACTOME_SIGNALING_BY_NOTCH3		49	0.220652	0.886445	0.66998	0.863151	1	2833	tags=18%, list=14%, signal=21%
REACTOME_TNFR1_INDUCED_NF_KAPPA_B_SIGNALING_PATHWAY	REACTOME_TNFR1_INDUCED_NF_KAPPA_B_SIGNALING_PATHWAY		32	0.240786	0.881328	0.653333	0.872929	1	1835	tags=19%, list=9%, signal=21%
REACTOME_CARGO_RECOGNITION_FOR_CLATHRIN_MEDIATED_ENDOCYTOSIS	REACTOME_CARGO_RECOGNITION_FOR_CLATHRIN_MEDIATED_ENDOCYTOSIS		99	0.192036	0.876709	0.708911	0.881874	1	1962	tags=15%, list=10%, signal=17%
REACTOME_TNFR1_INDUCED_PROAPOPTOTIC_SIGNALING	REACTOME_TNFR1_INDUCED_PROAPOPTOTIC_SIGNALING		25	0.263575	0.876548	0.630975	0.879802	1	2067	tags=24%, list=10%, signal=27%
REACTOME_SIGNALING_BY_BRAF_AND_RAF1_FUSIONS	REACTOME_SIGNALING_BY_BRAF_AND_RAF1_FUSIONS		60	0.206933	0.875746	0.700413	0.879288	1	1711	tags=15%, list=9%, signal=16%
REACTOME_PERK_REGULATES_GENE_EXPRESSION	REACTOME_PERK_REGULATES_GENE_EXPRESSION		31	0.243385	0.874696	0.662083	0.87942	1	5290	tags=32%, list=27%, signal=44%
REACTOME_MATERNAL_TO_ZYGOTIC_TRANSITION_MZT	REACTOME_MATERNAL_TO_ZYGOTIC_TRANSITION_MZT		48	0.219037	0.872448	0.709677	0.882247	1	2168	tags=17%, list=11%, signal=19%
REACTOME_METABOLISM_OF_NUCLEOTIDES	REACTOME_METABOLISM_OF_NUCLEOTIDES		92	0.193662	0.871401	0.744597	0.882404	1	4795	tags=30%, list=24%, signal=40%
REACTOME_PLASMA_LIPOPROTEIN_ASSEMBLY_REMODELING_AND_CLEARANCE	REACTOME_PLASMA_LIPOPROTEIN_ASSEMBLY_REMODELING_AND_CLEARANCE		64	0.203788	0.87021	0.726923	0.882831	1	2533	tags=19%, list=13%, signal=21%
REACTOME_SIGNALING_BY_NOTCH1_HD_DOMAIN_MUTANTS_IN_CANCER	REACTOME_SIGNALING_BY_NOTCH1_HD_DOMAIN_MUTANTS_IN_CANCER		15	0.292293	0.8692	0.620623	0.882877	1	1835	tags=20%, list=9%, signal=22%
REACTOME_FORMATION_OF_RNA_POL_II_ELONGATION_COMPLEX	REACTOME_FORMATION_OF_RNA_POL_II_ELONGATION_COMPLEX		52	0.212972	0.867215	0.700971	0.885019	1	3191	tags=23%, list=16%, signal=27%
REACTOME_TRANSCRIPTIONAL_REGULATION_BY_RUNX1	REACTOME_TRANSCRIPTIONAL_REGULATION_BY_RUNX1		171	0.174648	0.866633	0.824903	0.883936	1	3915	tags=22%, list=20%, signal=27%
REACTOME_TRIGLYCERIDE_CATABOLISM	REACTOME_TRIGLYCERIDE_CATABOLISM		22	0.26595	0.865809	0.664717	0.883443	1	1343	tags=18%, list=7%, signal=19%
REACTOME_PURINE_CATABOLISM	REACTOME_PURINE_CATABOLISM		17	0.283231	0.86484	0.654	0.88336	1	3694	tags=29%, list=19%, signal=36%
REACTOME_TP53_REGULATES_TRANSCRIPTION_OF_GENES_INVOLVED_IN_G2_CELL_CYCLE_ARREST	REACTOME_TP53_REGULATES_TRANSCRIPTION_OF_GENES_INVOLVED_IN_G2_CELL_CYCLE_ARREST		18	0.27608	0.864742	0.644135	0.881199	1	209	tags=11%, list=1%, signal=11%
REACTOME_CALNEXIN_CALRETICULIN_CYCLE	REACTOME_CALNEXIN_CALRETICULIN_CYCLE		25	0.251446	0.861722	0.658052	0.885586	1	2843	tags=20%, list=14%, signal=23%
REACTOME_TRANSCRIPTIONAL_REGULATION_OF_BROWN_AND_BEIGE_ADIPOCYTE_DIFFERENTIATION	REACTOME_TRANSCRIPTIONAL_REGULATION_OF_BROWN_AND_BEIGE_ADIPOCYTE_DIFFERENTIATION		30	0.240932	0.861546	0.694118	0.883629	1	1119	tags=13%, list=6%, signal=14%
REACTOME_SIGNALING_BY_ACTIVIN	REACTOME_SIGNALING_BY_ACTIVIN		17	0.283832	0.858834	0.662214	0.887591	1	5124	tags=47%, list=26%, signal=63%
REACTOME_BILE_ACID_AND_BILE_SALT_METABOLISM	REACTOME_BILE_ACID_AND_BILE_SALT_METABOLISM		36	0.233447	0.858395	0.653992	0.886201	1	814	tags=11%, list=4%, signal=12%
REACTOME_OXIDATIVE_STRESS_INDUCED_SENESCENCE	REACTOME_OXIDATIVE_STRESS_INDUCED_SENESCENCE		64	0.205872	0.856106	0.746124	0.888795	1	3746	tags=25%, list=19%, signal=31%
REACTOME_SYNTHESIS_OF_LEUKOTRIENES_LT_AND_EOXINS_EX	REACTOME_SYNTHESIS_OF_LEUKOTRIENES_LT_AND_EOXINS_EX		18	0.274474	0.854842	0.691089	0.889289	1	2257	tags=22%, list=11%, signal=25%
REACTOME_CYTOCHROME_P450_ARRANGED_BY_SUBSTRATE_TYPE	REACTOME_CYTOCHROME_P450_ARRANGED_BY_SUBSTRATE_TYPE		46	0.215794	0.853788	0.716797	0.889163	1	2205	tags=15%, list=11%, signal=17%
REACTOME_ACTIVATED_TAK1_MEDIATES_P38_MAPK_ACTIVATION	REACTOME_ACTIVATED_TAK1_MEDIATES_P38_MAPK_ACTIVATION		23	0.255375	0.853663	0.651072	0.887097	1	5417	tags=43%, list=27%, signal=60%
REACTOME_GOLGI_ASSOCIATED_VESICLE_BIOGENESIS	REACTOME_GOLGI_ASSOCIATED_VESICLE_BIOGENESIS		55	0.208531	0.852713	0.751004	0.88678	1	5043	tags=31%, list=25%, signal=41%
REACTOME_CYCLIN_D_ASSOCIATED_EVENTS_IN_G1	REACTOME_CYCLIN_D_ASSOCIATED_EVENTS_IN_G1		47	0.214591	0.851561	0.724609	0.886979	1	3698	tags=21%, list=19%, signal=26%
REACTOME_CELL_DEATH_SIGNALLING_VIA_NRAGE_NRIF_AND_NADE	REACTOME_CELL_DEATH_SIGNALLING_VIA_NRAGE_NRIF_AND_NADE		75	0.193508	0.850815	0.733459	0.886386	1	5417	tags=32%, list=27%, signal=44%
REACTOME_HSF1_ACTIVATION	REACTOME_HSF1_ACTIVATION		29	0.238596	0.848728	0.692759	0.888502	1	3959	tags=28%, list=20%, signal=34%
REACTOME_RAB_GERANYLGERANYLATION	REACTOME_RAB_GERANYLGERANYLATION		63	0.200632	0.84845	0.756757	0.886751	1	4884	tags=29%, list=25%, signal=38%
REACTOME_PRE_NOTCH_PROCESSING_IN_GOLGI	REACTOME_PRE_NOTCH_PROCESSING_IN_GOLGI		18	0.272271	0.84618	0.679012	0.889254	1	3936	tags=33%, list=20%, signal=42%
REACTOME_SIGNALING_BY_TGFBR3	REACTOME_SIGNALING_BY_TGFBR3		49	0.214476	0.844398	0.733333	0.890628	1	2788	tags=18%, list=14%, signal=21%
REACTOME_SIGNALING_BY_ERBB4	REACTOME_SIGNALING_BY_ERBB4		51	0.209411	0.842397	0.73855	0.8925	1	5521	tags=37%, list=28%, signal=52%
REACTOME_PHOSPHOLIPID_METABOLISM	REACTOME_PHOSPHOLIPID_METABOLISM		191	0.166626	0.84236	0.885277	0.890299	1	1903	tags=14%, list=10%, signal=15%
REACTOME_TRANS_GOLGI_NETWORK_VESICLE_BUDDING	REACTOME_TRANS_GOLGI_NETWORK_VESICLE_BUDDING		71	0.191947	0.837454	0.792233	0.89827	1	5043	tags=30%, list=25%, signal=40%
REACTOME_CELLULAR_RESPONSE_TO_STARVATION	REACTOME_CELLULAR_RESPONSE_TO_STARVATION		149	0.169424	0.832861	0.875465	0.905301	1	2409	tags=12%, list=12%, signal=14%
REACTOME_TP53_REGULATES_TRANSCRIPTION_OF_ADDITIONAL_CELL_CYCLE_GENES_WHOSE_EXACT_ROLE_IN_THE_P53_PATHWAY_REMAIN_UNCERTAIN	REACTOME_TP53_REGULATES_TRANSCRIPTION_OF_ADDITIONAL_CELL_CYCLE_GENES_WHOSE_EXACT_ROLE_IN_THE_P53_PATHWAY_REMAIN_UNCERTAIN		20	0.261132	0.832417	0.721649	0.903844	1	1913	tags=20%, list=10%, signal=22%
REACTOME_SEALING_OF_THE_NUCLEAR_ENVELOPE_NE_BY_ESCRT_III	REACTOME_SEALING_OF_THE_NUCLEAR_ENVELOPE_NE_BY_ESCRT_III		28	0.238281	0.828367	0.747148	0.909655	1	4084	tags=32%, list=21%, signal=40%
REACTOME_TNFS_BIND_THEIR_PHYSIOLOGICAL_RECEPTORS	REACTOME_TNFS_BIND_THEIR_PHYSIOLOGICAL_RECEPTORS		27	0.239674	0.821582	0.725	0.920408	1	6381	tags=41%, list=32%, signal=60%
REACTOME_WNT_LIGAND_BIOGENESIS_AND_TRAFFICKING	REACTOME_WNT_LIGAND_BIOGENESIS_AND_TRAFFICKING		22	0.252178	0.816444	0.760915	0.927529	1	3467	tags=23%, list=18%, signal=28%
REACTOME_RRNA_MODIFICATION_IN_THE_NUCLEUS_AND_CYTOSOL	REACTOME_RRNA_MODIFICATION_IN_THE_NUCLEUS_AND_CYTOSOL		56	0.199864	0.81495	0.797297	0.927997	1	4655	tags=29%, list=24%, signal=37%
REACTOME_FOXO_MEDIATED_TRANSCRIPTION	REACTOME_FOXO_MEDIATED_TRANSCRIPTION		60	0.193376	0.81344	0.82659	0.928397	1	5750	tags=38%, list=29%, signal=54%
REACTOME_SUMOYLATION_OF_DNA_METHYLATION_PROTEINS	REACTOME_SUMOYLATION_OF_DNA_METHYLATION_PROTEINS		16	0.266366	0.810163	0.723658	0.931896	1	1896	tags=19%, list=10%, signal=21%
REACTOME_ARACHIDONIC_ACID_METABOLISM	REACTOME_ARACHIDONIC_ACID_METABOLISM		51	0.197438	0.808424	0.809886	0.932757	1	7478	tags=51%, list=38%, signal=82%
REACTOME_EGR2_AND_SOX10_MEDIATED_INITIATION_OF_SCHWANN_CELL_MYELINATION	REACTOME_EGR2_AND_SOX10_MEDIATED_INITIATION_OF_SCHWANN_CELL_MYELINATION		27	0.236305	0.805842	0.73499	0.93501	1	2928	tags=19%, list=15%, signal=22%
REACTOME_MOLECULES_ASSOCIATED_WITH_ELASTIC_FIBRES	REACTOME_MOLECULES_ASSOCIATED_WITH_ELASTIC_FIBRES		36	0.215597	0.804987	0.787149	0.934245	1	3264	tags=22%, list=16%, signal=27%
REACTOME_WNT5A_DEPENDENT_INTERNALIZATION_OF_FZD4	REACTOME_WNT5A_DEPENDENT_INTERNALIZATION_OF_FZD4		15	0.26857	0.802376	0.768061	0.9364	1	5172	tags=40%, list=26%, signal=54%
REACTOME_ENDOGENOUS_STEROLS	REACTOME_ENDOGENOUS_STEROLS		21	0.24676	0.801792	0.790254	0.935101	1	1625	tags=14%, list=8%, signal=16%
REACTOME_INCRETIN_SYNTHESIS_SECRETION_AND_INACTIVATION	REACTOME_INCRETIN_SYNTHESIS_SECRETION_AND_INACTIVATION		15	0.272468	0.801058	0.716446	0.934095	1	755	tags=13%, list=4%, signal=14%
REACTOME_PROCESSIVE_SYNTHESIS_ON_THE_C_STRAND_OF_THE_TELOMERE	REACTOME_PROCESSIVE_SYNTHESIS_ON_THE_C_STRAND_OF_THE_TELOMERE		19	0.255805	0.801049	0.770751	0.931807	1	2720	tags=21%, list=14%, signal=24%
REACTOME_SIGNALING_BY_FGFR	REACTOME_SIGNALING_BY_FGFR		82	0.179038	0.801039	0.855446	0.929538	1	5922	tags=35%, list=30%, signal=50%
REACTOME_CHAPERONE_MEDIATED_AUTOPHAGY	REACTOME_CHAPERONE_MEDIATED_AUTOPHAGY		21	0.238497	0.800986	0.773092	0.927391	1	5417	tags=43%, list=27%, signal=59%
REACTOME_P75_NTR_RECEPTOR_MEDIATED_SIGNALLING	REACTOME_P75_NTR_RECEPTOR_MEDIATED_SIGNALLING		96	0.175441	0.799941	0.861933	0.926954	1	4318	tags=24%, list=22%, signal=30%
REACTOME_JNK_C_JUN_KINASES_PHOSPHORYLATION_AND_ACTIVATION_MEDIATED_BY_ACTIVATED_HUMAN_TAK1	REACTOME_JNK_C_JUN_KINASES_PHOSPHORYLATION_AND_ACTIVATION_MEDIATED_BY_ACTIVATED_HUMAN_TAK1		22	0.240894	0.799865	0.757914	0.924821	1	5417	tags=45%, list=27%, signal=63%
REACTOME_IRE1ALPHA_ACTIVATES_CHAPERONES	REACTOME_IRE1ALPHA_ACTIVATES_CHAPERONES		48	0.200237	0.79902	0.825558	0.92395	1	5729	tags=35%, list=29%, signal=50%
REACTOME_TRANSCRIPTIONAL_ACTIVITY_OF_SMAD2_SMAD3_SMAD4_HETEROTRIMER	REACTOME_TRANSCRIPTIONAL_ACTIVITY_OF_SMAD2_SMAD3_SMAD4_HETEROTRIMER		51	0.198468	0.798677	0.802395	0.92228	1	2529	tags=18%, list=13%, signal=20%
REACTOME_P75NTR_SIGNALS_VIA_NF_KB	REACTOME_P75NTR_SIGNALS_VIA_NF_KB		16	0.262446	0.79758	0.751029	0.92185	1	5417	tags=44%, list=27%, signal=60%
REACTOME_NEF_MEDIATES_DOWN_MODULATION_OF_CELL_SURFACE_RECEPTORS_BY_RECRUITING_THEM_TO_CLATHRIN_ADAPTERS	REACTOME_NEF_MEDIATES_DOWN_MODULATION_OF_CELL_SURFACE_RECEPTORS_BY_RECRUITING_THEM_TO_CLATHRIN_ADAPTERS		20	0.245445	0.796706	0.758687	0.92095	1	3720	tags=25%, list=19%, signal=31%
REACTOME_EGFR_DOWNREGULATION	REACTOME_EGFR_DOWNREGULATION		30	0.221355	0.796481	0.772908	0.919109	1	1835	tags=17%, list=9%, signal=18%
REACTOME_ION_CHANNEL_TRANSPORT	REACTOME_ION_CHANNEL_TRANSPORT		168	0.157855	0.79384	0.943025	0.921238	1	3893	tags=20%, list=20%, signal=25%
REACTOME_FOXO_MEDIATED_TRANSCRIPTION_OF_CELL_CYCLE_GENES	REACTOME_FOXO_MEDIATED_TRANSCRIPTION_OF_CELL_CYCLE_GENES		16	0.26412	0.792992	0.726378	0.920431	1	2905	tags=25%, list=15%, signal=29%
REACTOME_PHASE_II_CONJUGATION_OF_COMPOUNDS	REACTOME_PHASE_II_CONJUGATION_OF_COMPOUNDS		72	0.181483	0.785941	0.883475	0.92943	1	5592	tags=36%, list=28%, signal=50%
REACTOME_ERCC6_CSB_AND_EHMT2_G9A_POSITIVELY_REGULATE_RRNA_EXPRESSION	REACTOME_ERCC6_CSB_AND_EHMT2_G9A_POSITIVELY_REGULATE_RRNA_EXPRESSION		16	0.263754	0.785436	0.788119	0.927937	1	428	tags=13%, list=2%, signal=13%
REACTOME_EPH_EPHRIN_MEDIATED_REPULSION_OF_CELLS	REACTOME_EPH_EPHRIN_MEDIATED_REPULSION_OF_CELLS		51	0.19712	0.785235	0.857422	0.925986	1	3720	tags=22%, list=19%, signal=26%
REACTOME_ADP_SIGNALLING_THROUGH_P2Y_PURINOCEPTOR_1	REACTOME_ADP_SIGNALLING_THROUGH_P2Y_PURINOCEPTOR_1		22	0.237968	0.785089	0.820513	0.92403	1	5398	tags=36%, list=27%, signal=50%
REACTOME_ELASTIC_FIBRE_FORMATION	REACTOME_ELASTIC_FIBRE_FORMATION		43	0.201575	0.780889	0.841996	0.928114	1	3264	tags=21%, list=16%, signal=25%
REACTOME_AMINE_LIGAND_BINDING_RECEPTORS	REACTOME_AMINE_LIGAND_BINDING_RECEPTORS		26	0.226966	0.776855	0.796545	0.931855	1	2081	tags=15%, list=11%, signal=17%
REACTOME_GLYCOGEN_METABOLISM	REACTOME_GLYCOGEN_METABOLISM		25	0.225309	0.765802	0.812616	0.945561	1	5553	tags=40%, list=28%, signal=56%
REACTOME_RAS_PROCESSING	REACTOME_RAS_PROCESSING		23	0.22371	0.756813	0.84413	0.95537	1	5997	tags=39%, list=30%, signal=56%
REACTOME_NEGATIVE_REGULATION_OF_FLT3	REACTOME_NEGATIVE_REGULATION_OF_FLT3		15	0.253667	0.751973	0.792339	0.9596	1	1835	tags=20%, list=9%, signal=22%
REACTOME_COMPLEMENT_CASCADE	REACTOME_COMPLEMENT_CASCADE		44	0.193112	0.751734	0.878968	0.957662	1	3489	tags=20%, list=18%, signal=25%
REACTOME_SIGNALING_BY_CSF3_G_CSF	REACTOME_SIGNALING_BY_CSF3_G_CSF		28	0.2118	0.747967	0.8591	0.960104	1	1835	tags=14%, list=9%, signal=16%
REACTOME_REGULATION_OF_NF_KAPPA_B_SIGNALING	REACTOME_REGULATION_OF_NF_KAPPA_B_SIGNALING		18	0.23629	0.745836	0.812877	0.960482	1	1924	tags=17%, list=10%, signal=18%
REACTOME_FGFR2_ALTERNATIVE_SPLICING	REACTOME_FGFR2_ALTERNATIVE_SPLICING		26	0.214134	0.744926	0.866419	0.95929	1	5781	tags=38%, list=29%, signal=54%
REACTOME_TIGHT_JUNCTION_INTERACTIONS	REACTOME_TIGHT_JUNCTION_INTERACTIONS		24	0.224321	0.744675	0.838057	0.957387	1	2489	tags=13%, list=13%, signal=14%
REACTOME_PEPTIDE_LIGAND_BINDING_RECEPTORS	REACTOME_PEPTIDE_LIGAND_BINDING_RECEPTORS		147	0.152158	0.74318	0.97955	0.956855	1	3229	tags=16%, list=16%, signal=19%
REACTOME_BUTYRATE_RESPONSE_FACTOR_1_BRF1_BINDS_AND_DESTABILIZES_MRNA	REACTOME_BUTYRATE_RESPONSE_FACTOR_1_BRF1_BINDS_AND_DESTABILIZES_MRNA		17	0.243661	0.738446	0.820565	0.960224	1	6794	tags=47%, list=34%, signal=72%
REACTOME_THE_ROLE_OF_NEF_IN_HIV_1_REPLICATION_AND_DISEASE_PATHOGENESIS	REACTOME_THE_ROLE_OF_NEF_IN_HIV_1_REPLICATION_AND_DISEASE_PATHOGENESIS		27	0.207011	0.737801	0.858025	0.958814	1	3720	tags=22%, list=19%, signal=27%
REACTOME_MISMATCH_REPAIR	REACTOME_MISMATCH_REPAIR		15	0.244451	0.735825	0.825203	0.958726	1	2720	tags=27%, list=14%, signal=31%
REACTOME_SYNTHESIS_OF_GLYCOSYLPHOSPHATIDYLINOSITOL_GPI	REACTOME_SYNTHESIS_OF_GLYCOSYLPHOSPHATIDYLINOSITOL_GPI		17	0.235734	0.735678	0.850716	0.956708	1	3499	tags=29%, list=18%, signal=36%
REACTOME_RETROGRADE_TRANSPORT_AT_THE_TRANS_GOLGI_NETWORK	REACTOME_RETROGRADE_TRANSPORT_AT_THE_TRANS_GOLGI_NETWORK		49	0.183618	0.734795	0.893004	0.955479	1	4060	tags=24%, list=21%, signal=31%
REACTOME_TRANSCRIPTIONAL_AND_POST_TRANSLATIONAL_REGULATION_OF_MITF_M_EXPRESSION_AND_ACTIVITY	REACTOME_TRANSCRIPTIONAL_AND_POST_TRANSLATIONAL_REGULATION_OF_MITF_M_EXPRESSION_AND_ACTIVITY		38	0.191461	0.732937	0.911885	0.955354	1	6244	tags=42%, list=32%, signal=61%
REACTOME_GAP_JUNCTION_ASSEMBLY	REACTOME_GAP_JUNCTION_ASSEMBLY		28	0.20792	0.732324	0.89	0.953865	1	1595	tags=14%, list=8%, signal=16%
REACTOME_RNA_POLYMERASE_I_TRANSCRIPTION	REACTOME_RNA_POLYMERASE_I_TRANSCRIPTION		46	0.187059	0.729895	0.899408	0.954294	1	3242	tags=20%, list=16%, signal=23%
REACTOME_TRISTETRAPROLIN_TTP_ZFP36_BINDS_AND_DESTABILIZES_MRNA	REACTOME_TRISTETRAPROLIN_TTP_ZFP36_BINDS_AND_DESTABILIZES_MRNA		17	0.239973	0.72592	0.862205	0.95625	1	6794	tags=53%, list=34%, signal=81%
REACTOME_SYNTHESIS_OF_BILE_ACIDS_AND_BILE_SALTS_VIA_7ALPHA_HYDROXYCHOLESTEROL	REACTOME_SYNTHESIS_OF_BILE_ACIDS_AND_BILE_SALTS_VIA_7ALPHA_HYDROXYCHOLESTEROL		18	0.238577	0.72521	0.842308	0.954779	1	509	tags=11%, list=3%, signal=11%
REACTOME_ANTIMICROBIAL_PEPTIDES	REACTOME_ANTIMICROBIAL_PEPTIDES		29	0.203318	0.722923	0.874755	0.955042	1	5587	tags=28%, list=28%, signal=38%
REACTOME_THROMBOXANE_SIGNALLING_THROUGH_TP_RECEPTOR	REACTOME_THROMBOXANE_SIGNALLING_THROUGH_TP_RECEPTOR		21	0.217008	0.721799	0.878431	0.95398	1	1682	tags=14%, list=8%, signal=16%
REACTOME_CYCLIN_A_B1_B2_ASSOCIATED_EVENTS_DURING_G2_M_TRANSITION	REACTOME_CYCLIN_A_B1_B2_ASSOCIATED_EVENTS_DURING_G2_M_TRANSITION		25	0.212526	0.721117	0.875706	0.95251	1	7421	tags=44%, list=37%, signal=70%
REACTOME_SPRY_REGULATION_OF_FGF_SIGNALING	REACTOME_SPRY_REGULATION_OF_FGF_SIGNALING		16	0.243775	0.716015	0.864762	0.955337	1	1835	tags=19%, list=9%, signal=21%
REACTOME_ACTIVATION_OF_THE_PRE_REPLICATIVE_COMPLEX	REACTOME_ACTIVATION_OF_THE_PRE_REPLICATIVE_COMPLEX		33	0.194424	0.713092	0.89336	0.955932	1	4864	tags=27%, list=25%, signal=36%
REACTOME_N_GLYCAN_TRIMMING_IN_THE_ER_AND_CALNEXIN_CALRETICULIN_CYCLE	REACTOME_N_GLYCAN_TRIMMING_IN_THE_ER_AND_CALNEXIN_CALRETICULIN_CYCLE		34	0.200382	0.711094	0.907368	0.955706	1	5786	tags=32%, list=29%, signal=46%
REACTOME_MITOCHONDRIAL_TRNA_AMINOACYLATION	REACTOME_MITOCHONDRIAL_TRNA_AMINOACYLATION		18	0.228983	0.710554	0.890595	0.954121	1	4746	tags=33%, list=24%, signal=44%
REACTOME_BIOSYNTHESIS_OF_SPECIALIZED_PRORESOLVING_MEDIATORS_SPMS	REACTOME_BIOSYNTHESIS_OF_SPECIALIZED_PRORESOLVING_MEDIATORS_SPMS		16	0.235966	0.708208	0.838057	0.954052	1	6830	tags=56%, list=35%, signal=86%
REACTOME_TRNA_AMINOACYLATION	REACTOME_TRNA_AMINOACYLATION		24	0.204946	0.701832	0.900196	0.957378	1	5125	tags=33%, list=26%, signal=45%
REACTOME_ACTIVATION_OF_KAINATE_RECEPTORS_UPON_GLUTAMATE_BINDING	REACTOME_ACTIVATION_OF_KAINATE_RECEPTORS_UPON_GLUTAMATE_BINDING		27	0.200884	0.698704	0.916342	0.957862	1	4066	tags=22%, list=21%, signal=28%
REACTOME_PD_1_SIGNALING	REACTOME_PD_1_SIGNALING		21	0.207741	0.693345	0.891616	0.960133	1	3574	tags=24%, list=18%, signal=29%
REACTOME_RHO_GTPASES_ACTIVATE_PKNS	REACTOME_RHO_GTPASES_ACTIVATE_PKNS		32	0.192016	0.690463	0.925234	0.960196	1	5700	tags=41%, list=29%, signal=57%
REACTOME_SIGNALING_BY_ROBO_RECEPTORS	REACTOME_SIGNALING_BY_ROBO_RECEPTORS		208	0.132674	0.687296	1	0.960467	1	5435	tags=25%, list=27%, signal=33%
REACTOME_RNA_POLYMERASE_I_TRANSCRIPTION_INITIATION	REACTOME_RNA_POLYMERASE_I_TRANSCRIPTION_INITIATION		43	0.174654	0.684685	0.948665	0.960219	1	3242	tags=19%, list=16%, signal=22%
REACTOME_G_ALPHA_Z_SIGNALLING_EVENTS	REACTOME_G_ALPHA_Z_SIGNALLING_EVENTS		43	0.174147	0.67794	0.953033	0.962743	1	4066	tags=21%, list=21%, signal=26%
REACTOME_RNA_POLYMERASE_I_PROMOTER_ESCAPE	REACTOME_RNA_POLYMERASE_I_PROMOTER_ESCAPE		27	0.188962	0.665514	0.935728	0.968405	1	6483	tags=41%, list=33%, signal=60%
REACTOME_KIDNEY_DEVELOPMENT	REACTOME_KIDNEY_DEVELOPMENT		40	0.171592	0.665004	0.949515	0.966607	1	4095	tags=25%, list=21%, signal=31%
REACTOME_KSRP_KHSRP_BINDS_AND_DESTABILIZES_MRNA	REACTOME_KSRP_KHSRP_BINDS_AND_DESTABILIZES_MRNA		17	0.212931	0.656697	0.940358	0.969418	1	6794	tags=41%, list=34%, signal=63%
REACTOME_ACYL_CHAIN_REMODELLING_OF_PS	REACTOME_ACYL_CHAIN_REMODELLING_OF_PS		18	0.208602	0.647234	0.932377	0.972147	1	4693	tags=33%, list=24%, signal=44%
REACTOME_GAP_JUNCTION_TRAFFICKING_AND_REGULATION	REACTOME_GAP_JUNCTION_TRAFFICKING_AND_REGULATION		41	0.166273	0.640809	0.958984	0.973172	1	1595	tags=12%, list=8%, signal=13%
REACTOME_ACYL_CHAIN_REMODELLING_OF_PE	REACTOME_ACYL_CHAIN_REMODELLING_OF_PE		20	0.201016	0.637123	0.941667	0.972813	1	4779	tags=35%, list=24%, signal=46%
REACTOME_IRAK4_DEFICIENCY_TLR2_4	REACTOME_IRAK4_DEFICIENCY_TLR2_4		15	0.210525	0.615992	0.941296	0.979235	1	2312	tags=13%, list=12%, signal=15%
REACTOME_GENERATION_OF_SECOND_MESSENGER_MOLECULES	REACTOME_GENERATION_OF_SECOND_MESSENGER_MOLECULES		31	0.166385	0.60796	0.970238	0.979873	1	6293	tags=39%, list=32%, signal=57%
REACTOME_CHEMOKINE_RECEPTORS_BIND_CHEMOKINES	REACTOME_CHEMOKINE_RECEPTORS_BIND_CHEMOKINES		49	0.136329	0.546643	0.997992	0.991852	1	3229	tags=14%, list=16%, signal=17%
REACTOME_SRP_DEPENDENT_COTRANSLATIONAL_PROTEIN_TARGETING_TO_MEMBRANE	REACTOME_SRP_DEPENDENT_COTRANSLATIONAL_PROTEIN_TARGETING_TO_MEMBRANE		110	-0.105313	-0.503412	1	0.996662	1	7453	tags=34%, list=38%, signal=54%
REACTOME_NOREPINEPHRINE_NEUROTRANSMITTER_RELEASE_CYCLE	REACTOME_NOREPINEPHRINE_NEUROTRANSMITTER_RELEASE_CYCLE		17	-0.178263	-0.537455	0.979424	0.994858	1	3616	tags=18%, list=18%, signal=22%
REACTOME_FORMATION_OF_THE_URETERIC_BUD	REACTOME_FORMATION_OF_THE_URETERIC_BUD		19	-0.18231	-0.572865	0.963783	0.990467	1	3147	tags=21%, list=16%, signal=25%
REACTOME_INTERLEUKIN_37_SIGNALING	REACTOME_INTERLEUKIN_37_SIGNALING		20	-0.182495	-0.595332	0.972746	0.986541	1	5826	tags=35%, list=29%, signal=50%
REACTOME_SELENOAMINO_ACID_METABOLISM	REACTOME_SELENOAMINO_ACID_METABOLISM		107	-0.129175	-0.607944	1	0.984509	1	7453	tags=36%, list=38%, signal=58%
REACTOME_THE_PHOTOTRANSDUCTION_CASCADE	REACTOME_THE_PHOTOTRANSDUCTION_CASCADE		27	-0.174388	-0.618529	0.954111	0.982672	1	5487	tags=33%, list=28%, signal=46%
REACTOME_REGULATION_OF_TLR_BY_ENDOGENOUS_LIGAND	REACTOME_REGULATION_OF_TLR_BY_ENDOGENOUS_LIGAND		17	-0.205978	-0.623469	0.92607	0.98246	1	2701	tags=18%, list=14%, signal=20%
REACTOME_INITIATION_OF_NUCLEAR_ENVELOPE_NE_REFORMATION	REACTOME_INITIATION_OF_NUCLEAR_ENVELOPE_NE_REFORMATION		19	-0.209015	-0.661868	0.935484	0.9656	1	1161	tags=11%, list=6%, signal=11%
REACTOME_SARS_COV_1_TARGETS_HOST_INTRACELLULAR_SIGNALLING_AND_REGULATORY_PATHWAYS	REACTOME_SARS_COV_1_TARGETS_HOST_INTRACELLULAR_SIGNALLING_AND_REGULATORY_PATHWAYS		16	-0.221359	-0.665783	0.897881	0.964988	1	4711	tags=31%, list=24%, signal=41%
REACTOME_EPHRIN_SIGNALING	REACTOME_EPHRIN_SIGNALING		19	-0.214716	-0.677455	0.925373	0.959314	1	5450	tags=42%, list=28%, signal=58%
REACTOME_DOWNREGULATION_OF_ERBB2_SIGNALING	REACTOME_DOWNREGULATION_OF_ERBB2_SIGNALING		27	-0.198246	-0.682616	0.932238	0.957546	1	4390	tags=30%, list=22%, signal=38%
REACTOME_COMMON_PATHWAY_OF_FIBRIN_CLOT_FORMATION	REACTOME_COMMON_PATHWAY_OF_FIBRIN_CLOT_FORMATION		16	-0.229953	-0.684323	0.900621	0.958168	1	2976	tags=19%, list=15%, signal=22%
REACTOME_SIGNAL_AMPLIFICATION	REACTOME_SIGNAL_AMPLIFICATION		29	-0.202966	-0.71705	0.89	0.933086	1	4485	tags=31%, list=23%, signal=40%
REACTOME_RRNA_PROCESSING	REACTOME_RRNA_PROCESSING		193	-0.140004	-0.718175	0.997963	0.933671	1	7265	tags=36%, list=37%, signal=56%
REACTOME_EUKARYOTIC_TRANSLATION_INITIATION	REACTOME_EUKARYOTIC_TRANSLATION_INITIATION		116	-0.152646	-0.72733	0.967213	0.926213	1	7453	tags=35%, list=38%, signal=56%
REACTOME_NEGATIVE_EPIGENETIC_REGULATION_OF_RRNA_EXPRESSION	REACTOME_NEGATIVE_EPIGENETIC_REGULATION_OF_RRNA_EXPRESSION		45	-0.186685	-0.731698	0.910751	0.923428	1	3331	tags=22%, list=17%, signal=27%
REACTOME_ROS_AND_RNS_PRODUCTION_IN_PHAGOCYTES	REACTOME_ROS_AND_RNS_PRODUCTION_IN_PHAGOCYTES		33	-0.200971	-0.73458	0.881048	0.922069	1	1499	tags=12%, list=8%, signal=13%
REACTOME_HDACS_DEACETYLATE_HISTONES	REACTOME_HDACS_DEACETYLATE_HISTONES		32	-0.203497	-0.736202	0.883768	0.922062	1	2024	tags=19%, list=10%, signal=21%
REACTOME_CARDIOGENESIS	REACTOME_CARDIOGENESIS		23	-0.221816	-0.739592	0.826693	0.920303	1	4649	tags=35%, list=23%, signal=45%
REACTOME_ACTIVATION_OF_MATRIX_METALLOPROTEINASES	REACTOME_ACTIVATION_OF_MATRIX_METALLOPROTEINASES		24	-0.220837	-0.747655	0.835759	0.91266	1	4117	tags=25%, list=21%, signal=32%
REACTOME_RAP1_SIGNALLING	REACTOME_RAP1_SIGNALLING		15	-0.253278	-0.754995	0.788	0.905748	1	2696	tags=20%, list=14%, signal=23%
REACTOME_SNRNP_ASSEMBLY	REACTOME_SNRNP_ASSEMBLY		50	-0.192148	-0.765871	0.857732	0.893933	1	4644	tags=32%, list=23%, signal=42%
REACTOME_CLASS_A_1_RHODOPSIN_LIKE_RECEPTORS	REACTOME_CLASS_A_1_RHODOPSIN_LIKE_RECEPTORS		243	-0.146191	-0.772722	0.98773	0.886474	1	6157	tags=31%, list=31%, signal=45%
REACTOME_SUMOYLATION_OF_TRANSCRIPTION_FACTORS	REACTOME_SUMOYLATION_OF_TRANSCRIPTION_FACTORS		18	-0.245351	-0.776071	0.794175	0.883711	1	4800	tags=39%, list=24%, signal=51%
REACTOME_KERATAN_SULFATE_DEGRADATION	REACTOME_KERATAN_SULFATE_DEGRADATION		15	-0.259593	-0.783915	0.769697	0.874449	1	2788	tags=20%, list=14%, signal=23%
REACTOME_METABOLISM_OF_FAT_SOLUBLE_VITAMINS	REACTOME_METABOLISM_OF_FAT_SOLUBLE_VITAMINS		38	-0.208099	-0.788188	0.810811	0.869799	1	4289	tags=29%, list=22%, signal=37%
REACTOME_HDMS_DEMETHYLATE_HISTONES	REACTOME_HDMS_DEMETHYLATE_HISTONES		22	-0.238928	-0.788206	0.778218	0.871393	1	4412	tags=27%, list=22%, signal=35%
REACTOME_TRANSCRIPTIONAL_REGULATION_BY_THE_AP_2_TFAP2_FAMILY_OF_TRANSCRIPTION_FACTORS	REACTOME_TRANSCRIPTIONAL_REGULATION_BY_THE_AP_2_TFAP2_FAMILY_OF_TRANSCRIPTION_FACTORS		33	-0.213907	-0.789452	0.799603	0.871177	1	3941	tags=27%, list=20%, signal=34%
REACTOME_MITF_M_DEPENDENT_GENE_EXPRESSION	REACTOME_MITF_M_DEPENDENT_GENE_EXPRESSION		90	-0.173171	-0.789944	0.880716	0.872049	1	4112	tags=22%, list=21%, signal=28%
REACTOME_SCAVENGING_BY_CLASS_A_RECEPTORS	REACTOME_SCAVENGING_BY_CLASS_A_RECEPTORS		18	-0.258194	-0.791695	0.779851	0.871037	1	4960	tags=50%, list=25%, signal=67%
REACTOME_ACTIVATION_OF_BAD_AND_TRANSLOCATION_TO_MITOCHONDRIA	REACTOME_ACTIVATION_OF_BAD_AND_TRANSLOCATION_TO_MITOCHONDRIA		15	-0.263293	-0.791796	0.745418	0.872504	1	1202	tags=13%, list=6%, signal=14%
REACTOME_TRANSCRIPTIONAL_REGULATION_BY_E2F6	REACTOME_TRANSCRIPTIONAL_REGULATION_BY_E2F6		34	-0.215258	-0.796112	0.811359	0.867677	1	6426	tags=50%, list=32%, signal=74%
REACTOME_COSTIMULATION_BY_THE_CD28_FAMILY	REACTOME_COSTIMULATION_BY_THE_CD28_FAMILY		67	-0.187264	-0.796127	0.829268	0.869281	1	4517	tags=24%, list=23%, signal=31%
REACTOME_NEGATIVE_REGULATION_OF_FGFR4_SIGNALING	REACTOME_NEGATIVE_REGULATION_OF_FGFR4_SIGNALING		27	-0.227955	-0.797525	0.776908	0.868808	1	6506	tags=52%, list=33%, signal=77%
REACTOME_ANTIGEN_PRESENTATION_FOLDING_ASSEMBLY_AND_PEPTIDE_LOADING_OF_CLASS_I_MHC	REACTOME_ANTIGEN_PRESENTATION_FOLDING_ASSEMBLY_AND_PEPTIDE_LOADING_OF_CLASS_I_MHC		29	-0.229429	-0.805916	0.764211	0.856919	1	2823	tags=21%, list=14%, signal=24%
REACTOME_MICRORNA_MIRNA_BIOGENESIS	REACTOME_MICRORNA_MIRNA_BIOGENESIS		25	-0.236517	-0.807128	0.735656	0.85658	1	4500	tags=36%, list=23%, signal=47%
REACTOME_EPHA_MEDIATED_GROWTH_CONE_COLLAPSE	REACTOME_EPHA_MEDIATED_GROWTH_CONE_COLLAPSE		29	-0.231771	-0.815317	0.749499	0.844641	1	4517	tags=31%, list=23%, signal=40%
REACTOME_EFFECTS_OF_PIP2_HYDROLYSIS	REACTOME_EFFECTS_OF_PIP2_HYDROLYSIS		25	-0.238688	-0.816108	0.757339	0.844845	1	5222	tags=36%, list=26%, signal=49%
REACTOME_RESPIRATORY_SYNCYTIAL_VIRUS_RSV_ATTACHMENT_AND_ENTRY	REACTOME_RESPIRATORY_SYNCYTIAL_VIRUS_RSV_ATTACHMENT_AND_ENTRY		22	-0.249052	-0.817602	0.727955	0.843982	1	1188	tags=14%, list=6%, signal=14%
REACTOME_ACTIVATION_OF_ATR_IN_RESPONSE_TO_REPLICATION_STRESS	REACTOME_ACTIVATION_OF_ATR_IN_RESPONSE_TO_REPLICATION_STRESS		37	-0.220753	-0.820232	0.768061	0.841166	1	1584	tags=11%, list=8%, signal=12%
REACTOME_HDR_THROUGH_HOMOLOGOUS_RECOMBINATION_HRR	REACTOME_HDR_THROUGH_HOMOLOGOUS_RECOMBINATION_HRR		65	-0.191487	-0.821375	0.822485	0.84075	1	5000	tags=29%, list=25%, signal=39%
REACTOME_PIWI_INTERACTING_RNA_PIRNA_BIOGENESIS	REACTOME_PIWI_INTERACTING_RNA_PIRNA_BIOGENESIS		27	-0.235531	-0.824776	0.72314	0.836344	1	4997	tags=41%, list=25%, signal=54%
REACTOME_NEPHRIN_FAMILY_INTERACTIONS	REACTOME_NEPHRIN_FAMILY_INTERACTIONS		20	-0.258105	-0.82661	0.733333	0.83473	1	5657	tags=40%, list=29%, signal=56%
REACTOME_PI_3K_CASCADE_FGFR1	REACTOME_PI_3K_CASCADE_FGFR1		17	-0.269435	-0.827191	0.721992	0.835338	1	6506	tags=53%, list=33%, signal=79%
REACTOME_INTERCONVERSION_OF_NUCLEOTIDE_DI_AND_TRIPHOSPHATES	REACTOME_INTERCONVERSION_OF_NUCLEOTIDE_DI_AND_TRIPHOSPHATES		29	-0.231438	-0.829356	0.728846	0.833061	1	2632	tags=21%, list=13%, signal=24%
REACTOME_G_BETA_GAMMA_SIGNALLING_THROUGH_CDC42	REACTOME_G_BETA_GAMMA_SIGNALLING_THROUGH_CDC42		17	-0.275697	-0.833027	0.700389	0.827659	1	4485	tags=41%, list=23%, signal=53%
REACTOME_FANCONI_ANEMIA_PATHWAY	REACTOME_FANCONI_ANEMIA_PATHWAY		35	-0.22102	-0.836438	0.729783	0.82298	1	5343	tags=40%, list=27%, signal=55%
REACTOME_G2_M_DNA_DAMAGE_CHECKPOINT	REACTOME_G2_M_DNA_DAMAGE_CHECKPOINT		56	-0.201937	-0.837777	0.792233	0.822007	1	3057	tags=20%, list=15%, signal=23%
REACTOME_SEROTONIN_NEUROTRANSMITTER_RELEASE_CYCLE	REACTOME_SEROTONIN_NEUROTRANSMITTER_RELEASE_CYCLE		17	-0.273983	-0.83964	0.687764	0.820242	1	4234	tags=24%, list=21%, signal=30%
REACTOME_DOWNREGULATION_OF_TGF_BETA_RECEPTOR_SIGNALING	REACTOME_DOWNREGULATION_OF_TGF_BETA_RECEPTOR_SIGNALING		26	-0.24646	-0.840495	0.693089	0.820236	1	318	tags=12%, list=2%, signal=12%
REACTOME_DARPP_32_EVENTS	REACTOME_DARPP_32_EVENTS		23	-0.248769	-0.841388	0.677932	0.820129	1	1608	tags=13%, list=8%, signal=14%
REACTOME_MITF_M_REGULATED_MELANOCYTE_DEVELOPMENT	REACTOME_MITF_M_REGULATED_MELANOCYTE_DEVELOPMENT		120	-0.175111	-0.841977	0.833984	0.820544	1	5408	tags=30%, list=27%, signal=41%
REACTOME_FORMATION_OF_FIBRIN_CLOT_CLOTTING_CASCADE	REACTOME_FORMATION_OF_FIBRIN_CLOT_CLOTTING_CASCADE		30	-0.235815	-0.844025	0.739696	0.818112	1	1877	tags=13%, list=9%, signal=15%
REACTOME_G_ALPHA_S_SIGNALLING_EVENTS	REACTOME_G_ALPHA_S_SIGNALLING_EVENTS		115	-0.177116	-0.845475	0.820248	0.816935	1	4641	tags=25%, list=23%, signal=33%
REACTOME_ACTIVATION_OF_THE_MRNA_UPON_BINDING_OF_THE_CAP_BINDING_COMPLEX_AND_EIFS_AND_SUBSEQUENT_BINDING_TO_43S	REACTOME_ACTIVATION_OF_THE_MRNA_UPON_BINDING_OF_THE_CAP_BINDING_COMPLEX_AND_EIFS_AND_SUBSEQUENT_BINDING_TO_43S		57	-0.203999	-0.845955	0.757028	0.817635	1	3077	tags=14%, list=16%, signal=17%
REACTOME_RESOLUTION_OF_D_LOOP_STRUCTURES_THROUGH_SYNTHESIS_DEPENDENT_STRAND_ANNEALING_SDSA	REACTOME_RESOLUTION_OF_D_LOOP_STRUCTURES_THROUGH_SYNTHESIS_DEPENDENT_STRAND_ANNEALING_SDSA		25	-0.249596	-0.846094	0.691511	0.819022	1	4102	tags=24%, list=21%, signal=30%
REACTOME_OPIOID_SIGNALLING	REACTOME_OPIOID_SIGNALLING		83	-0.189764	-0.846318	0.772532	0.820199	1	3557	tags=22%, list=18%, signal=26%
REACTOME_CTLA4_INHIBITORY_SIGNALING	REACTOME_CTLA4_INHIBITORY_SIGNALING		21	-0.255831	-0.846433	0.701581	0.821612	1	5840	tags=38%, list=30%, signal=54%
REACTOME_PRESYNAPTIC_FUNCTION_OF_KAINATE_RECEPTORS	REACTOME_PRESYNAPTIC_FUNCTION_OF_KAINATE_RECEPTORS		18	-0.260583	-0.848546	0.6853	0.818901	1	4485	tags=39%, list=23%, signal=50%
REACTOME_G_ALPHA_I_SIGNALLING_EVENTS	REACTOME_G_ALPHA_I_SIGNALLING_EVENTS		253	-0.160669	-0.852959	0.884231	0.81165	1	2470	tags=13%, list=12%, signal=15%
REACTOME_GABA_RECEPTOR_ACTIVATION	REACTOME_GABA_RECEPTOR_ACTIVATION		45	-0.214101	-0.856276	0.699793	0.806623	1	4485	tags=29%, list=23%, signal=37%
REACTOME_DISEASES_OF_METABOLISM	REACTOME_DISEASES_OF_METABOLISM		227	-0.164766	-0.856924	0.861111	0.806854	1	2695	tags=15%, list=14%, signal=17%
REACTOME_INTERLEUKIN_20_FAMILY_SIGNALING	REACTOME_INTERLEUKIN_20_FAMILY_SIGNALING		19	-0.266161	-0.858478	0.671845	0.805431	1	3951	tags=26%, list=20%, signal=33%
REACTOME_SIGNALING_BY_FGFR1	REACTOME_SIGNALING_BY_FGFR1		48	-0.212785	-0.859975	0.72428	0.803804	1	5401	tags=40%, list=27%, signal=54%
REACTOME_INFECTION_WITH_MYCOBACTERIUM_TUBERCULOSIS	REACTOME_INFECTION_WITH_MYCOBACTERIUM_TUBERCULOSIS		27	-0.243893	-0.860564	0.701581	0.804279	1	4388	tags=33%, list=22%, signal=43%
REACTOME_POST_TRANSLATIONAL_MODIFICATION_SYNTHESIS_OF_GPI_ANCHORED_PROTEINS	REACTOME_POST_TRANSLATIONAL_MODIFICATION_SYNTHESIS_OF_GPI_ANCHORED_PROTEINS		73	-0.199378	-0.860687	0.739919	0.805628	1	3692	tags=22%, list=19%, signal=27%
REACTOME_PI_METABOLISM	REACTOME_PI_METABOLISM		81	-0.192464	-0.860834	0.73125	0.806918	1	5217	tags=32%, list=26%, signal=43%
REACTOME_GPCR_LIGAND_BINDING	REACTOME_GPCR_LIGAND_BINDING		341	-0.155746	-0.861542	0.897275	0.807012	1	3557	tags=18%, list=18%, signal=21%
REACTOME_SIGNALING_BY_BMP	REACTOME_SIGNALING_BY_BMP		28	-0.243862	-0.86178	0.706612	0.80804	1	6156	tags=54%, list=31%, signal=78%
REACTOME_NUCLEAR_ENVELOPE_NE_REASSEMBLY	REACTOME_NUCLEAR_ENVELOPE_NE_REASSEMBLY		71	-0.197458	-0.861884	0.739394	0.809429	1	4655	tags=30%, list=24%, signal=39%
REACTOME_CRMPS_IN_SEMA3A_SIGNALING	REACTOME_CRMPS_IN_SEMA3A_SIGNALING		16	-0.286691	-0.865552	0.622266	0.803268	1	2175	tags=19%, list=11%, signal=21%
REACTOME_HOMOLOGY_DIRECTED_REPAIR	REACTOME_HOMOLOGY_DIRECTED_REPAIR		98	-0.184825	-0.867262	0.746331	0.80105	1	4447	tags=27%, list=22%, signal=34%
REACTOME_SIGNALING_BY_CTNNB1_PHOSPHO_SITE_MUTANTS	REACTOME_SIGNALING_BY_CTNNB1_PHOSPHO_SITE_MUTANTS		15	-0.292437	-0.867381	0.668593	0.802386	1	2324	tags=27%, list=12%, signal=30%
REACTOME_RHO_GTPASES_ACTIVATE_CIT	REACTOME_RHO_GTPASES_ACTIVATE_CIT		19	-0.271437	-0.868314	0.651899	0.801999	1	3281	tags=32%, list=17%, signal=38%
REACTOME_CONSTITUTIVE_SIGNALING_BY_ABERRANT_PI3K_IN_CANCER	REACTOME_CONSTITUTIVE_SIGNALING_BY_ABERRANT_PI3K_IN_CANCER		77	-0.195167	-0.869449	0.742188	0.801245	1	6506	tags=40%, list=33%, signal=60%
REACTOME_TGF_BETA_RECEPTOR_SIGNALING_IN_EMT_EPITHELIAL_TO_MESENCHYMAL_TRANSITION	REACTOME_TGF_BETA_RECEPTOR_SIGNALING_IN_EMT_EPITHELIAL_TO_MESENCHYMAL_TRANSITION		16	-0.291783	-0.875183	0.641618	0.790518	1	6202	tags=50%, list=31%, signal=73%
REACTOME_SUMOYLATION_OF_CHROMATIN_ORGANIZATION_PROTEINS	REACTOME_SUMOYLATION_OF_CHROMATIN_ORGANIZATION_PROTEINS		55	-0.210383	-0.875211	0.698969	0.792063	1	4648	tags=35%, list=23%, signal=45%
REACTOME_FOXO_MEDIATED_TRANSCRIPTION_OF_CELL_DEATH_GENES	REACTOME_FOXO_MEDIATED_TRANSCRIPTION_OF_CELL_DEATH_GENES		16	-0.288336	-0.876618	0.625731	0.790724	1	4266	tags=38%, list=22%, signal=48%
REACTOME_SARS_COV_2_HOST_INTERACTIONS	REACTOME_SARS_COV_2_HOST_INTERACTIONS		177	-0.173247	-0.876637	0.797217	0.792305	1	4502	tags=24%, list=23%, signal=30%
REACTOME_HOMOLOGOUS_DNA_PAIRING_AND_STRAND_EXCHANGE	REACTOME_HOMOLOGOUS_DNA_PAIRING_AND_STRAND_EXCHANGE		41	-0.228352	-0.878587	0.68476	0.789821	1	4447	tags=24%, list=22%, signal=31%
REACTOME_GABA_B_RECEPTOR_ACTIVATION	REACTOME_GABA_B_RECEPTOR_ACTIVATION		37	-0.233933	-0.879396	0.660784	0.789688	1	4485	tags=30%, list=23%, signal=38%
REACTOME_NEGATIVE_REGULATION_OF_THE_PI3K_AKT_NETWORK	REACTOME_NEGATIVE_REGULATION_OF_THE_PI3K_AKT_NETWORK		111	-0.186118	-0.879441	0.744511	0.791242	1	4406	tags=24%, list=22%, signal=31%
REACTOME_NOTCH_HLH_TRANSCRIPTION_PATHWAY	REACTOME_NOTCH_HLH_TRANSCRIPTION_PATHWAY		28	-0.253382	-0.881894	0.626582	0.787486	1	1977	tags=21%, list=10%, signal=24%
REACTOME_REGULATION_OF_HSF1_MEDIATED_HEAT_SHOCK_RESPONSE	REACTOME_REGULATION_OF_HSF1_MEDIATED_HEAT_SHOCK_RESPONSE		77	-0.199614	-0.882919	0.712245	0.786841	1	4721	tags=32%, list=24%, signal=42%
REACTOME_PI3K_EVENTS_IN_ERBB2_SIGNALING	REACTOME_PI3K_EVENTS_IN_ERBB2_SIGNALING		15	-0.295196	-0.884168	0.6	0.7857	1	5018	tags=40%, list=25%, signal=54%
REACTOME_DISEASES_OF_GLYCOSYLATION	REACTOME_DISEASES_OF_GLYCOSYLATION		137	-0.1813	-0.888169	0.710359	0.778694	1	2684	tags=15%, list=14%, signal=18%
REACTOME_RESPONSE_OF_EIF2AK1_HRI_TO_HEME_DEFICIENCY	REACTOME_RESPONSE_OF_EIF2AK1_HRI_TO_HEME_DEFICIENCY		15	-0.294297	-0.891175	0.606491	0.773484	1	2753	tags=27%, list=14%, signal=31%
REACTOME_AMINO_ACID_TRANSPORT_ACROSS_THE_PLASMA_MEMBRANE	REACTOME_AMINO_ACID_TRANSPORT_ACROSS_THE_PLASMA_MEMBRANE		30	-0.254152	-0.895541	0.620825	0.76522	1	5243	tags=50%, list=26%, signal=68%
REACTOME_ESTROGEN_DEPENDENT_GENE_EXPRESSION	REACTOME_ESTROGEN_DEPENDENT_GENE_EXPRESSION		89	-0.197587	-0.895557	0.653465	0.766791	1	4500	tags=29%, list=23%, signal=38%
REACTOME_SYNTHESIS_OF_IP3_AND_IP4_IN_THE_CYTOSOL	REACTOME_SYNTHESIS_OF_IP3_AND_IP4_IN_THE_CYTOSOL		25	-0.265632	-0.895699	0.610442	0.768075	1	4477	tags=36%, list=23%, signal=46%
REACTOME_ER_TO_GOLGI_ANTEROGRADE_TRANSPORT	REACTOME_ER_TO_GOLGI_ANTEROGRADE_TRANSPORT		149	-0.181596	-0.897906	0.728778	0.764777	1	4655	tags=26%, list=24%, signal=33%
REACTOME_INOSITOL_PHOSPHATE_METABOLISM	REACTOME_INOSITOL_PHOSPHATE_METABOLISM		46	-0.229413	-0.902144	0.63871	0.756565	1	4710	tags=37%, list=24%, signal=48%
REACTOME_SYNTHESIS_OF_PIPS_AT_THE_GOLGI_MEMBRANE	REACTOME_SYNTHESIS_OF_PIPS_AT_THE_GOLGI_MEMBRANE		16	-0.302069	-0.902588	0.582121	0.757096	1	3742	tags=31%, list=19%, signal=39%
REACTOME_ZBP1_DAI_MEDIATED_INDUCTION_OF_TYPE_I_IFNS	REACTOME_ZBP1_DAI_MEDIATED_INDUCTION_OF_TYPE_I_IFNS		20	-0.281187	-0.90355	0.598848	0.756581	1	2877	tags=30%, list=15%, signal=35%
REACTOME_METABOLIC_DISORDERS_OF_BIOLOGICAL_OXIDATION_ENZYMES	REACTOME_METABOLIC_DISORDERS_OF_BIOLOGICAL_OXIDATION_ENZYMES		27	-0.260968	-0.90394	0.579245	0.757351	1	5108	tags=41%, list=26%, signal=55%
REACTOME_REGULATION_OF_TP53_ACTIVITY_THROUGH_METHYLATION	REACTOME_REGULATION_OF_TP53_ACTIVITY_THROUGH_METHYLATION		18	-0.283909	-0.904687	0.59481	0.75722	1	2238	tags=28%, list=11%, signal=31%
REACTOME_SUMOYLATION_OF_TRANSCRIPTION_COFACTORS	REACTOME_SUMOYLATION_OF_TRANSCRIPTION_COFACTORS		43	-0.23249	-0.905101	0.641237	0.75784	1	5074	tags=37%, list=26%, signal=50%
REACTOME_CARGO_TRAFFICKING_TO_THE_PERICILIARY_MEMBRANE	REACTOME_CARGO_TRAFFICKING_TO_THE_PERICILIARY_MEMBRANE		48	-0.226149	-0.907594	0.616162	0.753863	1	3530	tags=27%, list=18%, signal=33%
REACTOME_NITRIC_OXIDE_STIMULATES_GUANYLATE_CYCLASE	REACTOME_NITRIC_OXIDE_STIMULATES_GUANYLATE_CYCLASE		19	-0.286946	-0.908859	0.620172	0.752394	1	3488	tags=26%, list=18%, signal=32%
REACTOME_RESPONSE_OF_MTB_TO_PHAGOCYTOSIS	REACTOME_RESPONSE_OF_MTB_TO_PHAGOCYTOSIS		23	-0.269136	-0.909134	0.599222	0.753374	1	4388	tags=39%, list=22%, signal=50%
REACTOME_VISUAL_PHOTOTRANSDUCTION	REACTOME_VISUAL_PHOTOTRANSDUCTION		77	-0.208721	-0.911987	0.643585	0.748422	1	4289	tags=26%, list=22%, signal=33%
REACTOME_POTENTIAL_THERAPEUTICS_FOR_SARS	REACTOME_POTENTIAL_THERAPEUTICS_FOR_SARS		98	-0.197763	-0.912479	0.626775	0.748826	1	4357	tags=28%, list=22%, signal=35%
REACTOME_SUMOYLATION_OF_INTRACELLULAR_RECEPTORS	REACTOME_SUMOYLATION_OF_INTRACELLULAR_RECEPTORS		28	-0.260777	-0.913364	0.59481	0.748451	1	4021	tags=36%, list=20%, signal=45%
REACTOME_ACYL_CHAIN_REMODELLING_OF_PC	REACTOME_ACYL_CHAIN_REMODELLING_OF_PC		22	-0.275325	-0.918043	0.578732	0.739126	1	3168	tags=27%, list=16%, signal=32%
REACTOME_BASE_EXCISION_REPAIR_AP_SITE_FORMATION	REACTOME_BASE_EXCISION_REPAIR_AP_SITE_FORMATION		16	-0.29746	-0.920033	0.578947	0.735894	1	2395	tags=25%, list=12%, signal=28%
REACTOME_GAMMA_CARBOXYLATION_HYPUSINYLATION_HYDROXYLATION_AND_ARYLSULFATASE_ACTIVATION	REACTOME_GAMMA_CARBOXYLATION_HYPUSINYLATION_HYDROXYLATION_AND_ARYLSULFATASE_ACTIVATION		55	-0.219337	-0.920399	0.597137	0.736668	1	1927	tags=15%, list=10%, signal=16%
REACTOME_LATE_SARS_COV_2_INFECTION_EVENTS	REACTOME_LATE_SARS_COV_2_INFECTION_EVENTS		68	-0.214265	-0.921966	0.615702	0.734483	1	1880	tags=16%, list=9%, signal=18%
REACTOME_SIGNALLING_TO_ERKS	REACTOME_SIGNALLING_TO_ERKS		33	-0.249757	-0.922319	0.593626	0.735344	1	6182	tags=48%, list=31%, signal=70%
REACTOME_COBALAMIN_CBL_VITAMIN_B12_TRANSPORT_AND_METABOLISM	REACTOME_COBALAMIN_CBL_VITAMIN_B12_TRANSPORT_AND_METABOLISM		17	-0.298944	-0.922861	0.595833	0.735611	1	892	tags=18%, list=5%, signal=18%
REACTOME_SIGNALING_BY_FGFR2	REACTOME_SIGNALING_BY_FGFR2		67	-0.213957	-0.923129	0.625	0.736554	1	4521	tags=33%, list=23%, signal=42%
REACTOME_PROTEIN_PROTEIN_INTERACTIONS_AT_SYNAPSES	REACTOME_PROTEIN_PROTEIN_INTERACTIONS_AT_SYNAPSES		81	-0.205861	-0.924377	0.612774	0.735081	1	2842	tags=17%, list=14%, signal=20%
REACTOME_RHO_GTPASES_ACTIVATE_PAKS	REACTOME_RHO_GTPASES_ACTIVATE_PAKS		21	-0.283933	-0.924865	0.539877	0.735515	1	3573	tags=33%, list=18%, signal=41%
REACTOME_SIGNALING_BY_FGFR2_IN_DISEASE	REACTOME_SIGNALING_BY_FGFR2_IN_DISEASE		39	-0.238244	-0.926707	0.60241	0.732789	1	4500	tags=33%, list=23%, signal=43%
REACTOME_SYNTHESIS_SECRETION_AND_DEACYLATION_OF_GHRELIN	REACTOME_SYNTHESIS_SECRETION_AND_DEACYLATION_OF_GHRELIN		17	-0.299507	-0.927546	0.563107	0.732341	1	2896	tags=29%, list=15%, signal=34%
REACTOME_ONCOGENIC_MAPK_SIGNALING	REACTOME_ONCOGENIC_MAPK_SIGNALING		75	-0.212749	-0.930307	0.591195	0.727192	1	5401	tags=36%, list=27%, signal=49%
REACTOME_REGULATION_OF_INSULIN_LIKE_GROWTH_FACTOR_IGF_TRANSPORT_AND_UPTAKE_BY_INSULIN_LIKE_GROWTH_FACTOR_BINDING_PROTEINS_IGFBPS	REACTOME_REGULATION_OF_INSULIN_LIKE_GROWTH_FACTOR_IGF_TRANSPORT_AND_UPTAKE_BY_INSULIN_LIKE_GROWTH_FACTOR_BINDING_PROTEINS_IGFBPS		102	-0.19916	-0.931373	0.609195	0.726304	1	2182	tags=15%, list=11%, signal=16%
REACTOME_SHC_MEDIATED_CASCADE_FGFR1	REACTOME_SHC_MEDIATED_CASCADE_FGFR1		17	-0.309766	-0.932025	0.543137	0.726334	1	6506	tags=53%, list=33%, signal=79%
REACTOME_ADP_SIGNALLING_THROUGH_P2Y_PURINOCEPTOR_12	REACTOME_ADP_SIGNALLING_THROUGH_P2Y_PURINOCEPTOR_12		18	-0.300748	-0.934121	0.519507	0.722856	1	4485	tags=39%, list=23%, signal=50%
REACTOME_SIGNALING_BY_FGFR3	REACTOME_SIGNALING_BY_FGFR3		37	-0.249899	-0.934806	0.561845	0.722835	1	5239	tags=46%, list=26%, signal=62%
REACTOME_PLASMA_LIPOPROTEIN_REMODELING	REACTOME_PLASMA_LIPOPROTEIN_REMODELING		26	-0.272501	-0.935787	0.55	0.721994	1	6750	tags=58%, list=34%, signal=87%
REACTOME_NUCLEAR_ENVELOPE_BREAKDOWN	REACTOME_NUCLEAR_ENVELOPE_BREAKDOWN		51	-0.227957	-0.936021	0.566532	0.723064	1	5321	tags=35%, list=27%, signal=48%
REACTOME_RAB_REGULATION_OF_TRAFFICKING	REACTOME_RAB_REGULATION_OF_TRAFFICKING		120	-0.19879	-0.938004	0.595142	0.719773	1	3731	tags=22%, list=19%, signal=27%
REACTOME_MAPK_FAMILY_SIGNALING_CASCADES	REACTOME_MAPK_FAMILY_SIGNALING_CASCADES		300	-0.174208	-0.939419	0.642398	0.717935	1	4601	tags=27%, list=23%, signal=35%
REACTOME_CASPASE_ACTIVATION_VIA_DEATH_RECEPTORS_IN_THE_PRESENCE_OF_LIGAND	REACTOME_CASPASE_ACTIVATION_VIA_DEATH_RECEPTORS_IN_THE_PRESENCE_OF_LIGAND		16	-0.305753	-0.939857	0.539877	0.718468	1	4387	tags=38%, list=22%, signal=48%
REACTOME_FGFR1_MUTANT_RECEPTOR_ACTIVATION	REACTOME_FGFR1_MUTANT_RECEPTOR_ACTIVATION		27	-0.266788	-0.940978	0.528112	0.717306	1	4406	tags=37%, list=22%, signal=48%
REACTOME_TNF_RECEPTOR_SUPERFAMILY_TNFSF_MEMBERS_MEDIATING_NON_CANONICAL_NF_KB_PATHWAY	REACTOME_TNF_RECEPTOR_SUPERFAMILY_TNFSF_MEMBERS_MEDIATING_NON_CANONICAL_NF_KB_PATHWAY		17	-0.308782	-0.941918	0.526627	0.716494	1	6737	tags=47%, list=34%, signal=71%
REACTOME_PI_3K_CASCADE_FGFR2	REACTOME_PI_3K_CASCADE_FGFR2		19	-0.295587	-0.941955	0.537718	0.718031	1	4406	tags=37%, list=22%, signal=47%
REACTOME_ISG15_ANTIVIRAL_MECHANISM	REACTOME_ISG15_ANTIVIRAL_MECHANISM		70	-0.218812	-0.943249	0.583514	0.716508	1	4644	tags=34%, list=23%, signal=45%
REACTOME_NUCLEOTIDE_LIKE_PURINERGIC_RECEPTORS	REACTOME_NUCLEOTIDE_LIKE_PURINERGIC_RECEPTORS		16	-0.311034	-0.943571	0.534304	0.717356	1	5162	tags=38%, list=26%, signal=51%
REACTOME_CELLULAR_RESPONSE_TO_HEAT_STRESS	REACTOME_CELLULAR_RESPONSE_TO_HEAT_STRESS		96	-0.205596	-0.946686	0.592213	0.711516	1	4721	tags=33%, list=24%, signal=44%
REACTOME_RNA_POLYMERASE_II_TRANSCRIPTION_TERMINATION	REACTOME_RNA_POLYMERASE_II_TRANSCRIPTION_TERMINATION		66	-0.217568	-0.946762	0.564155	0.712939	1	3823	tags=27%, list=19%, signal=34%
REACTOME_METAL_ION_SLC_TRANSPORTERS	REACTOME_METAL_ION_SLC_TRANSPORTERS		23	-0.289268	-0.948742	0.527778	0.709429	1	1634	tags=17%, list=8%, signal=19%
REACTOME_MAPK_TARGETS_NUCLEAR_EVENTS_MEDIATED_BY_MAP_KINASES	REACTOME_MAPK_TARGETS_NUCLEAR_EVENTS_MEDIATED_BY_MAP_KINASES		31	-0.258866	-0.948933	0.543434	0.710612	1	2566	tags=23%, list=13%, signal=26%
REACTOME_SIGNALING_BY_FGFR_IN_DISEASE	REACTOME_SIGNALING_BY_FGFR_IN_DISEASE		58	-0.230589	-0.950086	0.521186	0.709468	1	4500	tags=33%, list=23%, signal=42%
REACTOME_SLC_MEDIATED_TRANSMEMBRANE_TRANSPORT	REACTOME_SLC_MEDIATED_TRANSMEMBRANE_TRANSPORT		212	-0.183558	-0.951281	0.590814	0.708237	1	3910	tags=25%, list=20%, signal=30%
REACTOME_SARS_COV_2_INFECTION	REACTOME_SARS_COV_2_INFECTION		269	-0.177949	-0.952422	0.606522	0.70705	1	2860	tags=16%, list=14%, signal=19%
REACTOME_INFLUENZA_INFECTION	REACTOME_INFLUENZA_INFECTION		153	-0.192222	-0.95477	0.587755	0.702737	1	4644	tags=22%, list=23%, signal=29%
REACTOME_VIRAL_MESSENGER_RNA_SYNTHESIS	REACTOME_VIRAL_MESSENGER_RNA_SYNTHESIS		42	-0.247257	-0.955731	0.541582	0.7019	1	4644	tags=36%, list=23%, signal=47%
REACTOME_EPIGENETIC_REGULATION_OF_GENE_EXPRESSION	REACTOME_EPIGENETIC_REGULATION_OF_GENE_EXPRESSION		185	-0.187226	-0.957155	0.557851	0.699876	1	6116	tags=37%, list=31%, signal=53%
REACTOME_AQUAPORIN_MEDIATED_TRANSPORT	REACTOME_AQUAPORIN_MEDIATED_TRANSPORT		44	-0.243361	-0.958371	0.517391	0.698491	1	1816	tags=18%, list=9%, signal=20%
REACTOME_RECEPTOR_TYPE_TYROSINE_PROTEIN_PHOSPHATASES	REACTOME_RECEPTOR_TYPE_TYROSINE_PROTEIN_PHOSPHATASES		19	-0.29895	-0.958495	0.505092	0.699798	1	7778	tags=47%, list=39%, signal=78%
REACTOME_NONSENSE_MEDIATED_DECAY_NMD	REACTOME_NONSENSE_MEDIATED_DECAY_NMD		114	-0.201857	-0.959176	0.522267	0.699676	1	7453	tags=36%, list=38%, signal=57%
REACTOME_INTERACTION_BETWEEN_L1_AND_ANKYRINS	REACTOME_INTERACTION_BETWEEN_L1_AND_ANKYRINS		30	-0.266756	-0.959429	0.489066	0.700724	1	5932	tags=43%, list=30%, signal=62%
REACTOME_RESPONSE_OF_EIF2AK4_GCN2_TO_AMINO_ACID_DEFICIENCY	REACTOME_RESPONSE_OF_EIF2AK4_GCN2_TO_AMINO_ACID_DEFICIENCY		100	-0.206039	-0.960604	0.532225	0.699548	1	7453	tags=37%, list=38%, signal=59%
REACTOME_FRS_MEDIATED_FGFR3_SIGNALING	REACTOME_FRS_MEDIATED_FGFR3_SIGNALING		17	-0.304536	-0.962936	0.497951	0.695337	1	4342	tags=47%, list=22%, signal=60%
REACTOME_STIMULI_SENSING_CHANNELS	REACTOME_STIMULI_SENSING_CHANNELS		97	-0.209669	-0.963481	0.530488	0.695611	1	3773	tags=19%, list=19%, signal=23%
REACTOME_CGMP_EFFECTS	REACTOME_CGMP_EFFECTS		15	-0.331696	-0.964368	0.495708	0.694972	1	1746	tags=20%, list=9%, signal=22%
REACTOME_O_GLYCOSYLATION_OF_TSR_DOMAIN_CONTAINING_PROTEINS	REACTOME_O_GLYCOSYLATION_OF_TSR_DOMAIN_CONTAINING_PROTEINS		38	-0.250291	-0.96505	0.532673	0.694853	1	5903	tags=39%, list=30%, signal=56%
REACTOME_TGFBR3_EXPRESSION	REACTOME_TGFBR3_EXPRESSION		28	-0.271631	-0.965665	0.495146	0.69489	1	3950	tags=32%, list=20%, signal=40%
REACTOME_REGULATION_OF_ENDOGENOUS_RETROELEMENTS	REACTOME_REGULATION_OF_ENDOGENOUS_RETROELEMENTS		79	-0.216226	-0.96943	0.515504	0.687215	1	6116	tags=38%, list=31%, signal=55%
REACTOME_CYTOSOLIC_SULFONATION_OF_SMALL_MOLECULES	REACTOME_CYTOSOLIC_SULFONATION_OF_SMALL_MOLECULES		17	-0.313565	-0.972723	0.483083	0.680575	1	3232	tags=29%, list=16%, signal=35%
REACTOME_TRANSPORT_TO_THE_GOLGI_AND_SUBSEQUENT_MODIFICATION	REACTOME_TRANSPORT_TO_THE_GOLGI_AND_SUBSEQUENT_MODIFICATION		177	-0.190643	-0.972796	0.537118	0.682032	1	4655	tags=26%, list=24%, signal=34%
REACTOME_MEIOTIC_SYNAPSIS	REACTOME_MEIOTIC_SYNAPSIS		31	-0.270944	-0.973883	0.526639	0.680976	1	2395	tags=23%, list=12%, signal=26%
REACTOME_CLATHRIN_MEDIATED_ENDOCYTOSIS	REACTOME_CLATHRIN_MEDIATED_ENDOCYTOSIS		139	-0.201392	-0.974614	0.515789	0.680728	1	4680	tags=30%, list=24%, signal=39%
REACTOME_DIFFERENTIATION_OF_KERATINOCYTES_IN_INTERFOLLICULAR_EPIDERMIS_IN_MAMMALIAN_SKIN	REACTOME_DIFFERENTIATION_OF_KERATINOCYTES_IN_INTERFOLLICULAR_EPIDERMIS_IN_MAMMALIAN_SKIN		22	-0.292494	-0.974914	0.480652	0.681663	1	4187	tags=36%, list=21%, signal=46%
REACTOME_RESPIRATORY_SYNCYTIAL_VIRUS_RSV_GENOME_REPLICATION_TRANSCRIPTION_AND_TRANSLATION	REACTOME_RESPIRATORY_SYNCYTIAL_VIRUS_RSV_GENOME_REPLICATION_TRANSCRIPTION_AND_TRANSLATION		16	-0.328667	-0.977814	0.486708	0.675805	1	2965	tags=31%, list=15%, signal=37%
REACTOME_TRANSLATION_OF_SARS_COV_2_STRUCTURAL_PROTEINS	REACTOME_TRANSLATION_OF_SARS_COV_2_STRUCTURAL_PROTEINS		56	-0.236931	-0.978744	0.496868	0.675165	1	1880	tags=18%, list=9%, signal=20%
REACTOME_KERATAN_SULFATE_BIOSYNTHESIS	REACTOME_KERATAN_SULFATE_BIOSYNTHESIS		27	-0.283028	-0.978811	0.453008	0.676619	1	1860	tags=19%, list=9%, signal=20%
REACTOME_REGULATION_OF_ENDOGENOUS_RETROELEMENTS_BY_PIWI_INTERACTING_RNAS_PIRNAS	REACTOME_REGULATION_OF_ENDOGENOUS_RETROELEMENTS_BY_PIWI_INTERACTING_RNAS_PIRNAS		36	-0.264426	-0.979595	0.489066	0.67631	1	6116	tags=50%, list=31%, signal=72%
REACTOME_NGF_STIMULATED_TRANSCRIPTION	REACTOME_NGF_STIMULATED_TRANSCRIPTION		37	-0.259749	-0.980433	0.495902	0.675917	1	4049	tags=24%, list=20%, signal=31%
REACTOME_C_TYPE_LECTIN_RECEPTORS_CLRS	REACTOME_C_TYPE_LECTIN_RECEPTORS_CLRS		131	-0.201649	-0.982587	0.498956	0.672032	1	2877	tags=18%, list=15%, signal=21%
REACTOME_CELL_CYCLE_MITOTIC	REACTOME_CELL_CYCLE_MITOTIC		485	-0.174331	-0.98548	0.514161	0.666349	1	4816	tags=27%, list=24%, signal=35%
REACTOME_MAP3K8_TPL2_DEPENDENT_MAPK1_3_ACTIVATION	REACTOME_MAP3K8_TPL2_DEPENDENT_MAPK1_3_ACTIVATION		16	-0.333355	-0.987213	0.477823	0.663634	1	2877	tags=31%, list=15%, signal=37%
REACTOME_TRANSCRIPTIONAL_REGULATION_BY_TP53	REACTOME_TRANSCRIPTIONAL_REGULATION_BY_TP53		346	-0.179662	-0.987386	0.489583	0.664847	1	4500	tags=26%, list=23%, signal=33%
REACTOME_ASPIRIN_ADME	REACTOME_ASPIRIN_ADME		19	-0.313493	-0.987614	0.484787	0.665882	1	3317	tags=32%, list=17%, signal=38%
REACTOME_FORMATION_OF_THE_NEPHRIC_DUCT	REACTOME_FORMATION_OF_THE_NEPHRIC_DUCT		16	-0.322163	-0.990271	0.481781	0.660831	1	1933	tags=25%, list=10%, signal=28%
REACTOME_RHOH_GTPASE_CYCLE	REACTOME_RHOH_GTPASE_CYCLE		35	-0.26953	-0.99222	0.482402	0.657483	1	2767	tags=23%, list=14%, signal=27%
REACTOME_PROCESSING_OF_CAPPED_INTRONLESS_PRE_MRNA	REACTOME_PROCESSING_OF_CAPPED_INTRONLESS_PRE_MRNA		29	-0.281111	-0.997401	0.451271	0.64613	1	4746	tags=41%, list=24%, signal=54%
REACTOME_REGULATION_OF_ENDOGENOUS_RETROELEMENTS_BY_KRAB_ZFP_PROTEINS	REACTOME_REGULATION_OF_ENDOGENOUS_RETROELEMENTS_BY_KRAB_ZFP_PROTEINS		48	-0.251009	-1.00037	0.442886	0.640357	1	6850	tags=46%, list=35%, signal=70%
REACTOME_KERATAN_SULFATE_KERATIN_METABOLISM	REACTOME_KERATAN_SULFATE_KERATIN_METABOLISM		35	-0.268431	-1.00063	0.456212	0.64134	1	1860	tags=17%, list=9%, signal=19%
REACTOME_COPI_INDEPENDENT_GOLGI_TO_ER_RETROGRADE_TRAFFIC	REACTOME_COPI_INDEPENDENT_GOLGI_TO_ER_RETROGRADE_TRAFFIC		48	-0.248115	-1.00257	0.435115	0.638052	1	4984	tags=35%, list=25%, signal=47%
REACTOME_METABOLISM_OF_STEROID_HORMONES	REACTOME_METABOLISM_OF_STEROID_HORMONES		27	-0.284955	-1.0032	0.438247	0.638129	1	5457	tags=41%, list=28%, signal=56%
REACTOME_INTERLEUKIN_6_FAMILY_SIGNALING	REACTOME_INTERLEUKIN_6_FAMILY_SIGNALING		24	-0.295805	-1.00367	0.436149	0.638548	1	3951	tags=38%, list=20%, signal=47%
REACTOME_VITAMIN_B5_PANTOTHENATE_METABOLISM	REACTOME_VITAMIN_B5_PANTOTHENATE_METABOLISM		20	-0.306466	-1.0046	0.447639	0.637683	1	1761	tags=20%, list=9%, signal=22%
REACTOME_RHOJ_GTPASE_CYCLE	REACTOME_RHOJ_GTPASE_CYCLE		54	-0.24573	-1.00786	0.420945	0.630916	1	5070	tags=33%, list=26%, signal=45%
REACTOME_GLYCOSPHINGOLIPID_METABOLISM	REACTOME_GLYCOSPHINGOLIPID_METABOLISM		49	-0.250079	-1.00814	0.421158	0.631827	1	1710	tags=16%, list=9%, signal=18%
REACTOME_REGULATION_OF_MITF_M_DEPENDENT_GENES_INVOLVED_IN_PIGMENTATION	REACTOME_REGULATION_OF_MITF_M_DEPENDENT_GENES_INVOLVED_IN_PIGMENTATION		40	-0.259967	-1.00822	0.462715	0.633242	1	1933	tags=18%, list=10%, signal=19%
REACTOME_DISEASES_OF_SIGNAL_TRANSDUCTION_BY_GROWTH_FACTOR_RECEPTORS_AND_SECOND_MESSENGERS	REACTOME_DISEASES_OF_SIGNAL_TRANSDUCTION_BY_GROWTH_FACTOR_RECEPTORS_AND_SECOND_MESSENGERS		442	-0.177576	-1.00881	0.435622	0.633341	1	4543	tags=26%, list=23%, signal=33%
REACTOME_IL_6_TYPE_CYTOKINE_RECEPTOR_LIGAND_INTERACTIONS	REACTOME_IL_6_TYPE_CYTOKINE_RECEPTOR_LIGAND_INTERACTIONS		17	-0.331565	-1.0095	0.437367	0.633294	1	2444	tags=29%, list=12%, signal=34%
REACTOME_FRS_MEDIATED_FGFR1_SIGNALING	REACTOME_FRS_MEDIATED_FGFR1_SIGNALING		19	-0.320123	-1.01049	0.417166	0.632317	1	4342	tags=37%, list=22%, signal=47%
REACTOME_NEUREXINS_AND_NEUROLIGINS	REACTOME_NEUREXINS_AND_NEUROLIGINS		52	-0.246194	-1.01226	0.434156	0.629377	1	2842	tags=21%, list=14%, signal=25%
REACTOME_TP53_REGULATES_TRANSCRIPTION_OF_CELL_DEATH_GENES	REACTOME_TP53_REGULATES_TRANSCRIPTION_OF_CELL_DEATH_GENES		43	-0.255581	-1.01292	0.445736	0.629241	1	4387	tags=23%, list=22%, signal=30%
REACTOME_DEFECTS_IN_VITAMIN_AND_COFACTOR_METABOLISM	REACTOME_DEFECTS_IN_VITAMIN_AND_COFACTOR_METABOLISM		20	-0.316463	-1.01302	0.438632	0.630633	1	2954	tags=25%, list=15%, signal=29%
REACTOME_TRP_CHANNELS	REACTOME_TRP_CHANNELS		26	-0.295055	-1.01655	0.418838	0.62327	1	4249	tags=27%, list=21%, signal=34%
REACTOME_RUNX1_REGULATES_GENES_INVOLVED_IN_MEGAKARYOCYTE_DIFFERENTIATION_AND_PLATELET_FUNCTION	REACTOME_RUNX1_REGULATES_GENES_INVOLVED_IN_MEGAKARYOCYTE_DIFFERENTIATION_AND_PLATELET_FUNCTION		37	-0.266971	-1.01872	0.411405	0.61947	1	4422	tags=38%, list=22%, signal=49%
REACTOME_TRNA_PROCESSING_IN_THE_NUCLEUS	REACTOME_TRNA_PROCESSING_IN_THE_NUCLEUS		56	-0.243494	-1.02311	0.371991	0.610142	1	4644	tags=38%, list=23%, signal=49%
REACTOME_N_GLYCAN_ANTENNAE_ELONGATION_IN_THE_MEDIAL_TRANS_GOLGI	REACTOME_N_GLYCAN_ANTENNAE_ELONGATION_IN_THE_MEDIAL_TRANS_GOLGI		23	-0.311957	-1.024	0.418838	0.609512	1	1880	tags=22%, list=9%, signal=24%
REACTOME_PURINERGIC_SIGNALING_IN_LEISHMANIASIS_INFECTION	REACTOME_PURINERGIC_SIGNALING_IN_LEISHMANIASIS_INFECTION		26	-0.299739	-1.02528	0.415354	0.607677	1	3533	tags=27%, list=18%, signal=33%
REACTOME_RND3_GTPASE_CYCLE	REACTOME_RND3_GTPASE_CYCLE		41	-0.266031	-1.02566	0.406427	0.608369	1	5195	tags=34%, list=26%, signal=46%
REACTOME_EUKARYOTIC_TRANSLATION_ELONGATION	REACTOME_EUKARYOTIC_TRANSLATION_ELONGATION		92	-0.222506	-1.02651	0.397938	0.607844	1	7453	tags=36%, list=38%, signal=57%
REACTOME_SUMOYLATION_OF_DNA_REPLICATION_PROTEINS	REACTOME_SUMOYLATION_OF_DNA_REPLICATION_PROTEINS		44	-0.262392	-1.02719	0.396186	0.607673	1	4709	tags=39%, list=24%, signal=51%
REACTOME_REGULATION_OF_TP53_ACTIVITY_THROUGH_PHOSPHORYLATION	REACTOME_REGULATION_OF_TP53_ACTIVITY_THROUGH_PHOSPHORYLATION		91	-0.222746	-1.02892	0.387712	0.604832	1	4642	tags=31%, list=23%, signal=40%
REACTOME_BASIGIN_INTERACTIONS	REACTOME_BASIGIN_INTERACTIONS		25	-0.303151	-1.02913	0.386503	0.605974	1	5039	tags=48%, list=25%, signal=64%
REACTOME_POST_CHAPERONIN_TUBULIN_FOLDING_PATHWAY	REACTOME_POST_CHAPERONIN_TUBULIN_FOLDING_PATHWAY		21	-0.310337	-1.03186	0.382353	0.600829	1	4655	tags=38%, list=24%, signal=50%
REACTOME_RESPONSE_TO_ELEVATED_PLATELET_CYTOSOLIC_CA2	REACTOME_RESPONSE_TO_ELEVATED_PLATELET_CYTOSOLIC_CA2		117	-0.216592	-1.03278	0.392638	0.600157	1	5947	tags=35%, list=30%, signal=50%
REACTOME_TGF_BETA_RECEPTOR_SIGNALING_ACTIVATES_SMADS	REACTOME_TGF_BETA_RECEPTOR_SIGNALING_ACTIVATES_SMADS		47	-0.260379	-1.03459	0.416335	0.597288	1	2717	tags=26%, list=14%, signal=30%
REACTOME_SIGNALLING_TO_RAS	REACTOME_SIGNALLING_TO_RAS		20	-0.317357	-1.03694	0.389121	0.593104	1	6182	tags=55%, list=31%, signal=80%
REACTOME_NUCLEAR_EVENTS_KINASE_AND_TRANSCRIPTION_FACTOR_ACTIVATION	REACTOME_NUCLEAR_EVENTS_KINASE_AND_TRANSCRIPTION_FACTOR_ACTIVATION		59	-0.248519	-1.03833	0.380952	0.591246	1	4049	tags=27%, list=20%, signal=34%
REACTOME_PI3K_AKT_SIGNALING_IN_CANCER	REACTOME_PI3K_AKT_SIGNALING_IN_CANCER		104	-0.221786	-1.03848	0.372951	0.592564	1	4406	tags=28%, list=22%, signal=36%
REACTOME_GOLGI_TO_ER_RETROGRADE_TRANSPORT	REACTOME_GOLGI_TO_ER_RETROGRADE_TRANSPORT		127	-0.215254	-1.03953	0.34238	0.591461	1	5035	tags=34%, list=25%, signal=45%
REACTOME_NRAGE_SIGNALS_DEATH_THROUGH_JNK	REACTOME_NRAGE_SIGNALS_DEATH_THROUGH_JNK		59	-0.246181	-1.04121	0.366197	0.588926	1	6503	tags=49%, list=33%, signal=73%
REACTOME_RND2_GTPASE_CYCLE	REACTOME_RND2_GTPASE_CYCLE		40	-0.269273	-1.04383	0.347909	0.583722	1	4557	tags=30%, list=23%, signal=39%
REACTOME_SIGNALING_BY_TGF_BETA_RECEPTOR_COMPLEX	REACTOME_SIGNALING_BY_TGF_BETA_RECEPTOR_COMPLEX		94	-0.227807	-1.0439	0.355603	0.585139	1	5285	tags=36%, list=27%, signal=49%
REACTOME_SARS_COV_1_ACTIVATES_MODULATES_INNATE_IMMUNE_RESPONSES	REACTOME_SARS_COV_1_ACTIVATES_MODULATES_INNATE_IMMUNE_RESPONSES		38	-0.277475	-1.04395	0.404858	0.586648	1	2877	tags=26%, list=15%, signal=31%
REACTOME_SYNTHESIS_OF_PC	REACTOME_SYNTHESIS_OF_PC		27	-0.303537	-1.04395	0.392354	0.588266	1	3178	tags=26%, list=16%, signal=31%
REACTOME_SIGNALING_BY_TGFB_FAMILY_MEMBERS	REACTOME_SIGNALING_BY_TGFB_FAMILY_MEMBERS		158	-0.209763	-1.04417	0.33125	0.589359	1	3950	tags=26%, list=20%, signal=32%
REACTOME_POSITIVE_EPIGENETIC_REGULATION_OF_RRNA_EXPRESSION	REACTOME_POSITIVE_EPIGENETIC_REGULATION_OF_RRNA_EXPRESSION		43	-0.267947	-1.0448	0.394309	0.589359	1	5852	tags=47%, list=30%, signal=66%
REACTOME_PLATELET_AGGREGATION_PLUG_FORMATION	REACTOME_PLATELET_AGGREGATION_PLUG_FORMATION		35	-0.283504	-1.04537	0.382413	0.589584	1	4600	tags=34%, list=23%, signal=45%
REACTOME_RND1_GTPASE_CYCLE	REACTOME_RND1_GTPASE_CYCLE		42	-0.267061	-1.0455	0.394531	0.590939	1	1354	tags=17%, list=7%, signal=18%
REACTOME_TRNA_PROCESSING	REACTOME_TRNA_PROCESSING		102	-0.223322	-1.04616	0.339357	0.591035	1	4741	tags=35%, list=24%, signal=46%
REACTOME_MUSCLE_CONTRACTION	REACTOME_MUSCLE_CONTRACTION		193	-0.202793	-1.04623	0.325167	0.592516	1	2960	tags=21%, list=15%, signal=24%
REACTOME_CASPASE_ACTIVATION_VIA_EXTRINSIC_APOPTOTIC_SIGNALLING_PATHWAY	REACTOME_CASPASE_ACTIVATION_VIA_EXTRINSIC_APOPTOTIC_SIGNALLING_PATHWAY		26	-0.298599	-1.04701	0.379048	0.592211	1	4387	tags=35%, list=22%, signal=44%
REACTOME_THROMBIN_SIGNALLING_THROUGH_PROTEINASE_ACTIVATED_RECEPTORS_PARS	REACTOME_THROMBIN_SIGNALLING_THROUGH_PROTEINASE_ACTIVATED_RECEPTORS_PARS		29	-0.2972	-1.04936	0.365462	0.587854	1	4485	tags=45%, list=23%, signal=58%
REACTOME_INSULIN_RECEPTOR_SIGNALLING_CASCADE	REACTOME_INSULIN_RECEPTOR_SIGNALLING_CASCADE		48	-0.258949	-1.05242	0.364948	0.581583	1	4521	tags=35%, list=23%, signal=46%
REACTOME_PKR_MEDIATED_SIGNALING	REACTOME_PKR_MEDIATED_SIGNALING		70	-0.240196	-1.05389	0.327004	0.579336	1	5343	tags=37%, list=27%, signal=51%
REACTOME_UPTAKE_AND_ACTIONS_OF_BACTERIAL_TOXINS	REACTOME_UPTAKE_AND_ACTIONS_OF_BACTERIAL_TOXINS		28	-0.300463	-1.05475	0.392484	0.578869	1	4674	tags=43%, list=24%, signal=56%
REACTOME_M_PHASE	REACTOME_M_PHASE		341	-0.193173	-1.05553	0.304	0.578694	1	4708	tags=28%, list=24%, signal=36%
REACTOME_INWARDLY_RECTIFYING_K_CHANNELS	REACTOME_INWARDLY_RECTIFYING_K_CHANNELS		30	-0.296335	-1.05762	0.346774	0.575079	1	4485	tags=40%, list=23%, signal=52%
REACTOME_SIGNALING_BY_INTERLEUKINS	REACTOME_SIGNALING_BY_INTERLEUKINS		418	-0.187085	-1.05821	0.256071	0.575268	1	3951	tags=22%, list=20%, signal=27%
REACTOME_EICOSANOID_LIGAND_BINDING_RECEPTORS	REACTOME_EICOSANOID_LIGAND_BINDING_RECEPTORS		15	-0.35571	-1.05876	0.37963	0.575538	1	2836	tags=20%, list=14%, signal=23%
REACTOME_TAK1_DEPENDENT_IKK_AND_NF_KAPPA_B_ACTIVATION	REACTOME_TAK1_DEPENDENT_IKK_AND_NF_KAPPA_B_ACTIVATION		44	-0.267756	-1.05925	0.351178	0.576063	1	3936	tags=32%, list=20%, signal=40%
REACTOME_TRANSPORT_OF_CONNEXONS_TO_THE_PLASMA_MEMBRANE	REACTOME_TRANSPORT_OF_CONNEXONS_TO_THE_PLASMA_MEMBRANE		17	-0.339851	-1.05936	0.380671	0.577453	1	4655	tags=47%, list=24%, signal=61%
REACTOME_SLC_TRANSPORTER_DISORDERS	REACTOME_SLC_TRANSPORTER_DISORDERS		83	-0.238881	-1.0597	0.336226	0.578313	1	4828	tags=36%, list=24%, signal=48%
REACTOME_METABOLISM_OF_STEROIDS	REACTOME_METABOLISM_OF_STEROIDS		134	-0.220001	-1.05993	0.317554	0.579388	1	5108	tags=37%, list=26%, signal=49%
REACTOME_GLUCONEOGENESIS	REACTOME_GLUCONEOGENESIS		24	-0.314915	-1.06019	0.376812	0.580436	1	2522	tags=29%, list=13%, signal=33%
REACTOME_VASOPRESSIN_REGULATES_RENAL_WATER_HOMEOSTASIS_VIA_AQUAPORINS	REACTOME_VASOPRESSIN_REGULATES_RENAL_WATER_HOMEOSTASIS_VIA_AQUAPORINS		37	-0.285574	-1.06076	0.361225	0.580741	1	4575	tags=35%, list=23%, signal=46%
REACTOME_TP53_REGULATES_TRANSCRIPTION_OF_DNA_REPAIR_GENES	REACTOME_TP53_REGULATES_TRANSCRIPTION_OF_DNA_REPAIR_GENES		57	-0.253494	-1.06094	0.331237	0.581961	1	4500	tags=32%, list=23%, signal=41%
REACTOME_NOTCH3_INTRACELLULAR_DOMAIN_REGULATES_TRANSCRIPTION	REACTOME_NOTCH3_INTRACELLULAR_DOMAIN_REGULATES_TRANSCRIPTION		25	-0.310204	-1.06159	0.353183	0.582021	1	5178	tags=36%, list=26%, signal=49%
REACTOME_MITOTIC_PROPHASE	REACTOME_MITOTIC_PROPHASE		79	-0.238444	-1.06218	0.334047	0.582378	1	5321	tags=34%, list=27%, signal=47%
REACTOME_GLUCAGON_SIGNALING_IN_METABOLIC_REGULATION	REACTOME_GLUCAGON_SIGNALING_IN_METABOLIC_REGULATION		29	-0.298119	-1.06307	0.358974	0.581893	1	4575	tags=38%, list=23%, signal=49%
REACTOME_DRUG_ADME	REACTOME_DRUG_ADME		70	-0.246281	-1.06321	0.326613	0.583273	1	3378	tags=24%, list=17%, signal=29%
REACTOME_IRS_MEDIATED_SIGNALLING	REACTOME_IRS_MEDIATED_SIGNALLING		43	-0.277071	-1.06513	0.379447	0.580322	1	4406	tags=35%, list=22%, signal=45%
REACTOME_DNA_DOUBLE_STRAND_BREAK_REPAIR	REACTOME_DNA_DOUBLE_STRAND_BREAK_REPAIR		128	-0.218642	-1.06529	0.321577	0.581653	1	4447	tags=28%, list=22%, signal=36%
REACTOME_ANTIVIRAL_MECHANISM_BY_IFN_STIMULATED_GENES	REACTOME_ANTIVIRAL_MECHANISM_BY_IFN_STIMULATED_GENES		141	-0.218523	-1.06644	0.305447	0.580345	1	4655	tags=32%, list=24%, signal=41%
REACTOME_METABOLISM_OF_FOLATE_AND_PTERINES	REACTOME_METABOLISM_OF_FOLATE_AND_PTERINES		16	-0.354994	-1.0679	0.364807	0.578289	1	5663	tags=50%, list=29%, signal=70%
REACTOME_PRE_NOTCH_EXPRESSION_AND_PROCESSING	REACTOME_PRE_NOTCH_EXPRESSION_AND_PROCESSING		51	-0.260956	-1.06921	0.3286	0.57668	1	3950	tags=29%, list=20%, signal=37%
REACTOME_INTERLEUKIN_7_SIGNALING	REACTOME_INTERLEUKIN_7_SIGNALING		22	-0.32891	-1.07028	0.349398	0.575718	1	1126	tags=14%, list=6%, signal=14%
REACTOME_ATTACHMENT_AND_ENTRY	REACTOME_ATTACHMENT_AND_ENTRY		17	-0.339221	-1.07104	0.355599	0.575427	1	1188	tags=18%, list=6%, signal=19%
REACTOME_INTEGRIN_SIGNALING	REACTOME_INTEGRIN_SIGNALING		24	-0.316108	-1.0733	0.340081	0.571251	1	6397	tags=46%, list=32%, signal=68%
REACTOME_RAB_GEFS_EXCHANGE_GTP_FOR_GDP_ON_RABS	REACTOME_RAB_GEFS_EXCHANGE_GTP_FOR_GDP_ON_RABS		89	-0.236243	-1.07371	0.32043	0.571979	1	3610	tags=22%, list=18%, signal=27%
REACTOME_DAP12_SIGNALING	REACTOME_DAP12_SIGNALING		27	-0.305769	-1.07511	0.325253	0.570168	1	6503	tags=52%, list=33%, signal=77%
REACTOME_SENSORY_PERCEPTION_OF_TASTE	REACTOME_SENSORY_PERCEPTION_OF_TASTE		32	-0.29161	-1.07529	0.332673	0.571507	1	1950	tags=16%, list=10%, signal=17%
REACTOME_FCERI_MEDIATED_MAPK_ACTIVATION	REACTOME_FCERI_MEDIATED_MAPK_ACTIVATION		32	-0.293246	-1.07843	0.331349	0.565283	1	4521	tags=34%, list=23%, signal=44%
REACTOME_SARS_COV_1_MODULATES_HOST_TRANSLATION_MACHINERY	REACTOME_SARS_COV_1_MODULATES_HOST_TRANSLATION_MACHINERY		36	-0.285622	-1.07931	0.336864	0.564738	1	8145	tags=44%, list=41%, signal=75%
REACTOME_INITIAL_TRIGGERING_OF_COMPLEMENT	REACTOME_INITIAL_TRIGGERING_OF_COMPLEMENT		16	-0.361413	-1.08108	0.355263	0.561979	1	7625	tags=75%, list=39%, signal=122%
REACTOME_AGGREPHAGY	REACTOME_AGGREPHAGY		38	-0.282896	-1.08134	0.341202	0.563053	1	5307	tags=42%, list=27%, signal=57%
REACTOME_NEGATIVE_REGULATION_OF_MET_ACTIVITY	REACTOME_NEGATIVE_REGULATION_OF_MET_ACTIVITY		20	-0.336997	-1.08342	0.323771	0.559592	1	3835	tags=40%, list=19%, signal=50%
REACTOME_ASSEMBLY_AND_CELL_SURFACE_PRESENTATION_OF_NMDA_RECEPTORS	REACTOME_ASSEMBLY_AND_CELL_SURFACE_PRESENTATION_OF_NMDA_RECEPTORS		38	-0.275505	-1.08425	0.297244	0.559262	1	4655	tags=39%, list=24%, signal=52%
REACTOME_SARS_COV_INFECTIONS	REACTOME_SARS_COV_INFECTIONS		384	-0.194818	-1.08514	0.199575	0.558783	1	2877	tags=18%, list=15%, signal=21%
REACTOME_REGULATION_OF_BETA_CELL_DEVELOPMENT	REACTOME_REGULATION_OF_BETA_CELL_DEVELOPMENT		25	-0.316627	-1.08739	0.34375	0.554647	1	6155	tags=40%, list=31%, signal=58%
REACTOME_RHOQ_GTPASE_CYCLE	REACTOME_RHOQ_GTPASE_CYCLE		59	-0.265258	-1.09144	0.305155	0.546059	1	5070	tags=37%, list=26%, signal=50%
REACTOME_TRNA_MODIFICATION_IN_THE_NUCLEUS_AND_CYTOSOL	REACTOME_TRNA_MODIFICATION_IN_THE_NUCLEUS_AND_CYTOSOL		40	-0.282361	-1.09234	0.31068	0.545606	1	2382	tags=25%, list=12%, signal=28%
REACTOME_RA_BIOSYNTHESIS_PATHWAY	REACTOME_RA_BIOSYNTHESIS_PATHWAY		21	-0.343014	-1.09269	0.326733	0.546508	1	2332	tags=19%, list=12%, signal=22%
REACTOME_ACTIVATION_OF_GENE_EXPRESSION_BY_SREBF_SREBP	REACTOME_ACTIVATION_OF_GENE_EXPRESSION_BY_SREBF_SREBP		42	-0.275614	-1.09446	0.309524	0.54391	1	3627	tags=36%, list=18%, signal=44%
REACTOME_COPI_DEPENDENT_GOLGI_TO_ER_RETROGRADE_TRAFFIC	REACTOME_COPI_DEPENDENT_GOLGI_TO_ER_RETROGRADE_TRAFFIC		94	-0.236825	-1.09599	0.265182	0.542184	1	4699	tags=35%, list=24%, signal=46%
REACTOME_CONSTITUTIVE_SIGNALING_BY_AKT1_E17K_IN_CANCER	REACTOME_CONSTITUTIVE_SIGNALING_BY_AKT1_E17K_IN_CANCER		26	-0.313949	-1.09657	0.316505	0.542516	1	1992	tags=23%, list=10%, signal=26%
REACTOME_DISEASES_ASSOCIATED_WITH_O_GLYCOSYLATION_OF_PROTEINS	REACTOME_DISEASES_ASSOCIATED_WITH_O_GLYCOSYLATION_OF_PROTEINS		63	-0.259057	-1.09763	0.285141	0.541551	1	6309	tags=41%, list=32%, signal=60%
REACTOME_SPHINGOLIPID_DE_NOVO_BIOSYNTHESIS	REACTOME_SPHINGOLIPID_DE_NOVO_BIOSYNTHESIS		36	-0.294065	-1.09764	0.316532	0.543278	1	3029	tags=25%, list=15%, signal=29%
REACTOME_OTHER_INTERLEUKIN_SIGNALING	REACTOME_OTHER_INTERLEUKIN_SIGNALING		22	-0.336552	-1.10422	0.3	0.52879	1	7132	tags=59%, list=36%, signal=92%
REACTOME_SENSORY_PERCEPTION	REACTOME_SENSORY_PERCEPTION		203	-0.214138	-1.10512	0.233129	0.528269	1	4582	tags=27%, list=23%, signal=35%
REACTOME_SIGNALING_BY_ALK	REACTOME_SIGNALING_BY_ALK		28	-0.32134	-1.10674	0.300395	0.526182	1	4521	tags=39%, list=23%, signal=51%
REACTOME_MYD88_INDEPENDENT_TLR4_CASCADE	REACTOME_MYD88_INDEPENDENT_TLR4_CASCADE		109	-0.234331	-1.11015	0.224949	0.519638	1	2877	tags=24%, list=15%, signal=28%
REACTOME_POTASSIUM_CHANNELS	REACTOME_POTASSIUM_CHANNELS		85	-0.252223	-1.1143	0.219207	0.511287	1	4086	tags=26%, list=21%, signal=32%
REACTOME_FRS_MEDIATED_FGFR2_SIGNALING	REACTOME_FRS_MEDIATED_FGFR2_SIGNALING		21	-0.339854	-1.11453	0.306773	0.512436	1	4342	tags=38%, list=22%, signal=49%
REACTOME_NUCLEAR_RECEPTOR_TRANSCRIPTION_PATHWAY	REACTOME_NUCLEAR_RECEPTOR_TRANSCRIPTION_PATHWAY		48	-0.280631	-1.11534	0.259036	0.512188	1	4021	tags=33%, list=20%, signal=42%
REACTOME_CD28_DEPENDENT_PI3K_AKT_SIGNALING	REACTOME_CD28_DEPENDENT_PI3K_AKT_SIGNALING		22	-0.345035	-1.11558	0.31134	0.513289	1	4406	tags=32%, list=22%, signal=41%
REACTOME_SIGNALING_BY_HIPPO	REACTOME_SIGNALING_BY_HIPPO		20	-0.349442	-1.11876	0.286275	0.507604	1	3579	tags=35%, list=18%, signal=43%
REACTOME_THE_CANONICAL_RETINOID_CYCLE_IN_RODS_TWILIGHT_VISION	REACTOME_THE_CANONICAL_RETINOID_CYCLE_IN_RODS_TWILIGHT_VISION		17	-0.362876	-1.11919	0.298701	0.508314	1	7692	tags=59%, list=39%, signal=96%
REACTOME_EPH_EPHRIN_SIGNALING	REACTOME_EPH_EPHRIN_SIGNALING		90	-0.247558	-1.11954	0.245868	0.509118	1	5450	tags=40%, list=28%, signal=55%
REACTOME_B_WICH_COMPLEX_POSITIVELY_REGULATES_RRNA_EXPRESSION	REACTOME_B_WICH_COMPLEX_POSITIVELY_REGULATES_RRNA_EXPRESSION		28	-0.316768	-1.12579	0.272165	0.495823	1	3914	tags=32%, list=20%, signal=40%
REACTOME_COPI_MEDIATED_ANTEROGRADE_TRANSPORT	REACTOME_COPI_MEDIATED_ANTEROGRADE_TRANSPORT		96	-0.245251	-1.12634	0.216387	0.496334	1	4655	tags=30%, list=24%, signal=39%
REACTOME_TRANSCRIPTIONAL_REGULATION_OF_PLURIPOTENT_STEM_CELLS	REACTOME_TRANSCRIPTIONAL_REGULATION_OF_PLURIPOTENT_STEM_CELLS		25	-0.331452	-1.13024	0.292683	0.489289	1	1213	tags=20%, list=6%, signal=21%
REACTOME_IMMUNOREGULATORY_INTERACTIONS_BETWEEN_A_LYMPHOID_AND_A_NON_LYMPHOID_CELL	REACTOME_IMMUNOREGULATORY_INTERACTIONS_BETWEEN_A_LYMPHOID_AND_A_NON_LYMPHOID_CELL		115	-0.239985	-1.13175	0.211155	0.487407	1	4241	tags=26%, list=21%, signal=33%
REACTOME_REGULATION_OF_TP53_EXPRESSION_AND_DEGRADATION	REACTOME_REGULATION_OF_TP53_EXPRESSION_AND_DEGRADATION		37	-0.296884	-1.13397	0.258621	0.483922	1	1992	tags=19%, list=10%, signal=21%
REACTOME_SPHINGOLIPID_METABOLISM	REACTOME_SPHINGOLIPID_METABOLISM		92	-0.246651	-1.13598	0.202811	0.480916	1	3029	tags=22%, list=15%, signal=26%
REACTOME_O_LINKED_GLYCOSYLATION	REACTOME_O_LINKED_GLYCOSYLATION		98	-0.242427	-1.13843	0.226054	0.477088	1	5611	tags=36%, list=28%, signal=50%
REACTOME_ORGANELLE_BIOGENESIS_AND_MAINTENANCE	REACTOME_ORGANELLE_BIOGENESIS_AND_MAINTENANCE		256	-0.214447	-1.14134	0.143149	0.472215	1	4655	tags=32%, list=24%, signal=41%
REACTOME_TOLL_LIKE_RECEPTOR_TLR1_TLR2_CASCADE	REACTOME_TOLL_LIKE_RECEPTOR_TLR1_TLR2_CASCADE		111	-0.242903	-1.14147	0.18259	0.47351	1	2877	tags=23%, list=15%, signal=26%
REACTOME_SARS_COV_2_ACTIVATES_MODULATES_INNATE_AND_ADAPTIVE_IMMUNE_RESPONSES	REACTOME_SARS_COV_2_ACTIVATES_MODULATES_INNATE_AND_ADAPTIVE_IMMUNE_RESPONSES		104	-0.247513	-1.14154	0.1893	0.475025	1	3951	tags=29%, list=20%, signal=36%
REACTOME_G_ALPHA_Q_SIGNALLING_EVENTS	REACTOME_G_ALPHA_Q_SIGNALLING_EVENTS		177	-0.226273	-1.14588	0.151767	0.466709	1	5831	tags=36%, list=29%, signal=51%
REACTOME_SUMOYLATION_OF_RNA_BINDING_PROTEINS	REACTOME_SUMOYLATION_OF_RNA_BINDING_PROTEINS		45	-0.28876	-1.14662	0.224409	0.466637	1	4648	tags=38%, list=23%, signal=49%
REACTOME_SIGNALING_BY_FGFR4	REACTOME_SIGNALING_BY_FGFR4		37	-0.308041	-1.14831	0.243408	0.464337	1	5239	tags=46%, list=26%, signal=62%
REACTOME_TOLL_LIKE_RECEPTOR_9_TLR9_CASCADE	REACTOME_TOLL_LIKE_RECEPTOR_9_TLR9_CASCADE		108	-0.246239	-1.14891	0.18595	0.464531	1	2877	tags=23%, list=15%, signal=27%
REACTOME_DOPAMINE_NEUROTRANSMITTER_RELEASE_CYCLE	REACTOME_DOPAMINE_NEUROTRANSMITTER_RELEASE_CYCLE		22	-0.344944	-1.14982	0.246888	0.464238	1	4234	tags=27%, list=21%, signal=35%
REACTOME_REGULATION_OF_TP53_ACTIVITY	REACTOME_REGULATION_OF_TP53_ACTIVITY		156	-0.231892	-1.15032	0.162745	0.464673	1	4642	tags=29%, list=23%, signal=38%
REACTOME_SARS_COV_1_INFECTION	REACTOME_SARS_COV_1_INFECTION		136	-0.235966	-1.15048	0.165657	0.465921	1	2877	tags=20%, list=15%, signal=23%
REACTOME_REGULATION_OF_CHOLESTEROL_BIOSYNTHESIS_BY_SREBP_SREBF	REACTOME_REGULATION_OF_CHOLESTEROL_BIOSYNTHESIS_BY_SREBP_SREBF		55	-0.275249	-1.15096	0.225207	0.466436	1	5801	tags=49%, list=29%, signal=69%
REACTOME_RAF_INDEPENDENT_MAPK1_3_ACTIVATION	REACTOME_RAF_INDEPENDENT_MAPK1_3_ACTIVATION		22	-0.3556	-1.15374	0.247465	0.461856	1	4900	tags=50%, list=25%, signal=66%
REACTOME_INTRA_GOLGI_AND_RETROGRADE_GOLGI_TO_ER_TRAFFIC	REACTOME_INTRA_GOLGI_AND_RETROGRADE_GOLGI_TO_ER_TRAFFIC		195	-0.225794	-1.15675	0.122105	0.456903	1	4699	tags=32%, list=24%, signal=41%
REACTOME_INTERLEUKIN_17_SIGNALING	REACTOME_INTERLEUKIN_17_SIGNALING		68	-0.270865	-1.15861	0.223762	0.454392	1	2877	tags=25%, list=15%, signal=29%
REACTOME_DISEASES_ASSOCIATED_WITH_GLYCOSAMINOGLYCAN_METABOLISM	REACTOME_DISEASES_ASSOCIATED_WITH_GLYCOSAMINOGLYCAN_METABOLISM		40	-0.297273	-1.15991	0.198413	0.453012	1	1860	tags=18%, list=9%, signal=19%
REACTOME_SIGNALING_BY_PTK6	REACTOME_SIGNALING_BY_PTK6		53	-0.283075	-1.16145	0.221782	0.451313	1	3006	tags=23%, list=15%, signal=27%
REACTOME_NOTCH4_INTRACELLULAR_DOMAIN_REGULATES_TRANSCRIPTION	REACTOME_NOTCH4_INTRACELLULAR_DOMAIN_REGULATES_TRANSCRIPTION		20	-0.360418	-1.16226	0.257367	0.451271	1	1977	tags=20%, list=10%, signal=22%
REACTOME_SUMOYLATION_OF_SUMOYLATION_PROTEINS	REACTOME_SUMOYLATION_OF_SUMOYLATION_PROTEINS		33	-0.316892	-1.16381	0.216495	0.449608	1	4644	tags=39%, list=23%, signal=51%
REACTOME_FORMATION_OF_THE_BETA_CATENIN_TCF_TRANSACTIVATING_COMPLEX	REACTOME_FORMATION_OF_THE_BETA_CATENIN_TCF_TRANSACTIVATING_COMPLEX		30	-0.327652	-1.16459	0.239829	0.449577	1	4915	tags=43%, list=25%, signal=58%
REACTOME_GROWTH_HORMONE_RECEPTOR_SIGNALING	REACTOME_GROWTH_HORMONE_RECEPTOR_SIGNALING		22	-0.347682	-1.16646	0.230769	0.447199	1	1849	tags=18%, list=9%, signal=20%
REACTOME_POSTMITOTIC_NUCLEAR_PORE_COMPLEX_NPC_REFORMATION	REACTOME_POSTMITOTIC_NUCLEAR_PORE_COMPLEX_NPC_REFORMATION		26	-0.330906	-1.1665	0.229084	0.448778	1	4644	tags=38%, list=23%, signal=50%
REACTOME_INSULIN_PROCESSING	REACTOME_INSULIN_PROCESSING		23	-0.34471	-1.16826	0.241036	0.446551	1	4439	tags=35%, list=22%, signal=45%
REACTOME_HDR_THROUGH_SINGLE_STRAND_ANNEALING_SSA	REACTOME_HDR_THROUGH_SINGLE_STRAND_ANNEALING_SSA		36	-0.313524	-1.16975	0.224138	0.44504	1	2780	tags=25%, list=14%, signal=29%
REACTOME_TOLL_LIKE_RECEPTOR_CASCADES	REACTOME_TOLL_LIKE_RECEPTOR_CASCADES		164	-0.231836	-1.17122	0.143763	0.443347	1	2931	tags=23%, list=15%, signal=26%
REACTOME_SIGNALING_BY_CSF1_M_CSF_IN_MYELOID_CELLS	REACTOME_SIGNALING_BY_CSF1_M_CSF_IN_MYELOID_CELLS		31	-0.328367	-1.1714	0.217659	0.444563	1	5045	tags=45%, list=25%, signal=61%
REACTOME_RHO_GTPASES_ACTIVATE_ROCKS	REACTOME_RHO_GTPASES_ACTIVATE_ROCKS		19	-0.366951	-1.17313	0.23622	0.442648	1	3281	tags=37%, list=17%, signal=44%
REACTOME_SIGNALING_BY_TYPE_1_INSULIN_LIKE_GROWTH_FACTOR_1_RECEPTOR_IGF1R	REACTOME_SIGNALING_BY_TYPE_1_INSULIN_LIKE_GROWTH_FACTOR_1_RECEPTOR_IGF1R		48	-0.293919	-1.17429	0.201613	0.441769	1	4521	tags=38%, list=23%, signal=48%
REACTOME_PROTEIN_FOLDING	REACTOME_PROTEIN_FOLDING		90	-0.256459	-1.17576	0.152401	0.440371	1	4655	tags=33%, list=24%, signal=43%
REACTOME_METABOLISM_OF_ANGIOTENSINOGEN_TO_ANGIOTENSINS	REACTOME_METABOLISM_OF_ANGIOTENSINOGEN_TO_ANGIOTENSINS		16	-0.387486	-1.17624	0.259109	0.441038	1	4117	tags=31%, list=21%, signal=39%
REACTOME_TRANSPORT_OF_MATURE_TRANSCRIPT_TO_CYTOPLASM	REACTOME_TRANSPORT_OF_MATURE_TRANSCRIPT_TO_CYTOPLASM		79	-0.264112	-1.17944	0.175758	0.435703	1	4644	tags=33%, list=23%, signal=43%
REACTOME_SUMOYLATION_OF_DNA_DAMAGE_RESPONSE_AND_REPAIR_PROTEINS	REACTOME_SUMOYLATION_OF_DNA_DAMAGE_RESPONSE_AND_REPAIR_PROTEINS		74	-0.266413	-1.18054	0.167339	0.434969	1	4648	tags=36%, list=23%, signal=48%
REACTOME_RAS_ACTIVATION_UPON_CA2_INFLUX_THROUGH_NMDA_RECEPTOR	REACTOME_RAS_ACTIVATION_UPON_CA2_INFLUX_THROUGH_NMDA_RECEPTOR		18	-0.372109	-1.18065	0.238197	0.436399	1	1536	tags=28%, list=8%, signal=30%
REACTOME_SIGNALING_BY_NTRKS	REACTOME_SIGNALING_BY_NTRKS		130	-0.242645	-1.18383	0.135802	0.431284	1	4521	tags=31%, list=23%, signal=40%
REACTOME_SIGNALING_BY_NUCLEAR_RECEPTORS	REACTOME_SIGNALING_BY_NUCLEAR_RECEPTORS		226	-0.225892	-1.18409	0.0924731	0.432385	1	4521	tags=31%, list=23%, signal=39%
REACTOME_SARS_COV_1_HOST_INTERACTIONS	REACTOME_SARS_COV_1_HOST_INTERACTIONS		92	-0.260647	-1.18475	0.157549	0.432604	1	2877	tags=20%, list=15%, signal=23%
REACTOME_ADORA2B_MEDIATED_ANTI_INFLAMMATORY_CYTOKINES_PRODUCTION	REACTOME_ADORA2B_MEDIATED_ANTI_INFLAMMATORY_CYTOKINES_PRODUCTION		38	-0.310782	-1.18791	0.215886	0.42737	1	4575	tags=37%, list=23%, signal=48%
REACTOME_RIP_MEDIATED_NFKB_ACTIVATION_VIA_ZBP1	REACTOME_RIP_MEDIATED_NFKB_ACTIVATION_VIA_ZBP1		17	-0.377001	-1.18885	0.23251	0.426987	1	2877	tags=35%, list=15%, signal=41%
REACTOME_DOWNSTREAM_SIGNALING_OF_ACTIVATED_FGFR3	REACTOME_DOWNSTREAM_SIGNALING_OF_ACTIVATED_FGFR3		22	-0.360842	-1.18931	0.23614	0.427733	1	4521	tags=55%, list=23%, signal=71%
REACTOME_ONCOGENE_INDUCED_SENESCENCE	REACTOME_ONCOGENE_INDUCED_SENESCENCE		34	-0.319744	-1.19178	0.212632	0.42411	1	3076	tags=29%, list=16%, signal=35%
REACTOME_SIGNALING_BY_EGFR_IN_CANCER	REACTOME_SIGNALING_BY_EGFR_IN_CANCER		25	-0.34488	-1.19432	0.208251	0.420267	1	5018	tags=48%, list=25%, signal=64%
REACTOME_REGULATION_OF_INSULIN_SECRETION	REACTOME_REGULATION_OF_INSULIN_SECRETION		68	-0.280749	-1.19545	0.16875	0.419448	1	3557	tags=29%, list=18%, signal=36%
REACTOME_MET_PROMOTES_CELL_MOTILITY	REACTOME_MET_PROMOTES_CELL_MOTILITY		41	-0.311866	-1.19887	0.180043	0.413639	1	5039	tags=41%, list=25%, signal=56%
REACTOME_GPER1_SIGNALING	REACTOME_GPER1_SIGNALING		40	-0.309901	-1.19902	0.193018	0.415005	1	4575	tags=38%, list=23%, signal=49%
REACTOME_GRB2_EVENTS_IN_ERBB2_SIGNALING	REACTOME_GRB2_EVENTS_IN_ERBB2_SIGNALING		15	-0.410422	-1.19995	0.223124	0.414718	1	5018	tags=47%, list=25%, signal=62%
REACTOME_DEPOSITION_OF_NEW_CENPA_CONTAINING_NUCLEOSOMES_AT_THE_CENTROMERE	REACTOME_DEPOSITION_OF_NEW_CENPA_CONTAINING_NUCLEOSOMES_AT_THE_CENTROMERE		25	-0.354489	-1.20162	0.210744	0.412873	1	4445	tags=36%, list=22%, signal=46%
REACTOME_LISTERIA_MONOCYTOGENES_ENTRY_INTO_HOST_CELLS	REACTOME_LISTERIA_MONOCYTOGENES_ENTRY_INTO_HOST_CELLS		19	-0.380295	-1.20491	0.213389	0.40768	1	4091	tags=53%, list=21%, signal=66%
REACTOME_GLYCOSPHINGOLIPID_CATABOLISM	REACTOME_GLYCOSPHINGOLIPID_CATABOLISM		32	-0.329203	-1.20582	0.180527	0.407632	1	5985	tags=47%, list=30%, signal=67%
REACTOME_TRANSCRIPTIONAL_REGULATION_BY_SMALL_RNAS	REACTOME_TRANSCRIPTIONAL_REGULATION_BY_SMALL_RNAS		45	-0.305177	-1.20939	0.170642	0.401986	1	4644	tags=42%, list=23%, signal=55%
REACTOME_NEUTROPHIL_DEGRANULATION	REACTOME_NEUTROPHIL_DEGRANULATION		435	-0.214661	-1.20998	0.0390456	0.40249	1	4169	tags=25%, list=21%, signal=31%
REACTOME_TP53_REGULATES_TRANSCRIPTION_OF_GENES_INVOLVED_IN_CYTOCHROME_C_RELEASE	REACTOME_TP53_REGULATES_TRANSCRIPTION_OF_GENES_INVOLVED_IN_CYTOCHROME_C_RELEASE		19	-0.382221	-1.21102	0.222453	0.401854	1	3430	tags=32%, list=17%, signal=38%
REACTOME_A_TETRASACCHARIDE_LINKER_SEQUENCE_IS_REQUIRED_FOR_GAG_SYNTHESIS	REACTOME_A_TETRASACCHARIDE_LINKER_SEQUENCE_IS_REQUIRED_FOR_GAG_SYNTHESIS		24	-0.360084	-1.21148	0.197125	0.402707	1	1188	tags=17%, list=6%, signal=18%
REACTOME_SENSORY_PROCESSING_OF_SOUND_BY_OUTER_HAIR_CELLS_OF_THE_COCHLEA	REACTOME_SENSORY_PROCESSING_OF_SOUND_BY_OUTER_HAIR_CELLS_OF_THE_COCHLEA		46	-0.306856	-1.2131	0.164583	0.400906	1	971	tags=15%, list=5%, signal=16%
REACTOME_ERK_MAPK_TARGETS	REACTOME_ERK_MAPK_TARGETS		22	-0.364839	-1.21383	0.22479	0.401088	1	2566	tags=32%, list=13%, signal=37%
REACTOME_VOLTAGE_GATED_POTASSIUM_CHANNELS	REACTOME_VOLTAGE_GATED_POTASSIUM_CHANNELS		33	-0.325681	-1.21405	0.17732	0.40238	1	971	tags=15%, list=5%, signal=16%
REACTOME_CILIUM_ASSEMBLY	REACTOME_CILIUM_ASSEMBLY		183	-0.237434	-1.21409	0.0910816	0.404004	1	4791	tags=34%, list=24%, signal=44%
REACTOME_INTERLEUKIN_4_AND_INTERLEUKIN_13_SIGNALING	REACTOME_INTERLEUKIN_4_AND_INTERLEUKIN_13_SIGNALING		102	-0.256556	-1.21483	0.123711	0.404234	1	4449	tags=31%, list=22%, signal=40%
REACTOME_CARBOXYTERMINAL_POST_TRANSLATIONAL_MODIFICATIONS_OF_TUBULIN	REACTOME_CARBOXYTERMINAL_POST_TRANSLATIONAL_MODIFICATIONS_OF_TUBULIN		40	-0.317127	-1.21567	0.198795	0.404174	1	4655	tags=40%, list=24%, signal=52%
REACTOME_CA_DEPENDENT_EVENTS	REACTOME_CA_DEPENDENT_EVENTS		35	-0.323904	-1.21752	0.176842	0.401718	1	6276	tags=49%, list=32%, signal=71%
REACTOME_NPAS4_REGULATES_EXPRESSION_OF_TARGET_GENES	REACTOME_NPAS4_REGULATES_EXPRESSION_OF_TARGET_GENES		19	-0.392323	-1.22087	0.197938	0.396642	1	2403	tags=32%, list=12%, signal=36%
REACTOME_DISEASES_OF_DNA_REPAIR	REACTOME_DISEASES_OF_DNA_REPAIR		48	-0.299998	-1.22205	0.161355	0.395802	1	4447	tags=31%, list=22%, signal=40%
REACTOME_NETRIN_1_SIGNALING	REACTOME_NETRIN_1_SIGNALING		40	-0.320602	-1.22275	0.173913	0.395996	1	4330	tags=40%, list=22%, signal=51%
REACTOME_SMOOTH_MUSCLE_CONTRACTION	REACTOME_SMOOTH_MUSCLE_CONTRACTION		39	-0.321176	-1.22342	0.163136	0.396259	1	2846	tags=28%, list=14%, signal=33%
REACTOME_TRANSCRIPTIONAL_REGULATION_BY_MECP2	REACTOME_TRANSCRIPTIONAL_REGULATION_BY_MECP2		57	-0.29693	-1.22816	0.128834	0.38799	1	4177	tags=39%, list=21%, signal=49%
REACTOME_DAP12_INTERACTIONS	REACTOME_DAP12_INTERACTIONS		36	-0.325226	-1.22881	0.164414	0.388504	1	6647	tags=53%, list=34%, signal=79%
REACTOME_REPRODUCTION	REACTOME_REPRODUCTION		83	-0.274148	-1.23182	0.114786	0.384118	1	4893	tags=35%, list=25%, signal=46%
REACTOME_DOWNSTREAM_SIGNALING_OF_ACTIVATED_FGFR1	REACTOME_DOWNSTREAM_SIGNALING_OF_ACTIVATED_FGFR1		27	-0.360821	-1.23356	0.190669	0.382159	1	4521	tags=44%, list=23%, signal=58%
REACTOME_PLATELET_ACTIVATION_SIGNALING_AND_AGGREGATION	REACTOME_PLATELET_ACTIVATION_SIGNALING_AND_AGGREGATION		237	-0.233817	-1.23786	0.0494071	0.375492	1	5947	tags=38%, list=30%, signal=53%
REACTOME_INTRINSIC_PATHWAY_OF_FIBRIN_CLOT_FORMATION	REACTOME_INTRINSIC_PATHWAY_OF_FIBRIN_CLOT_FORMATION		20	-0.38243	-1.23803	0.184426	0.376851	1	1877	tags=20%, list=9%, signal=22%
REACTOME_NUCLEAR_EVENTS_STIMULATED_BY_ALK_SIGNALING_IN_CANCER	REACTOME_NUCLEAR_EVENTS_STIMULATED_BY_ALK_SIGNALING_IN_CANCER		35	-0.32674	-1.23813	0.162427	0.378323	1	5652	tags=46%, list=29%, signal=64%
REACTOME_RESOLUTION_OF_D_LOOP_STRUCTURES	REACTOME_RESOLUTION_OF_D_LOOP_STRUCTURES		32	-0.339034	-1.23987	0.154309	0.376606	1	4434	tags=34%, list=22%, signal=44%
REACTOME_FLT3_SIGNALING_IN_DISEASE	REACTOME_FLT3_SIGNALING_IN_DISEASE		28	-0.349863	-1.2418	0.160714	0.374141	1	4514	tags=43%, list=23%, signal=55%
REACTOME_KERATINIZATION	REACTOME_KERATINIZATION		56	-0.301046	-1.24266	0.140244	0.374134	1	4883	tags=43%, list=25%, signal=57%
REACTOME_CREB1_PHOSPHORYLATION_THROUGH_NMDA_RECEPTOR_MEDIATED_ACTIVATION_OF_RAS_SIGNALING	REACTOME_CREB1_PHOSPHORYLATION_THROUGH_NMDA_RECEPTOR_MEDIATED_ACTIVATION_OF_RAS_SIGNALING		26	-0.363264	-1.24368	0.168627	0.373754	1	1536	tags=27%, list=8%, signal=29%
REACTOME_FATTY_ACYL_COA_BIOSYNTHESIS	REACTOME_FATTY_ACYL_COA_BIOSYNTHESIS		35	-0.335217	-1.24431	0.171698	0.374224	1	2954	tags=29%, list=15%, signal=34%
REACTOME_GLUCAGON_LIKE_PEPTIDE_1_GLP1_REGULATES_INSULIN_SECRETION	REACTOME_GLUCAGON_LIKE_PEPTIDE_1_GLP1_REGULATES_INSULIN_SECRETION		37	-0.331332	-1.24606	0.160156	0.372553	1	4575	tags=41%, list=23%, signal=53%
REACTOME_PKA_ACTIVATION_IN_GLUCAGON_SIGNALLING	REACTOME_PKA_ACTIVATION_IN_GLUCAGON_SIGNALLING		16	-0.420801	-1.24981	0.199605	0.366954	1	1816	tags=25%, list=9%, signal=28%
REACTOME_DISEASES_OF_IMMUNE_SYSTEM	REACTOME_DISEASES_OF_IMMUNE_SYSTEM		29	-0.348097	-1.25302	0.164948	0.362412	1	2877	tags=24%, list=15%, signal=28%
REACTOME_CONSTITUTIVE_SIGNALING_BY_LIGAND_RESPONSIVE_EGFR_CANCER_VARIANTS	REACTOME_CONSTITUTIVE_SIGNALING_BY_LIGAND_RESPONSIVE_EGFR_CANCER_VARIANTS		19	-0.388699	-1.25378	0.170431	0.362642	1	5018	tags=58%, list=25%, signal=77%
REACTOME_CA2_PATHWAY	REACTOME_CA2_PATHWAY		59	-0.29746	-1.25409	0.107884	0.363727	1	4485	tags=34%, list=23%, signal=44%
REACTOME_G_PROTEIN_MEDIATED_EVENTS	REACTOME_G_PROTEIN_MEDIATED_EVENTS		51	-0.310508	-1.25629	0.126294	0.360994	1	2464	tags=24%, list=12%, signal=27%
REACTOME_HCMV_INFECTION	REACTOME_HCMV_INFECTION		94	-0.270639	-1.25673	0.0936255	0.361916	1	4655	tags=38%, list=24%, signal=50%
REACTOME_MEIOSIS	REACTOME_MEIOSIS		52	-0.30764	-1.26117	0.116466	0.354853	1	2395	tags=23%, list=12%, signal=26%
REACTOME_SEMA3A_PAK_DEPENDENT_AXON_REPULSION	REACTOME_SEMA3A_PAK_DEPENDENT_AXON_REPULSION		16	-0.415577	-1.26219	0.181637	0.354532	1	2965	tags=31%, list=15%, signal=37%
REACTOME_SIGNALING_BY_CYTOSOLIC_FGFR1_FUSION_MUTANTS	REACTOME_SIGNALING_BY_CYTOSOLIC_FGFR1_FUSION_MUTANTS		17	-0.413777	-1.26485	0.187251	0.351123	1	4406	tags=41%, list=22%, signal=53%
REACTOME_SYNTHESIS_OF_PIPS_AT_THE_PLASMA_MEMBRANE	REACTOME_SYNTHESIS_OF_PIPS_AT_THE_PLASMA_MEMBRANE		52	-0.307654	-1.26689	0.123314	0.348879	1	5133	tags=38%, list=26%, signal=52%
REACTOME_RHOC_GTPASE_CYCLE	REACTOME_RHOC_GTPASE_CYCLE		70	-0.289812	-1.26984	0.0898204	0.344992	1	3281	tags=21%, list=17%, signal=26%
REACTOME_RHO_GTPASES_ACTIVATE_NADPH_OXIDASES	REACTOME_RHO_GTPASES_ACTIVATE_NADPH_OXIDASES		23	-0.383269	-1.27453	0.156057	0.337943	1	5321	tags=57%, list=27%, signal=77%
REACTOME_INTEGRIN_CELL_SURFACE_INTERACTIONS	REACTOME_INTEGRIN_CELL_SURFACE_INTERACTIONS		82	-0.285219	-1.27715	0.0788955	0.334586	1	6081	tags=48%, list=31%, signal=68%
REACTOME_COOPERATION_OF_PDCL_PHLP1_AND_TRIC_CCT_IN_G_PROTEIN_BETA_FOLDING	REACTOME_COOPERATION_OF_PDCL_PHLP1_AND_TRIC_CCT_IN_G_PROTEIN_BETA_FOLDING		34	-0.343418	-1.27725	0.142857	0.336057	1	4485	tags=41%, list=23%, signal=53%
REACTOME_INTERLEUKIN_2_FAMILY_SIGNALING	REACTOME_INTERLEUKIN_2_FAMILY_SIGNALING		38	-0.330162	-1.27876	0.124744	0.335047	1	6269	tags=47%, list=32%, signal=69%
REACTOME_MATURATION_OF_SPIKE_PROTEIN	REACTOME_MATURATION_OF_SPIKE_PROTEIN		36	-0.342783	-1.27964	0.131524	0.335097	1	1880	tags=22%, list=9%, signal=25%
REACTOME_BINDING_AND_UPTAKE_OF_LIGANDS_BY_SCAVENGER_RECEPTORS	REACTOME_BINDING_AND_UPTAKE_OF_LIGANDS_BY_SCAVENGER_RECEPTORS		41	-0.328346	-1.28016	0.109053	0.335862	1	4960	tags=51%, list=25%, signal=68%
REACTOME_INTRA_GOLGI_TRAFFIC	REACTOME_INTRA_GOLGI_TRAFFIC		43	-0.319855	-1.28078	0.11157	0.336269	1	4171	tags=35%, list=21%, signal=44%
REACTOME_REGULATION_OF_TP53_ACTIVITY_THROUGH_ACETYLATION	REACTOME_REGULATION_OF_TP53_ACTIVITY_THROUGH_ACETYLATION		29	-0.366175	-1.28167	0.1625	0.33634	1	5569	tags=48%, list=28%, signal=67%
REACTOME_FORMATION_OF_THE_CORNIFIED_ENVELOPE	REACTOME_FORMATION_OF_THE_CORNIFIED_ENVELOPE		50	-0.318002	-1.28418	0.107209	0.333462	1	4883	tags=44%, list=25%, signal=58%
REACTOME_REGULATION_OF_KIT_SIGNALING	REACTOME_REGULATION_OF_KIT_SIGNALING		16	-0.423615	-1.28952	0.159184	0.324764	1	5840	tags=56%, list=30%, signal=80%
REACTOME_INTERACTIONS_OF_VPR_WITH_HOST_CELLULAR_PROTEINS	REACTOME_INTERACTIONS_OF_VPR_WITH_HOST_CELLULAR_PROTEINS		35	-0.343977	-1.29001	0.125	0.325352	1	4644	tags=46%, list=23%, signal=60%
REACTOME_SIGNALING_BY_EGFR	REACTOME_SIGNALING_BY_EGFR		52	-0.317074	-1.29502	0.114688	0.317693	1	5755	tags=48%, list=29%, signal=68%
REACTOME_PLATELET_ADHESION_TO_EXPOSED_COLLAGEN	REACTOME_PLATELET_ADHESION_TO_EXPOSED_COLLAGEN		15	-0.436269	-1.29702	0.140244	0.315512	1	4347	tags=40%, list=22%, signal=51%
REACTOME_HATS_ACETYLATE_HISTONES	REACTOME_HATS_ACETYLATE_HISTONES		77	-0.288399	-1.29816	0.0811359	0.315105	1	4102	tags=32%, list=21%, signal=41%
REACTOME_DISEASES_OF_HEMOSTASIS	REACTOME_DISEASES_OF_HEMOSTASIS		17	-0.426773	-1.29836	0.138067	0.316385	1	4050	tags=35%, list=20%, signal=44%
REACTOME_FACTORS_INVOLVED_IN_MEGAKARYOCYTE_DEVELOPMENT_AND_PLATELET_PRODUCTION	REACTOME_FACTORS_INVOLVED_IN_MEGAKARYOCYTE_DEVELOPMENT_AND_PLATELET_PRODUCTION		129	-0.270969	-1.30062	0.0469388	0.313821	1	4699	tags=36%, list=24%, signal=47%
REACTOME_SIGNALING_BY_ERBB2_IN_CANCER	REACTOME_SIGNALING_BY_ERBB2_IN_CANCER		24	-0.38653	-1.30358	0.13278	0.310531	1	5018	tags=50%, list=25%, signal=67%
REACTOME_PI_3K_CASCADE_FGFR4	REACTOME_PI_3K_CASCADE_FGFR4		16	-0.428367	-1.30642	0.145228	0.306812	1	6506	tags=69%, list=33%, signal=102%
REACTOME_SEMA4D_IN_SEMAPHORIN_SIGNALING	REACTOME_SEMA4D_IN_SEMAPHORIN_SIGNALING		24	-0.386252	-1.30828	0.130252	0.305134	1	4396	tags=46%, list=22%, signal=59%
REACTOME_SIGNAL_TRANSDUCTION_BY_L1	REACTOME_SIGNAL_TRANSDUCTION_BY_L1		21	-0.404668	-1.3099	0.139216	0.303918	1	2621	tags=33%, list=13%, signal=38%
REACTOME_SENSORY_PROCESSING_OF_SOUND	REACTOME_SENSORY_PROCESSING_OF_SOUND		66	-0.303945	-1.31065	0.0811881	0.30429	1	4582	tags=35%, list=23%, signal=45%
REACTOME_GLUCOSE_METABOLISM	REACTOME_GLUCOSE_METABOLISM		78	-0.295708	-1.31242	0.0741525	0.302831	1	4644	tags=36%, list=23%, signal=47%
REACTOME_FLT3_SIGNALING	REACTOME_FLT3_SIGNALING		38	-0.348867	-1.31309	0.112311	0.30332	1	4406	tags=42%, list=22%, signal=54%
REACTOME_INTERLEUKIN_RECEPTOR_SHC_SIGNALING	REACTOME_INTERLEUKIN_RECEPTOR_SHC_SIGNALING		24	-0.387593	-1.31532	0.124236	0.301016	1	4521	tags=38%, list=23%, signal=49%
REACTOME_FCERI_MEDIATED_CA_2_MOBILIZATION	REACTOME_FCERI_MEDIATED_CA_2_MOBILIZATION		31	-0.36891	-1.32309	0.113725	0.289239	1	6757	tags=55%, list=34%, signal=83%
REACTOME_RHO_GTPASES_ACTIVATE_FORMINS	REACTOME_RHO_GTPASES_ACTIVATE_FORMINS		130	-0.273261	-1.32375	0.0362173	0.28968	1	4673	tags=35%, list=24%, signal=45%
REACTOME_MEIOTIC_RECOMBINATION	REACTOME_MEIOTIC_RECOMBINATION		22	-0.401219	-1.32593	0.123016	0.287587	1	4693	tags=36%, list=24%, signal=48%
REACTOME_DNA_DAMAGE_TELOMERE_STRESS_INDUCED_SENESCENCE	REACTOME_DNA_DAMAGE_TELOMERE_STRESS_INDUCED_SENESCENCE		27	-0.378816	-1.32767	0.0970297	0.28633	1	2941	tags=30%, list=15%, signal=35%
REACTOME_DEFECTIVE_INTRINSIC_PATHWAY_FOR_APOPTOSIS	REACTOME_DEFECTIVE_INTRINSIC_PATHWAY_FOR_APOPTOSIS		24	-0.39349	-1.32916	0.110204	0.285758	1	3500	tags=29%, list=18%, signal=35%
REACTOME_TRANSPORT_OF_INORGANIC_CATIONS_ANIONS_AND_AMINO_ACIDS_OLIGOPEPTIDES	REACTOME_TRANSPORT_OF_INORGANIC_CATIONS_ANIONS_AND_AMINO_ACIDS_OLIGOPEPTIDES		94	-0.289855	-1.32927	0.0589391	0.287237	1	4954	tags=43%, list=25%, signal=56%
REACTOME_RHOBTB1_GTPASE_CYCLE	REACTOME_RHOBTB1_GTPASE_CYCLE		23	-0.40066	-1.33046	0.104126	0.286903	1	1926	tags=26%, list=10%, signal=29%
REACTOME_G_ALPHA_12_13_SIGNALLING_EVENTS	REACTOME_G_ALPHA_12_13_SIGNALLING_EVENTS		77	-0.302288	-1.33244	0.0631164	0.285242	1	5680	tags=43%, list=29%, signal=60%
REACTOME_REGULATION_OF_MITF_M_DEPENDENT_GENES_INVOLVED_IN_APOPTOSIS	REACTOME_REGULATION_OF_MITF_M_DEPENDENT_GENES_INVOLVED_IN_APOPTOSIS		17	-0.43612	-1.33535	0.121622	0.281873	1	3950	tags=47%, list=20%, signal=59%
REACTOME_INTERLEUKIN_3_INTERLEUKIN_5_AND_GM_CSF_SIGNALING	REACTOME_INTERLEUKIN_3_INTERLEUKIN_5_AND_GM_CSF_SIGNALING		45	-0.342981	-1.33906	0.0798226	0.277316	1	4521	tags=33%, list=23%, signal=43%
REACTOME_SHC1_EVENTS_IN_ERBB2_SIGNALING	REACTOME_SHC1_EVENTS_IN_ERBB2_SIGNALING		21	-0.413115	-1.34296	0.113503	0.273013	1	5321	tags=52%, list=27%, signal=72%
REACTOME_BLOOD_GROUP_SYSTEMS_BIOSYNTHESIS	REACTOME_BLOOD_GROUP_SYSTEMS_BIOSYNTHESIS		17	-0.435915	-1.34758	0.10124	0.267179	1	1983	tags=35%, list=10%, signal=39%
REACTOME_PROCESSING_OF_INTRONLESS_PRE_MRNAS	REACTOME_PROCESSING_OF_INTRONLESS_PRE_MRNAS		20	-0.418981	-1.34814	0.101796	0.267878	1	3114	tags=40%, list=16%, signal=47%
REACTOME_REGULATION_OF_MECP2_EXPRESSION_AND_ACTIVITY	REACTOME_REGULATION_OF_MECP2_EXPRESSION_AND_ACTIVITY		30	-0.370518	-1.34948	0.0847108	0.267307	1	4177	tags=47%, list=21%, signal=59%
REACTOME_TRANSPORT_OF_MATURE_MRNAS_DERIVED_FROM_INTRONLESS_TRANSCRIPTS	REACTOME_TRANSPORT_OF_MATURE_MRNAS_DERIVED_FROM_INTRONLESS_TRANSCRIPTS		41	-0.343807	-1.34993	0.0612648	0.268237	1	4644	tags=41%, list=23%, signal=54%
REACTOME_COLLAGEN_CHAIN_TRIMERIZATION	REACTOME_COLLAGEN_CHAIN_TRIMERIZATION		43	-0.351596	-1.35058	0.0855856	0.268751	1	5066	tags=44%, list=26%, signal=59%
REACTOME_ANTIGEN_ACTIVATES_B_CELL_RECEPTOR_BCR_LEADING_TO_GENERATION_OF_SECOND_MESSENGERS	REACTOME_ANTIGEN_ACTIVATES_B_CELL_RECEPTOR_BCR_LEADING_TO_GENERATION_OF_SECOND_MESSENGERS		30	-0.377278	-1.35284	0.0886076	0.266708	1	4406	tags=33%, list=22%, signal=43%
REACTOME_RHOB_GTPASE_CYCLE	REACTOME_RHOB_GTPASE_CYCLE		68	-0.313124	-1.35367	0.0597015	0.267018	1	2960	tags=22%, list=15%, signal=26%
REACTOME_PEPTIDE_HORMONE_METABOLISM	REACTOME_PEPTIDE_HORMONE_METABOLISM		71	-0.309063	-1.35372	0.0644491	0.268548	1	4489	tags=32%, list=23%, signal=42%
REACTOME_TRANSPORT_OF_THE_SLBP_DEPENDANT_MATURE_MRNA	REACTOME_TRANSPORT_OF_THE_SLBP_DEPENDANT_MATURE_MRNA		34	-0.362026	-1.35427	0.0883534	0.269424	1	4644	tags=44%, list=23%, signal=58%
REACTOME_DOWNSTREAM_SIGNALING_OF_ACTIVATED_FGFR2	REACTOME_DOWNSTREAM_SIGNALING_OF_ACTIVATED_FGFR2		26	-0.39248	-1.35433	0.102174	0.270989	1	4521	tags=46%, list=23%, signal=60%
REACTOME_RUNX2_REGULATES_BONE_DEVELOPMENT	REACTOME_RUNX2_REGULATES_BONE_DEVELOPMENT		29	-0.387408	-1.35476	0.0865979	0.271964	1	4649	tags=48%, list=23%, signal=63%
REACTOME_FRS_MEDIATED_FGFR4_SIGNALING	REACTOME_FRS_MEDIATED_FGFR4_SIGNALING		18	-0.43658	-1.3576	0.105906	0.268952	1	6506	tags=67%, list=33%, signal=99%
REACTOME_NS1_MEDIATED_EFFECTS_ON_HOST_PATHWAYS	REACTOME_NS1_MEDIATED_EFFECTS_ON_HOST_PATHWAYS		39	-0.357899	-1.3583	0.0736196	0.269497	1	4644	tags=41%, list=23%, signal=53%
REACTOME_NCAM1_INTERACTIONS	REACTOME_NCAM1_INTERACTIONS		40	-0.352002	-1.36037	0.0806754	0.267559	1	4964	tags=43%, list=25%, signal=57%
REACTOME_O_LINKED_GLYCOSYLATION_OF_MUCINS	REACTOME_O_LINKED_GLYCOSYLATION_OF_MUCINS		52	-0.324162	-1.36678	0.0574949	0.2588	1	3606	tags=29%, list=18%, signal=35%
REACTOME_SIGNALING_BY_FGFR1_IN_DISEASE	REACTOME_SIGNALING_BY_FGFR1_IN_DISEASE		34	-0.364056	-1.36683	0.0662651	0.260337	1	4406	tags=44%, list=22%, signal=57%
REACTOME_KINESINS	REACTOME_KINESINS		55	-0.32667	-1.36694	0.0607287	0.261783	1	4699	tags=45%, list=24%, signal=59%
REACTOME_APOPTOTIC_CLEAVAGE_OF_CELLULAR_PROTEINS	REACTOME_APOPTOTIC_CLEAVAGE_OF_CELLULAR_PROTEINS		36	-0.364862	-1.36746	0.0807692	0.26271	1	5023	tags=39%, list=25%, signal=52%
REACTOME_THE_NLRP3_INFLAMMASOME	REACTOME_THE_NLRP3_INFLAMMASOME		16	-0.455545	-1.37141	0.113872	0.258057	1	2877	tags=38%, list=15%, signal=44%
REACTOME_NUCLEAR_PORE_COMPLEX_NPC_DISASSEMBLY	REACTOME_NUCLEAR_PORE_COMPLEX_NPC_DISASSEMBLY		34	-0.372774	-1.37505	0.0718686	0.253762	1	4644	tags=41%, list=23%, signal=54%
REACTOME_RHOG_GTPASE_CYCLE	REACTOME_RHOG_GTPASE_CYCLE		72	-0.314637	-1.37519	0.0431211	0.255219	1	3253	tags=22%, list=16%, signal=26%
REACTOME_CD28_CO_STIMULATION	REACTOME_CD28_CO_STIMULATION		33	-0.379722	-1.37533	0.0884956	0.256711	1	4517	tags=39%, list=23%, signal=51%
REACTOME_REGULATION_OF_PLK1_ACTIVITY_AT_G2_M_TRANSITION	REACTOME_REGULATION_OF_PLK1_ACTIVITY_AT_G2_M_TRANSITION		86	-0.30246	-1.37556	0.0443038	0.258111	1	4594	tags=34%, list=23%, signal=44%
REACTOME_CHONDROITIN_SULFATE_DERMATAN_SULFATE_METABOLISM	REACTOME_CHONDROITIN_SULFATE_DERMATAN_SULFATE_METABOLISM		48	-0.339133	-1.37733	0.0641822	0.256796	1	5985	tags=44%, list=30%, signal=63%
REACTOME_NEUROTRANSMITTER_RECEPTORS_AND_POSTSYNAPTIC_SIGNAL_TRANSMISSION	REACTOME_NEUROTRANSMITTER_RECEPTORS_AND_POSTSYNAPTIC_SIGNAL_TRANSMISSION		172	-0.274002	-1.38113	0.0207039	0.252597	1	4708	tags=35%, list=24%, signal=45%
REACTOME_SUMOYLATION_OF_UBIQUITINYLATION_PROTEINS	REACTOME_SUMOYLATION_OF_UBIQUITINYLATION_PROTEINS		37	-0.367984	-1.38281	0.0645833	0.251639	1	4644	tags=43%, list=23%, signal=56%
REACTOME_VEGFR2_MEDIATED_VASCULAR_PERMEABILITY	REACTOME_VEGFR2_MEDIATED_VASCULAR_PERMEABILITY		27	-0.392677	-1.38289	0.105932	0.253322	1	2965	tags=37%, list=15%, signal=44%
REACTOME_COOPERATION_OF_PREFOLDIN_AND_TRIC_CCT_IN_ACTIN_AND_TUBULIN_FOLDING	REACTOME_COOPERATION_OF_PREFOLDIN_AND_TRIC_CCT_IN_ACTIN_AND_TUBULIN_FOLDING		31	-0.377669	-1.38634	0.075	0.249645	1	4655	tags=45%, list=24%, signal=59%
REACTOME_HSP90_CHAPERONE_CYCLE_FOR_STEROID_HORMONE_RECEPTORS_SHR_IN_THE_PRESENCE_OF_LIGAND	REACTOME_HSP90_CHAPERONE_CYCLE_FOR_STEROID_HORMONE_RECEPTORS_SHR_IN_THE_PRESENCE_OF_LIGAND		52	-0.34112	-1.38642	0.0473251	0.251298	1	4655	tags=37%, list=24%, signal=48%
REACTOME_BACTERIAL_INFECTION_PATHWAYS	REACTOME_BACTERIAL_INFECTION_PATHWAYS		69	-0.318503	-1.39346	0.0448065	0.242281	1	4674	tags=43%, list=24%, signal=57%
REACTOME_APOPTOTIC_EXECUTION_PHASE	REACTOME_APOPTOTIC_EXECUTION_PHASE		44	-0.359553	-1.39491	0.0672098	0.241944	1	5023	tags=41%, list=25%, signal=55%
REACTOME_SUMOYLATION	REACTOME_SUMOYLATION		167	-0.276714	-1.39963	0.0143737	0.236253	1	3547	tags=31%, list=18%, signal=37%
REACTOME_CELL_SURFACE_INTERACTIONS_AT_THE_VASCULAR_WALL	REACTOME_CELL_SURFACE_INTERACTIONS_AT_THE_VASCULAR_WALL		117	-0.296233	-1.40224	0.018	0.234053	1	5039	tags=38%, list=25%, signal=50%
REACTOME_SYNTHESIS_OF_VERY_LONG_CHAIN_FATTY_ACYL_COAS	REACTOME_SYNTHESIS_OF_VERY_LONG_CHAIN_FATTY_ACYL_COAS		24	-0.418636	-1.40567	0.0752033	0.230786	1	3689	tags=38%, list=19%, signal=46%
REACTOME_INFLAMMASOMES	REACTOME_INFLAMMASOMES		21	-0.440768	-1.40662	0.0870488	0.23101	1	2877	tags=33%, list=15%, signal=39%
REACTOME_RESOLUTION_OF_SISTER_CHROMATID_COHESION	REACTOME_RESOLUTION_OF_SISTER_CHROMATID_COHESION		117	-0.294242	-1.41131	0.0218688	0.225943	1	4673	tags=35%, list=24%, signal=46%
REACTOME_L1CAM_INTERACTIONS	REACTOME_L1CAM_INTERACTIONS		116	-0.298695	-1.41199	0.022541	0.226661	1	4655	tags=38%, list=24%, signal=49%
REACTOME_RHOBTB2_GTPASE_CYCLE	REACTOME_RHOBTB2_GTPASE_CYCLE		23	-0.418316	-1.41268	0.0536779	0.227404	1	3282	tags=35%, list=17%, signal=42%
REACTOME_SHC_MEDIATED_CASCADE_FGFR4	REACTOME_SHC_MEDIATED_CASCADE_FGFR4		16	-0.473159	-1.41327	0.0817996	0.228241	1	6506	tags=69%, list=33%, signal=102%
REACTOME_DOWNSTREAM_SIGNAL_TRANSDUCTION	REACTOME_DOWNSTREAM_SIGNAL_TRANSDUCTION		29	-0.399172	-1.41472	0.0607375	0.227975	1	4762	tags=38%, list=24%, signal=50%
REACTOME_SYNTHESIS_OF_PIPS_AT_THE_EARLY_ENDOSOME_MEMBRANE	REACTOME_SYNTHESIS_OF_PIPS_AT_THE_EARLY_ENDOSOME_MEMBRANE		16	-0.461758	-1.41551	0.0865191	0.228704	1	4003	tags=38%, list=20%, signal=47%
REACTOME_RHOBTB_GTPASE_CYCLE	REACTOME_RHOBTB_GTPASE_CYCLE		35	-0.381084	-1.41607	0.067623	0.229795	1	3282	tags=31%, list=17%, signal=38%
REACTOME_SIGNALING_BY_ERBB2	REACTOME_SIGNALING_BY_ERBB2		48	-0.360235	-1.42079	0.0530452	0.224599	1	5321	tags=48%, list=27%, signal=65%
REACTOME_NONHOMOLOGOUS_END_JOINING_NHEJ	REACTOME_NONHOMOLOGOUS_END_JOINING_NHEJ		30	-0.391153	-1.42389	0.0682731	0.221462	1	3276	tags=37%, list=17%, signal=44%
REACTOME_CIRCADIAN_CLOCK	REACTOME_CIRCADIAN_CLOCK		67	-0.335243	-1.4251	0.0377359	0.221513	1	4036	tags=33%, list=20%, signal=41%
REACTOME_ABC_TRANSPORTERS_IN_LIPID_HOMEOSTASIS	REACTOME_ABC_TRANSPORTERS_IN_LIPID_HOMEOSTASIS		18	-0.453975	-1.43024	0.0755467	0.215688	1	3264	tags=39%, list=16%, signal=47%
REACTOME_PKMTS_METHYLATE_HISTONE_LYSINES	REACTOME_PKMTS_METHYLATE_HISTONE_LYSINES		37	-0.375975	-1.43167	0.0563107	0.215357	1	4826	tags=51%, list=24%, signal=68%
REACTOME_RHO_GTPASES_ACTIVATE_IQGAPS	REACTOME_RHO_GTPASES_ACTIVATE_IQGAPS		28	-0.404971	-1.43941	0.0603113	0.206211	1	4655	tags=50%, list=24%, signal=65%
REACTOME_CHROMATIN_MODIFYING_ENZYMES	REACTOME_CHROMATIN_MODIFYING_ENZYMES		195	-0.283064	-1.43951	0.00879121	0.207796	1	4849	tags=36%, list=24%, signal=47%
REACTOME_GPVI_MEDIATED_ACTIVATION_CASCADE	REACTOME_GPVI_MEDIATED_ACTIVATION_CASCADE		33	-0.397354	-1.44011	0.0563674	0.208553	1	6503	tags=61%, list=33%, signal=90%
REACTOME_SIGNALING_BY_ERYTHROPOIETIN	REACTOME_SIGNALING_BY_ERYTHROPOIETIN		25	-0.423764	-1.44298	0.0523256	0.206228	1	4521	tags=44%, list=23%, signal=57%
REACTOME_COLLAGEN_BIOSYNTHESIS_AND_MODIFYING_ENZYMES	REACTOME_COLLAGEN_BIOSYNTHESIS_AND_MODIFYING_ENZYMES		66	-0.335372	-1.44583	0.0365385	0.204279	1	5066	tags=41%, list=26%, signal=55%
REACTOME_SIGNALING_BY_NTRK2_TRKB	REACTOME_SIGNALING_BY_NTRK2_TRKB		24	-0.423816	-1.44769	0.0430328	0.203192	1	4521	tags=50%, list=23%, signal=65%
REACTOME_RHOU_GTPASE_CYCLE	REACTOME_RHOU_GTPASE_CYCLE		40	-0.374728	-1.44873	0.0308008	0.203634	1	4864	tags=43%, list=25%, signal=56%
REACTOME_RAC3_GTPASE_CYCLE	REACTOME_RAC3_GTPASE_CYCLE		91	-0.315906	-1.44898	0.0120482	0.205135	1	5070	tags=33%, list=26%, signal=44%
REACTOME_NOD1_2_SIGNALING_PATHWAY	REACTOME_NOD1_2_SIGNALING_PATHWAY		36	-0.391256	-1.45201	0.0337972	0.203178	1	2363	tags=28%, list=12%, signal=31%
REACTOME_CELL_JUNCTION_ORGANIZATION	REACTOME_CELL_JUNCTION_ORGANIZATION		101	-0.313422	-1.45226	0.0213675	0.204642	1	5431	tags=39%, list=27%, signal=53%
REACTOME_HS_GAG_DEGRADATION	REACTOME_HS_GAG_DEGRADATION		23	-0.43075	-1.45488	0.0503018	0.203003	1	3041	tags=30%, list=15%, signal=36%
REACTOME_RUNX1_INTERACTS_WITH_CO_FACTORS_WHOSE_PRECISE_EFFECT_ON_RUNX1_TARGETS_IS_NOT_KNOWN	REACTOME_RUNX1_INTERACTS_WITH_CO_FACTORS_WHOSE_PRECISE_EFFECT_ON_RUNX1_TARGETS_IS_NOT_KNOWN		36	-0.382803	-1.45696	0.0425101	0.202195	1	8098	tags=72%, list=41%, signal=122%
REACTOME_DEFECTIVE_B4GALT7_CAUSES_EDS_PROGEROID_TYPE	REACTOME_DEFECTIVE_B4GALT7_CAUSES_EDS_PROGEROID_TYPE		19	-0.459664	-1.45897	0.0729783	0.201292	1	1188	tags=21%, list=6%, signal=22%
REACTOME_CDC42_GTPASE_CYCLE	REACTOME_CDC42_GTPASE_CYCLE		153	-0.294149	-1.46355	0.00412371	0.197532	1	6503	tags=44%, list=33%, signal=65%
REACTOME_TERMINATION_OF_O_GLYCAN_BIOSYNTHESIS	REACTOME_TERMINATION_OF_O_GLYCAN_BIOSYNTHESIS		20	-0.460018	-1.4662	0.0731707	0.196076	1	1880	tags=30%, list=9%, signal=33%
REACTOME_DAG_AND_IP3_SIGNALING	REACTOME_DAG_AND_IP3_SIGNALING		39	-0.378391	-1.46659	0.0259481	0.197337	1	6276	tags=54%, list=32%, signal=79%
REACTOME_COLLAGEN_DEGRADATION	REACTOME_COLLAGEN_DEGRADATION		57	-0.35591	-1.46672	0.0333333	0.19903	1	5066	tags=42%, list=26%, signal=56%
REACTOME_RHO_GTPASES_ACTIVATE_WASPS_AND_WAVES	REACTOME_RHO_GTPASES_ACTIVATE_WASPS_AND_WAVES		36	-0.394839	-1.47021	0.047817	0.196612	1	4275	tags=42%, list=22%, signal=53%
REACTOME_RECRUITMENT_OF_MITOTIC_CENTROSOME_PROTEINS_AND_COMPLEXES	REACTOME_RECRUITMENT_OF_MITOTIC_CENTROSOME_PROTEINS_AND_COMPLEXES		80	-0.332027	-1.47099	0.021097	0.197518	1	4594	tags=35%, list=23%, signal=45%
REACTOME_GAB1_SIGNALOSOME	REACTOME_GAB1_SIGNALOSOME		17	-0.480982	-1.47286	0.0583153	0.196886	1	5018	tags=47%, list=25%, signal=63%
REACTOME_NEURONAL_SYSTEM	REACTOME_NEURONAL_SYSTEM		350	-0.271381	-1.4803	0	0.188664	1	4713	tags=32%, list=24%, signal=41%
REACTOME_RHOA_GTPASE_CYCLE	REACTOME_RHOA_GTPASE_CYCLE		144	-0.301241	-1.48144	0.00215517	0.189219	1	3311	tags=24%, list=17%, signal=29%
REACTOME_AURKA_ACTIVATION_BY_TPX2	REACTOME_AURKA_ACTIVATION_BY_TPX2		71	-0.340733	-1.48187	0.0199601	0.190578	1	4594	tags=38%, list=23%, signal=49%
REACTOME_ESR_MEDIATED_SIGNALING	REACTOME_ESR_MEDIATED_SIGNALING		155	-0.301716	-1.48214	0	0.192086	1	4521	tags=36%, list=23%, signal=46%
REACTOME_SEMA4D_INDUCED_CELL_MIGRATION_AND_GROWTH_CONE_COLLAPSE	REACTOME_SEMA4D_INDUCED_CELL_MIGRATION_AND_GROWTH_CONE_COLLAPSE		20	-0.456695	-1.48543	0.0583333	0.189569	1	3281	tags=45%, list=17%, signal=54%
REACTOME_DECTIN_2_FAMILY	REACTOME_DECTIN_2_FAMILY		20	-0.459972	-1.48901	0.0476191	0.186446	1	6458	tags=50%, list=33%, signal=74%
REACTOME_DISEASES_OF_PROGRAMMED_CELL_DEATH	REACTOME_DISEASES_OF_PROGRAMMED_CELL_DEATH		43	-0.376306	-1.49611	0.0222222	0.178473	1	4816	tags=42%, list=24%, signal=55%
REACTOME_EXPORT_OF_VIRAL_RIBONUCLEOPROTEINS_FROM_NUCLEUS	REACTOME_EXPORT_OF_VIRAL_RIBONUCLEOPROTEINS_FROM_NUCLEUS		31	-0.416175	-1.49688	0.0372671	0.179184	1	4644	tags=48%, list=23%, signal=63%
REACTOME_REGULATION_OF_HOMOTYPIC_CELL_CELL_ADHESION	REACTOME_REGULATION_OF_HOMOTYPIC_CELL_CELL_ADHESION		31	-0.407241	-1.49873	0.0306748	0.178897	1	4360	tags=45%, list=22%, signal=58%
REACTOME_ASSOCIATION_OF_TRIC_CCT_WITH_TARGET_PROTEINS_DURING_BIOSYNTHESIS	REACTOME_ASSOCIATION_OF_TRIC_CCT_WITH_TARGET_PROTEINS_DURING_BIOSYNTHESIS		37	-0.397074	-1.49874	0.0323887	0.180809	1	2456	tags=32%, list=12%, signal=37%
REACTOME_RHOD_GTPASE_CYCLE	REACTOME_RHOD_GTPASE_CYCLE		52	-0.368579	-1.49902	0.0258964	0.182436	1	3453	tags=29%, list=17%, signal=35%
REACTOME_RMTS_METHYLATE_HISTONE_ARGININES	REACTOME_RMTS_METHYLATE_HISTONE_ARGININES		29	-0.416196	-1.50058	0.0386965	0.182273	1	6116	tags=55%, list=31%, signal=80%
REACTOME_GASTRIN_CREB_SIGNALLING_PATHWAY_VIA_PKC_AND_MAPK	REACTOME_GASTRIN_CREB_SIGNALLING_PATHWAY_VIA_PKC_AND_MAPK		17	-0.483056	-1.50364	0.0445736	0.180358	1	5381	tags=53%, list=27%, signal=73%
REACTOME_ESTROGEN_DEPENDENT_NUCLEAR_EVENTS_DOWNSTREAM_OF_ESR_MEMBRANE_SIGNALING	REACTOME_ESTROGEN_DEPENDENT_NUCLEAR_EVENTS_DOWNSTREAM_OF_ESR_MEMBRANE_SIGNALING		24	-0.434105	-1.50381	0.0346821	0.182158	1	2687	tags=33%, list=14%, signal=39%
REACTOME_GENE_SILENCING_BY_RNA	REACTOME_GENE_SILENCING_BY_RNA		76	-0.347687	-1.50524	0.0107527	0.182389	1	4718	tags=43%, list=24%, signal=57%
REACTOME_SIGNALING_BY_MET	REACTOME_SIGNALING_BY_MET		77	-0.344176	-1.50682	0.0161943	0.182261	1	4698	tags=43%, list=24%, signal=56%
REACTOME_TRANSLOCATION_OF_SLC2A4_GLUT4_TO_THE_PLASMA_MEMBRANE	REACTOME_TRANSLOCATION_OF_SLC2A4_GLUT4_TO_THE_PLASMA_MEMBRANE		68	-0.350064	-1.50781	0.0213592	0.183033	1	4655	tags=44%, list=24%, signal=57%
REACTOME_SEMAPHORIN_INTERACTIONS	REACTOME_SEMAPHORIN_INTERACTIONS		64	-0.356353	-1.51098	0.0189873	0.1814	1	3370	tags=31%, list=17%, signal=38%
REACTOME_PKA_MEDIATED_PHOSPHORYLATION_OF_CREB	REACTOME_PKA_MEDIATED_PHOSPHORYLATION_OF_CREB		19	-0.466583	-1.5129	0.0383838	0.181049	1	2005	tags=26%, list=10%, signal=29%
REACTOME_REGULATION_OF_GLUCOKINASE_BY_GLUCOKINASE_REGULATORY_PROTEIN	REACTOME_REGULATION_OF_GLUCOKINASE_BY_GLUCOKINASE_REGULATORY_PROTEIN		30	-0.408217	-1.51661	0.0323974	0.178347	1	4644	tags=47%, list=23%, signal=61%
REACTOME_RHO_GTPASE_EFFECTORS	REACTOME_RHO_GTPASE_EFFECTORS		250	-0.286026	-1.51811	0	0.178516	1	4881	tags=37%, list=25%, signal=48%
REACTOME_REGULATION_OF_RUNX1_EXPRESSION_AND_ACTIVITY	REACTOME_REGULATION_OF_RUNX1_EXPRESSION_AND_ACTIVITY		17	-0.496002	-1.5231	0.030426	0.174248	1	4091	tags=41%, list=21%, signal=52%
REACTOME_RET_SIGNALING	REACTOME_RET_SIGNALING		37	-0.399321	-1.524	0.0258449	0.175266	1	4521	tags=43%, list=23%, signal=56%
REACTOME_TIE2_SIGNALING	REACTOME_TIE2_SIGNALING		18	-0.49294	-1.52807	0.033543	0.172412	1	4521	tags=50%, list=23%, signal=65%
REACTOME_METABOLISM_OF_CARBOHYDRATES	REACTOME_METABOLISM_OF_CARBOHYDRATES		267	-0.287659	-1.53102	0	0.170854	1	4518	tags=32%, list=23%, signal=41%
REACTOME_MITOTIC_PROMETAPHASE	REACTOME_MITOTIC_PROMETAPHASE		193	-0.29852	-1.53146	0.0021322	0.172471	1	4673	tags=33%, list=24%, signal=43%
REACTOME_CELL_CELL_JUNCTION_ORGANIZATION	REACTOME_CELL_CELL_JUNCTION_ORGANIZATION		75	-0.350707	-1.53331	0.00218818	0.172618	1	5408	tags=41%, list=27%, signal=57%
REACTOME_SIGNALING_BY_FLT3_ITD_AND_TKD_MUTANTS	REACTOME_SIGNALING_BY_FLT3_ITD_AND_TKD_MUTANTS		16	-0.511152	-1.54692	0.0473373	0.157675	1	4406	tags=44%, list=22%, signal=56%
REACTOME_DOWNSTREAM_SIGNALING_OF_ACTIVATED_FGFR4	REACTOME_DOWNSTREAM_SIGNALING_OF_ACTIVATED_FGFR4		23	-0.459068	-1.54871	0.0254777	0.157643	1	4521	tags=52%, list=23%, signal=68%
REACTOME_TRANSCRIPTIONAL_REGULATION_BY_NPAS4	REACTOME_TRANSCRIPTIONAL_REGULATION_BY_NPAS4		31	-0.418726	-1.55104	0.0283224	0.157268	1	3950	tags=42%, list=20%, signal=52%
REACTOME_HEME_SIGNALING	REACTOME_HEME_SIGNALING		47	-0.39527	-1.55222	0.01222	0.158056	1	4019	tags=40%, list=20%, signal=51%
REACTOME_GLUTAMATE_NEUROTRANSMITTER_RELEASE_CYCLE	REACTOME_GLUTAMATE_NEUROTRANSMITTER_RELEASE_CYCLE		22	-0.467564	-1.55228	0.0305927	0.160219	1	3910	tags=32%, list=20%, signal=40%
REACTOME_ROLE_OF_PHOSPHOLIPIDS_IN_PHAGOCYTOSIS	REACTOME_ROLE_OF_PHOSPHOLIPIDS_IN_PHAGOCYTOSIS		23	-0.461924	-1.55274	0.0325203	0.162069	1	4857	tags=52%, list=25%, signal=69%
REACTOME_TRANSMISSION_ACROSS_CHEMICAL_SYNAPSES	REACTOME_TRANSMISSION_ACROSS_CHEMICAL_SYNAPSES		228	-0.300429	-1.57413	0	0.141317	1	4708	tags=36%, list=24%, signal=47%
REACTOME_CELL_CELL_COMMUNICATION	REACTOME_CELL_CELL_COMMUNICATION		133	-0.321809	-1.57678	0	0.140633	1	5019	tags=37%, list=25%, signal=49%
REACTOME_INTERACTIONS_OF_REV_WITH_HOST_CELLULAR_PROTEINS	REACTOME_INTERACTIONS_OF_REV_WITH_HOST_CELLULAR_PROTEINS		35	-0.426384	-1.57791	0.0193424	0.141654	1	4644	tags=49%, list=23%, signal=63%
REACTOME_RHOV_GTPASE_CYCLE	REACTOME_RHOV_GTPASE_CYCLE		37	-0.413356	-1.58545	0.0277778	0.136421	1	4798	tags=46%, list=24%, signal=61%
REACTOME_VXPX_CARGO_TARGETING_TO_CILIUM	REACTOME_VXPX_CARGO_TARGETING_TO_CILIUM		19	-0.496977	-1.58579	0.0374753	0.138242	1	4439	tags=47%, list=22%, signal=61%
REACTOME_SIGNALING_BY_PDGF	REACTOME_SIGNALING_BY_PDGF		57	-0.385521	-1.58926	0.0115163	0.136763	1	4964	tags=44%, list=25%, signal=58%
REACTOME_OTHER_SEMAPHORIN_INTERACTIONS	REACTOME_OTHER_SEMAPHORIN_INTERACTIONS		19	-0.506277	-1.593	0.0282828	0.135139	1	6425	tags=63%, list=32%, signal=93%
REACTOME_EXTRACELLULAR_MATRIX_ORGANIZATION	REACTOME_EXTRACELLULAR_MATRIX_ORGANIZATION		277	-0.303056	-1.60038	0	0.129896	1	6081	tags=43%, list=31%, signal=61%
REACTOME_INTERLEUKIN_12_FAMILY_SIGNALING	REACTOME_INTERLEUKIN_12_FAMILY_SIGNALING		50	-0.402959	-1.60104	0.00809717	0.13146	1	3951	tags=36%, list=20%, signal=45%
REACTOME_GLYCOSAMINOGLYCAN_METABOLISM	REACTOME_GLYCOSAMINOGLYCAN_METABOLISM		119	-0.33624	-1.60252	0.0020284	0.13194	1	4717	tags=34%, list=24%, signal=44%
REACTOME_SIGNALING_BY_ERBB2_ECD_MUTANTS	REACTOME_SIGNALING_BY_ERBB2_ECD_MUTANTS		15	-0.545796	-1.60509	0.026	0.131771	0.999	5018	tags=67%, list=25%, signal=89%
REACTOME_ROLE_OF_LAT2_NTAL_LAB_ON_CALCIUM_MOBILIZATION	REACTOME_ROLE_OF_LAT2_NTAL_LAB_ON_CALCIUM_MOBILIZATION		16	-0.541711	-1.60826	0.0346939	0.130921	0.998	4521	tags=50%, list=23%, signal=65%
REACTOME_ADHERENS_JUNCTIONS_INTERACTIONS	REACTOME_ADHERENS_JUNCTIONS_INTERACTIONS		49	-0.399493	-1.61074	0.006	0.130483	0.998	4360	tags=41%, list=22%, signal=52%
REACTOME_MET_ACTIVATES_PTK2_SIGNALING	REACTOME_MET_ACTIVATES_PTK2_SIGNALING		30	-0.452006	-1.61143	0.0139721	0.132297	0.998	7434	tags=77%, list=38%, signal=123%
REACTOME_EPHB_MEDIATED_FORWARD_SIGNALING	REACTOME_EPHB_MEDIATED_FORWARD_SIGNALING		40	-0.424918	-1.6118	0.0171306	0.13429	0.998	5410	tags=52%, list=27%, signal=72%
REACTOME_RECYCLING_PATHWAY_OF_L1	REACTOME_RECYCLING_PATHWAY_OF_L1		45	-0.411104	-1.61201	0.0102041	0.136569	0.998	4655	tags=53%, list=24%, signal=70%
REACTOME_SYNDECAN_INTERACTIONS	REACTOME_SYNDECAN_INTERACTIONS		27	-0.453951	-1.6123	0.0189076	0.138639	0.998	4347	tags=44%, list=22%, signal=57%
REACTOME_CLASS_C_3_METABOTROPIC_GLUTAMATE_PHEROMONE_RECEPTORS	REACTOME_CLASS_C_3_METABOTROPIC_GLUTAMATE_PHEROMONE_RECEPTORS		22	-0.477864	-1.61357	0.0341151	0.140001	0.998	1162	tags=23%, list=6%, signal=24%
REACTOME_G_BETA_GAMMA_SIGNALLING_THROUGH_PI3KGAMMA	REACTOME_G_BETA_GAMMA_SIGNALLING_THROUGH_PI3KGAMMA		22	-0.487677	-1.61454	0.0193548	0.141398	0.998	4485	tags=55%, list=23%, signal=70%
REACTOME_RECRUITMENT_OF_NUMA_TO_MITOTIC_CENTROSOMES	REACTOME_RECRUITMENT_OF_NUMA_TO_MITOTIC_CENTROSOMES		90	-0.356576	-1.62018	0.00390625	0.137638	0.997	4655	tags=38%, list=24%, signal=49%
REACTOME_CD209_DC_SIGN_SIGNALING	REACTOME_CD209_DC_SIGN_SIGNALING		20	-0.49399	-1.62183	0.0237154	0.138794	0.997	2877	tags=35%, list=15%, signal=41%
REACTOME_RHOF_GTPASE_CYCLE	REACTOME_RHOF_GTPASE_CYCLE		41	-0.417325	-1.62194	0.00646552	0.141568	0.997	3311	tags=32%, list=17%, signal=38%
REACTOME_DEGRADATION_OF_THE_EXTRACELLULAR_MATRIX	REACTOME_DEGRADATION_OF_THE_EXTRACELLULAR_MATRIX		125	-0.336828	-1.62942	0	0.1364	0.996	6149	tags=46%, list=31%, signal=67%
REACTOME_NUCLEOTIDE_BINDING_DOMAIN_LEUCINE_RICH_REPEAT_CONTAINING_RECEPTOR_NLR_SIGNALING_PATHWAYS	REACTOME_NUCLEOTIDE_BINDING_DOMAIN_LEUCINE_RICH_REPEAT_CONTAINING_RECEPTOR_NLR_SIGNALING_PATHWAYS		56	-0.392935	-1.62995	0.00198413	0.138978	0.996	2877	tags=30%, list=15%, signal=35%
REACTOME_NUCLEAR_IMPORT_OF_REV_PROTEIN	REACTOME_NUCLEAR_IMPORT_OF_REV_PROTEIN		32	-0.442963	-1.63392	0.0186335	0.138126	0.996	4644	tags=50%, list=23%, signal=65%
REACTOME_SIGNALING_BY_ALK_IN_CANCER	REACTOME_SIGNALING_BY_ALK_IN_CANCER		90	-0.360047	-1.64345	0.0020284	0.131971	0.994	4521	tags=41%, list=23%, signal=53%
REACTOME_ANTI_INFLAMMATORY_RESPONSE_FAVOURING_LEISHMANIA_PARASITE_INFECTION	REACTOME_ANTI_INFLAMMATORY_RESPONSE_FAVOURING_LEISHMANIA_PARASITE_INFECTION		71	-0.378362	-1.64481	0.00196464	0.133594	0.994	4575	tags=39%, list=23%, signal=51%
REACTOME_G_PROTEIN_BETA_GAMMA_SIGNALLING	REACTOME_G_PROTEIN_BETA_GAMMA_SIGNALLING		29	-0.469352	-1.66081	0.012931	0.119994	0.989	4485	tags=48%, list=23%, signal=62%
REACTOME_SIGNALING_BY_PDGFR_IN_DISEASE	REACTOME_SIGNALING_BY_PDGFR_IN_DISEASE		20	-0.526859	-1.6616	0.0250482	0.122156	0.989	5111	tags=55%, list=26%, signal=74%
REACTOME_COLLAGEN_FORMATION	REACTOME_COLLAGEN_FORMATION		86	-0.37332	-1.6635	0.00202429	0.123211	0.988	5066	tags=42%, list=26%, signal=56%
REACTOME_CHONDROITIN_SULFATE_BIOSYNTHESIS	REACTOME_CHONDROITIN_SULFATE_BIOSYNTHESIS		20	-0.505356	-1.66591	0.0197628	0.124034	0.988	5954	tags=50%, list=30%, signal=71%
REACTOME_RAC2_GTPASE_CYCLE	REACTOME_RAC2_GTPASE_CYCLE		86	-0.372581	-1.6675	0	0.125564	0.988	5070	tags=36%, list=26%, signal=48%
REACTOME_PARACETAMOL_ADME	REACTOME_PARACETAMOL_ADME		18	-0.542427	-1.67443	0.0139721	0.122294	0.985	3378	tags=44%, list=17%, signal=54%
REACTOME_MYOGENESIS	REACTOME_MYOGENESIS		29	-0.463895	-1.6769	0.00806452	0.122794	0.983	3253	tags=38%, list=16%, signal=45%
REACTOME_NON_INTEGRIN_MEMBRANE_ECM_INTERACTIONS	REACTOME_NON_INTEGRIN_MEMBRANE_ECM_INTERACTIONS		58	-0.404023	-1.69508	0.00604839	0.108471	0.973	6149	tags=55%, list=31%, signal=80%
REACTOME_NCAM_SIGNALING_FOR_NEURITE_OUT_GROWTH	REACTOME_NCAM_SIGNALING_FOR_NEURITE_OUT_GROWTH		61	-0.405882	-1.70148	0.0040404	0.105313	0.964	4964	tags=46%, list=25%, signal=61%
REACTOME_INTERLEUKIN_12_SIGNALING	REACTOME_INTERLEUKIN_12_SIGNALING		41	-0.433992	-1.70162	0.00411523	0.108332	0.964	3253	tags=34%, list=16%, signal=41%
REACTOME_FORMATION_OF_TUBULIN_FOLDING_INTERMEDIATES_BY_CCT_TRIC	REACTOME_FORMATION_OF_TUBULIN_FOLDING_INTERMEDIATES_BY_CCT_TRIC		24	-0.498539	-1.70778	0.00788955	0.105772	0.956	4655	tags=58%, list=24%, signal=76%
REACTOME_ACTIVATION_OF_NMDA_RECEPTORS_AND_POSTSYNAPTIC_EVENTS	REACTOME_ACTIVATION_OF_NMDA_RECEPTORS_AND_POSTSYNAPTIC_EVENTS		86	-0.383631	-1.7196	0	0.0997253	0.944	4655	tags=44%, list=24%, signal=58%
REACTOME_ANCHORING_OF_THE_BASAL_BODY_TO_THE_PLASMA_MEMBRANE	REACTOME_ANCHORING_OF_THE_BASAL_BODY_TO_THE_PLASMA_MEMBRANE		95	-0.373319	-1.7289	0	0.0953033	0.928	4763	tags=39%, list=24%, signal=51%
REACTOME_SIGNALING_BY_SCF_KIT	REACTOME_SIGNALING_BY_SCF_KIT		43	-0.449442	-1.732	0.00420168	0.0959887	0.922	4517	tags=49%, list=23%, signal=63%
REACTOME_ACTIVATION_OF_AMPK_DOWNSTREAM_OF_NMDARS	REACTOME_ACTIVATION_OF_AMPK_DOWNSTREAM_OF_NMDARS		25	-0.500639	-1.73815	0.00845666	0.094592	0.911	4655	tags=60%, list=24%, signal=78%
REACTOME_RORA_ACTIVATES_GENE_EXPRESSION	REACTOME_RORA_ACTIVATES_GENE_EXPRESSION		18	-0.548974	-1.73864	0.01002	0.0978397	0.91	3914	tags=61%, list=20%, signal=76%
REACTOME_BMAL1_CLOCK_NPAS2_ACTIVATES_CIRCADIAN_GENE_EXPRESSION	REACTOME_BMAL1_CLOCK_NPAS2_ACTIVATES_CIRCADIAN_GENE_EXPRESSION		24	-0.519536	-1.74345	0.00831601	0.0968536	0.9	2425	tags=38%, list=12%, signal=43%
REACTOME_GENE_AND_PROTEIN_EXPRESSION_BY_JAK_STAT_SIGNALING_AFTER_INTERLEUKIN_12_STIMULATION	REACTOME_GENE_AND_PROTEIN_EXPRESSION_BY_JAK_STAT_SIGNALING_AFTER_INTERLEUKIN_12_STIMULATION		33	-0.470656	-1.74958	0.00401606	0.0958757	0.89	3253	tags=33%, list=16%, signal=40%
REACTOME_NEUROTRANSMITTER_RELEASE_CYCLE	REACTOME_NEUROTRANSMITTER_RELEASE_CYCLE		44	-0.448585	-1.76711	0.00205339	0.0854933	0.845	4234	tags=39%, list=21%, signal=49%
REACTOME_CONSTITUTIVE_SIGNALING_BY_EGFRVIII	REACTOME_CONSTITUTIVE_SIGNALING_BY_EGFRVIII		15	-0.592834	-1.77126	0.00412371	0.086037	0.83	5018	tags=73%, list=25%, signal=98%
REACTOME_FCGR3A_MEDIATED_IL10_SYNTHESIS	REACTOME_FCGR3A_MEDIATED_IL10_SYNTHESIS		37	-0.473638	-1.77677	0.00385357	0.0843621	0.813	4575	tags=43%, list=23%, signal=56%
REACTOME_RHO_GTPASE_CYCLE	REACTOME_RHO_GTPASE_CYCLE		436	-0.318117	-1.78686	0	0.0798249	0.777	5022	tags=36%, list=25%, signal=47%
REACTOME_RUNX2_REGULATES_OSTEOBLAST_DIFFERENTIATION	REACTOME_RUNX2_REGULATES_OSTEOBLAST_DIFFERENTIATION	Details ...	22	-0.53467	-1.79207	0.00400802	0.08057	0.769	4649	tags=55%, list=23%, signal=71%
REACTOME_RAC1_GTPASE_CYCLE	REACTOME_RAC1_GTPASE_CYCLE	Details ...	179	-0.354945	-1.79354	0	0.0836339	0.766	5689	tags=44%, list=29%, signal=61%
REACTOME_ECM_PROTEOGLYCANS	REACTOME_ECM_PROTEOGLYCANS	Details ...	74	-0.415158	-1.8002	0	0.0827258	0.749	5066	tags=49%, list=26%, signal=65%
REACTOME_HCMV_EARLY_EVENTS	REACTOME_HCMV_EARLY_EVENTS	Details ...	70	-0.417495	-1.82287	0.00204499	0.0684417	0.666	4655	tags=47%, list=24%, signal=61%
REACTOME_LEISHMANIA_INFECTION	REACTOME_LEISHMANIA_INFECTION	Details ...	156	-0.366718	-1.82582	0	0.0710527	0.654	4789	tags=40%, list=24%, signal=53%
REACTOME_HEPARAN_SULFATE_HEPARIN_HS_GAG_METABOLISM	REACTOME_HEPARAN_SULFATE_HEPARIN_HS_GAG_METABOLISM	Details ...	51	-0.447931	-1.82988	0.00191205	0.0725014	0.634	3841	tags=33%, list=19%, signal=41%
REACTOME_SIGNALING_BY_FLT3_FUSION_PROTEINS	REACTOME_SIGNALING_BY_FLT3_FUSION_PROTEINS	Details ...	19	-0.577753	-1.84499	0.0040568	0.0684221	0.579	4514	tags=53%, list=23%, signal=68%
REACTOME_HS_GAG_BIOSYNTHESIS	REACTOME_HS_GAG_BIOSYNTHESIS	Details ...	26	-0.536585	-1.87717	0	0.0538225	0.467	3417	tags=42%, list=17%, signal=51%
REACTOME_ASSEMBLY_OF_COLLAGEN_FIBRILS_AND_OTHER_MULTIMERIC_STRUCTURES	REACTOME_ASSEMBLY_OF_COLLAGEN_FIBRILS_AND_OTHER_MULTIMERIC_STRUCTURES	Details ...	58	-0.451041	-1.8985	0	0.0467073	0.394	5066	tags=50%, list=26%, signal=67%
REACTOME_SIGNALING_BY_VEGF	REACTOME_SIGNALING_BY_VEGF	Details ...	104	-0.4071	-1.90741	0	0.0459554	0.366	4881	tags=47%, list=25%, signal=62%
REACTOME_SIGNALING_BY_KIT_IN_DISEASE	REACTOME_SIGNALING_BY_KIT_IN_DISEASE	Details ...	20	-0.597288	-1.9127	0.00209205	0.047741	0.351	4517	tags=50%, list=23%, signal=65%
REACTOME_GABA_SYNTHESIS_RELEASE_REUPTAKE_AND_DEGRADATION	REACTOME_GABA_SYNTHESIS_RELEASE_REUPTAKE_AND_DEGRADATION	Details ...	16	-0.626858	-1.94052	0	0.0372211	0.26	3859	tags=50%, list=19%, signal=62%
REACTOME_LAMININ_INTERACTIONS	REACTOME_LAMININ_INTERACTIONS	Details ...	30	-0.543172	-1.94728	0	0.0378594	0.235	7284	tags=83%, list=37%, signal=132%
REACTOME_SIGNALING_BY_NTRK3_TRKC	REACTOME_SIGNALING_BY_NTRK3_TRKC	Details ...	17	-0.637069	-1.94811	0	0.0427855	0.232	4521	tags=53%, list=23%, signal=69%
REACTOME_EXTRA_NUCLEAR_ESTROGEN_SIGNALING	REACTOME_EXTRA_NUCLEAR_ESTROGEN_SIGNALING	Details ...	70	-0.449587	-1.95713	0	0.0456421	0.214	4521	tags=46%, list=23%, signal=59%
REACTOME_VEGFR2_MEDIATED_CELL_PROLIFERATION	REACTOME_VEGFR2_MEDIATED_CELL_PROLIFERATION	Details ...	19	-0.6221	-1.95886	0	0.0538858	0.21	5321	tags=68%, list=27%, signal=93%
REACTOME_CROSSLINKING_OF_COLLAGEN_FIBRILS	REACTOME_CROSSLINKING_OF_COLLAGEN_FIBRILS	Details ...	18	-0.636883	-1.99191	0.00200401	0.0484499	0.156	5066	tags=72%, list=26%, signal=97%
REACTOME_PARASITE_INFECTION	REACTOME_PARASITE_INFECTION	Details ...	59	-0.485846	-2.02489	0	0.039805	0.096	4789	tags=51%, list=24%, signal=67%
REACTOME_ANCHORING_FIBRIL_FORMATION	REACTOME_ANCHORING_FIBRIL_FORMATION	Details ...	15	-0.683889	-2.04856	0.00197239	0.0430123	0.072	5066	tags=87%, list=26%, signal=116%
REACTOME_FCGAMMA_RECEPTOR_FCGR_DEPENDENT_PHAGOCYTOSIS	REACTOME_FCGAMMA_RECEPTOR_FCGR_DEPENDENT_PHAGOCYTOSIS	Details ...	84	-0.473524	-2.14311	0	0.0289245	0.026	4857	tags=50%, list=25%, signal=66%

## Sheet: Sheet3
NAME	GS<br> follow link to MSigDB	GS DETAILS	SIZE	ES	NES	NOM p-val	FDR q-val	FWER p-val	RANK AT MAX	LEADING EDGE
REACTOME_FCGR3A_MEDIATED_IL10_SYNTHESIS	REACTOME_FCGR3A_MEDIATED_IL10_SYNTHESIS	Details ...	37	-0.597394	-2.24556	0	0.00131602	0.001	3236	tags=46%, list=16%, signal=55%
REACTOME_NCAM_SIGNALING_FOR_NEURITE_OUT_GROWTH	REACTOME_NCAM_SIGNALING_FOR_NEURITE_OUT_GROWTH	Details ...	61	-0.512104	-2.13784	0	0.0102492	0.017	6048	tags=61%, list=31%, signal=87%
REACTOME_VEGFR2_MEDIATED_CELL_PROLIFERATION	REACTOME_VEGFR2_MEDIATED_CELL_PROLIFERATION	Details ...	19	-0.646612	-2.08686	0	0.0152439	0.035	2929	tags=47%, list=15%, signal=56%
REACTOME_HEME_SIGNALING	REACTOME_HEME_SIGNALING	Details ...	47	-0.52208	-2.08457	0	0.0114329	0.035	4627	tags=51%, list=23%, signal=66%
REACTOME_RORA_ACTIVATES_GENE_EXPRESSION	REACTOME_RORA_ACTIVATES_GENE_EXPRESSION	Details ...	18	-0.667912	-2.08228	0	0.00987274	0.038	2411	tags=56%, list=12%, signal=63%
REACTOME_NOTCH4_INTRACELLULAR_DOMAIN_REGULATES_TRANSCRIPTION	REACTOME_NOTCH4_INTRACELLULAR_DOMAIN_REGULATES_TRANSCRIPTION	Details ...	20	-0.656017	-2.07397	0	0.0102324	0.048	5181	tags=60%, list=26%, signal=81%
REACTOME_CHROMATIN_MODIFYING_ENZYMES	REACTOME_CHROMATIN_MODIFYING_ENZYMES	Details ...	195	-0.4007	-2.06773	0	0.00962545	0.052	3937	tags=39%, list=20%, signal=49%
REACTOME_CROSSLINKING_OF_COLLAGEN_FIBRILS	REACTOME_CROSSLINKING_OF_COLLAGEN_FIBRILS	Details ...	18	-0.657035	-2.06489	0	0.00857457	0.053	5243	tags=72%, list=26%, signal=98%
REACTOME_REGULATION_OF_HOMOTYPIC_CELL_CELL_ADHESION	REACTOME_REGULATION_OF_HOMOTYPIC_CELL_CELL_ADHESION	Details ...	31	-0.558095	-2.06081	0	0.00802021	0.056	2110	tags=42%, list=11%, signal=47%
REACTOME_NCAM1_INTERACTIONS	REACTOME_NCAM1_INTERACTIONS	Details ...	40	-0.522873	-2.04686	0	0.00929268	0.071	6459	tags=63%, list=33%, signal=93%
REACTOME_SIGNALING_BY_ALK_IN_CANCER	REACTOME_SIGNALING_BY_ALK_IN_CANCER	Details ...	90	-0.442881	-2.03207	0	0.010214	0.087	4171	tags=47%, list=21%, signal=59%
REACTOME_TRANSCRIPTIONAL_REGULATION_BY_NPAS4	REACTOME_TRANSCRIPTIONAL_REGULATION_BY_NPAS4	Details ...	31	-0.552342	-2.01552	0.00202429	0.0115845	0.107	2775	tags=42%, list=14%, signal=49%
REACTOME_SIGNALING_BY_PDGF	REACTOME_SIGNALING_BY_PDGF	Details ...	57	-0.482736	-2.00986	0	0.0114357	0.115	5651	tags=44%, list=29%, signal=61%
REACTOME_PKMTS_METHYLATE_HISTONE_LYSINES	REACTOME_PKMTS_METHYLATE_HISTONE_LYSINES	Details ...	37	-0.531353	-2.00657	0	0.0111486	0.12	5054	tags=65%, list=26%, signal=87%
REACTOME_SIGNALING_BY_PDGFR_IN_DISEASE	REACTOME_SIGNALING_BY_PDGFR_IN_DISEASE	Details ...	20	-0.620071	-2.00547	0	0.0104053	0.12	3651	tags=50%, list=18%, signal=61%
REACTOME_LAMININ_INTERACTIONS	REACTOME_LAMININ_INTERACTIONS	Details ...	30	-0.547334	-2.00058	0	0.0102789	0.125	6598	tags=77%, list=33%, signal=115%
REACTOME_VXPX_CARGO_TARGETING_TO_CILIUM	REACTOME_VXPX_CARGO_TARGETING_TO_CILIUM	Details ...	19	-0.628493	-1.99536	0	0.0102496	0.132	2331	tags=42%, list=12%, signal=48%
REACTOME_ASSEMBLY_OF_COLLAGEN_FIBRILS_AND_OTHER_MULTIMERIC_STRUCTURES	REACTOME_ASSEMBLY_OF_COLLAGEN_FIBRILS_AND_OTHER_MULTIMERIC_STRUCTURES	Details ...	58	-0.485202	-1.99497	0	0.00968021	0.132	6141	tags=59%, list=31%, signal=85%
REACTOME_SIGNALING_BY_FLT3_FUSION_PROTEINS	REACTOME_SIGNALING_BY_FLT3_FUSION_PROTEINS	Details ...	19	-0.620359	-1.99068	0	0.00961804	0.139	3651	tags=53%, list=18%, signal=64%
REACTOME_ADHERENS_JUNCTIONS_INTERACTIONS	REACTOME_ADHERENS_JUNCTIONS_INTERACTIONS	Details ...	49	-0.498665	-1.988	0	0.00931181	0.142	3989	tags=45%, list=20%, signal=56%
REACTOME_REGULATION_OF_MECP2_EXPRESSION_AND_ACTIVITY	REACTOME_REGULATION_OF_MECP2_EXPRESSION_AND_ACTIVITY		30	-0.550335	-1.97956	0	0.0102632	0.163	2443	tags=47%, list=12%, signal=53%
REACTOME_BMAL1_CLOCK_NPAS2_ACTIVATES_CIRCADIAN_GENE_EXPRESSION	REACTOME_BMAL1_CLOCK_NPAS2_ACTIVATES_CIRCADIAN_GENE_EXPRESSION		24	-0.583984	-1.97882	0	0.00990448	0.164	5975	tags=71%, list=30%, signal=101%
REACTOME_NON_INTEGRIN_MEMBRANE_ECM_INTERACTIONS	REACTOME_NON_INTEGRIN_MEMBRANE_ECM_INTERACTIONS		58	-0.475614	-1.96807	0	0.0104735	0.181	5243	tags=53%, list=26%, signal=72%
REACTOME_SUMOYLATION	REACTOME_SUMOYLATION		167	-0.388404	-1.96517	0	0.0106989	0.193	2903	tags=33%, list=15%, signal=38%
REACTOME_HDMS_DEMETHYLATE_HISTONES	REACTOME_HDMS_DEMETHYLATE_HISTONES		22	-0.579008	-1.95898	0	0.0111001	0.207	3662	tags=50%, list=18%, signal=61%
REACTOME_ANCHORING_FIBRIL_FORMATION	REACTOME_ANCHORING_FIBRIL_FORMATION		15	-0.673762	-1.95813	0	0.0106732	0.207	5243	tags=80%, list=26%, signal=109%
REACTOME_PKA_MEDIATED_PHOSPHORYLATION_OF_CREB	REACTOME_PKA_MEDIATED_PHOSPHORYLATION_OF_CREB		19	-0.618263	-1.95718	0	0.0102779	0.207	3236	tags=53%, list=16%, signal=63%
REACTOME_RHO_GTPASE_CYCLE	REACTOME_RHO_GTPASE_CYCLE		436	-0.345738	-1.94733	0	0.0113393	0.232	6031	tags=46%, list=30%, signal=65%
REACTOME_COLLAGEN_CHAIN_TRIMERIZATION	REACTOME_COLLAGEN_CHAIN_TRIMERIZATION		43	-0.494723	-1.94417	0	0.011283	0.239	6048	tags=58%, list=31%, signal=84%
REACTOME_MYOGENESIS	REACTOME_MYOGENESIS		29	-0.535656	-1.93998	0.0019685	0.0114379	0.249	4112	tags=55%, list=21%, signal=70%
REACTOME_NOTCH3_INTRACELLULAR_DOMAIN_REGULATES_TRANSCRIPTION	REACTOME_NOTCH3_INTRACELLULAR_DOMAIN_REGULATES_TRANSCRIPTION		25	-0.55709	-1.9339	0.00204918	0.0120453	0.271	5181	tags=60%, list=26%, signal=81%
REACTOME_DAG_AND_IP3_SIGNALING	REACTOME_DAG_AND_IP3_SIGNALING		39	-0.506505	-1.92378	0	0.0132305	0.299	3236	tags=38%, list=16%, signal=46%
REACTOME_ECM_PROTEOGLYCANS	REACTOME_ECM_PROTEOGLYCANS		74	-0.432933	-1.91664	0	0.013931	0.322	6598	tags=61%, list=33%, signal=91%
REACTOME_CELL_CELL_COMMUNICATION	REACTOME_CELL_CELL_COMMUNICATION		133	-0.38847	-1.91458	0	0.0139827	0.331	5463	tags=44%, list=28%, signal=61%
REACTOME_CIRCADIAN_CLOCK	REACTOME_CIRCADIAN_CLOCK		67	-0.445237	-1.91394	0	0.0136182	0.332	5975	tags=55%, list=30%, signal=79%
REACTOME_ROLE_OF_LAT2_NTAL_LAB_ON_CALCIUM_MOBILIZATION	REACTOME_ROLE_OF_LAT2_NTAL_LAB_ON_CALCIUM_MOBILIZATION		16	-0.631683	-1.90657	0.00412371	0.0144141	0.357	3502	tags=50%, list=18%, signal=61%
REACTOME_RUNX1_INTERACTS_WITH_CO_FACTORS_WHOSE_PRECISE_EFFECT_ON_RUNX1_TARGETS_IS_NOT_KNOWN	REACTOME_RUNX1_INTERACTS_WITH_CO_FACTORS_WHOSE_PRECISE_EFFECT_ON_RUNX1_TARGETS_IS_NOT_KNOWN		36	-0.507352	-1.89823	0.00210084	0.015696	0.391	6297	tags=69%, list=32%, signal=102%
REACTOME_TRANSCRIPTIONAL_REGULATION_BY_MECP2	REACTOME_TRANSCRIPTIONAL_REGULATION_BY_MECP2		57	-0.449439	-1.88925	0.0020202	0.0168749	0.418	2865	tags=37%, list=14%, signal=43%
REACTOME_CELL_CELL_JUNCTION_ORGANIZATION	REACTOME_CELL_CELL_JUNCTION_ORGANIZATION		75	-0.427808	-1.88646	0	0.0170342	0.431	5463	tags=47%, list=28%, signal=64%
REACTOME_RAC1_GTPASE_CYCLE	REACTOME_RAC1_GTPASE_CYCLE		179	-0.374152	-1.88597	0	0.0167022	0.434	6871	tags=54%, list=35%, signal=82%
REACTOME_REGULATION_OF_MITF_M_DEPENDENT_GENES_INVOLVED_IN_APOPTOSIS	REACTOME_REGULATION_OF_MITF_M_DEPENDENT_GENES_INVOLVED_IN_APOPTOSIS		17	-0.598492	-1.87933	0.00638298	0.0175937	0.461	2110	tags=47%, list=11%, signal=53%
REACTOME_FCERI_MEDIATED_CA_2_MOBILIZATION	REACTOME_FCERI_MEDIATED_CA_2_MOBILIZATION		31	-0.515398	-1.87581	0.0019305	0.0177211	0.466	3580	tags=42%, list=18%, signal=51%
REACTOME_SIGNALING_BY_ERBB2_IN_CANCER	REACTOME_SIGNALING_BY_ERBB2_IN_CANCER		24	-0.556296	-1.86755	0.00814664	0.0189151	0.496	4224	tags=54%, list=21%, signal=69%
REACTOME_SHC1_EVENTS_IN_ERBB2_SIGNALING	REACTOME_SHC1_EVENTS_IN_ERBB2_SIGNALING		21	-0.574106	-1.86578	0	0.0187326	0.5	4160	tags=52%, list=21%, signal=66%
REACTOME_ACTIVATION_OF_NMDA_RECEPTORS_AND_POSTSYNAPTIC_EVENTS	REACTOME_ACTIVATION_OF_NMDA_RECEPTORS_AND_POSTSYNAPTIC_EVENTS		86	-0.414184	-1.86489	0	0.0184751	0.501	4316	tags=45%, list=22%, signal=58%
REACTOME_NUCLEAR_IMPORT_OF_REV_PROTEIN	REACTOME_NUCLEAR_IMPORT_OF_REV_PROTEIN		32	-0.510456	-1.86482	0.00210084	0.0180735	0.501	2339	tags=41%, list=12%, signal=46%
REACTOME_CD209_DC_SIGN_SIGNALING	REACTOME_CD209_DC_SIGN_SIGNALING		20	-0.577166	-1.85778	0.00212314	0.0190055	0.524	2665	tags=50%, list=13%, signal=58%
REACTOME_RUNX2_REGULATES_OSTEOBLAST_DIFFERENTIATION	REACTOME_RUNX2_REGULATES_OSTEOBLAST_DIFFERENTIATION		22	-0.562475	-1.85696	0.00407332	0.0187344	0.525	5651	tags=73%, list=29%, signal=102%
REACTOME_MET_ACTIVATES_PTK2_SIGNALING	REACTOME_MET_ACTIVATES_PTK2_SIGNALING		30	-0.521187	-1.84742	0.00427351	0.0208322	0.574	6598	tags=73%, list=33%, signal=110%
REACTOME_SUMOYLATION_OF_UBIQUITINYLATION_PROTEINS	REACTOME_SUMOYLATION_OF_UBIQUITINYLATION_PROTEINS		37	-0.486392	-1.82599	0.00192308	0.0250662	0.649	2339	tags=41%, list=12%, signal=46%
REACTOME_COLLAGEN_FORMATION	REACTOME_COLLAGEN_FORMATION		86	-0.399957	-1.80729	0	0.0292961	0.708	6141	tags=50%, list=31%, signal=72%
REACTOME_DEGRADATION_OF_THE_EXTRACELLULAR_MATRIX	REACTOME_DEGRADATION_OF_THE_EXTRACELLULAR_MATRIX		125	-0.3741	-1.8029	0	0.0301954	0.723	6199	tags=50%, list=31%, signal=72%
REACTOME_REGULATION_OF_RUNX1_EXPRESSION_AND_ACTIVITY	REACTOME_REGULATION_OF_RUNX1_EXPRESSION_AND_ACTIVITY		17	-0.582432	-1.80106	0.0077821	0.0299931	0.726	5912	tags=76%, list=30%, signal=109%
REACTOME_PI3K_EVENTS_IN_ERBB2_SIGNALING	REACTOME_PI3K_EVENTS_IN_ERBB2_SIGNALING		15	-0.59936	-1.79169	0.00806452	0.0316724	0.752	4224	tags=60%, list=21%, signal=76%
REACTOME_RHOV_GTPASE_CYCLE	REACTOME_RHOV_GTPASE_CYCLE		37	-0.4723	-1.78807	0.0019802	0.0322818	0.767	3008	tags=41%, list=15%, signal=48%
REACTOME_COLLAGEN_BIOSYNTHESIS_AND_MODIFYING_ENZYMES	REACTOME_COLLAGEN_BIOSYNTHESIS_AND_MODIFYING_ENZYMES		66	-0.40707	-1.77788	0.00203666	0.0350635	0.798	6093	tags=50%, list=31%, signal=72%
REACTOME_CDC42_GTPASE_CYCLE	REACTOME_CDC42_GTPASE_CYCLE		153	-0.357867	-1.77666	0	0.0349847	0.803	6909	tags=54%, list=35%, signal=83%
REACTOME_SIGNALING_BY_MET	REACTOME_SIGNALING_BY_MET		77	-0.396971	-1.77288	0.00204082	0.0354046	0.815	6405	tags=61%, list=32%, signal=90%
REACTOME_CONSTITUTIVE_SIGNALING_BY_EGFRVIII	REACTOME_CONSTITUTIVE_SIGNALING_BY_EGFRVIII		15	-0.606596	-1.77132	0.00785855	0.0352772	0.817	2929	tags=53%, list=15%, signal=63%
REACTOME_G_PROTEIN_MEDIATED_EVENTS	REACTOME_G_PROTEIN_MEDIATED_EVENTS		51	-0.434005	-1.76799	0	0.0358183	0.83	3236	tags=33%, list=16%, signal=40%
REACTOME_INTERACTIONS_OF_REV_WITH_HOST_CELLULAR_PROTEINS	REACTOME_INTERACTIONS_OF_REV_WITH_HOST_CELLULAR_PROTEINS		35	-0.473662	-1.76655	0.00423729	0.0355706	0.832	2775	tags=40%, list=14%, signal=46%
REACTOME_TIE2_SIGNALING	REACTOME_TIE2_SIGNALING		18	-0.559465	-1.76459	0.0101215	0.0355579	0.835	5421	tags=61%, list=27%, signal=84%
REACTOME_RHOF_GTPASE_CYCLE	REACTOME_RHOF_GTPASE_CYCLE		41	-0.447376	-1.76329	0	0.0356384	0.839	5307	tags=46%, list=27%, signal=63%
REACTOME_ESTROGEN_DEPENDENT_NUCLEAR_EVENTS_DOWNSTREAM_OF_ESR_MEMBRANE_SIGNALING	REACTOME_ESTROGEN_DEPENDENT_NUCLEAR_EVENTS_DOWNSTREAM_OF_ESR_MEMBRANE_SIGNALING		24	-0.520148	-1.75976	0.0130152	0.036105	0.846	2775	tags=42%, list=14%, signal=48%
REACTOME_REGULATION_OF_GLUCOKINASE_BY_GLUCOKINASE_REGULATORY_PROTEIN	REACTOME_REGULATION_OF_GLUCOKINASE_BY_GLUCOKINASE_REGULATORY_PROTEIN		30	-0.48683	-1.75156	0.00399202	0.0384092	0.865	2339	tags=40%, list=12%, signal=45%
REACTOME_SIGNALING_BY_ERBB2_ECD_MUTANTS	REACTOME_SIGNALING_BY_ERBB2_ECD_MUTANTS		15	-0.602451	-1.75103	0.00790514	0.038117	0.867	2929	tags=53%, list=15%, signal=63%
REACTOME_TRANSPORT_OF_THE_SLBP_DEPENDANT_MATURE_MRNA	REACTOME_TRANSPORT_OF_THE_SLBP_DEPENDANT_MATURE_MRNA		34	-0.478881	-1.75036	0.00422833	0.0378404	0.869	2339	tags=38%, list=12%, signal=43%
REACTOME_SIGNALING_BY_ERBB2	REACTOME_SIGNALING_BY_ERBB2		48	-0.430193	-1.74999	0.004158	0.0373902	0.87	4224	tags=42%, list=21%, signal=53%
REACTOME_DECTIN_2_FAMILY	REACTOME_DECTIN_2_FAMILY		20	-0.537567	-1.74733	0.012024	0.0375452	0.873	6981	tags=55%, list=35%, signal=85%
REACTOME_COLLAGEN_DEGRADATION	REACTOME_COLLAGEN_DEGRADATION		57	-0.415728	-1.7412	0.00213675	0.0389056	0.891	6141	tags=47%, list=31%, signal=68%
REACTOME_NS1_MEDIATED_EFFECTS_ON_HOST_PATHWAYS	REACTOME_NS1_MEDIATED_EFFECTS_ON_HOST_PATHWAYS		39	-0.447711	-1.7409	0.0101626	0.0384248	0.891	2339	tags=36%, list=12%, signal=41%
REACTOME_CELL_JUNCTION_ORGANIZATION	REACTOME_CELL_JUNCTION_ORGANIZATION		101	-0.374701	-1.74009	0	0.038162	0.892	6598	tags=52%, list=33%, signal=78%
REACTOME_RHOU_GTPASE_CYCLE	REACTOME_RHOU_GTPASE_CYCLE		40	-0.454136	-1.73225	0	0.0404628	0.912	3590	tags=43%, list=18%, signal=52%
REACTOME_FORMATION_OF_THE_BETA_CATENIN_TCF_TRANSACTIVATING_COMPLEX	REACTOME_FORMATION_OF_THE_BETA_CATENIN_TCF_TRANSACTIVATING_COMPLEX		30	-0.487862	-1.72705	0.00425532	0.0418501	0.921	5615	tags=60%, list=28%, signal=84%
REACTOME_DOWNSTREAM_SIGNALING_OF_ACTIVATED_FGFR4	REACTOME_DOWNSTREAM_SIGNALING_OF_ACTIVATED_FGFR4		23	-0.51467	-1.72452	0.00798403	0.0422772	0.923	4224	tags=43%, list=21%, signal=55%
REACTOME_NETRIN_1_SIGNALING	REACTOME_NETRIN_1_SIGNALING		40	-0.450554	-1.72216	0.00594059	0.0426239	0.93	4053	tags=43%, list=20%, signal=53%
REACTOME_SUMOYLATION_OF_DNA_DAMAGE_RESPONSE_AND_REPAIR_PROTEINS	REACTOME_SUMOYLATION_OF_DNA_DAMAGE_RESPONSE_AND_REPAIR_PROTEINS		74	-0.386116	-1.72112	0.00212314	0.0423998	0.932	2339	tags=31%, list=12%, signal=35%
REACTOME_MATERNAL_TO_ZYGOTIC_TRANSITION_MZT	REACTOME_MATERNAL_TO_ZYGOTIC_TRANSITION_MZT		48	-0.433415	-1.71895	0	0.0425078	0.932	2499	tags=33%, list=13%, signal=38%
REACTOME_EXPORT_OF_VIRAL_RIBONUCLEOPROTEINS_FROM_NUCLEUS	REACTOME_EXPORT_OF_VIRAL_RIBONUCLEOPROTEINS_FROM_NUCLEUS		31	-0.479216	-1.71866	0.00860215	0.0420301	0.933	2775	tags=42%, list=14%, signal=49%
REACTOME_MET_PROMOTES_CELL_MOTILITY	REACTOME_MET_PROMOTES_CELL_MOTILITY		41	-0.438686	-1.7155	0.00630252	0.042583	0.941	6598	tags=68%, list=33%, signal=102%
REACTOME_PRE_NOTCH_EXPRESSION_AND_PROCESSING	REACTOME_PRE_NOTCH_EXPRESSION_AND_PROCESSING		51	-0.420058	-1.71534	0.00393701	0.0421458	0.941	5181	tags=51%, list=26%, signal=69%
REACTOME_SIGNALING_BY_FGFR1_IN_DISEASE	REACTOME_SIGNALING_BY_FGFR1_IN_DISEASE		34	-0.456783	-1.71132	0.00845666	0.0429298	0.947	3629	tags=38%, list=18%, signal=47%
REACTOME_TGFBR3_EXPRESSION	REACTOME_TGFBR3_EXPRESSION		28	-0.483458	-1.70984	0.0107296	0.0430072	0.952	2980	tags=39%, list=15%, signal=46%
REACTOME_GRB2_EVENTS_IN_ERBB2_SIGNALING	REACTOME_GRB2_EVENTS_IN_ERBB2_SIGNALING		15	-0.569725	-1.70734	0.00803213	0.0431697	0.953	2899	tags=47%, list=15%, signal=55%
REACTOME_SIGNALING_BY_HIPPO	REACTOME_SIGNALING_BY_HIPPO		20	-0.517701	-1.70215	0.0160643	0.0449661	0.96	6180	tags=65%, list=31%, signal=94%
REACTOME_NUCLEOTIDE_LIKE_PURINERGIC_RECEPTORS	REACTOME_NUCLEOTIDE_LIKE_PURINERGIC_RECEPTORS		16	-0.557339	-1.70185	0.013834	0.0445828	0.96	5078	tags=56%, list=26%, signal=76%
REACTOME_FCGAMMA_RECEPTOR_FCGR_DEPENDENT_PHAGOCYTOSIS	REACTOME_FCGAMMA_RECEPTOR_FCGR_DEPENDENT_PHAGOCYTOSIS		84	-0.379119	-1.70087	0	0.0443224	0.96	4053	tags=35%, list=20%, signal=43%
REACTOME_RET_SIGNALING	REACTOME_RET_SIGNALING		37	-0.443803	-1.69012	0.00625	0.0477112	0.968	4224	tags=38%, list=21%, signal=48%
REACTOME_RUNX1_REGULATES_GENES_INVOLVED_IN_MEGAKARYOCYTE_DIFFERENTIATION_AND_PLATELET_FUNCTION	REACTOME_RUNX1_REGULATES_GENES_INVOLVED_IN_MEGAKARYOCYTE_DIFFERENTIATION_AND_PLATELET_FUNCTION		37	-0.448462	-1.68997	0.00603622	0.0472148	0.968	5180	tags=57%, list=26%, signal=77%
REACTOME_SIGNALING_BY_ERYTHROPOIETIN	REACTOME_SIGNALING_BY_ERYTHROPOIETIN		25	-0.488976	-1.68673	0.0150862	0.0477759	0.971	4224	tags=40%, list=21%, signal=51%
REACTOME_NUCLEAR_PORE_COMPLEX_NPC_DISASSEMBLY	REACTOME_NUCLEAR_PORE_COMPLEX_NPC_DISASSEMBLY		34	-0.463231	-1.68638	0.0108225	0.0473698	0.971	2379	tags=38%, list=12%, signal=43%
REACTOME_NRAGE_SIGNALS_DEATH_THROUGH_JNK	REACTOME_NRAGE_SIGNALS_DEATH_THROUGH_JNK		59	-0.403504	-1.68575	0	0.0471826	0.971	5978	tags=54%, list=30%, signal=77%
REACTOME_SIGNALING_BY_ALK	REACTOME_SIGNALING_BY_ALK		28	-0.471607	-1.68048	0.00414938	0.0489002	0.974	5673	tags=54%, list=29%, signal=75%
REACTOME_APOPTOTIC_CLEAVAGE_OF_CELLULAR_PROTEINS	REACTOME_APOPTOTIC_CLEAVAGE_OF_CELLULAR_PROTEINS		36	-0.441084	-1.67598	0.0101215	0.0503865	0.978	6837	tags=58%, list=35%, signal=89%
REACTOME_TRANSPORT_OF_MATURE_MRNAS_DERIVED_FROM_INTRONLESS_TRANSCRIPTS	REACTOME_TRANSPORT_OF_MATURE_MRNAS_DERIVED_FROM_INTRONLESS_TRANSCRIPTS		41	-0.416078	-1.67037	0.00976562	0.0524471	0.982	2339	tags=32%, list=12%, signal=36%
REACTOME_SUMOYLATION_OF_TRANSCRIPTION_COFACTORS	REACTOME_SUMOYLATION_OF_TRANSCRIPTION_COFACTORS		43	-0.418344	-1.66624	0.008	0.0537388	0.983	1883	tags=28%, list=10%, signal=31%
REACTOME_NEPHRIN_FAMILY_INTERACTIONS	REACTOME_NEPHRIN_FAMILY_INTERACTIONS		20	-0.510291	-1.66454	0.0123203	0.0539679	0.983	5084	tags=55%, list=26%, signal=74%
REACTOME_RHOA_GTPASE_CYCLE	REACTOME_RHOA_GTPASE_CYCLE		144	-0.336312	-1.66299	0.00208333	0.0540581	0.983	5978	tags=44%, list=30%, signal=63%
REACTOME_SEMAPHORIN_INTERACTIONS	REACTOME_SEMAPHORIN_INTERACTIONS		64	-0.383806	-1.66158	0.00425532	0.0540855	0.984	4810	tags=38%, list=24%, signal=49%
REACTOME_RHOC_GTPASE_CYCLE	REACTOME_RHOC_GTPASE_CYCLE		70	-0.378093	-1.65639	0.00197628	0.0558937	0.987	5978	tags=47%, list=30%, signal=67%
REACTOME_RHOB_GTPASE_CYCLE	REACTOME_RHOB_GTPASE_CYCLE		68	-0.381984	-1.65349	0.00388349	0.0564763	0.989	5978	tags=50%, list=30%, signal=71%
REACTOME_SIGNALING_BY_VEGF	REACTOME_SIGNALING_BY_VEGF		104	-0.353817	-1.64859	0.00208333	0.0581889	0.99	4053	tags=33%, list=20%, signal=41%
REACTOME_HCMV_EARLY_EVENTS	REACTOME_HCMV_EARLY_EVENTS		70	-0.373181	-1.64839	0	0.0576948	0.99	4903	tags=44%, list=25%, signal=59%
REACTOME_EXTRACELLULAR_MATRIX_ORGANIZATION	REACTOME_EXTRACELLULAR_MATRIX_ORGANIZATION		277	-0.300913	-1.64743	0	0.0573725	0.99	6816	tags=47%, list=34%, signal=70%
REACTOME_OTHER_SEMAPHORIN_INTERACTIONS	REACTOME_OTHER_SEMAPHORIN_INTERACTIONS		19	-0.520767	-1.64497	0.0185567	0.0579782	0.991	4102	tags=42%, list=21%, signal=53%
REACTOME_EXTRA_NUCLEAR_ESTROGEN_SIGNALING	REACTOME_EXTRA_NUCLEAR_ESTROGEN_SIGNALING		70	-0.374703	-1.64181	0	0.0588974	0.992	2775	tags=29%, list=14%, signal=33%
REACTOME_ROLE_OF_PHOSPHOLIPIDS_IN_PHAGOCYTOSIS	REACTOME_ROLE_OF_PHOSPHOLIPIDS_IN_PHAGOCYTOSIS		23	-0.489631	-1.63135	0.0194805	0.0636257	0.996	3502	tags=39%, list=18%, signal=47%
REACTOME_SYNDECAN_INTERACTIONS	REACTOME_SYNDECAN_INTERACTIONS		27	-0.463271	-1.63069	0.0160321	0.0633614	0.996	5243	tags=52%, list=26%, signal=70%
REACTOME_SEMA4D_INDUCED_CELL_MIGRATION_AND_GROWTH_CONE_COLLAPSE	REACTOME_SEMA4D_INDUCED_CELL_MIGRATION_AND_GROWTH_CONE_COLLAPSE		20	-0.502182	-1.6306	0.0200803	0.0628028	0.996	5527	tags=50%, list=28%, signal=69%
REACTOME_HEPARAN_SULFATE_HEPARIN_HS_GAG_METABOLISM	REACTOME_HEPARAN_SULFATE_HEPARIN_HS_GAG_METABOLISM		51	-0.39801	-1.62963	0.00660793	0.0626257	0.996	5043	tags=41%, list=25%, signal=55%
REACTOME_APOPTOTIC_EXECUTION_PHASE	REACTOME_APOPTOTIC_EXECUTION_PHASE		44	-0.406519	-1.62923	0.00590551	0.0622925	0.996	5979	tags=50%, list=30%, signal=71%
REACTOME_ESR_MEDIATED_SIGNALING	REACTOME_ESR_MEDIATED_SIGNALING		155	-0.330591	-1.62838	0.00197628	0.0621915	0.996	2547	tags=28%, list=13%, signal=32%
REACTOME_SIGNALING_BY_KIT_IN_DISEASE	REACTOME_SIGNALING_BY_KIT_IN_DISEASE		20	-0.503515	-1.62574	0.0265306	0.0627469	0.996	5651	tags=50%, list=29%, signal=70%
REACTOME_SIGNALING_BY_EGFR	REACTOME_SIGNALING_BY_EGFR		52	-0.394363	-1.61576	0.00385357	0.0672815	0.997	3166	tags=35%, list=16%, signal=41%
REACTOME_NR1H3_NR1H2_REGULATE_GENE_EXPRESSION_LINKED_TO_CHOLESTEROL_TRANSPORT_AND_EFFLUX	REACTOME_NR1H3_NR1H2_REGULATE_GENE_EXPRESSION_LINKED_TO_CHOLESTEROL_TRANSPORT_AND_EFFLUX		35	-0.429997	-1.61009	0.0138067	0.0696351	0.998	2110	tags=37%, list=11%, signal=42%
REACTOME_RHOBTB_GTPASE_CYCLE	REACTOME_RHOBTB_GTPASE_CYCLE		35	-0.425564	-1.6088	0.00994036	0.0696607	0.998	6031	tags=57%, list=30%, signal=82%
REACTOME_MITOTIC_PROPHASE	REACTOME_MITOTIC_PROPHASE		79	-0.357186	-1.60713	0.00208333	0.069932	0.998	2379	tags=27%, list=12%, signal=30%
REACTOME_SYNTHESIS_OF_PIPS_AT_THE_PLASMA_MEMBRANE	REACTOME_SYNTHESIS_OF_PIPS_AT_THE_PLASMA_MEMBRANE		52	-0.393066	-1.60356	0.0168421	0.07103	0.998	6779	tags=54%, list=34%, signal=82%
REACTOME_RAC2_GTPASE_CYCLE	REACTOME_RAC2_GTPASE_CYCLE		86	-0.348882	-1.59881	0.00209205	0.0731724	0.998	4551	tags=35%, list=23%, signal=45%
REACTOME_CREB1_PHOSPHORYLATION_THROUGH_NMDA_RECEPTOR_MEDIATED_ACTIVATION_OF_RAS_SIGNALING	REACTOME_CREB1_PHOSPHORYLATION_THROUGH_NMDA_RECEPTOR_MEDIATED_ACTIVATION_OF_RAS_SIGNALING		26	-0.464082	-1.59807	0.0126316	0.0729273	0.998	3955	tags=50%, list=20%, signal=62%
REACTOME_REGULATION_OF_BETA_CELL_DEVELOPMENT	REACTOME_REGULATION_OF_BETA_CELL_DEVELOPMENT		25	-0.470952	-1.59544	0.022869	0.0740071	1	6226	tags=56%, list=31%, signal=82%
REACTOME_SUMOYLATION_OF_SUMOYLATION_PROTEINS	REACTOME_SUMOYLATION_OF_SUMOYLATION_PROTEINS		33	-0.43666	-1.59316	0.015748	0.074785	1	2339	tags=36%, list=12%, signal=41%
REACTOME_SUMOYLATION_OF_CHROMATIN_ORGANIZATION_PROTEINS	REACTOME_SUMOYLATION_OF_CHROMATIN_ORGANIZATION_PROTEINS		55	-0.376306	-1.58904	0.0170213	0.0764168	1	2339	tags=29%, list=12%, signal=33%
REACTOME_RHOQ_GTPASE_CYCLE	REACTOME_RHOQ_GTPASE_CYCLE		59	-0.377366	-1.57841	0.010395	0.0821797	1	3590	tags=36%, list=18%, signal=43%
REACTOME_NUCLEAR_RECEPTOR_TRANSCRIPTION_PATHWAY	REACTOME_NUCLEAR_RECEPTOR_TRANSCRIPTION_PATHWAY		48	-0.391165	-1.57789	0.0188285	0.0819158	1	2903	tags=31%, list=15%, signal=37%
REACTOME_PLATELET_ADHESION_TO_EXPOSED_COLLAGEN	REACTOME_PLATELET_ADHESION_TO_EXPOSED_COLLAGEN		15	-0.525448	-1.57471	0.0332031	0.0831481	1	8287	tags=67%, list=42%, signal=115%
REACTOME_CA_DEPENDENT_EVENTS	REACTOME_CA_DEPENDENT_EVENTS		35	-0.426652	-1.57429	0.0177165	0.0828063	1	3236	tags=31%, list=16%, signal=38%
REACTOME_INTERLEUKIN_17_SIGNALING	REACTOME_INTERLEUKIN_17_SIGNALING		68	-0.366111	-1.57241	0.00431965	0.0833301	1	4178	tags=37%, list=21%, signal=46%
REACTOME_G_ALPHA_12_13_SIGNALLING_EVENTS	REACTOME_G_ALPHA_12_13_SIGNALLING_EVENTS		77	-0.351105	-1.56907	0.00817996	0.0849825	1	6134	tags=52%, list=31%, signal=75%
REACTOME_DOWNSTREAM_SIGNALING_OF_ACTIVATED_FGFR1	REACTOME_DOWNSTREAM_SIGNALING_OF_ACTIVATED_FGFR1		27	-0.450863	-1.56671	0.0414201	0.085813	1	4314	tags=44%, list=22%, signal=57%
REACTOME_HS_GAG_BIOSYNTHESIS	REACTOME_HS_GAG_BIOSYNTHESIS		26	-0.449392	-1.56108	0.0270793	0.0888513	1	5480	tags=50%, list=28%, signal=69%
REACTOME_AURKA_ACTIVATION_BY_TPX2	REACTOME_AURKA_ACTIVATION_BY_TPX2		71	-0.355501	-1.55847	0.00826446	0.0898277	1	4054	tags=32%, list=20%, signal=41%
REACTOME_ESTROGEN_DEPENDENT_GENE_EXPRESSION	REACTOME_ESTROGEN_DEPENDENT_GENE_EXPRESSION		89	-0.338144	-1.55844	0.00215983	0.0891794	1	2110	tags=27%, list=11%, signal=30%
REACTOME_INTEGRIN_CELL_SURFACE_INTERACTIONS	REACTOME_INTEGRIN_CELL_SURFACE_INTERACTIONS		82	-0.346349	-1.55675	0.010101	0.0895426	1	6659	tags=50%, list=34%, signal=75%
REACTOME_DOWNSTREAM_SIGNAL_TRANSDUCTION	REACTOME_DOWNSTREAM_SIGNAL_TRANSDUCTION		29	-0.440241	-1.55561	0.015873	0.0896288	1	3994	tags=28%, list=20%, signal=35%
REACTOME_TOLL_LIKE_RECEPTOR_9_TLR9_CASCADE	REACTOME_TOLL_LIKE_RECEPTOR_9_TLR9_CASCADE		108	-0.327932	-1.55382	0.0125523	0.0902683	1	4226	tags=34%, list=21%, signal=43%
REACTOME_ANTI_INFLAMMATORY_RESPONSE_FAVOURING_LEISHMANIA_PARASITE_INFECTION	REACTOME_ANTI_INFLAMMATORY_RESPONSE_FAVOURING_LEISHMANIA_PARASITE_INFECTION		71	-0.35687	-1.55195	0.0143149	0.0908623	1	3236	tags=30%, list=16%, signal=35%
REACTOME_SUMOYLATION_OF_RNA_BINDING_PROTEINS	REACTOME_SUMOYLATION_OF_RNA_BINDING_PROTEINS		45	-0.389849	-1.54811	0.0194932	0.0927292	1	2339	tags=31%, list=12%, signal=35%
REACTOME_RHOD_GTPASE_CYCLE	REACTOME_RHOD_GTPASE_CYCLE		52	-0.380225	-1.54786	0.00824742	0.0922287	1	5792	tags=50%, list=29%, signal=70%
REACTOME_GLYCOSAMINOGLYCAN_METABOLISM	REACTOME_GLYCOSAMINOGLYCAN_METABOLISM		119	-0.32333	-1.54648	0.00413223	0.0926494	1	5480	tags=41%, list=28%, signal=57%
REACTOME_SIGNALING_BY_ERBB4	REACTOME_SIGNALING_BY_ERBB4		51	-0.381376	-1.5442	0.0260521	0.0934036	1	2218	tags=29%, list=11%, signal=33%
REACTOME_NUCLEAR_ENVELOPE_BREAKDOWN	REACTOME_NUCLEAR_ENVELOPE_BREAKDOWN		51	-0.377426	-1.54418	0.0120968	0.092754	1	2379	tags=29%, list=12%, signal=33%
REACTOME_SMOOTH_MUSCLE_CONTRACTION	REACTOME_SMOOTH_MUSCLE_CONTRACTION		39	-0.399351	-1.54138	0.0222672	0.0940328	1	3474	tags=33%, list=18%, signal=40%
REACTOME_NR1H2_AND_NR1H3_MEDIATED_SIGNALING	REACTOME_NR1H2_AND_NR1H3_MEDIATED_SIGNALING		44	-0.388871	-1.53813	0.00749064	0.0956082	1	2110	tags=32%, list=11%, signal=36%
REACTOME_REGULATION_OF_ENDOGENOUS_RETROELEMENTS_BY_PIWI_INTERACTING_RNAS_PIRNAS	REACTOME_REGULATION_OF_ENDOGENOUS_RETROELEMENTS_BY_PIWI_INTERACTING_RNAS_PIRNAS		36	-0.408861	-1.53732	0.0351967	0.0955093	1	5644	tags=53%, list=29%, signal=74%
REACTOME_SYNTHESIS_OF_PIPS_AT_THE_GOLGI_MEMBRANE	REACTOME_SYNTHESIS_OF_PIPS_AT_THE_GOLGI_MEMBRANE		16	-0.50487	-1.53494	0.0496894	0.0962938	1	4265	tags=56%, list=22%, signal=72%
REACTOME_DOWNSTREAM_SIGNALING_OF_ACTIVATED_FGFR2	REACTOME_DOWNSTREAM_SIGNALING_OF_ACTIVATED_FGFR2		26	-0.447088	-1.5327	0.0229167	0.0972661	1	4224	tags=38%, list=21%, signal=49%
REACTOME_TRANSLOCATION_OF_SLC2A4_GLUT4_TO_THE_PLASMA_MEMBRANE	REACTOME_TRANSLOCATION_OF_SLC2A4_GLUT4_TO_THE_PLASMA_MEMBRANE		68	-0.350289	-1.52667	0.0168421	0.100627	1	4316	tags=38%, list=22%, signal=49%
REACTOME_LEISHMANIA_INFECTION	REACTOME_LEISHMANIA_INFECTION		156	-0.304107	-1.52208	0.00425532	0.103245	1	2929	tags=25%, list=15%, signal=29%
REACTOME_NEUROTRANSMITTER_RECEPTORS_AND_POSTSYNAPTIC_SIGNAL_TRANSMISSION	REACTOME_NEUROTRANSMITTER_RECEPTORS_AND_POSTSYNAPTIC_SIGNAL_TRANSMISSION		172	-0.299317	-1.51617	0	0.106843	1	5830	tags=45%, list=29%, signal=63%
REACTOME_REGULATION_OF_MITF_M_DEPENDENT_GENES_INVOLVED_IN_PIGMENTATION	REACTOME_REGULATION_OF_MITF_M_DEPENDENT_GENES_INVOLVED_IN_PIGMENTATION		40	-0.391148	-1.50935	0.0289855	0.111226	1	5724	tags=50%, list=29%, signal=70%
REACTOME_RAB_GEFS_EXCHANGE_GTP_FOR_GDP_ON_RABS	REACTOME_RAB_GEFS_EXCHANGE_GTP_FOR_GDP_ON_RABS		89	-0.329487	-1.50808	0.0119284	0.111534	1	4351	tags=36%, list=22%, signal=46%
REACTOME_RAB_REGULATION_OF_TRAFFICKING	REACTOME_RAB_REGULATION_OF_TRAFFICKING		120	-0.312086	-1.50585	0.0102669	0.11284	1	5088	tags=42%, list=26%, signal=56%
REACTOME_TRANSCRIPTIONAL_REGULATION_BY_SMALL_RNAS	REACTOME_TRANSCRIPTIONAL_REGULATION_BY_SMALL_RNAS		45	-0.377312	-1.50412	0.0234043	0.113368	1	2339	tags=36%, list=12%, signal=40%
REACTOME_EPIGENETIC_REGULATION_OF_GENE_EXPRESSION	REACTOME_EPIGENETIC_REGULATION_OF_GENE_EXPRESSION		185	-0.295533	-1.50208	0.00440529	0.114221	1	5200	tags=42%, list=26%, signal=57%
REACTOME_NGF_STIMULATED_TRANSCRIPTION	REACTOME_NGF_STIMULATED_TRANSCRIPTION		37	-0.390166	-1.49962	0.0393701	0.115436	1	5706	tags=38%, list=29%, signal=53%
REACTOME_MYD88_INDEPENDENT_TLR4_CASCADE	REACTOME_MYD88_INDEPENDENT_TLR4_CASCADE		109	-0.31395	-1.49705	0.00199601	0.116749	1	4226	tags=36%, list=21%, signal=45%
REACTOME_TAK1_DEPENDENT_IKK_AND_NF_KAPPA_B_ACTIVATION	REACTOME_TAK1_DEPENDENT_IKK_AND_NF_KAPPA_B_ACTIVATION		44	-0.370769	-1.49658	0.030303	0.116385	1	2672	tags=32%, list=13%, signal=37%
REACTOME_TRANSCRIPTIONAL_ACTIVITY_OF_SMAD2_SMAD3_SMAD4_HETEROTRIMER	REACTOME_TRANSCRIPTIONAL_ACTIVITY_OF_SMAD2_SMAD3_SMAD4_HETEROTRIMER		51	-0.376419	-1.49599	0.0260521	0.116202	1	2879	tags=27%, list=15%, signal=32%
REACTOME_PARASITE_INFECTION	REACTOME_PARASITE_INFECTION		59	-0.360768	-1.49555	0.0206612	0.115762	1	5958	tags=47%, list=30%, signal=68%
REACTOME_RUNX2_REGULATES_BONE_DEVELOPMENT	REACTOME_RUNX2_REGULATES_BONE_DEVELOPMENT		29	-0.418009	-1.49509	0.0466531	0.115386	1	5651	tags=59%, list=29%, signal=82%
REACTOME_ONCOGENE_INDUCED_SENESCENCE	REACTOME_ONCOGENE_INDUCED_SENESCENCE		34	-0.401318	-1.49488	0.0248447	0.114846	1	2110	tags=32%, list=11%, signal=36%
REACTOME_REGULATION_OF_LIPID_METABOLISM_BY_PPARALPHA	REACTOME_REGULATION_OF_LIPID_METABOLISM_BY_PPARALPHA		112	-0.31622	-1.49337	0.00652174	0.11517	1	2865	tags=27%, list=14%, signal=31%
REACTOME_SIGNALING_BY_SCF_KIT	REACTOME_SIGNALING_BY_SCF_KIT		43	-0.378911	-1.4917	0.0283976	0.115599	1	6141	tags=47%, list=31%, signal=67%
REACTOME_POSTMITOTIC_NUCLEAR_PORE_COMPLEX_NPC_REFORMATION	REACTOME_POSTMITOTIC_NUCLEAR_PORE_COMPLEX_NPC_REFORMATION		26	-0.43001	-1.4893	0.034749	0.116967	1	2492	tags=35%, list=13%, signal=40%
REACTOME_RAC3_GTPASE_CYCLE	REACTOME_RAC3_GTPASE_CYCLE		91	-0.325436	-1.48763	0.00875273	0.117513	1	4551	tags=34%, list=23%, signal=44%
REACTOME_INTERLEUKIN_2_FAMILY_SIGNALING	REACTOME_INTERLEUKIN_2_FAMILY_SIGNALING		38	-0.388072	-1.48591	0.0290456	0.118198	1	5021	tags=37%, list=25%, signal=49%
REACTOME_DISEASES_OF_SIGNAL_TRANSDUCTION_BY_GROWTH_FACTOR_RECEPTORS_AND_SECOND_MESSENGERS	REACTOME_DISEASES_OF_SIGNAL_TRANSDUCTION_BY_GROWTH_FACTOR_RECEPTORS_AND_SECOND_MESSENGERS		442	-0.26093	-1.48531	0	0.118116	1	4310	tags=31%, list=22%, signal=38%
REACTOME_SIGNALING_BY_CYTOSOLIC_FGFR1_FUSION_MUTANTS	REACTOME_SIGNALING_BY_CYTOSOLIC_FGFR1_FUSION_MUTANTS		17	-0.47918	-1.48324	0.0491159	0.118991	1	3403	tags=35%, list=17%, signal=43%
REACTOME_SUMOYLATION_OF_INTRACELLULAR_RECEPTORS	REACTOME_SUMOYLATION_OF_INTRACELLULAR_RECEPTORS		28	-0.42397	-1.4826	0.0393375	0.118894	1	2903	tags=39%, list=15%, signal=46%
REACTOME_REGULATION_OF_TP53_ACTIVITY_THROUGH_METHYLATION	REACTOME_REGULATION_OF_TP53_ACTIVITY_THROUGH_METHYLATION		18	-0.482795	-1.48161	0.0494071	0.119008	1	2508	tags=44%, list=13%, signal=51%
REACTOME_INTERACTION_BETWEEN_L1_AND_ANKYRINS	REACTOME_INTERACTION_BETWEEN_L1_AND_ANKYRINS		30	-0.42235	-1.48094	0.0481928	0.11883	1	3860	tags=37%, list=19%, signal=45%
REACTOME_HATS_ACETYLATE_HISTONES	REACTOME_HATS_ACETYLATE_HISTONES		77	-0.334682	-1.47861	0.0212314	0.119899	1	2542	tags=29%, list=13%, signal=33%
REACTOME_SIGNALING_BY_TYPE_1_INSULIN_LIKE_GROWTH_FACTOR_1_RECEPTOR_IGF1R	REACTOME_SIGNALING_BY_TYPE_1_INSULIN_LIKE_GROWTH_FACTOR_1_RECEPTOR_IGF1R		48	-0.363733	-1.47839	0.0164835	0.11937	1	4699	tags=40%, list=24%, signal=52%
REACTOME_ANCHORING_OF_THE_BASAL_BODY_TO_THE_PLASMA_MEMBRANE	REACTOME_ANCHORING_OF_THE_BASAL_BODY_TO_THE_PLASMA_MEMBRANE		95	-0.321704	-1.47713	0.0160321	0.119693	1	4303	tags=31%, list=22%, signal=39%
REACTOME_DOWNREGULATION_OF_SMAD2_3_SMAD4_TRANSCRIPTIONAL_ACTIVITY	REACTOME_DOWNREGULATION_OF_SMAD2_3_SMAD4_TRANSCRIPTIONAL_ACTIVITY		31	-0.40854	-1.47571	0.0406977	0.120023	1	2879	tags=32%, list=15%, signal=38%
REACTOME_REGULATION_OF_PLK1_ACTIVITY_AT_G2_M_TRANSITION	REACTOME_REGULATION_OF_PLK1_ACTIVITY_AT_G2_M_TRANSITION		86	-0.322307	-1.47485	0.0130152	0.11993	1	4178	tags=31%, list=21%, signal=40%
REACTOME_PI_3K_CASCADE_FGFR4	REACTOME_PI_3K_CASCADE_FGFR4		16	-0.491378	-1.47241	0.055794	0.121149	1	4224	tags=38%, list=21%, signal=48%
REACTOME_SIGNALING_BY_NTRK3_TRKC	REACTOME_SIGNALING_BY_NTRK3_TRKC		17	-0.47929	-1.47042	0.062249	0.121946	1	5651	tags=59%, list=29%, signal=82%
REACTOME_RHO_GTPASES_ACTIVATE_ROCKS	REACTOME_RHO_GTPASES_ACTIVATE_ROCKS		19	-0.465475	-1.46934	0.0464646	0.122099	1	4774	tags=47%, list=24%, signal=62%
REACTOME_NUCLEAR_EVENTS_KINASE_AND_TRANSCRIPTION_FACTOR_ACTIVATION	REACTOME_NUCLEAR_EVENTS_KINASE_AND_TRANSCRIPTION_FACTOR_ACTIVATION		59	-0.348185	-1.46856	0.0209205	0.122022	1	3937	tags=31%, list=20%, signal=38%
REACTOME_REGULATION_OF_CHOLESTEROL_BIOSYNTHESIS_BY_SREBP_SREBF	REACTOME_REGULATION_OF_CHOLESTEROL_BIOSYNTHESIS_BY_SREBP_SREBF		55	-0.356106	-1.46545	0.025	0.124058	1	2703	tags=33%, list=14%, signal=38%
REACTOME_INTERACTIONS_OF_VPR_WITH_HOST_CELLULAR_PROTEINS	REACTOME_INTERACTIONS_OF_VPR_WITH_HOST_CELLULAR_PROTEINS		35	-0.387371	-1.46129	0.0472441	0.126933	1	3306	tags=40%, list=17%, signal=48%
REACTOME_MAPK_TARGETS_NUCLEAR_EVENTS_MEDIATED_BY_MAP_KINASES	REACTOME_MAPK_TARGETS_NUCLEAR_EVENTS_MEDIATED_BY_MAP_KINASES		31	-0.405447	-1.45625	0.0477178	0.130586	1	3937	tags=42%, list=20%, signal=52%
REACTOME_PKA_ACTIVATION_IN_GLUCAGON_SIGNALLING	REACTOME_PKA_ACTIVATION_IN_GLUCAGON_SIGNALLING		16	-0.474947	-1.45603	0.0639098	0.13009	1	3236	tags=38%, list=16%, signal=45%
REACTOME_NOTCH_HLH_TRANSCRIPTION_PATHWAY	REACTOME_NOTCH_HLH_TRANSCRIPTION_PATHWAY		28	-0.408434	-1.45587	0.0729614	0.129501	1	5181	tags=46%, list=26%, signal=63%
REACTOME_SEMA4D_IN_SEMAPHORIN_SIGNALING	REACTOME_SEMA4D_IN_SEMAPHORIN_SIGNALING		24	-0.42499	-1.45527	0.0672269	0.129354	1	4774	tags=42%, list=24%, signal=55%
REACTOME_MITOTIC_PROMETAPHASE	REACTOME_MITOTIC_PROMETAPHASE		193	-0.280948	-1.45444	0	0.129378	1	5264	tags=37%, list=27%, signal=50%
REACTOME_HS_GAG_DEGRADATION	REACTOME_HS_GAG_DEGRADATION		23	-0.436396	-1.45094	0.065764	0.132025	1	3988	tags=43%, list=20%, signal=54%
REACTOME_FLT3_SIGNALING_IN_DISEASE	REACTOME_FLT3_SIGNALING_IN_DISEASE		28	-0.41392	-1.45075	0.0571992	0.131477	1	3994	tags=43%, list=20%, signal=54%
REACTOME_INTERLEUKIN_3_INTERLEUKIN_5_AND_GM_CSF_SIGNALING	REACTOME_INTERLEUKIN_3_INTERLEUKIN_5_AND_GM_CSF_SIGNALING		45	-0.363867	-1.45026	0.0443548	0.131157	1	3994	tags=31%, list=20%, signal=39%
REACTOME_CHONDROITIN_SULFATE_BIOSYNTHESIS	REACTOME_CHONDROITIN_SULFATE_BIOSYNTHESIS		20	-0.453019	-1.44885	0.0581162	0.131769	1	5460	tags=50%, list=28%, signal=69%
REACTOME_RHOBTB1_GTPASE_CYCLE	REACTOME_RHOBTB1_GTPASE_CYCLE		23	-0.440006	-1.44806	0.0696721	0.13183	1	5229	tags=57%, list=26%, signal=77%
REACTOME_SYNTHESIS_OF_PIPS_AT_THE_EARLY_ENDOSOME_MEMBRANE	REACTOME_SYNTHESIS_OF_PIPS_AT_THE_EARLY_ENDOSOME_MEMBRANE		16	-0.476578	-1.4475	0.0646465	0.131614	1	3659	tags=44%, list=18%, signal=54%
REACTOME_NEURONAL_SYSTEM	REACTOME_NEURONAL_SYSTEM		350	-0.263796	-1.44679	0.00217865	0.131504	1	5830	tags=38%, list=29%, signal=53%
REACTOME_TRANSPORT_OF_INORGANIC_CATIONS_ANIONS_AND_AMINO_ACIDS_OLIGOPEPTIDES	REACTOME_TRANSPORT_OF_INORGANIC_CATIONS_ANIONS_AND_AMINO_ACIDS_OLIGOPEPTIDES		94	-0.311567	-1.44674	0.0173913	0.130876	1	5517	tags=45%, list=28%, signal=62%
REACTOME_BILE_ACID_AND_BILE_SALT_METABOLISM	REACTOME_BILE_ACID_AND_BILE_SALT_METABOLISM		36	-0.387006	-1.44513	0.046748	0.131747	1	4061	tags=36%, list=21%, signal=45%
REACTOME_REGULATION_OF_ENDOGENOUS_RETROELEMENTS	REACTOME_REGULATION_OF_ENDOGENOUS_RETROELEMENTS		79	-0.32304	-1.44313	0.0229645	0.132663	1	5689	tags=44%, list=29%, signal=62%
REACTOME_SARS_COV_2_ACTIVATES_MODULATES_INNATE_AND_ADAPTIVE_IMMUNE_RESPONSES	REACTOME_SARS_COV_2_ACTIVATES_MODULATES_INNATE_AND_ADAPTIVE_IMMUNE_RESPONSES		104	-0.308852	-1.44183	0.00847458	0.132961	1	3067	tags=28%, list=15%, signal=33%
REACTOME_ACTIVATION_OF_AMPK_DOWNSTREAM_OF_NMDARS	REACTOME_ACTIVATION_OF_AMPK_DOWNSTREAM_OF_NMDARS		25	-0.418116	-1.43884	0.0734127	0.134769	1	5420	tags=60%, list=27%, signal=83%
REACTOME_TRANSMISSION_ACROSS_CHEMICAL_SYNAPSES	REACTOME_TRANSMISSION_ACROSS_CHEMICAL_SYNAPSES		228	-0.273385	-1.43277	0.00213675	0.139627	1	5830	tags=39%, list=29%, signal=55%
REACTOME_SIGNALING_BY_NTRKS	REACTOME_SIGNALING_BY_NTRKS		130	-0.293189	-1.43206	0.01875	0.139558	1	3994	tags=29%, list=20%, signal=36%
REACTOME_ABC_TRANSPORTERS_IN_LIPID_HOMEOSTASIS	REACTOME_ABC_TRANSPORTERS_IN_LIPID_HOMEOSTASIS		18	-0.454192	-1.42246	0.0703422	0.147364	1	4287	tags=50%, list=22%, signal=64%
REACTOME_RIP_MEDIATED_NFKB_ACTIVATION_VIA_ZBP1	REACTOME_RIP_MEDIATED_NFKB_ACTIVATION_VIA_ZBP1		17	-0.470111	-1.41728	0.0758197	0.151513	1	2665	tags=41%, list=13%, signal=48%
REACTOME_SIGNALING_BY_PTK6	REACTOME_SIGNALING_BY_PTK6		53	-0.345791	-1.41663	0.0327198	0.151443	1	4160	tags=34%, list=21%, signal=43%
REACTOME_INTERLEUKIN_RECEPTOR_SHC_SIGNALING	REACTOME_INTERLEUKIN_RECEPTOR_SHC_SIGNALING		24	-0.420091	-1.41419	0.0743802	0.152972	1	3704	tags=33%, list=19%, signal=41%
REACTOME_SIGNALING_BY_TGFB_FAMILY_MEMBERS	REACTOME_SIGNALING_BY_TGFB_FAMILY_MEMBERS		158	-0.285156	-1.41315	0.0104822	0.153218	1	3432	tags=28%, list=17%, signal=34%
REACTOME_GPVI_MEDIATED_ACTIVATION_CASCADE	REACTOME_GPVI_MEDIATED_ACTIVATION_CASCADE		33	-0.382443	-1.41272	0.0510638	0.152818	1	6981	tags=58%, list=35%, signal=89%
REACTOME_SIGNALING_BY_WNT_IN_CANCER	REACTOME_SIGNALING_BY_WNT_IN_CANCER		33	-0.388031	-1.41253	0.0679012	0.152254	1	5285	tags=52%, list=27%, signal=70%
REACTOME_BACTERIAL_INFECTION_PATHWAYS	REACTOME_BACTERIAL_INFECTION_PATHWAYS		69	-0.323691	-1.41092	0.04158	0.152942	1	3989	tags=36%, list=20%, signal=45%
REACTOME_NOTCH1_INTRACELLULAR_DOMAIN_REGULATES_TRANSCRIPTION	REACTOME_NOTCH1_INTRACELLULAR_DOMAIN_REGULATES_TRANSCRIPTION		48	-0.349747	-1.40968	0.0520833	0.153435	1	4706	tags=40%, list=24%, signal=52%
REACTOME_CELL_SURFACE_INTERACTIONS_AT_THE_VASCULAR_WALL	REACTOME_CELL_SURFACE_INTERACTIONS_AT_THE_VASCULAR_WALL		117	-0.294342	-1.40879	0.0229167	0.153597	1	5916	tags=41%, list=30%, signal=58%
REACTOME_REGULATION_OF_TP53_ACTIVITY_THROUGH_ACETYLATION	REACTOME_REGULATION_OF_TP53_ACTIVITY_THROUGH_ACETYLATION		29	-0.402672	-1.40612	0.0510806	0.155744	1	5912	tags=55%, list=30%, signal=79%
REACTOME_REGULATION_OF_TP53_ACTIVITY	REACTOME_REGULATION_OF_TP53_ACTIVITY		156	-0.277474	-1.40405	0.00877193	0.157169	1	1821	tags=20%, list=9%, signal=22%
REACTOME_DEADENYLATION_OF_MRNA	REACTOME_DEADENYLATION_OF_MRNA		21	-0.424222	-1.40371	0.085595	0.156799	1	3926	tags=43%, list=20%, signal=53%
REACTOME_SENSORY_PROCESSING_OF_SOUND_BY_OUTER_HAIR_CELLS_OF_THE_COCHLEA	REACTOME_SENSORY_PROCESSING_OF_SOUND_BY_OUTER_HAIR_CELLS_OF_THE_COCHLEA		46	-0.349434	-1.40053	0.0496183	0.159379	1	3330	tags=33%, list=17%, signal=39%
REACTOME_DOWNSTREAM_SIGNALING_OF_ACTIVATED_FGFR3	REACTOME_DOWNSTREAM_SIGNALING_OF_ACTIVATED_FGFR3		22	-0.424591	-1.40041	0.0872211	0.158774	1	4224	tags=45%, list=21%, signal=58%
REACTOME_CONSTITUTIVE_SIGNALING_BY_LIGAND_RESPONSIVE_EGFR_CANCER_VARIANTS	REACTOME_CONSTITUTIVE_SIGNALING_BY_LIGAND_RESPONSIVE_EGFR_CANCER_VARIANTS		19	-0.436209	-1.39952	0.0798403	0.15888	1	2929	tags=42%, list=15%, signal=49%
REACTOME_GLUTAMATE_NEUROTRANSMITTER_RELEASE_CYCLE	REACTOME_GLUTAMATE_NEUROTRANSMITTER_RELEASE_CYCLE		22	-0.422201	-1.39881	0.0838323	0.158919	1	3159	tags=32%, list=16%, signal=38%
REACTOME_NITRIC_OXIDE_STIMULATES_GUANYLATE_CYCLASE	REACTOME_NITRIC_OXIDE_STIMULATES_GUANYLATE_CYCLASE		19	-0.444726	-1.39635	0.0785855	0.160547	1	1574	tags=21%, list=8%, signal=23%
REACTOME_NUCLEAR_EVENTS_STIMULATED_BY_ALK_SIGNALING_IN_CANCER	REACTOME_NUCLEAR_EVENTS_STIMULATED_BY_ALK_SIGNALING_IN_CANCER		35	-0.379143	-1.39503	0.0630081	0.16125	1	4131	tags=40%, list=21%, signal=50%
REACTOME_RETROGRADE_TRANSPORT_AT_THE_TRANS_GOLGI_NETWORK	REACTOME_RETROGRADE_TRANSPORT_AT_THE_TRANS_GOLGI_NETWORK		49	-0.344069	-1.39115	0.0473118	0.164414	1	3552	tags=39%, list=18%, signal=47%
REACTOME_VEGFR2_MEDIATED_VASCULAR_PERMEABILITY	REACTOME_VEGFR2_MEDIATED_VASCULAR_PERMEABILITY		27	-0.383435	-1.39037	0.0602911	0.164557	1	2495	tags=33%, list=13%, signal=38%
REACTOME_CLATHRIN_MEDIATED_ENDOCYTOSIS	REACTOME_CLATHRIN_MEDIATED_ENDOCYTOSIS		139	-0.286075	-1.38928	0.0195228	0.164837	1	3029	tags=26%, list=15%, signal=30%
REACTOME_SENSORY_PROCESSING_OF_SOUND	REACTOME_SENSORY_PROCESSING_OF_SOUND		66	-0.324125	-1.38837	0.0401691	0.165014	1	3330	tags=30%, list=17%, signal=36%
REACTOME_FGFR1_MUTANT_RECEPTOR_ACTIVATION	REACTOME_FGFR1_MUTANT_RECEPTOR_ACTIVATION		27	-0.403442	-1.3883	0.0683761	0.164364	1	3629	tags=33%, list=18%, signal=41%
REACTOME_L1CAM_INTERACTIONS	REACTOME_L1CAM_INTERACTIONS		116	-0.293526	-1.38309	0.0276134	0.168671	1	3933	tags=31%, list=20%, signal=39%
REACTOME_PI3K_AKT_SIGNALING_IN_CANCER	REACTOME_PI3K_AKT_SIGNALING_IN_CANCER		104	-0.295971	-1.38114	0.035124	0.170004	1	4305	tags=29%, list=22%, signal=37%
REACTOME_TOLL_LIKE_RECEPTOR_TLR1_TLR2_CASCADE	REACTOME_TOLL_LIKE_RECEPTOR_TLR1_TLR2_CASCADE		111	-0.292204	-1.38055	0.0203666	0.169855	1	4226	tags=32%, list=21%, signal=41%
REACTOME_RECRUITMENT_OF_NUMA_TO_MITOTIC_CENTROSOMES	REACTOME_RECRUITMENT_OF_NUMA_TO_MITOTIC_CENTROSOMES		90	-0.300647	-1.37825	0.0323887	0.171518	1	4054	tags=30%, list=20%, signal=38%
REACTOME_GASTRIN_CREB_SIGNALLING_PATHWAY_VIA_PKC_AND_MAPK	REACTOME_GASTRIN_CREB_SIGNALLING_PATHWAY_VIA_PKC_AND_MAPK		17	-0.446661	-1.37809	0.10041	0.170985	1	2443	tags=35%, list=12%, signal=40%
REACTOME_INSULIN_RECEPTOR_SIGNALLING_CASCADE	REACTOME_INSULIN_RECEPTOR_SIGNALLING_CASCADE		48	-0.345924	-1.37263	0.0600414	0.176157	1	4582	tags=38%, list=23%, signal=49%
REACTOME_RND1_GTPASE_CYCLE	REACTOME_RND1_GTPASE_CYCLE		42	-0.348224	-1.37164	0.0639659	0.176563	1	6155	tags=50%, list=31%, signal=72%
REACTOME_STIMULI_SENSING_CHANNELS	REACTOME_STIMULI_SENSING_CHANNELS		97	-0.298263	-1.36992	0.0305499	0.177426	1	5509	tags=34%, list=28%, signal=47%
REACTOME_FORMATION_OF_WDR5_CONTAINING_HISTONE_MODIFYING_COMPLEXES	REACTOME_FORMATION_OF_WDR5_CONTAINING_HISTONE_MODIFYING_COMPLEXES		40	-0.353206	-1.36846	0.0848485	0.178314	1	4822	tags=52%, list=24%, signal=69%
REACTOME_NONHOMOLOGOUS_END_JOINING_NHEJ	REACTOME_NONHOMOLOGOUS_END_JOINING_NHEJ		30	-0.37991	-1.36424	0.079918	0.182244	1	3512	tags=37%, list=18%, signal=45%
REACTOME_SIGNALING_BY_TGF_BETA_RECEPTOR_COMPLEX	REACTOME_SIGNALING_BY_TGF_BETA_RECEPTOR_COMPLEX		94	-0.292904	-1.36388	0.0245399	0.181831	1	2883	tags=26%, list=15%, signal=30%
REACTOME_SIGNALING_BY_NUCLEAR_RECEPTORS	REACTOME_SIGNALING_BY_NUCLEAR_RECEPTORS		226	-0.259095	-1.36225	0.0172786	0.182798	1	2164	tags=21%, list=11%, signal=23%
REACTOME_SHC_MEDIATED_CASCADE_FGFR4	REACTOME_SHC_MEDIATED_CASCADE_FGFR4		16	-0.452343	-1.36128	0.103175	0.183133	1	3629	tags=31%, list=18%, signal=38%
REACTOME_IRS_MEDIATED_SIGNALLING	REACTOME_IRS_MEDIATED_SIGNALLING		43	-0.347224	-1.3583	0.0628931	0.185656	1	4582	tags=37%, list=23%, signal=48%
REACTOME_FCERI_MEDIATED_MAPK_ACTIVATION	REACTOME_FCERI_MEDIATED_MAPK_ACTIVATION		32	-0.370638	-1.35781	0.0773931	0.18538	1	3960	tags=38%, list=20%, signal=47%
REACTOME_RECRUITMENT_OF_MITOTIC_CENTROSOME_PROTEINS_AND_COMPLEXES	REACTOME_RECRUITMENT_OF_MITOTIC_CENTROSOME_PROTEINS_AND_COMPLEXES		80	-0.306351	-1.35755	0.0555556	0.184873	1	4054	tags=30%, list=20%, signal=38%
REACTOME_TERMINATION_OF_O_GLYCAN_BIOSYNTHESIS	REACTOME_TERMINATION_OF_O_GLYCAN_BIOSYNTHESIS		20	-0.415906	-1.35573	0.105364	0.186194	1	5252	tags=50%, list=27%, signal=68%
REACTOME_INSULIN_PROCESSING	REACTOME_INSULIN_PROCESSING		23	-0.408583	-1.35458	0.107943	0.186769	1	2331	tags=26%, list=12%, signal=30%
REACTOME_PI_METABOLISM	REACTOME_PI_METABOLISM		81	-0.303017	-1.3505	0.065678	0.190466	1	6072	tags=43%, list=31%, signal=62%
REACTOME_CONSTITUTIVE_SIGNALING_BY_AKT1_E17K_IN_CANCER	REACTOME_CONSTITUTIVE_SIGNALING_BY_AKT1_E17K_IN_CANCER		26	-0.385365	-1.34964	0.0920245	0.190713	1	2443	tags=31%, list=12%, signal=35%
REACTOME_GLUCOSE_METABOLISM	REACTOME_GLUCOSE_METABOLISM		78	-0.301781	-1.34963	0.0462777	0.189951	1	4525	tags=35%, list=23%, signal=45%
REACTOME_EPHB_MEDIATED_FORWARD_SIGNALING	REACTOME_EPHB_MEDIATED_FORWARD_SIGNALING		40	-0.351227	-1.34588	0.0791075	0.193296	1	6172	tags=50%, list=31%, signal=73%
REACTOME_RMTS_METHYLATE_HISTONE_ARGININES	REACTOME_RMTS_METHYLATE_HISTONE_ARGININES		29	-0.381411	-1.34465	0.0968379	0.193934	1	5644	tags=55%, list=29%, signal=77%
REACTOME_CGMP_EFFECTS	REACTOME_CGMP_EFFECTS		15	-0.448072	-1.34409	0.113445	0.193731	1	1226	tags=20%, list=6%, signal=21%
REACTOME_TOLL_LIKE_RECEPTOR_CASCADES	REACTOME_TOLL_LIKE_RECEPTOR_CASCADES		164	-0.26865	-1.33513	0.0317797	0.203444	1	4226	tags=31%, list=21%, signal=39%
REACTOME_EGR2_AND_SOX10_MEDIATED_INITIATION_OF_SCHWANN_CELL_MYELINATION	REACTOME_EGR2_AND_SOX10_MEDIATED_INITIATION_OF_SCHWANN_CELL_MYELINATION		27	-0.377774	-1.33455	0.0938865	0.203261	1	4300	tags=37%, list=22%, signal=47%
REACTOME_RHO_GTPASE_EFFECTORS	REACTOME_RHO_GTPASE_EFFECTORS		250	-0.249628	-1.3337	0.0232068	0.203411	1	5155	tags=36%, list=26%, signal=48%
REACTOME_RHOJ_GTPASE_CYCLE	REACTOME_RHOJ_GTPASE_CYCLE		54	-0.328042	-1.33185	0.0723141	0.204792	1	5284	tags=39%, list=27%, signal=53%
REACTOME_M_DECAY_DEGRADATION_OF_MATERNAL_MRNAS_BY_MATERNALLY_STORED_FACTORS	REACTOME_M_DECAY_DEGRADATION_OF_MATERNAL_MRNAS_BY_MATERNALLY_STORED_FACTORS		26	-0.387513	-1.33098	0.112735	0.205206	1	3926	tags=38%, list=20%, signal=48%
REACTOME_NUCLEAR_SIGNALING_BY_ERBB4	REACTOME_NUCLEAR_SIGNALING_BY_ERBB4		30	-0.375034	-1.33011	0.0973631	0.205525	1	2144	tags=27%, list=11%, signal=30%
REACTOME_GAB1_SIGNALOSOME	REACTOME_GAB1_SIGNALOSOME		17	-0.425452	-1.32929	0.133205	0.20569	1	1385	tags=24%, list=7%, signal=25%
REACTOME_RESOLUTION_OF_SISTER_CHROMATID_COHESION	REACTOME_RESOLUTION_OF_SISTER_CHROMATID_COHESION		117	-0.281511	-1.32808	0.0340426	0.206445	1	4903	tags=38%, list=25%, signal=51%
REACTOME_ISG15_ANTIVIRAL_MECHANISM	REACTOME_ISG15_ANTIVIRAL_MECHANISM		70	-0.309607	-1.32717	0.0635593	0.206785	1	2929	tags=30%, list=15%, signal=35%
REACTOME_GOLGI_ASSOCIATED_VESICLE_BIOGENESIS	REACTOME_GOLGI_ASSOCIATED_VESICLE_BIOGENESIS		55	-0.320547	-1.32516	0.0693069	0.208283	1	4084	tags=35%, list=21%, signal=43%
REACTOME_FRS_MEDIATED_FGFR4_SIGNALING	REACTOME_FRS_MEDIATED_FGFR4_SIGNALING		18	-0.424472	-1.3249	0.130952	0.207712	1	3994	tags=33%, list=20%, signal=42%
REACTOME_SARS_COV_1_TARGETS_HOST_INTRACELLULAR_SIGNALLING_AND_REGULATORY_PATHWAYS	REACTOME_SARS_COV_1_TARGETS_HOST_INTRACELLULAR_SIGNALLING_AND_REGULATORY_PATHWAYS		16	-0.423765	-1.32293	0.131687	0.209427	1	1760	tags=25%, list=9%, signal=27%
REACTOME_NUCLEOTIDE_BINDING_DOMAIN_LEUCINE_RICH_REPEAT_CONTAINING_RECEPTOR_NLR_SIGNALING_PATHWAYS	REACTOME_NUCLEOTIDE_BINDING_DOMAIN_LEUCINE_RICH_REPEAT_CONTAINING_RECEPTOR_NLR_SIGNALING_PATHWAYS		56	-0.31787	-1.32163	0.0831683	0.210412	1	5118	tags=38%, list=26%, signal=50%
REACTOME_SIGNAL_TRANSDUCTION_BY_L1	REACTOME_SIGNAL_TRANSDUCTION_BY_L1		21	-0.396132	-1.3198	0.104536	0.211869	1	5834	tags=62%, list=29%, signal=88%
REACTOME_CONSTITUTIVE_SIGNALING_BY_ABERRANT_PI3K_IN_CANCER	REACTOME_CONSTITUTIVE_SIGNALING_BY_ABERRANT_PI3K_IN_CANCER		77	-0.299265	-1.31845	0.059387	0.2129	1	5125	tags=32%, list=26%, signal=44%
REACTOME_SIGNALING_BY_EGFR_IN_CANCER	REACTOME_SIGNALING_BY_EGFR_IN_CANCER		25	-0.383084	-1.31698	0.123431	0.213862	1	1880	tags=28%, list=9%, signal=31%
REACTOME_PARACETAMOL_ADME	REACTOME_PARACETAMOL_ADME		18	-0.419352	-1.31658	0.133858	0.213558	1	1961	tags=28%, list=10%, signal=31%
REACTOME_ASPIRIN_ADME	REACTOME_ASPIRIN_ADME		19	-0.416945	-1.31079	0.122736	0.220405	1	4109	tags=47%, list=21%, signal=60%
REACTOME_SIGNALING_BY_TGFBR3	REACTOME_SIGNALING_BY_TGFBR3		49	-0.321682	-1.30562	0.0814196	0.226729	1	3795	tags=33%, list=19%, signal=40%
REACTOME_GENE_SILENCING_BY_RNA	REACTOME_GENE_SILENCING_BY_RNA		76	-0.299503	-1.30511	0.0708502	0.226518	1	4094	tags=37%, list=21%, signal=46%
REACTOME_SIGNALING_BY_FLT3_ITD_AND_TKD_MUTANTS	REACTOME_SIGNALING_BY_FLT3_ITD_AND_TKD_MUTANTS		16	-0.42687	-1.30364	0.155242	0.227665	1	2399	tags=25%, list=12%, signal=28%
REACTOME_SLC_TRANSPORTER_DISORDERS	REACTOME_SLC_TRANSPORTER_DISORDERS		83	-0.288515	-1.30038	0.0734967	0.231153	1	3706	tags=29%, list=19%, signal=35%
REACTOME_MUSCLE_CONTRACTION	REACTOME_MUSCLE_CONTRACTION		193	-0.248779	-1.29905	0.0319149	0.232126	1	5758	tags=39%, list=29%, signal=55%
REACTOME_INTRA_GOLGI_TRAFFIC	REACTOME_INTRA_GOLGI_TRAFFIC		43	-0.325098	-1.29792	0.11546	0.232759	1	4794	tags=37%, list=24%, signal=49%
REACTOME_MITF_M_DEPENDENT_GENE_EXPRESSION	REACTOME_MITF_M_DEPENDENT_GENE_EXPRESSION		90	-0.282585	-1.29642	0.0622318	0.233913	1	5756	tags=41%, list=29%, signal=58%
REACTOME_CARDIAC_CONDUCTION	REACTOME_CARDIAC_CONDUCTION		124	-0.270549	-1.29339	0.0641822	0.236962	1	5758	tags=40%, list=29%, signal=57%
REACTOME_RHO_GTPASES_ACTIVATE_PKNS	REACTOME_RHO_GTPASES_ACTIVATE_PKNS		32	-0.357326	-1.29255	0.107822	0.237275	1	2495	tags=28%, list=13%, signal=32%
REACTOME_ERK_MAPK_TARGETS	REACTOME_ERK_MAPK_TARGETS		22	-0.389573	-1.29223	0.141199	0.236844	1	3933	tags=41%, list=20%, signal=51%
REACTOME_NPAS4_REGULATES_EXPRESSION_OF_TARGET_GENES	REACTOME_NPAS4_REGULATES_EXPRESSION_OF_TARGET_GENES		19	-0.4074	-1.29111	0.126789	0.23764	1	2775	tags=26%, list=14%, signal=31%
REACTOME_DARPP_32_EVENTS	REACTOME_DARPP_32_EVENTS		23	-0.382244	-1.29072	0.133201	0.237291	1	2728	tags=30%, list=14%, signal=35%
REACTOME_MITF_M_REGULATED_MELANOCYTE_DEVELOPMENT	REACTOME_MITF_M_REGULATED_MELANOCYTE_DEVELOPMENT		120	-0.268382	-1.28554	0.0679825	0.24331	1	5756	tags=42%, list=29%, signal=58%
REACTOME_REGULATION_OF_INSULIN_SECRETION	REACTOME_REGULATION_OF_INSULIN_SECRETION		68	-0.296113	-1.28483	0.0705645	0.243527	1	2945	tags=25%, list=15%, signal=29%
REACTOME_SUMOYLATION_OF_DNA_REPLICATION_PROTEINS	REACTOME_SUMOYLATION_OF_DNA_REPLICATION_PROTEINS		44	-0.324363	-1.2842	0.115464	0.243549	1	4860	tags=43%, list=25%, signal=57%
REACTOME_DISEASES_ASSOCIATED_WITH_O_GLYCOSYLATION_OF_PROTEINS	REACTOME_DISEASES_ASSOCIATED_WITH_O_GLYCOSYLATION_OF_PROTEINS		63	-0.300106	-1.2802	0.105809	0.247969	1	6380	tags=46%, list=32%, signal=68%
REACTOME_O_LINKED_GLYCOSYLATION_OF_MUCINS	REACTOME_O_LINKED_GLYCOSYLATION_OF_MUCINS		52	-0.315946	-1.27839	0.107822	0.249571	1	5252	tags=37%, list=27%, signal=50%
REACTOME_C_TYPE_LECTIN_RECEPTORS_CLRS	REACTOME_C_TYPE_LECTIN_RECEPTORS_CLRS		131	-0.261476	-1.27599	0.0409836	0.251938	1	2930	tags=25%, list=15%, signal=29%
REACTOME_O_LINKED_GLYCOSYLATION	REACTOME_O_LINKED_GLYCOSYLATION		98	-0.274671	-1.27507	0.067623	0.252343	1	5543	tags=36%, list=28%, signal=49%
REACTOME_FLT3_SIGNALING	REACTOME_FLT3_SIGNALING		38	-0.334845	-1.27493	0.1125	0.251675	1	2399	tags=26%, list=12%, signal=30%
REACTOME_NEUREXINS_AND_NEUROLIGINS	REACTOME_NEUREXINS_AND_NEUROLIGINS		52	-0.308698	-1.27405	0.0849802	0.252003	1	2632	tags=23%, list=13%, signal=27%
REACTOME_SIGNALING_BY_FGFR4	REACTOME_SIGNALING_BY_FGFR4		37	-0.337502	-1.2727	0.126	0.253133	1	4224	tags=35%, list=21%, signal=45%
REACTOME_DNA_DOUBLE_STRAND_BREAK_RESPONSE	REACTOME_DNA_DOUBLE_STRAND_BREAK_RESPONSE		40	-0.334701	-1.27208	0.12753	0.2532	1	1570	tags=25%, list=8%, signal=27%
REACTOME_TP53_REGULATES_TRANSCRIPTION_OF_ADDITIONAL_CELL_CYCLE_GENES_WHOSE_EXACT_ROLE_IN_THE_P53_PATHWAY_REMAIN_UNCERTAIN	REACTOME_TP53_REGULATES_TRANSCRIPTION_OF_ADDITIONAL_CELL_CYCLE_GENES_WHOSE_EXACT_ROLE_IN_THE_P53_PATHWAY_REMAIN_UNCERTAIN		20	-0.396004	-1.27194	0.146825	0.252499	1	3926	tags=40%, list=20%, signal=50%
REACTOME_SIGNALING_BY_CSF1_M_CSF_IN_MYELOID_CELLS	REACTOME_SIGNALING_BY_CSF1_M_CSF_IN_MYELOID_CELLS		31	-0.353302	-1.27103	0.137778	0.252845	1	3994	tags=32%, list=20%, signal=40%
REACTOME_RAS_ACTIVATION_UPON_CA2_INFLUX_THROUGH_NMDA_RECEPTOR	REACTOME_RAS_ACTIVATION_UPON_CA2_INFLUX_THROUGH_NMDA_RECEPTOR		18	-0.403157	-1.26906	0.162651	0.254824	1	3955	tags=44%, list=20%, signal=55%
REACTOME_TRANSPORT_OF_MATURE_TRANSCRIPT_TO_CYTOPLASM	REACTOME_TRANSPORT_OF_MATURE_TRANSCRIPT_TO_CYTOPLASM		79	-0.283387	-1.26356	0.0901961	0.26193	1	2567	tags=20%, list=13%, signal=23%
REACTOME_SIGNALING_BY_NOTCH3	REACTOME_SIGNALING_BY_NOTCH3		49	-0.311647	-1.26236	0.109244	0.262637	1	4706	tags=37%, list=24%, signal=48%
REACTOME_CARGO_RECOGNITION_FOR_CLATHRIN_MEDIATED_ENDOCYTOSIS	REACTOME_CARGO_RECOGNITION_FOR_CLATHRIN_MEDIATED_ENDOCYTOSIS		99	-0.267922	-1.26088	0.0781893	0.263896	1	3029	tags=26%, list=15%, signal=31%
REACTOME_FACTORS_INVOLVED_IN_MEGAKARYOCYTE_DEVELOPMENT_AND_PLATELET_PRODUCTION	REACTOME_FACTORS_INVOLVED_IN_MEGAKARYOCYTE_DEVELOPMENT_AND_PLATELET_PRODUCTION		129	-0.26002	-1.26008	0.06875	0.263996	1	4903	tags=33%, list=25%, signal=44%
REACTOME_CA2_PATHWAY	REACTOME_CA2_PATHWAY		59	-0.297386	-1.259	0.0956175	0.264624	1	5462	tags=42%, list=28%, signal=58%
REACTOME_PROCESSING_OF_INTRONLESS_PRE_MRNAS	REACTOME_PROCESSING_OF_INTRONLESS_PRE_MRNAS		20	-0.387884	-1.25593	0.186373	0.268352	1	4333	tags=40%, list=22%, signal=51%
REACTOME_ION_HOMEOSTASIS	REACTOME_ION_HOMEOSTASIS		54	-0.302444	-1.25184	0.131048	0.273477	1	5448	tags=44%, list=28%, signal=61%
REACTOME_RECYCLING_PATHWAY_OF_L1	REACTOME_RECYCLING_PATHWAY_OF_L1		45	-0.315785	-1.25168	0.151579	0.272777	1	5907	tags=49%, list=30%, signal=70%
REACTOME_RHOBTB2_GTPASE_CYCLE	REACTOME_RHOBTB2_GTPASE_CYCLE		23	-0.369154	-1.25106	0.163107	0.272852	1	6031	tags=57%, list=30%, signal=81%
REACTOME_METABOLISM_OF_CARBOHYDRATES	REACTOME_METABOLISM_OF_CARBOHYDRATES		267	-0.23145	-1.24916	0.0337079	0.274814	1	4749	tags=31%, list=24%, signal=40%
REACTOME_DOWNREGULATION_OF_ERBB2_SIGNALING	REACTOME_DOWNREGULATION_OF_ERBB2_SIGNALING		27	-0.362994	-1.24845	0.177824	0.275081	1	4160	tags=41%, list=21%, signal=52%
REACTOME_CARBOXYTERMINAL_POST_TRANSLATIONAL_MODIFICATIONS_OF_TUBULIN	REACTOME_CARBOXYTERMINAL_POST_TRANSLATIONAL_MODIFICATIONS_OF_TUBULIN		40	-0.322675	-1.24843	0.153693	0.274206	1	5420	tags=45%, list=27%, signal=62%
REACTOME_NEGATIVE_REGULATION_OF_THE_PI3K_AKT_NETWORK	REACTOME_NEGATIVE_REGULATION_OF_THE_PI3K_AKT_NETWORK		111	-0.262999	-1.24595	0.052521	0.276975	1	4582	tags=28%, list=23%, signal=36%
REACTOME_REGULATION_OF_TP53_EXPRESSION_AND_DEGRADATION	REACTOME_REGULATION_OF_TP53_EXPRESSION_AND_DEGRADATION		37	-0.329585	-1.24291	0.157895	0.280829	1	2728	tags=30%, list=14%, signal=34%
REACTOME_SIGNALING_BY_NTRK2_TRKB	REACTOME_SIGNALING_BY_NTRK2_TRKB		24	-0.368923	-1.23695	0.175153	0.288607	1	4224	tags=38%, list=21%, signal=48%
REACTOME_ANTIVIRAL_MECHANISM_BY_IFN_STIMULATED_GENES	REACTOME_ANTIVIRAL_MECHANISM_BY_IFN_STIMULATED_GENES		141	-0.252062	-1.23673	0.0759494	0.288027	1	2740	tags=23%, list=14%, signal=26%
REACTOME_PLATELET_CALCIUM_HOMEOSTASIS	REACTOME_PLATELET_CALCIUM_HOMEOSTASIS		26	-0.360799	-1.2347	0.17126	0.290086	1	5398	tags=50%, list=27%, signal=69%
REACTOME_INFLAMMASOMES	REACTOME_INFLAMMASOMES		21	-0.382856	-1.23409	0.182979	0.290122	1	6418	tags=52%, list=32%, signal=77%
REACTOME_SIGNALING_BY_CTNNB1_PHOSPHO_SITE_MUTANTS	REACTOME_SIGNALING_BY_CTNNB1_PHOSPHO_SITE_MUTANTS		15	-0.411455	-1.23293	0.197125	0.290993	1	4522	tags=47%, list=23%, signal=60%
REACTOME_VIRAL_MESSENGER_RNA_SYNTHESIS	REACTOME_VIRAL_MESSENGER_RNA_SYNTHESIS		42	-0.317147	-1.23241	0.172199	0.290816	1	2339	tags=31%, list=12%, signal=35%
REACTOME_CD28_CO_STIMULATION	REACTOME_CD28_CO_STIMULATION		33	-0.328753	-1.23186	0.167364	0.290762	1	2495	tags=24%, list=13%, signal=28%
REACTOME_LISTERIA_MONOCYTOGENES_ENTRY_INTO_HOST_CELLS	REACTOME_LISTERIA_MONOCYTOGENES_ENTRY_INTO_HOST_CELLS		19	-0.383104	-1.23109	0.172485	0.290965	1	3989	tags=42%, list=20%, signal=53%
REACTOME_TRANSCRIPTIONAL_REGULATION_OF_BROWN_AND_BEIGE_ADIPOCYTE_DIFFERENTIATION	REACTOME_TRANSCRIPTIONAL_REGULATION_OF_BROWN_AND_BEIGE_ADIPOCYTE_DIFFERENTIATION		30	-0.347001	-1.23009	0.176587	0.291672	1	3644	tags=30%, list=18%, signal=37%
REACTOME_FOXO_MEDIATED_TRANSCRIPTION_OF_CELL_CYCLE_GENES	REACTOME_FOXO_MEDIATED_TRANSCRIPTION_OF_CELL_CYCLE_GENES		16	-0.408084	-1.22894	0.185654	0.292516	1	2229	tags=25%, list=11%, signal=28%
REACTOME_SNRNP_ASSEMBLY	REACTOME_SNRNP_ASSEMBLY		50	-0.304864	-1.22747	0.148515	0.293771	1	2411	tags=30%, list=12%, signal=34%
REACTOME_FC_EPSILON_RECEPTOR_FCERI_SIGNALING	REACTOME_FC_EPSILON_RECEPTOR_FCERI_SIGNALING		129	-0.249252	-1.22059	0.0969072	0.303993	1	2984	tags=26%, list=15%, signal=30%
REACTOME_DEUBIQUITINATION	REACTOME_DEUBIQUITINATION		229	-0.229783	-1.22056	0.0631579	0.303103	1	3512	tags=28%, list=18%, signal=33%
REACTOME_NEGATIVE_REGULATION_OF_MET_ACTIVITY	REACTOME_NEGATIVE_REGULATION_OF_MET_ACTIVITY		20	-0.371497	-1.22039	0.22103	0.302411	1	2488	tags=30%, list=13%, signal=34%
REACTOME_TRANSCRIPTIONAL_REGULATION_BY_E2F6	REACTOME_TRANSCRIPTIONAL_REGULATION_BY_E2F6		34	-0.325523	-1.2148	0.172065	0.310571	1	4806	tags=41%, list=24%, signal=54%
REACTOME_TBC_RABGAPS	REACTOME_TBC_RABGAPS		43	-0.305791	-1.21432	0.187123	0.310382	1	5996	tags=51%, list=30%, signal=73%
REACTOME_MEIOTIC_SYNAPSIS	REACTOME_MEIOTIC_SYNAPSIS		31	-0.333616	-1.21431	0.192623	0.309442	1	5573	tags=45%, list=28%, signal=63%
REACTOME_ONCOGENIC_MAPK_SIGNALING	REACTOME_ONCOGENIC_MAPK_SIGNALING		75	-0.273909	-1.21425	0.139918	0.308585	1	6035	tags=47%, list=30%, signal=67%
REACTOME_N_GLYCAN_ANTENNAE_ELONGATION_IN_THE_MEDIAL_TRANS_GOLGI	REACTOME_N_GLYCAN_ANTENNAE_ELONGATION_IN_THE_MEDIAL_TRANS_GOLGI		23	-0.362578	-1.21332	0.209901	0.309071	1	5349	tags=52%, list=27%, signal=71%
REACTOME_RHOG_GTPASE_CYCLE	REACTOME_RHOG_GTPASE_CYCLE		72	-0.278147	-1.21182	0.144628	0.310468	1	2421	tags=21%, list=12%, signal=24%
REACTOME_ANTIGEN_PRESENTATION_FOLDING_ASSEMBLY_AND_PEPTIDE_LOADING_OF_CLASS_I_MHC	REACTOME_ANTIGEN_PRESENTATION_FOLDING_ASSEMBLY_AND_PEPTIDE_LOADING_OF_CLASS_I_MHC		29	-0.341412	-1.21139	0.194274	0.310189	1	3067	tags=31%, list=15%, signal=37%
REACTOME_EFFECTS_OF_PIP2_HYDROLYSIS	REACTOME_EFFECTS_OF_PIP2_HYDROLYSIS		25	-0.352793	-1.21118	0.194831	0.309619	1	722	tags=16%, list=4%, signal=17%
REACTOME_O_GLYCOSYLATION_OF_TSR_DOMAIN_CONTAINING_PROTEINS	REACTOME_O_GLYCOSYLATION_OF_TSR_DOMAIN_CONTAINING_PROTEINS		38	-0.316604	-1.21035	0.171429	0.310068	1	7226	tags=53%, list=37%, signal=83%
REACTOME_HCMV_INFECTION	REACTOME_HCMV_INFECTION		94	-0.262591	-1.20817	0.144737	0.312712	1	2665	tags=24%, list=13%, signal=28%
REACTOME_OPIOID_SIGNALLING	REACTOME_OPIOID_SIGNALLING		83	-0.266161	-1.20773	0.147609	0.312384	1	2863	tags=23%, list=14%, signal=27%
REACTOME_DNA_DAMAGE_TELOMERE_STRESS_INDUCED_SENESCENCE	REACTOME_DNA_DAMAGE_TELOMERE_STRESS_INDUCED_SENESCENCE		27	-0.343642	-1.20758	0.2	0.311703	1	6021	tags=48%, list=30%, signal=69%
REACTOME_P75_NTR_RECEPTOR_MEDIATED_SIGNALLING	REACTOME_P75_NTR_RECEPTOR_MEDIATED_SIGNALLING		96	-0.2625	-1.20638	0.118644	0.312756	1	5978	tags=43%, list=30%, signal=61%
REACTOME_PI_3K_CASCADE_FGFR2	REACTOME_PI_3K_CASCADE_FGFR2		19	-0.384596	-1.20588	0.220202	0.312752	1	4224	tags=32%, list=21%, signal=40%
REACTOME_ADIPOGENESIS	REACTOME_ADIPOGENESIS		109	-0.256348	-1.20527	0.128049	0.312797	1	3351	tags=25%, list=17%, signal=30%
REACTOME_INOSITOL_PHOSPHATE_METABOLISM	REACTOME_INOSITOL_PHOSPHATE_METABOLISM		46	-0.302857	-1.20249	0.195329	0.316601	1	5169	tags=43%, list=26%, signal=59%
REACTOME_TRANSCRIPTIONAL_REGULATION_OF_WHITE_ADIPOCYTE_DIFFERENTIATION	REACTOME_TRANSCRIPTIONAL_REGULATION_OF_WHITE_ADIPOCYTE_DIFFERENTIATION		84	-0.265361	-1.19931	0.159449	0.320976	1	2865	tags=24%, list=14%, signal=28%
REACTOME_ANTIGEN_ACTIVATES_B_CELL_RECEPTOR_BCR_LEADING_TO_GENERATION_OF_SECOND_MESSENGERS	REACTOME_ANTIGEN_ACTIVATES_B_CELL_RECEPTOR_BCR_LEADING_TO_GENERATION_OF_SECOND_MESSENGERS		30	-0.337341	-1.19804	0.187123	0.322113	1	2839	tags=23%, list=14%, signal=27%
REACTOME_ER_TO_GOLGI_ANTEROGRADE_TRANSPORT	REACTOME_ER_TO_GOLGI_ANTEROGRADE_TRANSPORT		149	-0.242974	-1.19743	0.114967	0.322174	1	3899	tags=28%, list=20%, signal=34%
REACTOME_INTRA_GOLGI_AND_RETROGRADE_GOLGI_TO_ER_TRAFFIC	REACTOME_INTRA_GOLGI_AND_RETROGRADE_GOLGI_TO_ER_TRAFFIC		195	-0.23629	-1.19731	0.106695	0.321411	1	3899	tags=28%, list=20%, signal=34%
REACTOME_HDACS_DEACETYLATE_HISTONES	REACTOME_HDACS_DEACETYLATE_HISTONES		32	-0.33393	-1.19624	0.210204	0.322257	1	4648	tags=38%, list=23%, signal=49%
REACTOME_SUMOYLATION_OF_TRANSCRIPTION_FACTORS	REACTOME_SUMOYLATION_OF_TRANSCRIPTION_FACTORS		18	-0.38378	-1.19594	0.218107	0.321807	1	1371	tags=28%, list=7%, signal=30%
REACTOME_CELL_DEATH_SIGNALLING_VIA_NRAGE_NRIF_AND_NADE	REACTOME_CELL_DEATH_SIGNALLING_VIA_NRAGE_NRIF_AND_NADE		75	-0.270644	-1.1934	0.161359	0.325245	1	5978	tags=45%, list=30%, signal=65%
REACTOME_TRANSPORT_TO_THE_GOLGI_AND_SUBSEQUENT_MODIFICATION	REACTOME_TRANSPORT_TO_THE_GOLGI_AND_SUBSEQUENT_MODIFICATION		177	-0.237515	-1.19145	0.115385	0.327529	1	3899	tags=28%, list=20%, signal=34%
REACTOME_ASSEMBLY_AND_CELL_SURFACE_PRESENTATION_OF_NMDA_RECEPTORS	REACTOME_ASSEMBLY_AND_CELL_SURFACE_PRESENTATION_OF_NMDA_RECEPTORS		38	-0.314501	-1.19082	0.202505	0.327603	1	5448	tags=47%, list=28%, signal=65%
REACTOME_RND3_GTPASE_CYCLE	REACTOME_RND3_GTPASE_CYCLE		41	-0.302766	-1.18828	0.195266	0.330675	1	6679	tags=51%, list=34%, signal=77%
REACTOME_REPRODUCTION	REACTOME_REPRODUCTION		83	-0.263014	-1.18738	0.15507	0.331314	1	1930	tags=17%, list=10%, signal=19%
REACTOME_CASPASE_ACTIVATION_VIA_EXTRINSIC_APOPTOTIC_SIGNALLING_PATHWAY	REACTOME_CASPASE_ACTIVATION_VIA_EXTRINSIC_APOPTOTIC_SIGNALLING_PATHWAY		26	-0.341451	-1.18541	0.224138	0.333677	1	6060	tags=46%, list=31%, signal=66%
REACTOME_DAP12_SIGNALING	REACTOME_DAP12_SIGNALING		27	-0.333727	-1.18411	0.198364	0.33504	1	5834	tags=41%, list=29%, signal=58%
REACTOME_CD28_DEPENDENT_PI3K_AKT_SIGNALING	REACTOME_CD28_DEPENDENT_PI3K_AKT_SIGNALING		22	-0.362925	-1.18289	0.233624	0.33619	1	4011	tags=32%, list=20%, signal=40%
REACTOME_TRANS_GOLGI_NETWORK_VESICLE_BUDDING	REACTOME_TRANS_GOLGI_NETWORK_VESICLE_BUDDING		71	-0.275248	-1.18185	0.155602	0.336966	1	4084	tags=31%, list=21%, signal=39%
REACTOME_HCMV_LATE_EVENTS	REACTOME_HCMV_LATE_EVENTS		52	-0.289062	-1.18043	0.202062	0.338337	1	2339	tags=27%, list=12%, signal=30%
REACTOME_CHONDROITIN_SULFATE_DERMATAN_SULFATE_METABOLISM	REACTOME_CHONDROITIN_SULFATE_DERMATAN_SULFATE_METABOLISM		48	-0.295195	-1.17985	0.195402	0.338388	1	5688	tags=42%, list=29%, signal=58%
REACTOME_DEATH_RECEPTOR_SIGNALING	REACTOME_DEATH_RECEPTOR_SIGNALING		152	-0.23634	-1.17771	0.13245	0.341091	1	5422	tags=38%, list=27%, signal=51%
REACTOME_ACTIVATION_OF_GENE_EXPRESSION_BY_SREBF_SREBP	REACTOME_ACTIVATION_OF_GENE_EXPRESSION_BY_SREBF_SREBP		42	-0.302441	-1.17762	0.195565	0.340273	1	2703	tags=31%, list=14%, signal=36%
REACTOME_REGULATION_OF_KIT_SIGNALING	REACTOME_REGULATION_OF_KIT_SIGNALING		16	-0.376126	-1.17735	0.243665	0.339808	1	5651	tags=50%, list=29%, signal=70%
REACTOME_SIGNALING_BY_NOTCH1_PEST_DOMAIN_MUTANTS_IN_CANCER	REACTOME_SIGNALING_BY_NOTCH1_PEST_DOMAIN_MUTANTS_IN_CANCER		58	-0.278423	-1.17535	0.182609	0.342294	1	4706	tags=33%, list=24%, signal=43%
REACTOME_MEIOSIS	REACTOME_MEIOSIS		52	-0.287759	-1.17423	0.195519	0.343338	1	5573	tags=38%, list=28%, signal=53%
REACTOME_KIDNEY_DEVELOPMENT	REACTOME_KIDNEY_DEVELOPMENT		40	-0.303448	-1.1735	0.189655	0.343591	1	3895	tags=30%, list=20%, signal=37%
REACTOME_FOXO_MEDIATED_TRANSCRIPTION_OF_CELL_DEATH_GENES	REACTOME_FOXO_MEDIATED_TRANSCRIPTION_OF_CELL_DEATH_GENES		16	-0.386848	-1.16964	0.254717	0.349562	1	3697	tags=38%, list=19%, signal=46%
REACTOME_SYNTHESIS_OF_BILE_ACIDS_AND_BILE_SALTS	REACTOME_SYNTHESIS_OF_BILE_ACIDS_AND_BILE_SALTS		28	-0.33207	-1.16847	0.238	0.350592	1	4061	tags=32%, list=21%, signal=40%
REACTOME_THE_NLRP3_INFLAMMASOME	REACTOME_THE_NLRP3_INFLAMMASOME		16	-0.384858	-1.16582	0.267578	0.354247	1	4184	tags=38%, list=21%, signal=48%
REACTOME_CRMPS_IN_SEMA3A_SIGNALING	REACTOME_CRMPS_IN_SEMA3A_SIGNALING		16	-0.378854	-1.16383	0.241667	0.357001	1	1109	tags=19%, list=6%, signal=20%
REACTOME_CTLA4_INHIBITORY_SIGNALING	REACTOME_CTLA4_INHIBITORY_SIGNALING		21	-0.35937	-1.16283	0.260417	0.357764	1	5651	tags=43%, list=29%, signal=60%
REACTOME_NOD1_2_SIGNALING_PATHWAY	REACTOME_NOD1_2_SIGNALING_PATHWAY		36	-0.308901	-1.16239	0.211694	0.357522	1	2831	tags=25%, list=14%, signal=29%
REACTOME_DISEASES_OF_HEMOSTASIS	REACTOME_DISEASES_OF_HEMOSTASIS		17	-0.373459	-1.16234	0.252466	0.356597	1	5243	tags=41%, list=26%, signal=56%
REACTOME_SEMA3A_PAK_DEPENDENT_AXON_REPULSION	REACTOME_SEMA3A_PAK_DEPENDENT_AXON_REPULSION		16	-0.381128	-1.16209	0.251546	0.356113	1	4102	tags=38%, list=21%, signal=47%
REACTOME_DAP12_INTERACTIONS	REACTOME_DAP12_INTERACTIONS		36	-0.309541	-1.16105	0.253061	0.357087	1	5834	tags=42%, list=29%, signal=59%
REACTOME_DOPAMINE_NEUROTRANSMITTER_RELEASE_CYCLE	REACTOME_DOPAMINE_NEUROTRANSMITTER_RELEASE_CYCLE		22	-0.34028	-1.15837	0.243615	0.360864	1	7385	tags=55%, list=37%, signal=87%
REACTOME_TRANSCRIPTIONAL_REGULATION_OF_PLURIPOTENT_STEM_CELLS	REACTOME_TRANSCRIPTIONAL_REGULATION_OF_PLURIPOTENT_STEM_CELLS		25	-0.334216	-1.15604	0.240964	0.364034	1	3260	tags=24%, list=16%, signal=29%
REACTOME_RAF_INDEPENDENT_MAPK1_3_ACTIVATION	REACTOME_RAF_INDEPENDENT_MAPK1_3_ACTIVATION		22	-0.347557	-1.15135	0.258333	0.37179	1	4874	tags=45%, list=25%, signal=60%
REACTOME_SIGNALING_BY_NODAL	REACTOME_SIGNALING_BY_NODAL		18	-0.374472	-1.14914	0.255102	0.37483	1	1777	tags=28%, list=9%, signal=30%
REACTOME_EGFR_DOWNREGULATION	REACTOME_EGFR_DOWNREGULATION		30	-0.319479	-1.1475	0.253247	0.376887	1	2488	tags=27%, list=13%, signal=30%
REACTOME_DNA_DOUBLE_STRAND_BREAK_REPAIR	REACTOME_DNA_DOUBLE_STRAND_BREAK_REPAIR		128	-0.23666	-1.14536	0.148073	0.379895	1	2580	tags=21%, list=13%, signal=24%
REACTOME_CELLULAR_SENESCENCE	REACTOME_CELLULAR_SENESCENCE		128	-0.236342	-1.1447	0.182796	0.380117	1	5756	tags=40%, list=29%, signal=56%
REACTOME_G_ALPHA_Q_SIGNALLING_EVENTS	REACTOME_G_ALPHA_Q_SIGNALLING_EVENTS		177	-0.224241	-1.14296	0.1625	0.382178	1	5470	tags=34%, list=28%, signal=46%
REACTOME_JNK_C_JUN_KINASES_PHOSPHORYLATION_AND_ACTIVATION_MEDIATED_BY_ACTIVATED_HUMAN_TAK1	REACTOME_JNK_C_JUN_KINASES_PHOSPHORYLATION_AND_ACTIVATION_MEDIATED_BY_ACTIVATED_HUMAN_TAK1		22	-0.350881	-1.14084	0.259766	0.385068	1	3960	tags=36%, list=20%, signal=45%
REACTOME_RESOLUTION_OF_D_LOOP_STRUCTURES	REACTOME_RESOLUTION_OF_D_LOOP_STRUCTURES		32	-0.313317	-1.13998	0.233333	0.38556	1	1979	tags=22%, list=10%, signal=24%
REACTOME_TRP_CHANNELS	REACTOME_TRP_CHANNELS		26	-0.324751	-1.13976	0.27	0.384935	1	5353	tags=35%, list=27%, signal=47%
REACTOME_TRANSCRIPTIONAL_REGULATION_BY_RUNX1	REACTOME_TRANSCRIPTIONAL_REGULATION_BY_RUNX1		171	-0.224811	-1.13899	0.160494	0.385351	1	2847	tags=23%, list=14%, signal=26%
REACTOME_INTEGRATION_OF_ENERGY_METABOLISM	REACTOME_INTEGRATION_OF_ENERGY_METABOLISM		97	-0.246263	-1.13754	0.216495	0.387097	1	3236	tags=24%, list=16%, signal=28%
REACTOME_FRS_MEDIATED_FGFR2_SIGNALING	REACTOME_FRS_MEDIATED_FGFR2_SIGNALING		21	-0.346293	-1.13626	0.268595	0.388474	1	3994	tags=29%, list=20%, signal=36%
REACTOME_PI_3K_CASCADE_FGFR1	REACTOME_PI_3K_CASCADE_FGFR1		17	-0.35854	-1.1345	0.303327	0.390847	1	4224	tags=35%, list=21%, signal=45%
REACTOME_OXIDATIVE_STRESS_INDUCED_SENESCENCE	REACTOME_OXIDATIVE_STRESS_INDUCED_SENESCENCE		64	-0.263689	-1.1322	0.238589	0.394074	1	3960	tags=31%, list=20%, signal=39%
REACTOME_NEUROTRANSMITTER_RELEASE_CYCLE	REACTOME_NEUROTRANSMITTER_RELEASE_CYCLE		44	-0.284848	-1.12841	0.261053	0.400311	1	6903	tags=41%, list=35%, signal=63%
REACTOME_TRANSCRIPTIONAL_ACTIVATION_OF_MITOCHONDRIAL_BIOGENESIS	REACTOME_TRANSCRIPTIONAL_ACTIVATION_OF_MITOCHONDRIAL_BIOGENESIS		53	-0.275876	-1.12821	0.241758	0.399684	1	3443	tags=34%, list=17%, signal=41%
REACTOME_SIGNALING_BY_BRAF_AND_RAF1_FUSIONS	REACTOME_SIGNALING_BY_BRAF_AND_RAF1_FUSIONS		60	-0.264801	-1.12646	0.247525	0.402077	1	6026	tags=47%, list=30%, signal=67%
REACTOME_RND2_GTPASE_CYCLE	REACTOME_RND2_GTPASE_CYCLE		40	-0.291402	-1.12572	0.273279	0.402485	1	6319	tags=45%, list=32%, signal=66%
REACTOME_INTERLEUKIN_6_FAMILY_SIGNALING	REACTOME_INTERLEUKIN_6_FAMILY_SIGNALING		24	-0.32971	-1.12456	0.26501	0.40361	1	4722	tags=46%, list=24%, signal=60%
REACTOME_SIGNALLING_TO_ERKS	REACTOME_SIGNALLING_TO_ERKS		33	-0.300794	-1.12425	0.25462	0.403167	1	2346	tags=24%, list=12%, signal=27%
REACTOME_INTRACELLULAR_SIGNALING_BY_SECOND_MESSENGERS	REACTOME_INTRACELLULAR_SIGNALING_BY_SECOND_MESSENGERS		301	-0.208405	-1.12378	0.155319	0.402982	1	4305	tags=27%, list=22%, signal=34%
REACTOME_HDR_THROUGH_SINGLE_STRAND_ANNEALING_SSA	REACTOME_HDR_THROUGH_SINGLE_STRAND_ANNEALING_SSA		36	-0.299386	-1.12255	0.267081	0.404357	1	2485	tags=22%, list=13%, signal=25%
REACTOME_SIGNALING_BY_ACTIVIN	REACTOME_SIGNALING_BY_ACTIVIN		17	-0.364083	-1.12162	0.305328	0.405062	1	1777	tags=29%, list=9%, signal=32%
REACTOME_RHO_GTPASES_ACTIVATE_FORMINS	REACTOME_RHO_GTPASES_ACTIVATE_FORMINS		130	-0.230531	-1.11767	0.205817	0.411715	1	4903	tags=36%, list=25%, signal=48%
REACTOME_DEPOSITION_OF_NEW_CENPA_CONTAINING_NUCLEOSOMES_AT_THE_CENTROMERE	REACTOME_DEPOSITION_OF_NEW_CENPA_CONTAINING_NUCLEOSOMES_AT_THE_CENTROMERE		25	-0.321032	-1.11596	0.288499	0.413996	1	4818	tags=44%, list=24%, signal=58%
REACTOME_REGULATION_OF_HSF1_MEDIATED_HEAT_SHOCK_RESPONSE	REACTOME_REGULATION_OF_HSF1_MEDIATED_HEAT_SHOCK_RESPONSE		77	-0.251888	-1.11287	0.244726	0.419148	1	2994	tags=26%, list=15%, signal=30%
REACTOME_TRANSCRIPTIONAL_REGULATION_BY_VENTX	REACTOME_TRANSCRIPTIONAL_REGULATION_BY_VENTX		40	-0.292064	-1.11112	0.302144	0.421717	1	2665	tags=30%, list=13%, signal=35%
REACTOME_CILIUM_ASSEMBLY	REACTOME_CILIUM_ASSEMBLY		183	-0.217228	-1.10837	0.214712	0.426325	1	2444	tags=17%, list=12%, signal=20%
REACTOME_CELLULAR_RESPONSE_TO_HEAT_STRESS	REACTOME_CELLULAR_RESPONSE_TO_HEAT_STRESS		96	-0.238116	-1.10781	0.255102	0.426441	1	2767	tags=24%, list=14%, signal=28%
REACTOME_REGULATION_OF_TP53_ACTIVITY_THROUGH_PHOSPHORYLATION	REACTOME_REGULATION_OF_TP53_ACTIVITY_THROUGH_PHOSPHORYLATION		91	-0.242074	-1.10762	0.249501	0.425761	1	1754	tags=18%, list=9%, signal=19%
REACTOME_MAPK_FAMILY_SIGNALING_CASCADES	REACTOME_MAPK_FAMILY_SIGNALING_CASCADES		300	-0.203872	-1.10752	0.168803	0.424941	1	3260	tags=22%, list=16%, signal=26%
REACTOME_SIGNALING_BY_FGFR3	REACTOME_SIGNALING_BY_FGFR3		37	-0.289129	-1.1057	0.311377	0.427618	1	4224	tags=35%, list=21%, signal=45%
REACTOME_RHO_GTPASES_ACTIVATE_IQGAPS	REACTOME_RHO_GTPASES_ACTIVATE_IQGAPS		28	-0.320112	-1.1043	0.3	0.429389	1	6871	tags=61%, list=35%, signal=93%
REACTOME_SIGNALING_BY_NOTCH1	REACTOME_SIGNALING_BY_NOTCH1		74	-0.248883	-1.10308	0.261477	0.430726	1	4706	tags=31%, list=24%, signal=41%
REACTOME_DISEASES_OF_PROGRAMMED_CELL_DEATH	REACTOME_DISEASES_OF_PROGRAMMED_CELL_DEATH		43	-0.274105	-1.10268	0.294363	0.430421	1	5998	tags=40%, list=30%, signal=57%
REACTOME_FORMATION_OF_THE_URETERIC_BUD	REACTOME_FORMATION_OF_THE_URETERIC_BUD		19	-0.357883	-1.10257	0.302174	0.429553	1	3194	tags=32%, list=16%, signal=38%
REACTOME_RESPIRATORY_SYNCYTIAL_VIRUS_RSV_ATTACHMENT_AND_ENTRY	REACTOME_RESPIRATORY_SYNCYTIAL_VIRUS_RSV_ATTACHMENT_AND_ENTRY		22	-0.337072	-1.10249	0.318702	0.428742	1	4699	tags=36%, list=24%, signal=48%
REACTOME_FOXO_MEDIATED_TRANSCRIPTION_OF_OXIDATIVE_STRESS_METABOLIC_AND_NEURONAL_GENES	REACTOME_FOXO_MEDIATED_TRANSCRIPTION_OF_OXIDATIVE_STRESS_METABOLIC_AND_NEURONAL_GENES		25	-0.323512	-1.10011	0.305499	0.432546	1	2126	tags=16%, list=11%, signal=18%
REACTOME_ORGANELLE_BIOGENESIS_AND_MAINTENANCE	REACTOME_ORGANELLE_BIOGENESIS_AND_MAINTENANCE		256	-0.205855	-1.09938	0.2	0.433107	1	4385	tags=28%, list=22%, signal=36%
REACTOME_SIGNALING_BY_INTERLEUKINS	REACTOME_SIGNALING_BY_INTERLEUKINS		418	-0.194111	-1.09607	0.157783	0.43856	1	4465	tags=24%, list=23%, signal=31%
REACTOME_ACTIVATION_OF_ANTERIOR_HOX_GENES_IN_HINDBRAIN_DEVELOPMENT_DURING_EARLY_EMBRYOGENESIS	REACTOME_ACTIVATION_OF_ANTERIOR_HOX_GENES_IN_HINDBRAIN_DEVELOPMENT_DURING_EARLY_EMBRYOGENESIS		61	-0.256596	-1.09323	0.294821	0.443402	1	1501	tags=20%, list=8%, signal=21%
REACTOME_PLATELET_ACTIVATION_SIGNALING_AND_AGGREGATION	REACTOME_PLATELET_ACTIVATION_SIGNALING_AND_AGGREGATION		237	-0.205058	-1.08929	0.23299	0.450418	1	5682	tags=33%, list=29%, signal=46%
REACTOME_G2_M_DNA_DAMAGE_CHECKPOINT	REACTOME_G2_M_DNA_DAMAGE_CHECKPOINT		56	-0.26303	-1.08812	0.328713	0.451904	1	1760	tags=18%, list=9%, signal=20%
REACTOME_DEACTIVATION_OF_THE_BETA_CATENIN_TRANSACTIVATING_COMPLEX	REACTOME_DEACTIVATION_OF_THE_BETA_CATENIN_TRANSACTIVATING_COMPLEX		41	-0.282744	-1.08745	0.303213	0.452218	1	980	tags=17%, list=5%, signal=18%
REACTOME_RHO_GTPASES_ACTIVATE_PAKS	REACTOME_RHO_GTPASES_ACTIVATE_PAKS		21	-0.326331	-1.08732	0.305195	0.451385	1	4510	tags=33%, list=23%, signal=43%
REACTOME_MATURATION_OF_SPIKE_PROTEIN	REACTOME_MATURATION_OF_SPIKE_PROTEIN		36	-0.286959	-1.08547	0.295918	0.454243	1	4381	tags=39%, list=22%, signal=50%
REACTOME_SARS_COV_INFECTIONS	REACTOME_SARS_COV_INFECTIONS		384	-0.194169	-1.08532	0.194384	0.453511	1	3424	tags=21%, list=17%, signal=25%
REACTOME_TGF_BETA_RECEPTOR_SIGNALING_ACTIVATES_SMADS	REACTOME_TGF_BETA_RECEPTOR_SIGNALING_ACTIVATES_SMADS		47	-0.270886	-1.0846	0.313402	0.454042	1	3739	tags=32%, list=19%, signal=39%
REACTOME_SIGNALING_BY_FGFR1	REACTOME_SIGNALING_BY_FGFR1		48	-0.268038	-1.08384	0.324597	0.454445	1	4314	tags=33%, list=22%, signal=43%
REACTOME_M_PHASE	REACTOME_M_PHASE		341	-0.197265	-1.08339	0.231884	0.454253	1	2379	tags=17%, list=12%, signal=19%
REACTOME_MAP3K8_TPL2_DEPENDENT_MAPK1_3_ACTIVATION	REACTOME_MAP3K8_TPL2_DEPENDENT_MAPK1_3_ACTIVATION		16	-0.353574	-1.08307	0.354125	0.453867	1	4178	tags=38%, list=21%, signal=47%
REACTOME_MECP2_REGULATES_NEURONAL_RECEPTORS_AND_CHANNELS	REACTOME_MECP2_REGULATES_NEURONAL_RECEPTORS_AND_CHANNELS		17	-0.348894	-1.082	0.338552	0.45503	1	3894	tags=35%, list=20%, signal=44%
REACTOME_FOXO_MEDIATED_TRANSCRIPTION	REACTOME_FOXO_MEDIATED_TRANSCRIPTION		60	-0.258658	-1.08166	0.323045	0.454555	1	2694	tags=18%, list=14%, signal=21%
REACTOME_METABOLISM_OF_STEROIDS	REACTOME_METABOLISM_OF_STEROIDS		134	-0.223826	-1.08045	0.271008	0.455996	1	4061	tags=28%, list=21%, signal=35%
REACTOME_INTERLEUKIN_4_AND_INTERLEUKIN_13_SIGNALING	REACTOME_INTERLEUKIN_4_AND_INTERLEUKIN_13_SIGNALING		102	-0.230911	-1.08041	0.289738	0.45501	1	5243	tags=26%, list=26%, signal=36%
REACTOME_ZBP1_DAI_MEDIATED_INDUCTION_OF_TYPE_I_IFNS	REACTOME_ZBP1_DAI_MEDIATED_INDUCTION_OF_TYPE_I_IFNS		20	-0.336225	-1.07871	0.357143	0.45744	1	2665	tags=35%, list=13%, signal=40%
REACTOME_BASIGIN_INTERACTIONS	REACTOME_BASIGIN_INTERACTIONS		25	-0.318102	-1.07698	0.334764	0.459832	1	6129	tags=52%, list=31%, signal=75%
REACTOME_REGULATION_OF_ENDOGENOUS_RETROELEMENTS_BY_KRAB_ZFP_PROTEINS	REACTOME_REGULATION_OF_ENDOGENOUS_RETROELEMENTS_BY_KRAB_ZFP_PROTEINS		48	-0.264518	-1.07666	0.303719	0.459432	1	4947	tags=33%, list=25%, signal=44%
REACTOME_VOLTAGE_GATED_POTASSIUM_CHANNELS	REACTOME_VOLTAGE_GATED_POTASSIUM_CHANNELS		33	-0.291621	-1.07338	0.315789	0.465229	1	5758	tags=30%, list=29%, signal=43%
REACTOME_SHC_MEDIATED_CASCADE_FGFR1	REACTOME_SHC_MEDIATED_CASCADE_FGFR1		17	-0.335305	-1.06917	0.352688	0.473123	1	3629	tags=29%, list=18%, signal=36%
REACTOME_INTERLEUKIN_12_SIGNALING	REACTOME_INTERLEUKIN_12_SIGNALING		41	-0.271924	-1.06528	0.34004	0.480166	1	5302	tags=39%, list=27%, signal=53%
REACTOME_COPI_MEDIATED_ANTEROGRADE_TRANSPORT	REACTOME_COPI_MEDIATED_ANTEROGRADE_TRANSPORT		96	-0.228666	-1.06323	0.341573	0.48378	1	3899	tags=27%, list=20%, signal=34%
REACTOME_NEGATIVE_REGULATION_OF_NMDA_RECEPTOR_MEDIATED_NEURONAL_TRANSMISSION	REACTOME_NEGATIVE_REGULATION_OF_NMDA_RECEPTOR_MEDIATED_NEURONAL_TRANSMISSION		19	-0.329222	-1.05625	0.3875	0.497685	1	3047	tags=32%, list=15%, signal=37%
REACTOME_SUMOYLATION_OF_DNA_METHYLATION_PROTEINS	REACTOME_SUMOYLATION_OF_DNA_METHYLATION_PROTEINS		16	-0.345381	-1.05421	0.37751	0.500796	1	4549	tags=44%, list=23%, signal=57%
REACTOME_METABOLISM_OF_FOLATE_AND_PTERINES	REACTOME_METABOLISM_OF_FOLATE_AND_PTERINES		16	-0.339948	-1.05121	0.383673	0.505996	1	3154	tags=38%, list=16%, signal=45%
REACTOME_GLYCOSPHINGOLIPID_CATABOLISM	REACTOME_GLYCOSPHINGOLIPID_CATABOLISM		32	-0.287367	-1.05099	0.360691	0.505301	1	2747	tags=22%, list=14%, signal=25%
REACTOME_KINESINS	REACTOME_KINESINS		55	-0.249963	-1.05043	0.352342	0.505418	1	5890	tags=44%, list=30%, signal=62%
REACTOME_ION_CHANNEL_TRANSPORT	REACTOME_ION_CHANNEL_TRANSPORT		168	-0.206609	-1.04989	0.340726	0.505447	1	5509	tags=30%, list=28%, signal=42%
REACTOME_INTERLEUKIN_7_SIGNALING	REACTOME_INTERLEUKIN_7_SIGNALING		22	-0.31246	-1.04787	0.400794	0.508878	1	4722	tags=32%, list=24%, signal=42%
REACTOME_DOWNREGULATION_OF_TGF_BETA_RECEPTOR_SIGNALING	REACTOME_DOWNREGULATION_OF_TGF_BETA_RECEPTOR_SIGNALING		26	-0.301622	-1.0478	0.386831	0.507879	1	3739	tags=35%, list=19%, signal=43%
REACTOME_GPER1_SIGNALING	REACTOME_GPER1_SIGNALING		40	-0.272558	-1.04643	0.377119	0.509696	1	2188	tags=23%, list=11%, signal=25%
REACTOME_SIGNALING_BY_FGFR_IN_DISEASE	REACTOME_SIGNALING_BY_FGFR_IN_DISEASE		58	-0.247335	-1.04443	0.376874	0.51291	1	4224	tags=29%, list=21%, signal=37%
REACTOME_DIFFERENTIATION_OF_KERATINOCYTES_IN_INTERFOLLICULAR_EPIDERMIS_IN_MAMMALIAN_SKIN	REACTOME_DIFFERENTIATION_OF_KERATINOCYTES_IN_INTERFOLLICULAR_EPIDERMIS_IN_MAMMALIAN_SKIN		22	-0.311314	-1.04079	0.408537	0.519898	1	2866	tags=23%, list=14%, signal=27%
REACTOME_SIGNALING_BY_BMP	REACTOME_SIGNALING_BY_BMP		28	-0.298255	-1.03997	0.379958	0.520538	1	2879	tags=29%, list=15%, signal=33%
REACTOME_IL_6_TYPE_CYTOKINE_RECEPTOR_LIGAND_INTERACTIONS	REACTOME_IL_6_TYPE_CYTOKINE_RECEPTOR_LIGAND_INTERACTIONS		17	-0.342242	-1.03702	0.413655	0.525776	1	4722	tags=53%, list=24%, signal=69%
REACTOME_FRS_MEDIATED_FGFR1_SIGNALING	REACTOME_FRS_MEDIATED_FGFR1_SIGNALING		19	-0.326471	-1.03411	0.402863	0.531076	1	3994	tags=32%, list=20%, signal=40%
REACTOME_CASPASE_ACTIVATION_VIA_DEATH_RECEPTORS_IN_THE_PRESENCE_OF_LIGAND	REACTOME_CASPASE_ACTIVATION_VIA_DEATH_RECEPTORS_IN_THE_PRESENCE_OF_LIGAND		16	-0.341344	-1.03381	0.393474	0.530597	1	6060	tags=50%, list=31%, signal=72%
REACTOME_TRANSCRIPTIONAL_REGULATION_BY_THE_AP_2_TFAP2_FAMILY_OF_TRANSCRIPTION_FACTORS	REACTOME_TRANSCRIPTIONAL_REGULATION_BY_THE_AP_2_TFAP2_FAMILY_OF_TRANSCRIPTION_FACTORS		33	-0.27941	-1.03347	0.370526	0.530199	1	3508	tags=27%, list=18%, signal=33%
REACTOME_INTERLEUKIN_12_FAMILY_SIGNALING	REACTOME_INTERLEUKIN_12_FAMILY_SIGNALING		50	-0.251729	-1.03182	0.406742	0.53266	1	5302	tags=36%, list=27%, signal=49%
REACTOME_PI_3K_CASCADE_FGFR3	REACTOME_PI_3K_CASCADE_FGFR3		15	-0.352026	-1.03179	0.406312	0.531522	1	4224	tags=40%, list=21%, signal=51%
REACTOME_LONG_TERM_POTENTIATION	REACTOME_LONG_TERM_POTENTIATION		20	-0.313482	-1.02239	0.438632	0.551615	1	3047	tags=30%, list=15%, signal=35%
REACTOME_TP53_REGULATES_TRANSCRIPTION_OF_DNA_REPAIR_GENES	REACTOME_TP53_REGULATES_TRANSCRIPTION_OF_DNA_REPAIR_GENES		57	-0.246167	-1.01646	0.44664	0.564064	1	2521	tags=25%, list=13%, signal=28%
REACTOME_SYNTHESIS_OF_IP3_AND_IP4_IN_THE_CYTOSOL	REACTOME_SYNTHESIS_OF_IP3_AND_IP4_IN_THE_CYTOSOL		25	-0.300316	-1.01431	0.425197	0.567818	1	7312	tags=60%, list=37%, signal=95%
REACTOME_FRS_MEDIATED_FGFR3_SIGNALING	REACTOME_FRS_MEDIATED_FGFR3_SIGNALING		17	-0.32147	-1.00724	0.443064	0.582785	1	3994	tags=35%, list=20%, signal=44%
REACTOME_BINDING_AND_UPTAKE_OF_LIGANDS_BY_SCAVENGER_RECEPTORS	REACTOME_BINDING_AND_UPTAKE_OF_LIGANDS_BY_SCAVENGER_RECEPTORS		41	-0.260127	-1.006	0.431493	0.584482	1	5243	tags=39%, list=26%, signal=53%
REACTOME_B_WICH_COMPLEX_POSITIVELY_REGULATES_RRNA_EXPRESSION	REACTOME_B_WICH_COMPLEX_POSITIVELY_REGULATES_RRNA_EXPRESSION		28	-0.282902	-1.00587	0.44586	0.583535	1	5181	tags=46%, list=26%, signal=63%
REACTOME_ION_TRANSPORT_BY_P_TYPE_ATPASES	REACTOME_ION_TRANSPORT_BY_P_TYPE_ATPASES		52	-0.248494	-1.0041	0.4238	0.586535	1	4467	tags=31%, list=23%, signal=40%
REACTOME_POSITIVE_EPIGENETIC_REGULATION_OF_RRNA_EXPRESSION	REACTOME_POSITIVE_EPIGENETIC_REGULATION_OF_RRNA_EXPRESSION		43	-0.256745	-1.00396	0.431493	0.585612	1	4789	tags=37%, list=24%, signal=49%
REACTOME_SIGNALING_BY_NOTCH2	REACTOME_SIGNALING_BY_NOTCH2		33	-0.273186	-1.00377	0.422319	0.584812	1	3457	tags=27%, list=17%, signal=33%
REACTOME_ENDOGENOUS_STEROLS	REACTOME_ENDOGENOUS_STEROLS		21	-0.307475	-1.00361	0.443114	0.584019	1	856	tags=14%, list=4%, signal=15%
REACTOME_ADORA2B_MEDIATED_ANTI_INFLAMMATORY_CYTOKINES_PRODUCTION	REACTOME_ADORA2B_MEDIATED_ANTI_INFLAMMATORY_CYTOKINES_PRODUCTION		38	-0.257756	-0.996462	0.457447	0.59976	1	3236	tags=26%, list=16%, signal=31%
REACTOME_CARGO_CONCENTRATION_IN_THE_ER	REACTOME_CARGO_CONCENTRATION_IN_THE_ER		32	-0.274731	-0.995441	0.464876	0.600921	1	2638	tags=22%, list=13%, signal=25%
REACTOME_RHOH_GTPASE_CYCLE	REACTOME_RHOH_GTPASE_CYCLE		35	-0.264432	-0.995149	0.464503	0.600351	1	2495	tags=20%, list=13%, signal=23%
REACTOME_TP53_REGULATES_TRANSCRIPTION_OF_GENES_INVOLVED_IN_CYTOCHROME_C_RELEASE	REACTOME_TP53_REGULATES_TRANSCRIPTION_OF_GENES_INVOLVED_IN_CYTOCHROME_C_RELEASE		19	-0.307862	-0.994521	0.456212	0.60042	1	6102	tags=53%, list=31%, signal=76%
REACTOME_KERATAN_SULFATE_KERATIN_METABOLISM	REACTOME_KERATAN_SULFATE_KERATIN_METABOLISM		35	-0.266671	-0.991544	0.474308	0.60629	1	4283	tags=34%, list=22%, signal=44%
REACTOME_FORMATION_OF_THE_CORNIFIED_ENVELOPE	REACTOME_FORMATION_OF_THE_CORNIFIED_ENVELOPE		50	-0.240369	-0.991081	0.462845	0.6061	1	5998	tags=40%, list=30%, signal=57%
REACTOME_EPH_EPHRIN_SIGNALING	REACTOME_EPH_EPHRIN_SIGNALING		90	-0.216478	-0.989202	0.475149	0.609237	1	2507	tags=19%, list=13%, signal=22%
REACTOME_SENSORY_PERCEPTION	REACTOME_SENSORY_PERCEPTION		203	-0.190595	-0.986958	0.471698	0.613281	1	3392	tags=19%, list=17%, signal=23%
REACTOME_PROCESSING_OF_DNA_DOUBLE_STRAND_BREAK_ENDS	REACTOME_PROCESSING_OF_DNA_DOUBLE_STRAND_BREAK_ENDS		59	-0.233405	-0.986186	0.490405	0.613747	1	1585	tags=17%, list=8%, signal=18%
REACTOME_GLUCAGON_LIKE_PEPTIDE_1_GLP1_REGULATES_INSULIN_SECRETION	REACTOME_GLUCAGON_LIKE_PEPTIDE_1_GLP1_REGULATES_INSULIN_SECRETION		37	-0.264127	-0.984423	0.493014	0.616641	1	2681	tags=24%, list=14%, signal=28%
REACTOME_INTEGRIN_SIGNALING	REACTOME_INTEGRIN_SIGNALING		24	-0.286751	-0.982871	0.473684	0.618908	1	2384	tags=21%, list=12%, signal=24%
REACTOME_MATURATION_OF_SARS_COV_2_NUCLEOPROTEIN	REACTOME_MATURATION_OF_SARS_COV_2_NUCLEOPROTEIN		15	-0.33281	-0.979017	0.498016	0.626849	1	3105	tags=27%, list=16%, signal=32%
REACTOME_BETA_CATENIN_PHOSPHORYLATION_CASCADE	REACTOME_BETA_CATENIN_PHOSPHORYLATION_CASCADE		17	-0.317938	-0.978905	0.48866	0.625848	1	4522	tags=41%, list=23%, signal=53%
REACTOME_SHC_MEDIATED_CASCADE_FGFR3	REACTOME_SHC_MEDIATED_CASCADE_FGFR3		15	-0.329533	-0.978575	0.459406	0.625253	1	3629	tags=33%, list=18%, signal=41%
REACTOME_PKR_MEDIATED_SIGNALING	REACTOME_PKR_MEDIATED_SIGNALING		70	-0.22457	-0.975486	0.484211	0.631435	1	2740	tags=20%, list=14%, signal=23%
REACTOME_SYNTHESIS_OF_VERY_LONG_CHAIN_FATTY_ACYL_COAS	REACTOME_SYNTHESIS_OF_VERY_LONG_CHAIN_FATTY_ACYL_COAS		24	-0.289038	-0.973593	0.5	0.634702	1	4009	tags=25%, list=20%, signal=31%
REACTOME_AMINO_ACID_TRANSPORT_ACROSS_THE_PLASMA_MEMBRANE	REACTOME_AMINO_ACID_TRANSPORT_ACROSS_THE_PLASMA_MEMBRANE		30	-0.271984	-0.972151	0.489194	0.636712	1	5163	tags=40%, list=26%, signal=54%
REACTOME_DEFECTIVE_INTRINSIC_PATHWAY_FOR_APOPTOSIS	REACTOME_DEFECTIVE_INTRINSIC_PATHWAY_FOR_APOPTOSIS		24	-0.289616	-0.96965	0.495745	0.641309	1	1536	tags=17%, list=8%, signal=18%
REACTOME_TRANSLATION_OF_SARS_COV_2_STRUCTURAL_PROTEINS	REACTOME_TRANSLATION_OF_SARS_COV_2_STRUCTURAL_PROTEINS		56	-0.229012	-0.963561	0.512245	0.654504	1	4381	tags=32%, list=22%, signal=41%
REACTOME_LATE_SARS_COV_2_INFECTION_EVENTS	REACTOME_LATE_SARS_COV_2_INFECTION_EVENTS		68	-0.221713	-0.960547	0.508511	0.660353	1	3416	tags=25%, list=17%, signal=30%
REACTOME_TNFR1_INDUCED_NF_KAPPA_B_SIGNALING_PATHWAY	REACTOME_TNFR1_INDUCED_NF_KAPPA_B_SIGNALING_PATHWAY		32	-0.261522	-0.959627	0.54267	0.661246	1	2831	tags=25%, list=14%, signal=29%
REACTOME_SPHINGOLIPID_DE_NOVO_BIOSYNTHESIS	REACTOME_SPHINGOLIPID_DE_NOVO_BIOSYNTHESIS		36	-0.251787	-0.956911	0.545455	0.666345	1	3470	tags=25%, list=18%, signal=30%
REACTOME_PROTEIN_PROTEIN_INTERACTIONS_AT_SYNAPSES	REACTOME_PROTEIN_PROTEIN_INTERACTIONS_AT_SYNAPSES		81	-0.213662	-0.955876	0.537797	0.667579	1	4012	tags=25%, list=20%, signal=31%
REACTOME_TRANSCRIPTIONAL_REGULATION_OF_GRANULOPOIESIS	REACTOME_TRANSCRIPTIONAL_REGULATION_OF_GRANULOPOIESIS		29	-0.265314	-0.955256	0.529293	0.667636	1	2443	tags=17%, list=12%, signal=20%
REACTOME_G_ALPHA_S_SIGNALLING_EVENTS	REACTOME_G_ALPHA_S_SIGNALLING_EVENTS		115	-0.202272	-0.954843	0.582969	0.667238	1	3329	tags=21%, list=17%, signal=25%
REACTOME_HSP90_CHAPERONE_CYCLE_FOR_STEROID_HORMONE_RECEPTORS_SHR_IN_THE_PRESENCE_OF_LIGAND	REACTOME_HSP90_CHAPERONE_CYCLE_FOR_STEROID_HORMONE_RECEPTORS_SHR_IN_THE_PRESENCE_OF_LIGAND		52	-0.233924	-0.954722	0.544118	0.666115	1	6660	tags=46%, list=34%, signal=69%
REACTOME_RECEPTOR_TYPE_TYROSINE_PROTEIN_PHOSPHATASES	REACTOME_RECEPTOR_TYPE_TYROSINE_PROTEIN_PHOSPHATASES		19	-0.299943	-0.95364	0.517241	0.667327	1	5550	tags=42%, list=28%, signal=58%
REACTOME_COPII_MEDIATED_VESICLE_TRANSPORT	REACTOME_COPII_MEDIATED_VESICLE_TRANSPORT		69	-0.2196	-0.953557	0.544534	0.666168	1	2853	tags=20%, list=14%, signal=24%
REACTOME_POTASSIUM_CHANNELS	REACTOME_POTASSIUM_CHANNELS		85	-0.209198	-0.951072	0.557734	0.670745	1	3471	tags=19%, list=18%, signal=23%
REACTOME_GROWTH_HORMONE_RECEPTOR_SIGNALING	REACTOME_GROWTH_HORMONE_RECEPTOR_SIGNALING		22	-0.283729	-0.948851	0.543033	0.674653	1	6981	tags=45%, list=35%, signal=70%
REACTOME_RHO_GTPASES_ACTIVATE_WASPS_AND_WAVES	REACTOME_RHO_GTPASES_ACTIVATE_WASPS_AND_WAVES		36	-0.247731	-0.945226	0.538144	0.681827	1	909	tags=14%, list=5%, signal=15%
REACTOME_ACTIVATED_TAK1_MEDIATES_P38_MAPK_ACTIVATION	REACTOME_ACTIVATED_TAK1_MEDIATES_P38_MAPK_ACTIVATION		23	-0.276795	-0.944649	0.542222	0.681836	1	2457	tags=22%, list=12%, signal=25%
REACTOME_GLUCAGON_SIGNALING_IN_METABOLIC_REGULATION	REACTOME_GLUCAGON_SIGNALING_IN_METABOLIC_REGULATION		29	-0.261838	-0.935998	0.548515	0.70087	1	2188	tags=21%, list=11%, signal=23%
REACTOME_RHO_GTPASES_ACTIVATE_NADPH_OXIDASES	REACTOME_RHO_GTPASES_ACTIVATE_NADPH_OXIDASES		23	-0.276164	-0.934903	0.531317	0.701989	1	1865	tags=22%, list=9%, signal=24%
REACTOME_RHO_GTPASES_ACTIVATE_CIT	REACTOME_RHO_GTPASES_ACTIVATE_CIT		19	-0.297027	-0.934662	0.553498	0.701162	1	4510	tags=32%, list=23%, signal=41%
REACTOME_SIGNALING_BY_MODERATE_KINASE_ACTIVITY_BRAF_MUTANTS	REACTOME_SIGNALING_BY_MODERATE_KINASE_ACTIVITY_BRAF_MUTANTS		41	-0.241103	-0.934112	0.557484	0.700968	1	2195	tags=22%, list=11%, signal=25%
REACTOME_SYNTHESIS_OF_PC	REACTOME_SYNTHESIS_OF_PC		27	-0.267959	-0.933047	0.549495	0.702053	1	4602	tags=33%, list=23%, signal=43%
REACTOME_UPTAKE_AND_ACTIONS_OF_BACTERIAL_TOXINS	REACTOME_UPTAKE_AND_ACTIONS_OF_BACTERIAL_TOXINS		28	-0.266282	-0.930525	0.557377	0.706559	1	3960	tags=29%, list=20%, signal=36%
REACTOME_COSTIMULATION_BY_THE_CD28_FAMILY	REACTOME_COSTIMULATION_BY_THE_CD28_FAMILY		67	-0.215162	-0.929232	0.590631	0.708221	1	5021	tags=30%, list=25%, signal=40%
REACTOME_OVARIAN_TUMOR_DOMAIN_PROTEASES	REACTOME_OVARIAN_TUMOR_DOMAIN_PROTEASES		38	-0.243137	-0.927649	0.583851	0.710665	1	3213	tags=26%, list=16%, signal=31%
REACTOME_CLASS_C_3_METABOTROPIC_GLUTAMATE_PHEROMONE_RECEPTORS	REACTOME_CLASS_C_3_METABOTROPIC_GLUTAMATE_PHEROMONE_RECEPTORS		22	-0.279565	-0.925224	0.581109	0.71512	1	2874	tags=23%, list=15%, signal=27%
REACTOME_G_ALPHA_I_SIGNALLING_EVENTS	REACTOME_G_ALPHA_I_SIGNALLING_EVENTS		253	-0.173074	-0.924382	0.711864	0.715611	1	3341	tags=18%, list=17%, signal=21%
REACTOME_G1_S_SPECIFIC_TRANSCRIPTION	REACTOME_G1_S_SPECIFIC_TRANSCRIPTION		29	-0.2588	-0.917953	0.612705	0.729163	1	3530	tags=28%, list=18%, signal=34%
REACTOME_GOLGI_TO_ER_RETROGRADE_TRANSPORT	REACTOME_GOLGI_TO_ER_RETROGRADE_TRANSPORT		127	-0.186131	-0.916694	0.653361	0.730672	1	3899	tags=24%, list=20%, signal=29%
REACTOME_DISEASES_OF_IMMUNE_SYSTEM	REACTOME_DISEASES_OF_IMMUNE_SYSTEM		29	-0.253799	-0.915675	0.607676	0.731807	1	6060	tags=45%, list=31%, signal=65%
REACTOME_PHASE_0_RAPID_DEPOLARISATION	REACTOME_PHASE_0_RAPID_DEPOLARISATION		30	-0.253986	-0.915539	0.593047	0.730667	1	6361	tags=47%, list=32%, signal=69%
REACTOME_DISEASES_ASSOCIATED_WITH_GLYCOSAMINOGLYCAN_METABOLISM	REACTOME_DISEASES_ASSOCIATED_WITH_GLYCOSAMINOGLYCAN_METABOLISM		40	-0.239417	-0.914931	0.583838	0.730635	1	3988	tags=28%, list=20%, signal=34%
REACTOME_SIGNALING_BY_FGFR2	REACTOME_SIGNALING_BY_FGFR2		67	-0.211918	-0.912705	0.640657	0.734442	1	4452	tags=30%, list=22%, signal=38%
REACTOME_REGULATION_OF_INSULIN_LIKE_GROWTH_FACTOR_IGF_TRANSPORT_AND_UPTAKE_BY_INSULIN_LIKE_GROWTH_FACTOR_BINDING_PROTEINS_IGFBPS	REACTOME_REGULATION_OF_INSULIN_LIKE_GROWTH_FACTOR_IGF_TRANSPORT_AND_UPTAKE_BY_INSULIN_LIKE_GROWTH_FACTOR_BINDING_PROTEINS_IGFBPS		102	-0.195423	-0.911695	0.643426	0.735112	1	3089	tags=19%, list=16%, signal=22%
REACTOME_PLATELET_AGGREGATION_PLUG_FORMATION	REACTOME_PLATELET_AGGREGATION_PLUG_FORMATION		35	-0.247879	-0.911198	0.598344	0.734754	1	6228	tags=43%, list=31%, signal=62%
REACTOME_POTENTIAL_THERAPEUTICS_FOR_SARS	REACTOME_POTENTIAL_THERAPEUTICS_FOR_SARS		98	-0.19683	-0.910672	0.675565	0.73451	1	4774	tags=28%, list=24%, signal=36%
REACTOME_INITIATION_OF_NUCLEAR_ENVELOPE_NE_REFORMATION	REACTOME_INITIATION_OF_NUCLEAR_ENVELOPE_NE_REFORMATION		19	-0.287461	-0.910531	0.588008	0.733436	1	1415	tags=16%, list=7%, signal=17%
REACTOME_RESPONSE_OF_MTB_TO_PHAGOCYTOSIS	REACTOME_RESPONSE_OF_MTB_TO_PHAGOCYTOSIS		23	-0.272999	-0.909879	0.603175	0.733489	1	3817	tags=39%, list=19%, signal=48%
REACTOME_COPI_INDEPENDENT_GOLGI_TO_ER_RETROGRADE_TRAFFIC	REACTOME_COPI_INDEPENDENT_GOLGI_TO_ER_RETROGRADE_TRAFFIC		48	-0.22767	-0.909872	0.630705	0.73208	1	6660	tags=44%, list=34%, signal=66%
REACTOME_SPHINGOLIPID_METABOLISM	REACTOME_SPHINGOLIPID_METABOLISM		92	-0.20266	-0.909635	0.648703	0.731203	1	3533	tags=23%, list=18%, signal=28%
REACTOME_OTHER_INTERLEUKIN_SIGNALING	REACTOME_OTHER_INTERLEUKIN_SIGNALING		22	-0.271716	-0.907312	0.607362	0.735274	1	7851	tags=50%, list=40%, signal=83%
REACTOME_RESPONSE_TO_ELEVATED_PLATELET_CYTOSOLIC_CA2	REACTOME_RESPONSE_TO_ELEVATED_PLATELET_CYTOSOLIC_CA2		117	-0.19062	-0.907051	0.681435	0.734418	1	2584	tags=17%, list=13%, signal=20%
REACTOME_SLC_MEDIATED_TRANSMEMBRANE_TRANSPORT	REACTOME_SLC_MEDIATED_TRANSMEMBRANE_TRANSPORT		212	-0.172399	-0.905148	0.726681	0.737594	1	5298	tags=30%, list=27%, signal=40%
REACTOME_SCAVENGING_BY_CLASS_A_RECEPTORS	REACTOME_SCAVENGING_BY_CLASS_A_RECEPTORS		18	-0.280612	-0.903185	0.607362	0.740748	1	5243	tags=44%, list=26%, signal=60%
REACTOME_EPHA_MEDIATED_GROWTH_CONE_COLLAPSE	REACTOME_EPHA_MEDIATED_GROWTH_CONE_COLLAPSE		29	-0.252284	-0.902348	0.600418	0.741054	1	2240	tags=17%, list=11%, signal=19%
REACTOME_REGULATION_OF_MITF_M_DEPENDENT_GENES_INVOLVED_IN_CELL_CYCLE_AND_PROLIFERATION	REACTOME_REGULATION_OF_MITF_M_DEPENDENT_GENES_INVOLVED_IN_CELL_CYCLE_AND_PROLIFERATION		17	-0.285142	-0.899916	0.626243	0.745173	1	457	tags=12%, list=2%, signal=12%
REACTOME_ATTACHMENT_AND_ENTRY	REACTOME_ATTACHMENT_AND_ENTRY		17	-0.289529	-0.887406	0.61523	0.771457	1	3988	tags=29%, list=20%, signal=37%
REACTOME_TP53_REGULATES_TRANSCRIPTION_OF_CELL_DEATH_GENES	REACTOME_TP53_REGULATES_TRANSCRIPTION_OF_CELL_DEATH_GENES		43	-0.22248	-0.886265	0.665314	0.772526	1	3827	tags=28%, list=19%, signal=35%
REACTOME_CHEMOKINE_RECEPTORS_BIND_CHEMOKINES	REACTOME_CHEMOKINE_RECEPTORS_BIND_CHEMOKINES		49	-0.218219	-0.885594	0.677551	0.77261	1	2450	tags=14%, list=12%, signal=16%
REACTOME_ACTIVATION_OF_THE_PRE_REPLICATIVE_COMPLEX	REACTOME_ACTIVATION_OF_THE_PRE_REPLICATIVE_COMPLEX		33	-0.240871	-0.884176	0.670061	0.774115	1	1254	tags=12%, list=6%, signal=13%
REACTOME_CARGO_TRAFFICKING_TO_THE_PERICILIARY_MEMBRANE	REACTOME_CARGO_TRAFFICKING_TO_THE_PERICILIARY_MEMBRANE		48	-0.221229	-0.880831	0.68323	0.779942	1	2331	tags=17%, list=12%, signal=19%
REACTOME_TRANSCRIPTIONAL_AND_POST_TRANSLATIONAL_REGULATION_OF_MITF_M_EXPRESSION_AND_ACTIVITY	REACTOME_TRANSCRIPTIONAL_AND_POST_TRANSLATIONAL_REGULATION_OF_MITF_M_EXPRESSION_AND_ACTIVITY		38	-0.22913	-0.880118	0.663918	0.780079	1	5362	tags=39%, list=27%, signal=54%
REACTOME_KERATAN_SULFATE_BIOSYNTHESIS	REACTOME_KERATAN_SULFATE_BIOSYNTHESIS		27	-0.250153	-0.874502	0.644172	0.79075	1	4283	tags=33%, list=22%, signal=42%
REACTOME_EPHRIN_SIGNALING	REACTOME_EPHRIN_SIGNALING		19	-0.275793	-0.871565	0.616935	0.795695	1	6172	tags=47%, list=31%, signal=69%
REACTOME_COPI_DEPENDENT_GOLGI_TO_ER_RETROGRADE_TRAFFIC	REACTOME_COPI_DEPENDENT_GOLGI_TO_ER_RETROGRADE_TRAFFIC		94	-0.189633	-0.867	0.754564	0.80376	1	3899	tags=26%, list=20%, signal=32%
REACTOME_SIGNALLING_TO_RAS	REACTOME_SIGNALLING_TO_RAS		20	-0.269526	-0.866453	0.651751	0.803367	1	2346	tags=20%, list=12%, signal=23%
REACTOME_INFECTION_WITH_MYCOBACTERIUM_TUBERCULOSIS	REACTOME_INFECTION_WITH_MYCOBACTERIUM_TUBERCULOSIS		27	-0.244814	-0.864756	0.688889	0.805442	1	5182	tags=44%, list=26%, signal=60%
REACTOME_SMAD2_SMAD3_SMAD4_HETEROTRIMER_REGULATES_TRANSCRIPTION	REACTOME_SMAD2_SMAD3_SMAD4_HETEROTRIMER_REGULATES_TRANSCRIPTION		36	-0.228056	-0.863963	0.708678	0.805648	1	2521	tags=17%, list=13%, signal=19%
REACTOME_SEROTONIN_NEUROTRANSMITTER_RELEASE_CYCLE	REACTOME_SEROTONIN_NEUROTRANSMITTER_RELEASE_CYCLE		17	-0.276444	-0.858302	0.672481	0.816325	1	7385	tags=53%, list=37%, signal=84%
REACTOME_TP53_REGULATES_TRANSCRIPTION_OF_CELL_CYCLE_GENES	REACTOME_TP53_REGULATES_TRANSCRIPTION_OF_CELL_CYCLE_GENES		48	-0.213755	-0.85215	0.728261	0.82738	1	2499	tags=19%, list=13%, signal=21%
REACTOME_KERATINIZATION	REACTOME_KERATINIZATION		56	-0.204855	-0.850801	0.742204	0.828713	1	5401	tags=36%, list=27%, signal=49%
REACTOME_VASOPRESSIN_REGULATES_RENAL_WATER_HOMEOSTASIS_VIA_AQUAPORINS	REACTOME_VASOPRESSIN_REGULATES_RENAL_WATER_HOMEOSTASIS_VIA_AQUAPORINS		37	-0.227389	-0.847843	0.739316	0.833277	1	2188	tags=19%, list=11%, signal=21%
REACTOME_SIGNALING_BY_INSULIN_RECEPTOR	REACTOME_SIGNALING_BY_INSULIN_RECEPTOR		73	-0.191495	-0.847499	0.762222	0.832389	1	4582	tags=26%, list=23%, signal=34%
REACTOME_INTERLEUKIN_20_FAMILY_SIGNALING	REACTOME_INTERLEUKIN_20_FAMILY_SIGNALING		19	-0.263769	-0.84525	0.688259	0.835115	1	6614	tags=47%, list=33%, signal=71%
REACTOME_ACTIVATION_OF_BH3_ONLY_PROTEINS	REACTOME_ACTIVATION_OF_BH3_ONLY_PROTEINS		30	-0.23661	-0.84157	0.743852	0.840795	1	4338	tags=30%, list=22%, signal=38%
REACTOME_DISASSEMBLY_OF_THE_DESTRUCTION_COMPLEX_AND_RECRUITMENT_OF_AXIN_TO_THE_MEMBRANE	REACTOME_DISASSEMBLY_OF_THE_DESTRUCTION_COMPLEX_AND_RECRUITMENT_OF_AXIN_TO_THE_MEMBRANE		29	-0.232644	-0.838087	0.698039	0.846091	1	3895	tags=28%, list=20%, signal=34%
REACTOME_NFE2L2_REGULATING_ANTI_OXIDANT_DETOXIFICATION_ENZYMES	REACTOME_NFE2L2_REGULATING_ANTI_OXIDANT_DETOXIFICATION_ENZYMES		17	-0.268937	-0.83685	0.695985	0.846861	1	1308	tags=12%, list=7%, signal=13%
REACTOME_BLOOD_GROUP_SYSTEMS_BIOSYNTHESIS	REACTOME_BLOOD_GROUP_SYSTEMS_BIOSYNTHESIS		17	-0.271153	-0.836145	0.709544	0.846755	1	4696	tags=41%, list=24%, signal=54%
REACTOME_KERATAN_SULFATE_DEGRADATION	REACTOME_KERATAN_SULFATE_DEGRADATION		15	-0.281296	-0.831847	0.660819	0.853351	1	3788	tags=33%, list=19%, signal=41%
REACTOME_REGULATION_OF_SIGNALING_BY_CBL	REACTOME_REGULATION_OF_SIGNALING_BY_CBL		22	-0.251441	-0.831425	0.713992	0.852603	1	3601	tags=23%, list=18%, signal=28%
REACTOME_DISEASES_OF_GLYCOSYLATION	REACTOME_DISEASES_OF_GLYCOSYLATION		137	-0.171146	-0.830665	0.887295	0.852524	1	5378	tags=31%, list=27%, signal=43%
REACTOME_GAMMA_CARBOXYLATION_HYPUSINYLATION_HYDROXYLATION_AND_ARYLSULFATASE_ACTIVATION	REACTOME_GAMMA_CARBOXYLATION_HYPUSINYLATION_HYDROXYLATION_AND_ARYLSULFATASE_ACTIVATION		55	-0.201613	-0.830253	0.802062	0.851768	1	1217	tags=13%, list=6%, signal=14%
REACTOME_PLASMA_LIPOPROTEIN_REMODELING	REACTOME_PLASMA_LIPOPROTEIN_REMODELING		26	-0.235828	-0.827583	0.727848	0.855086	1	3913	tags=23%, list=20%, signal=29%
REACTOME_G_PROTEIN_BETA_GAMMA_SIGNALLING	REACTOME_G_PROTEIN_BETA_GAMMA_SIGNALLING		29	-0.230269	-0.824752	0.745902	0.858727	1	5397	tags=38%, list=27%, signal=52%
REACTOME_FANCONI_ANEMIA_PATHWAY	REACTOME_FANCONI_ANEMIA_PATHWAY		35	-0.220157	-0.824662	0.761523	0.857341	1	2808	tags=23%, list=14%, signal=27%
REACTOME_PLATELET_HOMEOSTASIS	REACTOME_PLATELET_HOMEOSTASIS		78	-0.184488	-0.82351	0.848812	0.857874	1	5476	tags=32%, list=28%, signal=44%
REACTOME_REGULATION_OF_NF_KAPPA_B_SIGNALING	REACTOME_REGULATION_OF_NF_KAPPA_B_SIGNALING		18	-0.262485	-0.818891	0.736418	0.864407	1	2672	tags=28%, list=13%, signal=32%
REACTOME_RAF_ACTIVATION	REACTOME_RAF_ACTIVATION		33	-0.22299	-0.818447	0.733888	0.863644	1	2834	tags=24%, list=14%, signal=28%
REACTOME_FORMATION_OF_TUBULIN_FOLDING_INTERMEDIATES_BY_CCT_TRIC	REACTOME_FORMATION_OF_TUBULIN_FOLDING_INTERMEDIATES_BY_CCT_TRIC		24	-0.234592	-0.818361	0.743697	0.862252	1	5420	tags=42%, list=27%, signal=57%
REACTOME_CARDIOGENESIS	REACTOME_CARDIOGENESIS		23	-0.244149	-0.818332	0.730932	0.86075	1	5615	tags=39%, list=28%, signal=55%
REACTOME_IKK_COMPLEX_RECRUITMENT_MEDIATED_BY_RIP1	REACTOME_IKK_COMPLEX_RECRUITMENT_MEDIATED_BY_RIP1		23	-0.249218	-0.81789	0.754098	0.859944	1	2831	tags=22%, list=14%, signal=25%
REACTOME_DISEASES_OF_DNA_REPAIR	REACTOME_DISEASES_OF_DNA_REPAIR		48	-0.203662	-0.817657	0.81681	0.858784	1	2477	tags=17%, list=13%, signal=19%
REACTOME_GENE_AND_PROTEIN_EXPRESSION_BY_JAK_STAT_SIGNALING_AFTER_INTERLEUKIN_12_STIMULATION	REACTOME_GENE_AND_PROTEIN_EXPRESSION_BY_JAK_STAT_SIGNALING_AFTER_INTERLEUKIN_12_STIMULATION		33	-0.21721	-0.814852	0.777336	0.862209	1	5081	tags=33%, list=26%, signal=45%
REACTOME_A_TETRASACCHARIDE_LINKER_SEQUENCE_IS_REQUIRED_FOR_GAG_SYNTHESIS	REACTOME_A_TETRASACCHARIDE_LINKER_SEQUENCE_IS_REQUIRED_FOR_GAG_SYNTHESIS		24	-0.235519	-0.809376	0.724426	0.869975	1	4885	tags=29%, list=25%, signal=39%
REACTOME_MEIOTIC_RECOMBINATION	REACTOME_MEIOTIC_RECOMBINATION		22	-0.243402	-0.8085	0.746331	0.869871	1	4364	tags=27%, list=22%, signal=35%
REACTOME_ACYL_CHAIN_REMODELLING_OF_PC	REACTOME_ACYL_CHAIN_REMODELLING_OF_PC		22	-0.238856	-0.799345	0.771429	0.883121	1	8187	tags=59%, list=41%, signal=101%
REACTOME_PRE_NOTCH_PROCESSING_IN_GOLGI	REACTOME_PRE_NOTCH_PROCESSING_IN_GOLGI		18	-0.254472	-0.798021	0.768145	0.883529	1	4467	tags=33%, list=23%, signal=43%
REACTOME_ERCC6_CSB_AND_EHMT2_G9A_POSITIVELY_REGULATE_RRNA_EXPRESSION	REACTOME_ERCC6_CSB_AND_EHMT2_G9A_POSITIVELY_REGULATE_RRNA_EXPRESSION		16	-0.267885	-0.796014	0.74856	0.885082	1	5641	tags=38%, list=28%, signal=52%
REACTOME_DRUG_ADME	REACTOME_DRUG_ADME		70	-0.182278	-0.79288	0.88024	0.888614	1	4393	tags=24%, list=22%, signal=31%
REACTOME_NEGATIVE_REGULATION_OF_FGFR4_SIGNALING	REACTOME_NEGATIVE_REGULATION_OF_FGFR4_SIGNALING		27	-0.22583	-0.790017	0.779412	0.891278	1	3994	tags=26%, list=20%, signal=32%
REACTOME_HOMOLOGOUS_DNA_PAIRING_AND_STRAND_EXCHANGE	REACTOME_HOMOLOGOUS_DNA_PAIRING_AND_STRAND_EXCHANGE		41	-0.201334	-0.789547	0.853814	0.890438	1	1488	tags=12%, list=8%, signal=13%
REACTOME_DEFECTIVE_B4GALT7_CAUSES_EDS_PROGEROID_TYPE	REACTOME_DEFECTIVE_B4GALT7_CAUSES_EDS_PROGEROID_TYPE		19	-0.247602	-0.788902	0.772074	0.889881	1	3988	tags=26%, list=20%, signal=33%
REACTOME_POST_TRANSLATIONAL_MODIFICATION_SYNTHESIS_OF_GPI_ANCHORED_PROTEINS	REACTOME_POST_TRANSLATIONAL_MODIFICATION_SYNTHESIS_OF_GPI_ANCHORED_PROTEINS		73	-0.181541	-0.787469	0.880597	0.890549	1	2626	tags=16%, list=13%, signal=19%
REACTOME_TP53_REGULATES_TRANSCRIPTION_OF_GENES_INVOLVED_IN_G2_CELL_CYCLE_ARREST	REACTOME_TP53_REGULATES_TRANSCRIPTION_OF_GENES_INVOLVED_IN_G2_CELL_CYCLE_ARREST		18	-0.246094	-0.780558	0.765199	0.899177	1	1749	tags=17%, list=9%, signal=18%
REACTOME_G_BETA_GAMMA_SIGNALLING_THROUGH_PI3KGAMMA	REACTOME_G_BETA_GAMMA_SIGNALLING_THROUGH_PI3KGAMMA		22	-0.237619	-0.780366	0.790607	0.897839	1	4097	tags=32%, list=21%, signal=40%
REACTOME_CLASS_A_1_RHODOPSIN_LIKE_RECEPTORS	REACTOME_CLASS_A_1_RHODOPSIN_LIKE_RECEPTORS		243	-0.146788	-0.7774	0.975	0.900532	1	4646	tags=21%, list=23%, signal=28%
REACTOME_INWARDLY_RECTIFYING_K_CHANNELS	REACTOME_INWARDLY_RECTIFYING_K_CHANNELS		30	-0.213391	-0.771653	0.829114	0.906868	1	1981	tags=17%, list=10%, signal=18%
REACTOME_NOREPINEPHRINE_NEUROTRANSMITTER_RELEASE_CYCLE	REACTOME_NOREPINEPHRINE_NEUROTRANSMITTER_RELEASE_CYCLE		17	-0.242479	-0.767369	0.759754	0.910806	1	2945	tags=18%, list=15%, signal=21%
REACTOME_THE_CANONICAL_RETINOID_CYCLE_IN_RODS_TWILIGHT_VISION	REACTOME_THE_CANONICAL_RETINOID_CYCLE_IN_RODS_TWILIGHT_VISION		17	-0.249057	-0.765283	0.785263	0.91199	1	8622	tags=47%, list=44%, signal=83%
REACTOME_SYNTHESIS_OF_BILE_ACIDS_AND_BILE_SALTS_VIA_7ALPHA_HYDROXYCHOLESTEROL	REACTOME_SYNTHESIS_OF_BILE_ACIDS_AND_BILE_SALTS_VIA_7ALPHA_HYDROXYCHOLESTEROL		18	-0.244967	-0.763321	0.783231	0.913029	1	856	tags=11%, list=4%, signal=12%
REACTOME_PURINERGIC_SIGNALING_IN_LEISHMANIASIS_INFECTION	REACTOME_PURINERGIC_SIGNALING_IN_LEISHMANIASIS_INFECTION		26	-0.217303	-0.755824	0.807921	0.921096	1	2665	tags=19%, list=13%, signal=22%
REACTOME_FATTY_ACYL_COA_BIOSYNTHESIS	REACTOME_FATTY_ACYL_COA_BIOSYNTHESIS		35	-0.200703	-0.748854	0.845545	0.927861	1	2264	tags=14%, list=11%, signal=16%
REACTOME_NEGATIVE_REGULATION_OF_FLT3	REACTOME_NEGATIVE_REGULATION_OF_FLT3		15	-0.248889	-0.743154	0.829959	0.932815	1	2391	tags=27%, list=12%, signal=30%
REACTOME_RESOLUTION_OF_D_LOOP_STRUCTURES_THROUGH_SYNTHESIS_DEPENDENT_STRAND_ANNEALING_SDSA	REACTOME_RESOLUTION_OF_D_LOOP_STRUCTURES_THROUGH_SYNTHESIS_DEPENDENT_STRAND_ANNEALING_SDSA		25	-0.218009	-0.740992	0.855711	0.933646	1	1183	tags=12%, list=6%, signal=13%
REACTOME_RESPONSE_OF_EIF2AK1_HRI_TO_HEME_DEFICIENCY	REACTOME_RESPONSE_OF_EIF2AK1_HRI_TO_HEME_DEFICIENCY		15	-0.247125	-0.738914	0.851927	0.934395	1	5288	tags=40%, list=27%, signal=55%
REACTOME_IMMUNOREGULATORY_INTERACTIONS_BETWEEN_A_LYMPHOID_AND_A_NON_LYMPHOID_CELL	REACTOME_IMMUNOREGULATORY_INTERACTIONS_BETWEEN_A_LYMPHOID_AND_A_NON_LYMPHOID_CELL		115	-0.155046	-0.735692	0.973333	0.936317	1	2274	tags=14%, list=11%, signal=16%
REACTOME_TIGHT_JUNCTION_INTERACTIONS	REACTOME_TIGHT_JUNCTION_INTERACTIONS		24	-0.214351	-0.733118	0.856311	0.937538	1	5463	tags=33%, list=28%, signal=46%
REACTOME_PEPTIDE_LIGAND_BINDING_RECEPTORS	REACTOME_PEPTIDE_LIGAND_BINDING_RECEPTORS		147	-0.147702	-0.727319	0.991579	0.942003	1	2019	tags=12%, list=10%, signal=13%
REACTOME_GABA_SYNTHESIS_RELEASE_REUPTAKE_AND_DEGRADATION	REACTOME_GABA_SYNTHESIS_RELEASE_REUPTAKE_AND_DEGRADATION		16	-0.24027	-0.723918	0.861598	0.94373	1	8152	tags=56%, list=41%, signal=96%
REACTOME_INTERLEUKIN_37_SIGNALING	REACTOME_INTERLEUKIN_37_SIGNALING		20	-0.225745	-0.722204	0.866279	0.943834	1	7014	tags=50%, list=35%, signal=77%
REACTOME_TGF_BETA_RECEPTOR_SIGNALING_IN_EMT_EPITHELIAL_TO_MESENCHYMAL_TRANSITION	REACTOME_TGF_BETA_RECEPTOR_SIGNALING_IN_EMT_EPITHELIAL_TO_MESENCHYMAL_TRANSITION		16	-0.233159	-0.716408	0.841004	0.947665	1	705	tags=13%, list=4%, signal=13%
REACTOME_METAL_ION_SLC_TRANSPORTERS	REACTOME_METAL_ION_SLC_TRANSPORTERS		23	-0.207957	-0.715621	0.891348	0.946804	1	1674	tags=13%, list=8%, signal=14%
REACTOME_GABA_RECEPTOR_ACTIVATION	REACTOME_GABA_RECEPTOR_ACTIVATION		45	-0.179766	-0.710869	0.941788	0.949371	1	7726	tags=53%, list=39%, signal=87%
REACTOME_INTRINSIC_PATHWAY_OF_FIBRIN_CLOT_FORMATION	REACTOME_INTRINSIC_PATHWAY_OF_FIBRIN_CLOT_FORMATION		20	-0.220984	-0.697964	0.900621	0.958299	1	6367	tags=40%, list=32%, signal=59%
REACTOME_TRANSPORT_OF_CONNEXONS_TO_THE_PLASMA_MEMBRANE	REACTOME_TRANSPORT_OF_CONNEXONS_TO_THE_PLASMA_MEMBRANE		17	-0.225562	-0.696247	0.895706	0.958056	1	5420	tags=41%, list=27%, signal=57%
REACTOME_E2F_MEDIATED_REGULATION_OF_DNA_REPLICATION	REACTOME_E2F_MEDIATED_REGULATION_OF_DNA_REPLICATION		22	-0.205916	-0.691296	0.911205	0.960183	1	740	tags=9%, list=4%, signal=9%
REACTOME_PLATELET_SENSITIZATION_BY_LDL	REACTOME_PLATELET_SENSITIZATION_BY_LDL		17	-0.216529	-0.671161	0.910931	0.972405	1	4522	tags=24%, list=23%, signal=30%
REACTOME_RAP1_SIGNALLING	REACTOME_RAP1_SIGNALLING		15	-0.220654	-0.65908	0.91411	0.978023	1	6224	tags=47%, list=31%, signal=68%
REACTOME_ACTIVATION_OF_ATR_IN_RESPONSE_TO_REPLICATION_STRESS	REACTOME_ACTIVATION_OF_ATR_IN_RESPONSE_TO_REPLICATION_STRESS		37	-0.170366	-0.652752	0.952675	0.97981	1	3498	tags=16%, list=18%, signal=20%
REACTOME_INITIAL_TRIGGERING_OF_COMPLEMENT	REACTOME_INITIAL_TRIGGERING_OF_COMPLEMENT		16	-0.210566	-0.647012	0.949685	0.981093	1	15632	tags=100%, list=79%, signal=475%
REACTOME_METABOLISM_OF_ANGIOTENSINOGEN_TO_ANGIOTENSINS	REACTOME_METABOLISM_OF_ANGIOTENSINOGEN_TO_ANGIOTENSINS		16	-0.212558	-0.645347	0.916836	0.980207	1	4010	tags=25%, list=20%, signal=31%
REACTOME_ACYL_CHAIN_REMODELLING_OF_PS	REACTOME_ACYL_CHAIN_REMODELLING_OF_PS		18	-0.208796	-0.642586	0.934021	0.979862	1	8187	tags=56%, list=41%, signal=95%
REACTOME_GABA_B_RECEPTOR_ACTIVATION	REACTOME_GABA_B_RECEPTOR_ACTIVATION		37	-0.169969	-0.640725	0.97593	0.979121	1	7726	tags=54%, list=39%, signal=88%
REACTOME_TNF_RECEPTOR_SUPERFAMILY_TNFSF_MEMBERS_MEDIATING_NON_CANONICAL_NF_KB_PATHWAY	REACTOME_TNF_RECEPTOR_SUPERFAMILY_TNFSF_MEMBERS_MEDIATING_NON_CANONICAL_NF_KB_PATHWAY		17	-0.208916	-0.632535	0.921397	0.981126	1	2862	tags=18%, list=14%, signal=21%
REACTOME_ACTIVATION_OF_KAINATE_RECEPTORS_UPON_GLUTAMATE_BINDING	REACTOME_ACTIVATION_OF_KAINATE_RECEPTORS_UPON_GLUTAMATE_BINDING		27	-0.179828	-0.629759	0.954724	0.980661	1	5397	tags=41%, list=27%, signal=56%
REACTOME_P75NTR_SIGNALS_VIA_NF_KB	REACTOME_P75NTR_SIGNALS_VIA_NF_KB		16	-0.188762	-0.572353	0.972281	0.99617	1	3752	tags=25%, list=19%, signal=31%
REACTOME_FORMATION_OF_FIBRIN_CLOT_CLOTTING_CASCADE	REACTOME_FORMATION_OF_FIBRIN_CLOT_CLOTTING_CASCADE		30	-0.146289	-0.529938	0.993865	1	1	5369	tags=27%, list=27%, signal=37%
REACTOME_FORMATION_OF_THE_NEPHRIC_DUCT	REACTOME_FORMATION_OF_THE_NEPHRIC_DUCT		16	-0.1689	-0.513963	0.993827	1	1	3895	tags=25%, list=20%, signal=31%
REACTOME_ELASTIC_FIBRE_FORMATION	REACTOME_ELASTIC_FIBRE_FORMATION		43	-0.129842	-0.510007	0.997868	0.999522	1	4701	tags=21%, list=24%, signal=27%
REACTOME_INTERLEUKIN_10_SIGNALING	REACTOME_INTERLEUKIN_10_SIGNALING		39	-0.127967	-0.494188	0.998016	0.99906	1	4722	tags=15%, list=24%, signal=20%
REACTOME_OLFACTORY_SIGNALING_PATHWAY	REACTOME_OLFACTORY_SIGNALING_PATHWAY		32	-0.125918	-0.453637	0.997947	0.99905	1	5290	tags=28%, list=27%, signal=38%
REACTOME_RESPIRATORY_ELECTRON_TRANSPORT	REACTOME_RESPIRATORY_ELECTRON_TRANSPORT	Details ...	141	0.752601	3.66061	0	0	0	2187	tags=73%, list=11%, signal=82%
REACTOME_AEROBIC_RESPIRATION_AND_RESPIRATORY_ELECTRON_TRANSPORT	REACTOME_AEROBIC_RESPIRATION_AND_RESPIRATORY_ELECTRON_TRANSPORT	Details ...	218	0.682607	3.5616	0	0	0	2594	tags=64%, list=13%, signal=73%
REACTOME_MITOCHONDRIAL_TRANSLATION	REACTOME_MITOCHONDRIAL_TRANSLATION	Details ...	93	0.768199	3.51553	0	0	0	3355	tags=83%, list=17%, signal=99%
REACTOME_COMPLEX_I_BIOGENESIS	REACTOME_COMPLEX_I_BIOGENESIS	Details ...	58	0.801124	3.32329	0	0	0	2935	tags=88%, list=15%, signal=103%
REACTOME_COMPLEX_IV_ASSEMBLY	REACTOME_COMPLEX_IV_ASSEMBLY	Details ...	44	0.778008	3.04867	0	0	0	2127	tags=77%, list=11%, signal=86%
REACTOME_TRANSLATION	REACTOME_TRANSLATION	Details ...	269	0.570582	3.01881	0	0	0	5951	tags=71%, list=30%, signal=100%
REACTOME_MITOCHONDRIAL_PROTEIN_IMPORT	REACTOME_MITOCHONDRIAL_PROTEIN_IMPORT	Details ...	59	0.651383	2.73927	0	0	0	3850	tags=68%, list=19%, signal=84%
REACTOME_PROTEIN_LOCALIZATION	REACTOME_PROTEIN_LOCALIZATION	Details ...	152	0.554644	2.70606	0	0	0	3850	tags=57%, list=19%, signal=70%
REACTOME_SRP_DEPENDENT_COTRANSLATIONAL_PROTEIN_TARGETING_TO_MEMBRANE	REACTOME_SRP_DEPENDENT_COTRANSLATIONAL_PROTEIN_TARGETING_TO_MEMBRANE	Details ...	110	0.565619	2.61383	0	0	0	6240	tags=73%, list=32%, signal=106%
REACTOME_MITOCHONDRIAL_PROTEIN_DEGRADATION	REACTOME_MITOCHONDRIAL_PROTEIN_DEGRADATION	Details ...	83	0.572489	2.528	0	0	0	2841	tags=51%, list=14%, signal=59%
REACTOME_CITRIC_ACID_CYCLE_TCA_CYCLE	REACTOME_CITRIC_ACID_CYCLE_TCA_CYCLE	Details ...	33	0.682293	2.52226	0	0	0	3655	tags=70%, list=18%, signal=85%
REACTOME_AUF1_HNRNP_D0_BINDS_AND_DESTABILIZES_MRNA	REACTOME_AUF1_HNRNP_D0_BINDS_AND_DESTABILIZES_MRNA	Details ...	53	0.629402	2.51675	0	0	0	4622	tags=62%, list=23%, signal=81%
REACTOME_SCF_SKP2_MEDIATED_DEGRADATION_OF_P27_P21	REACTOME_SCF_SKP2_MEDIATED_DEGRADATION_OF_P27_P21	Details ...	59	0.594207	2.48824	0	0	0	4766	tags=63%, list=24%, signal=82%
REACTOME_ASYMMETRIC_LOCALIZATION_OF_PCP_PROTEINS	REACTOME_ASYMMETRIC_LOCALIZATION_OF_PCP_PROTEINS	Details ...	62	0.584339	2.47561	0	0	0	4622	tags=61%, list=23%, signal=80%
REACTOME_EUKARYOTIC_TRANSLATION_ELONGATION	REACTOME_EUKARYOTIC_TRANSLATION_ELONGATION	Details ...	92	0.551986	2.47281	0	0	0	6811	tags=82%, list=34%, signal=124%
REACTOME_SELENOAMINO_ACID_METABOLISM	REACTOME_SELENOAMINO_ACID_METABOLISM	Details ...	107	0.535698	2.4634	0	0	0	7197	tags=80%, list=36%, signal=126%
REACTOME_METABOLISM_OF_POLYAMINES	REACTOME_METABOLISM_OF_POLYAMINES	Details ...	57	0.595657	2.46009	0	0	0	4622	tags=60%, list=23%, signal=78%
REACTOME_NEGATIVE_REGULATION_OF_NOTCH4_SIGNALING	REACTOME_NEGATIVE_REGULATION_OF_NOTCH4_SIGNALING	Details ...	53	0.603829	2.45583	0	0	0	4622	tags=62%, list=23%, signal=81%
REACTOME_APC_C_CDH1_MEDIATED_DEGRADATION_OF_CDC20_AND_OTHER_APC_C_CDH1_TARGETED_PROTEINS_IN_LATE_MITOSIS_EARLY_G1	REACTOME_APC_C_CDH1_MEDIATED_DEGRADATION_OF_CDC20_AND_OTHER_APC_C_CDH1_TARGETED_PROTEINS_IN_LATE_MITOSIS_EARLY_G1	Details ...	72	0.557593	2.4181	0	0	0	4113	tags=58%, list=21%, signal=73%
REACTOME_COMPLEX_III_ASSEMBLY	REACTOME_COMPLEX_III_ASSEMBLY	Details ...	22	0.732343	2.40432	0	0	0	1496	tags=59%, list=8%, signal=64%
REACTOME_PINK1_PRKN_MEDIATED_MITOPHAGY	REACTOME_PINK1_PRKN_MEDIATED_MITOPHAGY		30	0.666658	2.38711	0	0	0	3266	tags=63%, list=16%, signal=76%
REACTOME_DEFECTIVE_CFTR_CAUSES_CYSTIC_FIBROSIS	REACTOME_DEFECTIVE_CFTR_CAUSES_CYSTIC_FIBROSIS		59	0.568567	2.37144	0	0	0	4622	tags=59%, list=23%, signal=77%
REACTOME_SCF_BETA_TRCP_MEDIATED_DEGRADATION_OF_EMI1	REACTOME_SCF_BETA_TRCP_MEDIATED_DEGRADATION_OF_EMI1		53	0.580718	2.36708	0	0	0	4622	tags=60%, list=23%, signal=79%
REACTOME_DEGRADATION_OF_DVL	REACTOME_DEGRADATION_OF_DVL		55	0.590193	2.35641	0	0	0	4622	tags=64%, list=23%, signal=83%
REACTOME_SOMITOGENESIS	REACTOME_SOMITOGENESIS		52	0.56378	2.34496	0	0	0	4622	tags=60%, list=23%, signal=78%
REACTOME_HEDGEHOG_LIGAND_BIOGENESIS	REACTOME_HEDGEHOG_LIGAND_BIOGENESIS		61	0.568849	2.34388	0	0	0	4622	tags=56%, list=23%, signal=72%
REACTOME_SARS_COV_2_MODULATES_HOST_TRANSLATION_MACHINERY	REACTOME_SARS_COV_2_MODULATES_HOST_TRANSLATION_MACHINERY		48	0.596241	2.34041	0	0	0	6075	tags=81%, list=31%, signal=117%
REACTOME_CROSS_PRESENTATION_OF_SOLUBLE_EXOGENOUS_ANTIGENS_ENDOSOMES	REACTOME_CROSS_PRESENTATION_OF_SOLUBLE_EXOGENOUS_ANTIGENS_ENDOSOMES		47	0.612759	2.33662	0	0	0	4622	tags=64%, list=23%, signal=83%
REACTOME_DEGRADATION_OF_AXIN	REACTOME_DEGRADATION_OF_AXIN		53	0.568202	2.32719	0	0	0	4622	tags=62%, list=23%, signal=81%
REACTOME_MATURATION_OF_TCA_ENZYMES_AND_REGULATION_OF_TCA_CYCLE	REACTOME_MATURATION_OF_TCA_ENZYMES_AND_REGULATION_OF_TCA_CYCLE		19	0.73489	2.31011	0	2.6e-05	0.001	3655	tags=74%, list=18%, signal=90%
REACTOME_DECTIN_1_MEDIATED_NONCANONICAL_NF_KB_SIGNALING	REACTOME_DECTIN_1_MEDIATED_NONCANONICAL_NF_KB_SIGNALING		60	0.541962	2.30316	0	2.52e-05	0.001	4622	tags=58%, list=23%, signal=76%
REACTOME_EUKARYOTIC_TRANSLATION_INITIATION	REACTOME_EUKARYOTIC_TRANSLATION_INITIATION		116	0.490762	2.28674	0	2.44e-05	0.001	6240	tags=69%, list=32%, signal=100%
REACTOME_SYNTHESIS_OF_DNA	REACTOME_SYNTHESIS_OF_DNA		119	0.485171	2.28264	0	2.37e-05	0.001	4796	tags=52%, list=24%, signal=68%
REACTOME_REGULATION_OF_EXPRESSION_OF_SLITS_AND_ROBOS	REACTOME_REGULATION_OF_EXPRESSION_OF_SLITS_AND_ROBOS		164	0.457281	2.27739	0	2.3e-05	0.001	6240	tags=65%, list=32%, signal=94%
REACTOME_CELLULAR_RESPONSE_TO_HYPOXIA	REACTOME_CELLULAR_RESPONSE_TO_HYPOXIA		71	0.520972	2.26778	0	2.23e-05	0.001	4667	tags=58%, list=24%, signal=75%
REACTOME_MITOPHAGY	REACTOME_MITOPHAGY		37	0.598799	2.25152	0	4.45e-05	0.002	3266	tags=54%, list=16%, signal=65%
REACTOME_SWITCHING_OF_ORIGINS_TO_A_POST_REPLICATIVE_STATE	REACTOME_SWITCHING_OF_ORIGINS_TO_A_POST_REPLICATIVE_STATE		90	0.492309	2.24015	0	6.38e-05	0.003	4771	tags=56%, list=24%, signal=73%
REACTOME_METABOLISM_OF_AMINO_ACIDS_AND_DERIVATIVES	REACTOME_METABOLISM_OF_AMINO_ACIDS_AND_DERIVATIVES		333	0.414567	2.23966	0	6.21e-05	0.003	6325	tags=57%, list=32%, signal=83%
REACTOME_MITOCHONDRIAL_FATTY_ACID_BETA_OXIDATION	REACTOME_MITOCHONDRIAL_FATTY_ACID_BETA_OXIDATION		35	0.601776	2.23569	0	6.05e-05	0.003	5003	tags=69%, list=25%, signal=92%
REACTOME_G1_S_DNA_DAMAGE_CHECKPOINTS	REACTOME_G1_S_DNA_DAMAGE_CHECKPOINTS		65	0.516178	2.21522	0	0.000141	0.007	4113	tags=54%, list=21%, signal=68%
REACTOME_REGULATION_OF_RUNX3_EXPRESSION_AND_ACTIVITY	REACTOME_REGULATION_OF_RUNX3_EXPRESSION_AND_ACTIVITY		54	0.540427	2.20463	0	0.000176	0.009	4622	tags=61%, list=23%, signal=80%
REACTOME_APC_C_MEDIATED_DEGRADATION_OF_CELL_CYCLE_PROTEINS	REACTOME_APC_C_MEDIATED_DEGRADATION_OF_CELL_CYCLE_PROTEINS		86	0.489802	2.19524	0	0.000209	0.011	4113	tags=50%, list=21%, signal=63%
REACTOME_DNA_REPLICATION	REACTOME_DNA_REPLICATION		126	0.457419	2.19202	0	0.000223	0.012	4796	tags=49%, list=24%, signal=65%
REACTOME_DEGRADATION_OF_GLI1_BY_THE_PROTEASOME	REACTOME_DEGRADATION_OF_GLI1_BY_THE_PROTEASOME		57	0.523852	2.18382	0	0.000272	0.015	4834	tags=60%, list=24%, signal=79%
REACTOME_STABILIZATION_OF_P53	REACTOME_STABILIZATION_OF_P53		54	0.538729	2.17859	0	0.000284	0.016	4622	tags=61%, list=23%, signal=80%
REACTOME_PCP_CE_PATHWAY	REACTOME_PCP_CE_PATHWAY		90	0.480971	2.16498	0	0.000331	0.019	4653	tags=54%, list=24%, signal=71%
REACTOME_THE_ROLE_OF_GTSE1_IN_G2_M_PROGRESSION_AFTER_G2_CHECKPOINT	REACTOME_THE_ROLE_OF_GTSE1_IN_G2_M_PROGRESSION_AFTER_G2_CHECKPOINT		73	0.492716	2.15975	0	0.000324	0.019	4113	tags=48%, list=21%, signal=60%
REACTOME_RUNX1_REGULATES_TRANSCRIPTION_OF_GENES_INVOLVED_IN_DIFFERENTIATION_OF_HSCS	REACTOME_RUNX1_REGULATES_TRANSCRIPTION_OF_GENES_INVOLVED_IN_DIFFERENTIATION_OF_HSCS		68	0.50331	2.15559	0	0.00035	0.021	4622	tags=54%, list=23%, signal=71%
REACTOME_RESPONSE_OF_EIF2AK4_GCN2_TO_AMINO_ACID_DEFICIENCY	REACTOME_RESPONSE_OF_EIF2AK4_GCN2_TO_AMINO_ACID_DEFICIENCY		100	0.473744	2.14503	0	0.000376	0.023	6240	tags=69%, list=32%, signal=100%
REACTOME_ORC1_REMOVAL_FROM_CHROMATIN	REACTOME_ORC1_REMOVAL_FROM_CHROMATIN		69	0.493226	2.13249	0	0.000433	0.027	4771	tags=54%, list=24%, signal=70%
REACTOME_HEDGEHOG_ON_STATE	REACTOME_HEDGEHOG_ON_STATE		82	0.474843	2.13121	0	0.000441	0.028	4189	tags=49%, list=21%, signal=62%
REACTOME_DETOXIFICATION_OF_REACTIVE_OXYGEN_SPECIES	REACTOME_DETOXIFICATION_OF_REACTIVE_OXYGEN_SPECIES		35	0.572369	2.11729	0	0.000493	0.032	3057	tags=43%, list=15%, signal=51%
REACTOME_CELLULAR_RESPONSE_TO_STARVATION	REACTOME_CELLULAR_RESPONSE_TO_STARVATION		149	0.423384	2.11189	0	0.00053	0.035	6240	tags=62%, list=32%, signal=89%
REACTOME_CYCLIN_A_CDK2_ASSOCIATED_EVENTS_AT_S_PHASE_ENTRY	REACTOME_CYCLIN_A_CDK2_ASSOCIATED_EVENTS_AT_S_PHASE_ENTRY		84	0.475001	2.10416	0	0.00061	0.041	4766	tags=50%, list=24%, signal=66%
REACTOME_GLUTATHIONE_CONJUGATION	REACTOME_GLUTATHIONE_CONJUGATION		29	0.589424	2.08612	0.00206612	0.000685	0.047	6729	tags=76%, list=34%, signal=115%
REACTOME_METABOLISM_OF_COFACTORS	REACTOME_METABOLISM_OF_COFACTORS		23	0.623581	2.07971	0	0.000715	0.05	2617	tags=48%, list=13%, signal=55%
REACTOME_ANTIGEN_PROCESSING_CROSS_PRESENTATION	REACTOME_ANTIGEN_PROCESSING_CROSS_PRESENTATION		100	0.45169	2.06537	0	0.000843	0.059	4113	tags=44%, list=21%, signal=55%
REACTOME_DNA_REPLICATION_PRE_INITIATION	REACTOME_DNA_REPLICATION_PRE_INITIATION		99	0.444975	2.05832	0	0.000967	0.068	4113	tags=45%, list=21%, signal=57%
REACTOME_DEGRADATION_OF_BETA_CATENIN_BY_THE_DESTRUCTION_COMPLEX	REACTOME_DEGRADATION_OF_BETA_CATENIN_BY_THE_DESTRUCTION_COMPLEX		82	0.454362	2.02794	0	0.0014711	0.103	4622	tags=51%, list=23%, signal=67%
REACTOME_REGULATION_OF_RUNX2_EXPRESSION_AND_ACTIVITY	REACTOME_REGULATION_OF_RUNX2_EXPRESSION_AND_ACTIVITY		70	0.460553	2.01341	0	0.0018736	0.132	4766	tags=54%, list=24%, signal=71%
REACTOME_REGULATION_OF_MRNA_STABILITY_BY_PROTEINS_THAT_BIND_AU_RICH_ELEMENTS	REACTOME_REGULATION_OF_MRNA_STABILITY_BY_PROTEINS_THAT_BIND_AU_RICH_ELEMENTS		85	0.450585	2.00543	0	0.00197416	0.142	4622	tags=46%, list=23%, signal=60%
REACTOME_ABC_TRANSPORTER_DISORDERS	REACTOME_ABC_TRANSPORTER_DISORDERS		75	0.460335	2.00165	0	0.0020456	0.147	4622	tags=52%, list=23%, signal=68%
REACTOME_TNFR2_NON_CANONICAL_NF_KB_PATHWAY	REACTOME_TNFR2_NON_CANONICAL_NF_KB_PATHWAY		97	0.430439	1.99088	0	0.00233288	0.168	4622	tags=41%, list=23%, signal=54%
REACTOME_BRANCHED_CHAIN_AMINO_ACID_CATABOLISM	REACTOME_BRANCHED_CHAIN_AMINO_ACID_CATABOLISM		21	0.614386	1.98888	0	0.00237061	0.174	3382	tags=62%, list=17%, signal=75%
REACTOME_REGULATION_OF_RAS_BY_GAPS	REACTOME_REGULATION_OF_RAS_BY_GAPS		66	0.468153	1.98427	0	0.00239391	0.178	4889	tags=53%, list=25%, signal=70%
REACTOME_FATTY_ACID_METABOLISM	REACTOME_FATTY_ACID_METABOLISM		163	0.394026	1.96863	0	0.00278492	0.207	5230	tags=42%, list=26%, signal=57%
REACTOME_PEROXISOMAL_PROTEIN_IMPORT	REACTOME_PEROXISOMAL_PROTEIN_IMPORT		59	0.468422	1.96165	0	0.00287625	0.215	3369	tags=47%, list=17%, signal=57%
REACTOME_SARS_COV_1_MODULATES_HOST_TRANSLATION_MACHINERY	REACTOME_SARS_COV_1_MODULATES_HOST_TRANSLATION_MACHINERY		36	0.533828	1.95907	0	0.00298762	0.225	6364	tags=81%, list=32%, signal=119%
REACTOME_CHOLESTEROL_BIOSYNTHESIS	REACTOME_CHOLESTEROL_BIOSYNTHESIS		26	0.57003	1.95447	0.00185874	0.00311914	0.236	2376	tags=42%, list=12%, signal=48%
REACTOME_MITOCHONDRIAL_CALCIUM_ION_TRANSPORT	REACTOME_MITOCHONDRIAL_CALCIUM_ION_TRANSPORT		20	0.609303	1.94172	0	0.00351861	0.265	3490	tags=60%, list=18%, signal=73%
REACTOME_TELOMERE_MAINTENANCE	REACTOME_TELOMERE_MAINTENANCE		62	0.460003	1.93488	0	0.00373831	0.282	3214	tags=34%, list=16%, signal=40%
REACTOME_CELLULAR_RESPONSE_TO_CHEMICAL_STRESS	REACTOME_CELLULAR_RESPONSE_TO_CHEMICAL_STRESS		200	0.37897	1.92658	0	0.00396517	0.297	3441	tags=36%, list=17%, signal=43%
REACTOME_RESOLUTION_OF_AP_SITES_VIA_THE_MULTIPLE_NUCLEOTIDE_PATCH_REPLACEMENT_PATHWAY	REACTOME_RESOLUTION_OF_AP_SITES_VIA_THE_MULTIPLE_NUCLEOTIDE_PATCH_REPLACEMENT_PATHWAY		24	0.566972	1.90978	0	0.00475542	0.351	5979	tags=71%, list=30%, signal=101%
REACTOME_REGULATION_OF_PTEN_STABILITY_AND_ACTIVITY	REACTOME_REGULATION_OF_PTEN_STABILITY_AND_ACTIVITY		67	0.449339	1.90699	0	0.00486404	0.361	4113	tags=48%, list=21%, signal=60%
REACTOME_NEDDYLATION	REACTOME_NEDDYLATION		238	0.36485	1.88466	0	0.00586469	0.428	3903	tags=37%, list=20%, signal=46%
REACTOME_RESOLUTION_OF_ABASIC_SITES_AP_SITES	REACTOME_RESOLUTION_OF_ABASIC_SITES_AP_SITES		37	0.503149	1.88327	0	0.005871	0.431	5150	tags=57%, list=26%, signal=77%
REACTOME_FORMATION_OF_PARAXIAL_MESODERM	REACTOME_FORMATION_OF_PARAXIAL_MESODERM		64	0.439736	1.87371	0.00189753	0.00630357	0.463	4113	tags=47%, list=21%, signal=59%
REACTOME_PEROXISOMAL_LIPID_METABOLISM	REACTOME_PEROXISOMAL_LIPID_METABOLISM		27	0.532818	1.86844	0.00380952	0.00661355	0.482	6163	tags=74%, list=31%, signal=107%
REACTOME_REGULATION_OF_MITF_M_DEPENDENT_GENES_INVOLVED_IN_LYSOSOME_BIOGENESIS_AND_AUTOPHAGY	REACTOME_REGULATION_OF_MITF_M_DEPENDENT_GENES_INVOLVED_IN_LYSOSOME_BIOGENESIS_AND_AUTOPHAGY		17	0.604829	1.86753	0.00200803	0.00661033	0.486	4295	tags=53%, list=22%, signal=68%
REACTOME_MTORC1_MEDIATED_SIGNALLING	REACTOME_MTORC1_MEDIATED_SIGNALLING		24	0.546477	1.86548	0.00388349	0.0065869	0.489	3359	tags=46%, list=17%, signal=55%
REACTOME_GLYCOGEN_STORAGE_DISEASES	REACTOME_GLYCOGEN_STORAGE_DISEASES		15	0.621987	1.86378	0.00377358	0.00662237	0.497	4037	tags=53%, list=20%, signal=67%
REACTOME_NUCLEAR_EVENTS_MEDIATED_BY_NFE2L2	REACTOME_NUCLEAR_EVENTS_MEDIATED_BY_NFE2L2		93	0.405805	1.85923	0	0.00676584	0.508	3658	tags=38%, list=18%, signal=46%
REACTOME_NONSENSE_MEDIATED_DECAY_NMD	REACTOME_NONSENSE_MEDIATED_DECAY_NMD		114	0.396433	1.85865	0	0.0067231	0.51	6240	tags=64%, list=32%, signal=93%
REACTOME_ACTIVATION_OF_THE_MRNA_UPON_BINDING_OF_THE_CAP_BINDING_COMPLEX_AND_EIFS_AND_SUBSEQUENT_BINDING_TO_43S	REACTOME_ACTIVATION_OF_THE_MRNA_UPON_BINDING_OF_THE_CAP_BINDING_COMPLEX_AND_EIFS_AND_SUBSEQUENT_BINDING_TO_43S		57	0.445468	1.85647	0	0.00679451	0.516	6075	tags=65%, list=31%, signal=93%
REACTOME_RRNA_PROCESSING	REACTOME_RRNA_PROCESSING		193	0.367489	1.8501	0	0.00730101	0.541	6240	tags=55%, list=32%, signal=79%
REACTOME_SIGNALING_BY_NOTCH4	REACTOME_SIGNALING_BY_NOTCH4		81	0.42131	1.84064	0	0.00796176	0.583	4622	tags=46%, list=23%, signal=59%
REACTOME_TRANSCRIPTION_COUPLED_NUCLEOTIDE_EXCISION_REPAIR_TC_NER	REACTOME_TRANSCRIPTION_COUPLED_NUCLEOTIDE_EXCISION_REPAIR_TC_NER		75	0.41698	1.83428	0	0.00836581	0.609	5066	tags=55%, list=26%, signal=73%
REACTOME_FCERI_MEDIATED_NF_KB_ACTIVATION	REACTOME_FCERI_MEDIATED_NF_KB_ACTIVATION		79	0.413055	1.81478	0	0.0101361	0.692	4126	tags=46%, list=21%, signal=57%
REACTOME_UCH_PROTEINASES	REACTOME_UCH_PROTEINASES		83	0.402846	1.80596	0	0.010899	0.721	4728	tags=49%, list=24%, signal=65%
REACTOME_TERMINATION_OF_TRANSLESION_DNA_SYNTHESIS	REACTOME_TERMINATION_OF_TRANSLESION_DNA_SYNTHESIS		31	0.50585	1.80154	0	0.0112243	0.735	5002	tags=52%, list=25%, signal=69%
REACTOME_TRANSFERRIN_ENDOCYTOSIS_AND_RECYCLING	REACTOME_TRANSFERRIN_ENDOCYTOSIS_AND_RECYCLING		28	0.504965	1.7832	0.00402414	0.0131586	0.797	3961	tags=39%, list=20%, signal=49%
REACTOME_NUCLEOTIDE_EXCISION_REPAIR	REACTOME_NUCLEOTIDE_EXCISION_REPAIR		107	0.384274	1.76913	0	0.0147317	0.829	5183	tags=54%, list=26%, signal=73%
REACTOME_AUTOPHAGY	REACTOME_AUTOPHAGY		151	0.362929	1.76856	0	0.0147107	0.832	3359	tags=34%, list=17%, signal=40%
REACTOME_TRANSLESION_SYNTHESIS_BY_POLH	REACTOME_TRANSLESION_SYNTHESIS_BY_POLH		18	0.56951	1.76442	0.01002	0.015126	0.841	7310	tags=67%, list=37%, signal=106%
REACTOME_PCNA_DEPENDENT_LONG_PATCH_BASE_EXCISION_REPAIR	REACTOME_PCNA_DEPENDENT_LONG_PATCH_BASE_EXCISION_REPAIR		21	0.542385	1.76216	0.00582524	0.015316	0.848	5979	tags=67%, list=30%, signal=95%
REACTOME_BASE_EXCISION_REPAIR	REACTOME_BASE_EXCISION_REPAIR		43	0.447321	1.76104	0.00390625	0.015306	0.848	3250	tags=37%, list=16%, signal=44%
REACTOME_S_PHASE	REACTOME_S_PHASE		161	0.354708	1.75552	0	0.0161268	0.864	4796	tags=43%, list=24%, signal=56%
REACTOME_DUAL_INCISION_IN_TC_NER	REACTOME_DUAL_INCISION_IN_TC_NER		62	0.414789	1.74212	0.00194553	0.0180385	0.895	5066	tags=56%, list=26%, signal=76%
REACTOME_APC_CDC20_MEDIATED_DEGRADATION_OF_NEK2A	REACTOME_APC_CDC20_MEDIATED_DEGRADATION_OF_NEK2A		26	0.504612	1.74059	0.0103306	0.0181179	0.9	4059	tags=54%, list=21%, signal=68%
REACTOME_ABORTIVE_ELONGATION_OF_HIV_1_TRANSCRIPT_IN_THE_ABSENCE_OF_TAT	REACTOME_ABORTIVE_ELONGATION_OF_HIV_1_TRANSCRIPT_IN_THE_ABSENCE_OF_TAT		23	0.527706	1.74025	0.00788955	0.0179846	0.9	3463	tags=57%, list=17%, signal=68%
REACTOME_APC_C_CDC20_MEDIATED_DEGRADATION_OF_CYCLIN_B	REACTOME_APC_C_CDC20_MEDIATED_DEGRADATION_OF_CYCLIN_B		24	0.515414	1.73434	0.00380228	0.0188226	0.909	4059	tags=58%, list=21%, signal=73%
REACTOME_INSERTION_OF_TAIL_ANCHORED_PROTEINS_INTO_THE_ENDOPLASMIC_RETICULUM_MEMBRANE	REACTOME_INSERTION_OF_TAIL_ANCHORED_PROTEINS_INTO_THE_ENDOPLASMIC_RETICULUM_MEMBRANE		20	0.54172	1.72029	0.00790514	0.0212131	0.934	3672	tags=50%, list=19%, signal=61%
REACTOME_SIGNALING_BY_ROBO_RECEPTORS	REACTOME_SIGNALING_BY_ROBO_RECEPTORS		208	0.333818	1.71865	0	0.0214121	0.94	6252	tags=55%, list=32%, signal=79%
REACTOME_METABOLISM_OF_VITAMINS_AND_COFACTORS	REACTOME_METABOLISM_OF_VITAMINS_AND_COFACTORS		177	0.341984	1.71838	0	0.0212457	0.941	4249	tags=34%, list=21%, signal=43%
REACTOME_GLOBAL_GENOME_NUCLEOTIDE_EXCISION_REPAIR_GG_NER	REACTOME_GLOBAL_GENOME_NUCLEOTIDE_EXCISION_REPAIR_GG_NER		83	0.386593	1.70987	0.00191939	0.0226211	0.952	5183	tags=54%, list=26%, signal=73%
REACTOME_MRNA_SPLICING	REACTOME_MRNA_SPLICING		208	0.332967	1.70859	0	0.0226654	0.953	3606	tags=34%, list=18%, signal=41%
REACTOME_DISEASES_OF_CARBOHYDRATE_METABOLISM	REACTOME_DISEASES_OF_CARBOHYDRATE_METABOLISM		32	0.474133	1.70663	0.0112782	0.0229387	0.955	3266	tags=41%, list=16%, signal=49%
REACTOME_INTERFERON_ALPHA_BETA_SIGNALING	REACTOME_INTERFERON_ALPHA_BETA_SIGNALING		64	0.400866	1.70642	0.0018622	0.0227705	0.957	3970	tags=38%, list=20%, signal=47%
REACTOME_MRNA_SPLICING_MINOR_PATHWAY	REACTOME_MRNA_SPLICING_MINOR_PATHWAY		50	0.43221	1.70298	0.00389864	0.0232238	0.958	1895	tags=34%, list=10%, signal=38%
REACTOME_FORMATION_OF_THE_EARLY_ELONGATION_COMPLEX	REACTOME_FORMATION_OF_THE_EARLY_ELONGATION_COMPLEX		32	0.478067	1.70047	0.00588235	0.0234939	0.959	3987	tags=53%, list=20%, signal=66%
REACTOME_FORMATION_OF_TC_NER_PRE_INCISION_COMPLEX	REACTOME_FORMATION_OF_TC_NER_PRE_INCISION_COMPLEX		50	0.428753	1.69967	0.00623701	0.0234898	0.961	5066	tags=58%, list=26%, signal=78%
REACTOME_HEDGEHOG_OFF_STATE	REACTOME_HEDGEHOG_OFF_STATE		109	0.362941	1.69372	0	0.0247465	0.968	4113	tags=40%, list=21%, signal=51%
REACTOME_SYNTHESIS_OF_LEUKOTRIENES_LT_AND_EOXINS_EX	REACTOME_SYNTHESIS_OF_LEUKOTRIENES_LT_AND_EOXINS_EX		18	0.536431	1.69308	0.0168539	0.0246833	0.97	6120	tags=61%, list=31%, signal=88%
REACTOME_HIV_TRANSCRIPTION_INITIATION	REACTOME_HIV_TRANSCRIPTION_INITIATION		46	0.427021	1.6913	0.0040568	0.0248522	0.97	5192	tags=54%, list=26%, signal=73%
REACTOME_BIOSYNTHESIS_OF_SPECIALIZED_PRORESOLVING_MEDIATORS_SPMS	REACTOME_BIOSYNTHESIS_OF_SPECIALIZED_PRORESOLVING_MEDIATORS_SPMS		16	0.555124	1.68945	0.0162933	0.0249637	0.97	3851	tags=50%, list=19%, signal=62%
REACTOME_ABC_FAMILY_PROTEINS_MEDIATED_TRANSPORT	REACTOME_ABC_FAMILY_PROTEINS_MEDIATED_TRANSPORT		101	0.362617	1.68799	0	0.0250238	0.973	4439	tags=42%, list=22%, signal=53%
REACTOME_RNA_POLYMERASE_III_TRANSCRIPTION_INITIATION_FROM_TYPE_1_PROMOTER	REACTOME_RNA_POLYMERASE_III_TRANSCRIPTION_INITIATION_FROM_TYPE_1_PROMOTER		28	0.47485	1.6685	0.00988142	0.0292337	0.987	4496	tags=54%, list=23%, signal=69%
REACTOME_PYRUVATE_METABOLISM	REACTOME_PYRUVATE_METABOLISM		46	0.426275	1.66702	0.00974659	0.029351	0.989	4977	tags=54%, list=25%, signal=72%
REACTOME_NEGATIVE_REGULATORS_OF_DDX58_IFIH1_SIGNALING	REACTOME_NEGATIVE_REGULATORS_OF_DDX58_IFIH1_SIGNALING		34	0.456136	1.66624	0.00798403	0.0293057	0.989	3266	tags=44%, list=16%, signal=53%
REACTOME_ANTIGEN_PROCESSING_UBIQUITINATION_PROTEASOME_DEGRADATION	REACTOME_ANTIGEN_PROCESSING_UBIQUITINATION_PROTEASOME_DEGRADATION		298	0.30717	1.66579	0	0.0292102	0.99	4113	tags=36%, list=21%, signal=45%
REACTOME_INSULIN_RECEPTOR_RECYCLING	REACTOME_INSULIN_RECEPTOR_RECYCLING		26	0.471782	1.66277	0.00583658	0.0297177	0.992	3718	tags=35%, list=19%, signal=43%
REACTOME_DUAL_INCISION_IN_GG_NER	REACTOME_DUAL_INCISION_IN_GG_NER		40	0.432796	1.66115	0.00564972	0.0299094	0.992	5150	tags=58%, list=26%, signal=78%
REACTOME_LAGGING_STRAND_SYNTHESIS	REACTOME_LAGGING_STRAND_SYNTHESIS		20	0.521426	1.6597	0.0176817	0.030104	0.994	5979	tags=50%, list=30%, signal=72%
REACTOME_HIV_INFECTION	REACTOME_HIV_INFECTION		221	0.318448	1.65873	0	0.0301861	0.994	3679	tags=35%, list=19%, signal=43%
REACTOME_SIGNALING_BY_RETINOIC_ACID	REACTOME_SIGNALING_BY_RETINOIC_ACID		41	0.436374	1.6498	0.00982318	0.0321902	0.998	5752	tags=51%, list=29%, signal=72%
REACTOME_RNA_POLYMERASE_III_CHAIN_ELONGATION	REACTOME_RNA_POLYMERASE_III_CHAIN_ELONGATION		18	0.535352	1.6475	0.0198807	0.032458	0.998	5026	tags=61%, list=25%, signal=82%
REACTOME_KEAP1_NFE2L2_PATHWAY	REACTOME_KEAP1_NFE2L2_PATHWAY		120	0.347286	1.6443	0	0.0329448	0.999	3441	tags=32%, list=17%, signal=38%
REACTOME_TRANSLESION_SYNTHESIS_BY_Y_FAMILY_DNA_POLYMERASES_BYPASSES_LESIONS_ON_DNA_TEMPLATE	REACTOME_TRANSLESION_SYNTHESIS_BY_Y_FAMILY_DNA_POLYMERASES_BYPASSES_LESIONS_ON_DNA_TEMPLATE		37	0.43571	1.64299	0.0138614	0.0331021	0.999	5002	tags=46%, list=25%, signal=61%
REACTOME_GAP_FILLING_DNA_REPAIR_SYNTHESIS_AND_LIGATION_IN_GG_NER	REACTOME_GAP_FILLING_DNA_REPAIR_SYNTHESIS_AND_LIGATION_IN_GG_NER		25	0.485615	1.63893	0.0113636	0.0338303	0.999	5002	tags=56%, list=25%, signal=75%
REACTOME_HSF1_ACTIVATION	REACTOME_HSF1_ACTIVATION		29	0.455316	1.63635	0.00988142	0.034121	0.999	1012	tags=24%, list=5%, signal=25%
REACTOME_MITOTIC_G1_PHASE_AND_G1_S_TRANSITION	REACTOME_MITOTIC_G1_PHASE_AND_G1_S_TRANSITION		148	0.33858	1.63508	0	0.03422	0.999	4771	tags=39%, list=24%, signal=50%
REACTOME_CLASS_I_PEROXISOMAL_MEMBRANE_PROTEIN_IMPORT	REACTOME_CLASS_I_PEROXISOMAL_MEMBRANE_PROTEIN_IMPORT		20	0.514818	1.63442	0.019685	0.0341252	0.999	4354	tags=55%, list=22%, signal=70%
REACTOME_METABOLISM_OF_PORPHYRINS	REACTOME_METABOLISM_OF_PORPHYRINS		22	0.498332	1.62306	0.023166	0.0371074	1	4075	tags=41%, list=21%, signal=51%
REACTOME_HOST_INTERACTIONS_OF_HIV_FACTORS	REACTOME_HOST_INTERACTIONS_OF_HIV_FACTORS		124	0.339713	1.61313	0.00192678	0.0399576	1	3420	tags=36%, list=17%, signal=44%
REACTOME_DNA_DAMAGE_RECOGNITION_IN_GG_NER	REACTOME_DNA_DAMAGE_RECOGNITION_IN_GG_NER		38	0.419537	1.60878	0.010101	0.0410501	1	4748	tags=55%, list=24%, signal=73%
REACTOME_TCR_SIGNALING	REACTOME_TCR_SIGNALING		114	0.34262	1.60852	0.00371057	0.0408486	1	4126	tags=38%, list=21%, signal=47%
REACTOME_HIV_TRANSCRIPTION_ELONGATION	REACTOME_HIV_TRANSCRIPTION_ELONGATION		38	0.420432	1.60814	0.0125261	0.0407073	1	5338	tags=58%, list=27%, signal=79%
REACTOME_DISEASES_OF_MITOTIC_CELL_CYCLE	REACTOME_DISEASES_OF_MITOTIC_CELL_CYCLE		38	0.432713	1.60808	0.00809717	0.0404182	1	4766	tags=50%, list=24%, signal=66%
REACTOME_PHOSPHORYLATION_OF_THE_APC_C	REACTOME_PHOSPHORYLATION_OF_THE_APC_C		20	0.489423	1.59916	0.0271318	0.0431573	1	4059	tags=55%, list=21%, signal=69%
REACTOME_SULFUR_AMINO_ACID_METABOLISM	REACTOME_SULFUR_AMINO_ACID_METABOLISM		27	0.458127	1.59615	0.0232558	0.0437247	1	2666	tags=37%, list=13%, signal=43%
REACTOME_HIV_ELONGATION_ARREST_AND_RECOVERY	REACTOME_HIV_ELONGATION_ARREST_AND_RECOVERY		29	0.448195	1.59585	0.0114723	0.0435513	1	3664	tags=48%, list=19%, signal=59%
REACTOME_INHIBITION_OF_DNA_RECOMBINATION_AT_TELOMERE	REACTOME_INHIBITION_OF_DNA_RECOMBINATION_AT_TELOMERE		20	0.492071	1.58653	0.0280899	0.046518	1	3214	tags=40%, list=16%, signal=48%
REACTOME_AMINO_ACIDS_REGULATE_MTORC1	REACTOME_AMINO_ACIDS_REGULATE_MTORC1		49	0.398648	1.58574	0.0163599	0.0464514	1	3718	tags=37%, list=19%, signal=45%
REACTOME_EXTENSION_OF_TELOMERES	REACTOME_EXTENSION_OF_TELOMERES		48	0.398525	1.58537	0.0116279	0.0462894	1	4042	tags=31%, list=20%, signal=39%
REACTOME_TRNA_AMINOACYLATION	REACTOME_TRNA_AMINOACYLATION		24	0.469156	1.58414	0.0291971	0.0464015	1	4206	tags=46%, list=21%, signal=58%
REACTOME_NRIF_SIGNALS_CELL_DEATH_FROM_THE_NUCLEUS	REACTOME_NRIF_SIGNALS_CELL_DEATH_FROM_THE_NUCLEUS		16	0.512083	1.58361	0.0234834	0.0462605	1	4327	tags=56%, list=22%, signal=72%
REACTOME_ARACHIDONIC_ACID_METABOLISM	REACTOME_ARACHIDONIC_ACID_METABOLISM		51	0.391063	1.57767	0.00568182	0.0479697	1	6120	tags=43%, list=31%, signal=62%
REACTOME_INFLUENZA_INFECTION	REACTOME_INFLUENZA_INFECTION		153	0.31868	1.57603	0	0.0482072	1	6240	tags=58%, list=32%, signal=84%
REACTOME_BETA_CATENIN_INDEPENDENT_WNT_SIGNALING	REACTOME_BETA_CATENIN_INDEPENDENT_WNT_SIGNALING		141	0.324786	1.574	0	0.0485326	1	4653	tags=41%, list=24%, signal=53%
REACTOME_INTERLEUKIN_1_SIGNALING	REACTOME_INTERLEUKIN_1_SIGNALING		112	0.337776	1.5704	0.00720721	0.0495689	1	4126	tags=37%, list=21%, signal=46%
REACTOME_G2_M_CHECKPOINTS	REACTOME_G2_M_CHECKPOINTS		127	0.330188	1.568	0	0.0500991	1	4796	tags=38%, list=24%, signal=50%
REACTOME_PYROPTOSIS	REACTOME_PYROPTOSIS		25	0.459514	1.56658	0.0262626	0.050323	1	4815	tags=48%, list=24%, signal=63%
REACTOME_RECOGNITION_OF_DNA_DAMAGE_BY_PCNA_CONTAINING_REPLICATION_COMPLEX	REACTOME_RECOGNITION_OF_DNA_DAMAGE_BY_PCNA_CONTAINING_REPLICATION_COMPLEX		30	0.439001	1.56307	0.0168539	0.0513008	1	5002	tags=53%, list=25%, signal=71%
REACTOME_DOWNSTREAM_SIGNALING_EVENTS_OF_B_CELL_RECEPTOR_BCR	REACTOME_DOWNSTREAM_SIGNALING_EVENTS_OF_B_CELL_RECEPTOR_BCR		79	0.349887	1.55575	0.00784314	0.0536206	1	4113	tags=41%, list=21%, signal=51%
REACTOME_TP53_REGULATES_METABOLIC_GENES	REACTOME_TP53_REGULATES_METABOLIC_GENES		81	0.349743	1.55499	0.00996016	0.0536266	1	3359	tags=36%, list=17%, signal=43%
REACTOME_ATTENUATION_PHASE	REACTOME_ATTENUATION_PHASE		26	0.449636	1.54633	0.0320151	0.0567088	1	1012	tags=27%, list=5%, signal=28%
REACTOME_CLEC7A_DECTIN_1_SIGNALING	REACTOME_CLEC7A_DECTIN_1_SIGNALING		98	0.339609	1.54025	0.00388349	0.0589414	1	4126	tags=39%, list=21%, signal=49%
REACTOME_INHIBITION_OF_THE_PROTEOLYTIC_ACTIVITY_OF_APC_C_REQUIRED_FOR_THE_ONSET_OF_ANAPHASE_BY_MITOTIC_SPINDLE_CHECKPOINT_COMPONENTS	REACTOME_INHIBITION_OF_THE_PROTEOLYTIC_ACTIVITY_OF_APC_C_REQUIRED_FOR_THE_ONSET_OF_ANAPHASE_BY_MITOTIC_SPINDLE_CHECKPOINT_COMPONENTS		21	0.47427	1.53981	0.0331384	0.0588043	1	4059	tags=52%, list=21%, signal=66%
REACTOME_CLASS_I_MHC_MEDIATED_ANTIGEN_PROCESSING_PRESENTATION	REACTOME_CLASS_I_MHC_MEDIATED_ANTIGEN_PROCESSING_PRESENTATION		367	0.278052	1.52839	0	0.0633541	1	4113	tags=34%, list=21%, signal=42%
REACTOME_PROCESSIVE_SYNTHESIS_ON_THE_LAGGING_STRAND	REACTOME_PROCESSIVE_SYNTHESIS_ON_THE_LAGGING_STRAND		15	0.500369	1.52811	0.0506823	0.0631087	1	4042	tags=40%, list=20%, signal=50%
REACTOME_BIOLOGICAL_OXIDATIONS	REACTOME_BIOLOGICAL_OXIDATIONS		160	0.307551	1.52457	0	0.0643372	1	5368	tags=38%, list=27%, signal=51%
REACTOME_RNA_POLYMERASE_I_TRANSCRIPTION_TERMINATION	REACTOME_RNA_POLYMERASE_I_TRANSCRIPTION_TERMINATION		26	0.440751	1.52149	0.0395257	0.0654039	1	5499	tags=62%, list=28%, signal=85%
REACTOME_GLYOXYLATE_METABOLISM_AND_GLYCINE_DEGRADATION	REACTOME_GLYOXYLATE_METABOLISM_AND_GLYCINE_DEGRADATION		15	0.511404	1.51995	0.054902	0.0657943	1	2335	tags=40%, list=12%, signal=45%
REACTOME_APOPTOTIC_FACTOR_MEDIATED_RESPONSE	REACTOME_APOPTOTIC_FACTOR_MEDIATED_RESPONSE		18	0.481604	1.51304	0.0469925	0.0687399	1	2679	tags=50%, list=14%, signal=58%
REACTOME_CYTOPROTECTION_BY_HMOX1	REACTOME_CYTOPROTECTION_BY_HMOX1		57	0.352076	1.51032	0.031746	0.0696591	1	2569	tags=33%, list=13%, signal=38%
REACTOME_SIGNALING_BY_HEDGEHOG	REACTOME_SIGNALING_BY_HEDGEHOG		143	0.309772	1.51013	0	0.0693167	1	4189	tags=36%, list=21%, signal=45%
REACTOME_FORMATION_OF_INCISION_COMPLEX_IN_GG_NER	REACTOME_FORMATION_OF_INCISION_COMPLEX_IN_GG_NER		42	0.387562	1.50633	0.0247619	0.0707773	1	5183	tags=60%, list=26%, signal=80%
REACTOME_SELECTIVE_AUTOPHAGY	REACTOME_SELECTIVE_AUTOPHAGY		83	0.340399	1.50329	0.021611	0.0719564	1	3266	tags=31%, list=16%, signal=37%
REACTOME_IRON_UPTAKE_AND_TRANSPORT	REACTOME_IRON_UPTAKE_AND_TRANSPORT		53	0.368453	1.50305	0.027027	0.0716553	1	3961	tags=34%, list=20%, signal=42%
REACTOME_LATE_ENDOSOMAL_MICROAUTOPHAGY	REACTOME_LATE_ENDOSOMAL_MICROAUTOPHAGY		33	0.407923	1.50215	0.0277264	0.0717194	1	3266	tags=36%, list=16%, signal=43%
REACTOME_MITOCHONDRIAL_TRNA_AMINOACYLATION	REACTOME_MITOCHONDRIAL_TRNA_AMINOACYLATION		18	0.492944	1.50118	0.0444444	0.0717377	1	1723	tags=33%, list=9%, signal=36%
REACTOME_CHROMOSOME_MAINTENANCE	REACTOME_CHROMOSOME_MAINTENANCE		86	0.333134	1.48799	0.0144404	0.0780385	1	4228	tags=34%, list=21%, signal=43%
REACTOME_E3_UBIQUITIN_LIGASES_UBIQUITINATE_TARGET_PROTEINS	REACTOME_E3_UBIQUITIN_LIGASES_UBIQUITINATE_TARGET_PROTEINS		42	0.378177	1.4871	0.027668	0.0781365	1	5443	tags=55%, list=27%, signal=75%
REACTOME_PROCESSING_OF_CAPPED_INTRON_CONTAINING_PRE_MRNA	REACTOME_PROCESSING_OF_CAPPED_INTRON_CONTAINING_PRE_MRNA		274	0.278545	1.48211	0.0037244	0.0805548	1	3606	tags=30%, list=18%, signal=37%
REACTOME_ENDOSOMAL_SORTING_COMPLEX_REQUIRED_FOR_TRANSPORT_ESCRT	REACTOME_ENDOSOMAL_SORTING_COMPLEX_REQUIRED_FOR_TRANSPORT_ESCRT		31	0.41421	1.47744	0.0387597	0.0827457	1	3266	tags=39%, list=16%, signal=46%
REACTOME_MAPK6_MAPK4_SIGNALING	REACTOME_MAPK6_MAPK4_SIGNALING		85	0.331825	1.47471	0.0175781	0.0837537	1	4113	tags=41%, list=21%, signal=52%
REACTOME_REGULATED_NECROSIS	REACTOME_REGULATED_NECROSIS		56	0.360832	1.47456	0.0242537	0.0833799	1	3266	tags=34%, list=16%, signal=41%
REACTOME_METABOLISM_OF_WATER_SOLUBLE_VITAMINS_AND_COFACTORS	REACTOME_METABOLISM_OF_WATER_SOLUBLE_VITAMINS_AND_COFACTORS		118	0.308829	1.47344	0.00943396	0.0835992	1	5032	tags=39%, list=25%, signal=52%
REACTOME_TRNA_PROCESSING	REACTOME_TRNA_PROCESSING		102	0.313454	1.47116	0.00796813	0.0844042	1	3328	tags=33%, list=17%, signal=40%
REACTOME_FGFR2_MUTANT_RECEPTOR_ACTIVATION	REACTOME_FGFR2_MUTANT_RECEPTOR_ACTIVATION		29	0.414125	1.46276	0.0316832	0.0890862	1	3431	tags=34%, list=17%, signal=42%
REACTOME_DNA_DAMAGE_BYPASS	REACTOME_DNA_DAMAGE_BYPASS		46	0.363626	1.45946	0.0287356	0.0905904	1	5002	tags=43%, list=25%, signal=58%
REACTOME_POLYMERASE_SWITCHING_ON_THE_C_STRAND_OF_THE_TELOMERE	REACTOME_POLYMERASE_SWITCHING_ON_THE_C_STRAND_OF_THE_TELOMERE		24	0.423679	1.45561	0.0532544	0.0926066	1	3200	tags=25%, list=16%, signal=30%
REACTOME_PLASMA_LIPOPROTEIN_CLEARANCE	REACTOME_PLASMA_LIPOPROTEIN_CLEARANCE		35	0.393366	1.4551	0.0522244	0.0924148	1	4572	tags=49%, list=23%, signal=63%
REACTOME_PROGRAMMED_CELL_DEATH	REACTOME_PROGRAMMED_CELL_DEATH		197	0.285301	1.45155	0.00591716	0.094206	1	4713	tags=35%, list=24%, signal=46%
REACTOME_TRANSCRIPTION_OF_THE_HIV_GENOME	REACTOME_TRANSCRIPTION_OF_THE_HIV_GENOME		65	0.34269	1.4472	0.0212355	0.0963037	1	5338	tags=51%, list=27%, signal=69%
REACTOME_RNA_POLYMERASE_III_TRANSCRIPTION	REACTOME_RNA_POLYMERASE_III_TRANSCRIPTION		41	0.374297	1.4434	0.0321932	0.0982549	1	1951	tags=27%, list=10%, signal=30%
REACTOME_GLUCAGON_TYPE_LIGAND_RECEPTORS	REACTOME_GLUCAGON_TYPE_LIGAND_RECEPTORS		26	0.417154	1.4419	0.0681363	0.098677	1	4226	tags=46%, list=21%, signal=59%
REACTOME_REGULATION_OF_PYRUVATE_METABOLISM	REACTOME_REGULATION_OF_PYRUVATE_METABOLISM		32	0.393709	1.44126	0.0433925	0.0985659	1	3980	tags=44%, list=20%, signal=55%
REACTOME_PTEN_REGULATION	REACTOME_PTEN_REGULATION		136	0.297371	1.44087	0.00715563	0.0983615	1	3658	tags=33%, list=18%, signal=40%
REACTOME_SEPARATION_OF_SISTER_CHROMATIDS	REACTOME_SEPARATION_OF_SISTER_CHROMATIDS		180	0.288648	1.44032	0.00189394	0.0982057	1	4451	tags=38%, list=22%, signal=49%
REACTOME_PHASE_I_FUNCTIONALIZATION_OF_COMPOUNDS	REACTOME_PHASE_I_FUNCTIONALIZATION_OF_COMPOUNDS		82	0.324465	1.43187	0.0235294	0.103182	1	5368	tags=39%, list=27%, signal=53%
REACTOME_SIGNALING_BY_FGFR2_IIIA_TM	REACTOME_SIGNALING_BY_FGFR2_IIIA_TM		19	0.460011	1.42944	0.0726915	0.104358	1	3431	tags=47%, list=17%, signal=57%
REACTOME_ENERGY_DEPENDENT_REGULATION_OF_MTOR_BY_LKB1_AMPK	REACTOME_ENERGY_DEPENDENT_REGULATION_OF_MTOR_BY_LKB1_AMPK		29	0.393	1.42664	0.0497132	0.105646	1	3359	tags=41%, list=17%, signal=50%
REACTOME_CLASS_B_2_SECRETIN_FAMILY_RECEPTORS	REACTOME_CLASS_B_2_SECRETIN_FAMILY_RECEPTORS		76	0.324096	1.42296	0.0348837	0.107507	1	4314	tags=38%, list=22%, signal=49%
REACTOME_HSF1_DEPENDENT_TRANSACTIVATION	REACTOME_HSF1_DEPENDENT_TRANSACTIVATION		36	0.38369	1.41854	0.055336	0.110189	1	3224	tags=33%, list=16%, signal=40%
REACTOME_MITOTIC_METAPHASE_AND_ANAPHASE	REACTOME_MITOTIC_METAPHASE_AND_ANAPHASE		224	0.273066	1.41772	0.00555556	0.110176	1	4451	tags=36%, list=22%, signal=46%
REACTOME_BASE_EXCISION_REPAIR_AP_SITE_FORMATION	REACTOME_BASE_EXCISION_REPAIR_AP_SITE_FORMATION		16	0.467027	1.4156	0.0899796	0.111008	1	2956	tags=31%, list=15%, signal=37%
REACTOME_RNA_POLYMERASE_I_PROMOTER_ESCAPE	REACTOME_RNA_POLYMERASE_I_PROMOTER_ESCAPE		27	0.407689	1.41343	0.0705882	0.111973	1	5499	tags=56%, list=28%, signal=77%
REACTOME_CONVERSION_FROM_APC_C_CDC20_TO_APC_C_CDH1_IN_LATE_ANAPHASE	REACTOME_CONVERSION_FROM_APC_C_CDC20_TO_APC_C_CDH1_IN_LATE_ANAPHASE		20	0.43451	1.41117	0.0826923	0.112937	1	4059	tags=55%, list=21%, signal=69%
REACTOME_PHASE_II_CONJUGATION_OF_COMPOUNDS	REACTOME_PHASE_II_CONJUGATION_OF_COMPOUNDS		72	0.324091	1.40663	0.0355805	0.115754	1	3817	tags=31%, list=19%, signal=38%
REACTOME_BIOSYNTHESIS_OF_THE_N_GLYCAN_PRECURSOR_DOLICHOL_LIPID_LINKED_OLIGOSACCHARIDE_LLO_AND_TRANSFER_TO_A_NASCENT_PROTEIN	REACTOME_BIOSYNTHESIS_OF_THE_N_GLYCAN_PRECURSOR_DOLICHOL_LIPID_LINKED_OLIGOSACCHARIDE_LLO_AND_TRANSFER_TO_A_NASCENT_PROTEIN		74	0.32083	1.40593	0.0315582	0.115733	1	3966	tags=32%, list=20%, signal=40%
REACTOME_GASTRULATION	REACTOME_GASTRULATION		110	0.303789	1.40495	0.0187617	0.115843	1	4113	tags=35%, list=21%, signal=43%
REACTOME_TRANSCRIPTIONAL_REGULATION_BY_RUNX2	REACTOME_TRANSCRIPTIONAL_REGULATION_BY_RUNX2		114	0.2979	1.40403	0.0167286	0.115999	1	4113	tags=35%, list=21%, signal=44%
REACTOME_RNA_POLYMERASE_III_TRANSCRIPTION_TERMINATION	REACTOME_RNA_POLYMERASE_III_TRANSCRIPTION_TERMINATION		23	0.433005	1.404	0.082397	0.115458	1	1951	tags=30%, list=10%, signal=34%
REACTOME_MTOR_SIGNALLING	REACTOME_MTOR_SIGNALLING		41	0.361946	1.39769	0.06	0.119612	1	3359	tags=37%, list=17%, signal=44%
REACTOME_CELL_CYCLE_CHECKPOINTS	REACTOME_CELL_CYCLE_CHECKPOINTS		245	0.268224	1.39642	0.00542496	0.119931	1	4451	tags=34%, list=22%, signal=43%
REACTOME_TRANSLESION_SYNTHESIS_BY_POLK	REACTOME_TRANSLESION_SYNTHESIS_BY_POLK		17	0.455573	1.39595	0.0963855	0.119737	1	4796	tags=47%, list=24%, signal=62%
REACTOME_G_PROTEIN_ACTIVATION	REACTOME_G_PROTEIN_ACTIVATION		20	0.427197	1.39531	0.089613	0.119702	1	4277	tags=45%, list=22%, signal=57%
REACTOME_INTERLEUKIN_1_FAMILY_SIGNALING	REACTOME_INTERLEUKIN_1_FAMILY_SIGNALING		143	0.288281	1.39353	0.0127971	0.120518	1	4126	tags=32%, list=21%, signal=40%
REACTOME_TRANSCRIPTIONAL_REGULATION_BY_RUNX3	REACTOME_TRANSCRIPTIONAL_REGULATION_BY_RUNX3		94	0.30794	1.38717	0.0362595	0.124742	1	3420	tags=31%, list=17%, signal=37%
REACTOME_RNA_POLYMERASE_III_TRANSCRIPTION_INITIATION_FROM_TYPE_3_PROMOTER	REACTOME_RNA_POLYMERASE_III_TRANSCRIPTION_INITIATION_FROM_TYPE_3_PROMOTER		28	0.391728	1.38578	0.0654762	0.125226	1	1951	tags=29%, list=10%, signal=32%
REACTOME_DDX58_IFIH1_MEDIATED_INDUCTION_OF_INTERFERON_ALPHA_BETA	REACTOME_DDX58_IFIH1_MEDIATED_INDUCTION_OF_INTERFERON_ALPHA_BETA		66	0.322774	1.38538	0.0469043	0.124922	1	4126	tags=38%, list=21%, signal=48%
REACTOME_PIWI_INTERACTING_RNA_PIRNA_BIOGENESIS	REACTOME_PIWI_INTERACTING_RNA_PIRNA_BIOGENESIS		27	0.397127	1.38411	0.0888889	0.125292	1	2390	tags=30%, list=12%, signal=34%
REACTOME_MRNA_DECAY_BY_5_TO_3_EXORIBONUCLEASE	REACTOME_MRNA_DECAY_BY_5_TO_3_EXORIBONUCLEASE		15	0.465896	1.37332	0.0869565	0.133655	1	3070	tags=60%, list=16%, signal=71%
REACTOME_VLDLR_INTERNALISATION_AND_DEGRADATION	REACTOME_VLDLR_INTERNALISATION_AND_DEGRADATION		15	0.461934	1.37312	0.110476	0.133203	1	3611	tags=53%, list=18%, signal=65%
REACTOME_PROSTACYCLIN_SIGNALLING_THROUGH_PROSTACYCLIN_RECEPTOR	REACTOME_PROSTACYCLIN_SIGNALLING_THROUGH_PROSTACYCLIN_RECEPTOR		16	0.455274	1.37237	0.112871	0.133212	1	5905	tags=63%, list=30%, signal=89%
REACTOME_NUCLEOTIDE_SALVAGE	REACTOME_NUCLEOTIDE_SALVAGE		21	0.41842	1.37197	0.0921569	0.132872	1	3141	tags=33%, list=16%, signal=40%
REACTOME_CELLULAR_HEXOSE_TRANSPORT	REACTOME_CELLULAR_HEXOSE_TRANSPORT		18	0.430236	1.36812	0.103647	0.135413	1	3340	tags=28%, list=17%, signal=33%
REACTOME_STRIATED_MUSCLE_CONTRACTION	REACTOME_STRIATED_MUSCLE_CONTRACTION		36	0.370346	1.36194	0.0664062	0.140375	1	1776	tags=31%, list=9%, signal=34%
REACTOME_ABERRANT_REGULATION_OF_MITOTIC_EXIT_IN_CANCER_DUE_TO_RB1_DEFECTS	REACTOME_ABERRANT_REGULATION_OF_MITOTIC_EXIT_IN_CANCER_DUE_TO_RB1_DEFECTS		20	0.425072	1.3587	0.110204	0.14248	1	4059	tags=55%, list=21%, signal=69%
REACTOME_ACTIVATION_OF_IRF3_IRF7_MEDIATED_BY_TBK1_IKK_IKBKE	REACTOME_ACTIVATION_OF_IRF3_IRF7_MEDIATED_BY_TBK1_IKK_IKBKE		18	0.436234	1.35363	0.123232	0.146226	1	3266	tags=39%, list=16%, signal=47%
REACTOME_MRNA_CAPPING	REACTOME_MRNA_CAPPING		28	0.391973	1.35225	0.100616	0.146808	1	5066	tags=57%, list=26%, signal=77%
REACTOME_SENESCENCE_ASSOCIATED_SECRETORY_PHENOTYPE_SASP	REACTOME_SENESCENCE_ASSOCIATED_SECRETORY_PHENOTYPE_SASP		52	0.337518	1.35073	0.0654762	0.147425	1	4059	tags=38%, list=21%, signal=48%
REACTOME_TELOMERE_EXTENSION_BY_TELOMERASE	REACTOME_TELOMERE_EXTENSION_BY_TELOMERASE		22	0.408473	1.34551	0.106	0.151526	1	2850	tags=27%, list=14%, signal=32%
REACTOME_SYNAPTIC_ADHESION_LIKE_MOLECULES	REACTOME_SYNAPTIC_ADHESION_LIKE_MOLECULES		18	0.428262	1.34283	0.130518	0.153415	1	2620	tags=33%, list=13%, signal=38%
[truncated: 200 more rows]
